# Supplementary material for: Evolutionary Analyses of Gene Expression Divergence in Panicum hallii: Exploring Constitutive and Plastic Responses Using Reciprocal Transplants
Source: Mol Biol Evol. 2023 Sep 20;40(10):msad210. doi: 10.1093/molbev/msad210 (PMC10556983; doi:10.1093/molbev/msad210)
Supplement: msad210_Supplementary_Data [file msad210_supplementary_data.zip]

Archive with 15 entries (15 files):
- Supplemental_Figures_Final Update.pdf
- Supplementary_Table_S1.csv
- Supplementary_Table_S2.csv
- Supplementary_Table_S3.xlsx
- Supplementary_Table_S4.xlsx
- Supplementary_Table_S5.xlsx
- Supplementary_Table_S6.xlsx
- Supplementary_Table_S7.xlsx
- Supplementary_Table_S8.csv
- Supplementary_Table_S9.xlsx
- Supplementary_Table_S10.csv
- Supplementary_Table_S11.xlsx
- Supplementary_Table_S12.xlsx
- Supplementary_Table_S13.csv
- Supplementary_Table_S14.csv
