# Supplementary material for: Evolutionary Analyses of Gene Expression Divergence in Panicum hallii: Exploring Constitutive and Plastic Responses Using Reciprocal Transplants
Source: Mol Biol Evol. 2023 Sep 20;40(10):msad210. doi: 10.1093/molbev/msad210 (PMC10556983; doi:10.1093/molbev/msad210)
Supplement: msad210_Supplementary_Data [file msad210_supplementary_data.zip › Supplementary_Table_S1.csv]

Supplementary Table S1: List of genotypes sampled for this study including their geographical location and the proportional assignment of genetic cluster obtained from Structure
Population_Code	Sample_ID	Latitude	Longitude	Northern	Central	Coastal	BioProject.Project	SRA_Sample	SRA_Study	Lovell	Gould	Library_Name
ABI	ABI.1	31.85987	-99.44224	1	0	0	PRJNA249747	SRS710960	SRP048175	Yes	Yes	UAGG
ALI	ALI.4	35.57391	-101.70107	1	0	0	PRJNA249755	SRS710966	SRP048178	Yes	Yes	UAGH
ARA	ARA.1	28.2236667	-96.987	0	0	1	PRJNA332575	SRS1683635	SRP087701	Yes	Yes	AOZXB
ARR	ARR2-1	31.61339	-110.50628	1	0	0	PRJNA250543	SRS842692	SRP053672	Yes	Yes	NNUU
ART	ART.1	32.856733	-104.931567	1	0	0	PRJNA249757	SRS710967	SRP048179	Yes	Yes	UAGN
ATA	ATA.1	28.7897	-98.5413167	0	1	0	PRJNA332577	SRS1683638	SRR4210130	Yes	Yes	AOZXG
AWR	AWR.1	28.285083	-96.945733	0	0	1	PRJNA250587	SRS842702	SRP053682	Yes	Yes	NUOY
BAN	BAN.17	29.847301	-99.573411	1	0	0	PRJNA500561	SRS4099273	SRP171958	No	No	NA
BBD	BBD.5	29.6235361	-103.116225	0	1	0	PRJNA442228	SRS3256037	SRP144564	No	No	NA
BBF	BBF.5	29.2736167	-103.3375	0	1	0	PRJNA442229	SRS3256039	SRP144566	No	No	NA
BEE	BEE.1	28.382778	-97.779167	0	1	0	PRJNA250398	SRS843202	SRP053914	Yes	Yes	NZWT
BEL	BEL.3	30.918305	-97.658112	1	0	0	PRJNA442230	SRS3256040	SRP144567	No	No	NA
BEX	BEX.14	29.72139	-98.354249	1	0	0	PRJNA442231	SRS3256059	SRP144574	No	No	NA
BME	BME.2	36.87533	-102.8874	1	0	0	PRJNA249751	SRS710968	SRP048180	Yes	Yes	UAGO
BOS	BOS.3	32.127966	-97.559581	1	0	0	PRJNA442232	SRS3256061	SRP144576	No	No	NA
BUS	BUS.3	35.26486	-102.06054	1	0	0	PRJNA249754	SRS710969	SRP048181	Yes	Yes	UAGP
CAM	CAM.1	26.0007	-97.26905	0	0	1	PRJNA332571	SRS1683628	SRP087694	Yes	Yes	AOZWY
CBS	CBS.1	31.0574383	-98.4839367	1	0	0	PRJNA332570	SRS1683632	SRP087698	Yes	Yes	AOZWX
CCG	CCG.5	34.44678	-101.08233	1	0	0	PRJNA249758	SRS710970	SRP048182	Yes	Yes	UAGS
CCL	CCL.1	34.44411	-101.07511	1	0	0	PRJNA265637	SRS1786016	SRP092716	Yes	Yes	WZGS
CCO	CCO.3	34.43787	-101.05611	1	0	0	PRJNA265636	SRS1786015	SRP092717	Yes	Yes	WZGT
CHA	CHA.2	35.60518	-102.29663	1	0	0	PRJNA249762	SRS710971	SRP048183	Yes	Yes	UAGT
CKR	CKR.15	34.23419	-112.31544	1	0	0	PRJNA250396	SRS843199	SRP053913	Yes	Yes	NZWG
CLA	CLA.1A	36.63637	-103.03747	1	0	0	PRJNA250550	SRS842695	SRP053675	Yes	Yes	NNUN
CLD	CLD.3	34.79841	-101.43629	1	0	0	PRJNA249763	SRS710972	SRP048184	Yes	Yes	UAGU
CNF	CNF.2	31.8020583	-110.9152417	1	0	0	NA	SRS361164	SRP015448	Yes	Yes	IFWI
COL	COL.6	31.80632	-99.234813	0.1	0.9	0	PRJNA500563	SRS4099277	SRP171962	No	No	NA
COM	COM12	29.70175	-101.2076944	0	1	0	PRJNA250395	SRS843208	SRP053919	Yes	Yes	NZWU
CRC	CRC.1	35.52981	-102.26508	1	0	0	PRJNA249766	SRS710973	SRP048185	Yes	Yes	UAGW
CRS	CRS.3	34	-101.0568	1	0	0	PRJNA442233	SRS3256060	SRP144575	No	No	NA
DOF	DOF.11	29.8946389	-100.9946389	0	1	0	NA	SRS361581	SRP015622	Yes	Yes	IAUY
DRB	DRB.1	29.9411944	-100.9705556	0	1	0	PRJNA250384	SRS710392	SRP047613	Yes	Yes	NZWX
ELG	ELG50	31.6009	-110.5585333	1	0	0	PRJNA250548	SRS842691	SRP053671	Yes	Yes	NNUO
EPS	EPC-1C	28.4825639	-100.2100444	0	0	1	NA	SRS360747	SRP015397	Yes	Yes	INPY
ESE	ESE.2	30.3482	-99.5893667	1	0	0	PRJNA250390	SRS710425	SRP047646	Yes	Yes	NZXW
FIL	FIL2	27.649558	-97.403858	0	0	1	PRJNA209545	SRS116644	SRP003932	Yes	No	IAWS
GEO	GEO.1	36.042875	-104.3091517	1	0	0	PRJNA250415	SRS710429	SRP047649	Yes	Yes	NZWS
GMO	GMO.4	31.9017667	-104.83905	1	0	0	PRJNA332567	SRS1683633	SRP087699	Yes	Yes	AOZWT
GNF	GNZ.1	29.3119167	-97.3001333	0	0	1	PRJNA250588	SRS842701	SRP053681	No	Yes	NA
GNH	GNZ.6	29.3119167	-97.3001333	0	1	0	PRJNA250593	SRS842697	SRP053677	No	Yes	NA
GRA	GRA.1	29.9148611	-99.2430556	1	0	0	PRJNA250416	SRS710433	SRP047653	Yes	Yes	NZWY
HAL	HAL2	30.185022	-97.873979	1	0	0	PRJNA251785	SRS1667989	SRP085034	Yes	Yes	YAZH
HAM	HAM.1	33.00983	-100.18131	0	1	0	PRJNA249749	SRS710977	SRP048188	Yes	Yes	UAGX
HDS	HDS.1	30	-98.0121	1	0	0	PRJNA500564	SRS4099380	SRP171996	No	No	NA
HUE	HUE.19-7	30.22546	-99.01559	0	1	0	NA	SRS1615395	SRP081863	Yes	Yes	IAWU
HWY	HWY.1	34.4690639	-101.110325	1	0	0	PRJNA249750	SRS710978	SRP048189	Yes	Yes	UAGY
JHC	JHC.3	30.20725	-98.3069667	0	1	0	PRJNA332564	SRS2377852	SRP113372	Yes	Yes	AOZWO
KER	KER.10	30.039708	-99.397314	1	0	0	PRJNA500566	SRS4099381	SRP171997	No	No	NA
KIC	KIC.6	29.6184944	-100.443	0	1	0	PRJNA250414	SRS710437	SRP047656	Yes	Yes	NZXX
KNT	KNT.14-5	31.0498889	-104.212	1	0	0	NA	SRS361124	SRP015438	Yes	Yes	IFWP;IAWN
LAR	LAR-1a	27.4773333	-99.2092139	0	0	1	NA	SRS360748	SRP015400	Yes	Yes	INPZ
LBY	LBY.3	34.9450167	-104.6405667	1	0	0	PRJNA249752	SRS710979	SRP048190	Yes	Yes	UAGZ
LMA	LMA.10	30.0163889	-99.7313889	1	0	0	PRJNA250391	SRS1527608	SRP077325	Yes	Yes	PAGX
MCM	MCM.1	28.1518667	-98.6385217	0	0	1	PRJNA332573	SRS1683636	SRP087702	Yes	Yes	AOZXA
MCR	MCR.19	30.6828611	-104.13475	1	0	0	NA	SRS361162	SRP015446	Yes	No	IFWO
MKF	MKF.1	30.1777222	-97.7250556	1	0	0	PRJNA332569	SRS1683627	SRP087693	Yes	Yes	AOZWW
NDP	NDP.2	27.91165	-97.6076333	0	0	1	PRJNA250389	SRS710440	SRP047659	Yes	Yes	NZWN
NMX	NMX.1	32.4299167	-106.5814833	1	0	0	NA	SRS1615390	SRP081862	Yes	Yes	IFZO
NOH	NOH5	26.4949444	-97.5452778	0	1	0	NA	SRS1615398	SRP081866	Yes	Yes	IFWN;IAUX
NUE	NUE.1	27.5683833	-97.7955833	0	1	0	PRJNA442234	SRS3256062	SRP144577	No	No	NA
PAB	PAB.1	26.0199333	-97.4745	0	0	1	PRJNA442235	SRS3256063	SRP144578	No	No	NA
PAJ	PA.17-3	30.4853611	-99.7375556	0	1	0	PRJNA337607	SRS1615371	SRP081857	Yes	Yes	IAWP
PCR	PCR.61	31.9802	-109.3634333	1	0	0	PRJNA250590	SRS842696	SRP053676	Yes	Yes	NNUT
PDB	PDB.2	34.92866	-101.63664	1	0	0	PRJNA249805	SRS710982	SRP048193	Yes	Yes	UAHC
PDF	PDF.1	34.94366	-101.66126	1	0	0	PRJNA249810	SRS710983	SRP048194	Yes	Yes	UAHG
PDL	PDL.4	34.94755	-101.68897	1	0	0	PRJNA265633	SRS1786020	SRP092721	Yes	Yes	WZGX
PDS	PDS.1	34.93951	-101.65275	1	0	0	PRJNA265632	SRS1786018	SRP092719	Yes	Yes	WZGY
PIN	PIN.1	34.31606	-111.40063	1	0	0	NA	SRS360751	SRP015404	Yes	Yes	INPW
PIS	PIS.2	26.0173056	-97.2735278	0	1	0	PRJNA265630	SRS1786038	SRP092736	Yes	Yes	WZHA
POI	POI.3-1	26.0642778	-97.2375278	0	1	0	NA	SRS360755	SRP015406	Yes	Yes	IAWY;IGHH
PRT	PRT50	31.9159333	-109.1546667	1	0	0	PRJNA250586	SRS842693	SRP053673	Yes	Yes	NNUW
RAN	RAN.5	33.46015	-101.91432	1	0	0	PRJNA332563	SRS2377842	SRP113369	Yes	Yes	AOZWN
SAN	SAN.9-7	30.1346111	-102.5632778	0	1	0	NA	SRS1615373	SRP081859	Yes	Yes	IAWX
SEM	SEM.2-11	29.6810028	-101.3099472	0	1	0	NA	SRS1615369	SRP081855	Yes	Yes	IAWO
SEV	SEV.2	34.3317056	-106.9735444	1	0	0	PRJNA250388	SRS710453	SRP047672	Yes	Yes	NZXY
SMT	SMT.1	31.5616389	-98.5992222	0	1	0	PRJNA265629	SRS1786036	SRP092734	Yes	Yes	WZHB
SNO	SNO.7	31.8005333	-110.7034667	1	0	0	PRJNA250454	SRS710472	SRP047691	Yes	Yes	NZXU
SPE	SPE.34	30.66635	-100.9706833	1	0	0	PRJNA250446	SRS710486	SRP047705	Yes	Yes	NZXS
SPJ	SPJ.2	30.4700333	-99.7308	1	0	0	PRJNA332566	SRS1683630	SRP087696	Yes	Yes	AOZWS
SPR	SPR.30	30.67225	-104.1276944	1	0	0	PRJNA250444	SRS710493	SRP047712	Yes	Yes	NZWO
STW	STW.12	32.60925	-98.4895667	1	0	0	PRJNA250438	SRS710509	SRP047728	Yes	Yes	NZWC
SVN	SVN.3	34.8310667	-104.82735	1	0	0	PRJNA249811	SRS710985	SRP048196	Yes	Yes	UAHH
TNK	TNK.2	34.9369333	-104.6939667	1	0	0	PRJNA249817	SRS710987	SRP048198	Yes	Yes	UAHN
UVL	UVL-1A	29.598286	-100.025269	0	1	0	NA	SRS361163	SRP015447	Yes	No	IFWT;IAUP
WBW	WBW16	30.432931	-99.795803	1	0	0	PRJNA250442	SRS710514	SRP047733	Yes	Yes	NZXT
ZAP	ZAP.1	27.021	-99.1250833	0	0	1	PRJNA332572	SRS1683631	SRP087697	Yes	Yes	AOZWZ
