# Supplementary material for: Evolutionary Analyses of Gene Expression Divergence in Panicum hallii: Exploring Constitutive and Plastic Responses Using Reciprocal Transplants
Source: Mol Biol Evol. 2023 Sep 20;40(10):msad210. doi: 10.1093/molbev/msad210 (PMC10556983; doi:10.1093/molbev/msad210)
Supplement: msad210_Supplementary_Data [file msad210_supplementary_data.zip › Supplementary_Table_S2.csv]

Supplementary Table S2: Coordinates of High Recombining regions across the chromosomes of Panicum hallii. Note that certain chromosomes encompass multiple segments characterized by high recombination rates
Chromosome	Start	End
Chr01	700000	9900000
Chr01	42700000	54400000
Chr02	200000	10000000
Chr02	36000000	57000000
Chr03	1000000	21200000
Chr03	47800000	56400000
Chr04	200000	10600000
Chr04	38800000	51000000
Chr05	1100000	19400000
Chr05	46400000	58300000
Chr06	0	11000000
Chr06	30800000	42900000
Chr07	0	6300000
Chr07	23800000	41900000
Chr08	0	7600000
Chr08	30200000	42300000
Chr09	700000	18000000
Chr09	51300000	69300000
