# Supplementary material for: Evolutionary Analyses of Gene Expression Divergence in Panicum hallii: Exploring Constitutive and Plastic Responses Using Reciprocal Transplants
Source: Mol Biol Evol. 2023 Sep 20;40(10):msad210. doi: 10.1093/molbev/msad210 (PMC10556983; doi:10.1093/molbev/msad210)
Supplement: msad210_Supplementary_Data [file msad210_supplementary_data.zip › Supplementary_Table_S3.xlsx]

## Sheet: Description
Supplementary Table S3: List of Differentially expressed genes (DEGs) by factorial model
Each sheet contain the result of the individual component (G, E or GXE) of factorial model analysis and has the following description
GeneID = Identiifier of the Gene
baseMean = Mean Expression for base
log2FoldChange = log 2 base of fold change (LFC)
lfcSE = Standard Error of LFC
stat = Wald test statistics
pvalue = p-value of Wald test
padj = adjusted p-value of Wald test
arabi.defline = Gene description of the homolog of Arabidopsis thaliana
rice.defline = Gene description of the homolog of Oryza Sativa

## Sheet: GGene
GeneID	baseMean	log2FoldChange	lfcSE	stat	pvalue	padj	arabi.defline	rice.defline
PhHAL.1G000100	48.4452	0.128617	0.0501864	2.56279	0.0103834	0.018444	RING/U-box superfamily protein	zinc finger, C3HC4 type, domain containing protein, expressed
PhHAL.1G000200	26.4902	-0.359695	0.0435605	-8.25736	1.48925e-16	1.38006e-15	PDI-like 1-4	OsPDIL1-4 protein disulfide isomerase PDIL1-4, expressed
PhHAL.1G000300	131.561	-0.340849	0.0394724	-8.63511	5.86682e-18	6.1577e-17	HSP70-interacting protein 1	tetratricopeptide repeat domain containing protein, expressed
PhHAL.1G000700	2.2199	-0.372833	0.103638	-3.59747	0.000321328	0.000750352	#N/A	expressed protein
PhHAL.1G001000	14.4603	0.30921	0.0751435	4.11493	3.87299e-05	0.000103848	Transmembrane amino acid transporter family protein	transmembrane amino acid transporter protein, putative, expressed
PhHAL.1G001400	882.107	-0.289588	0.0572878	-5.05497	4.30458e-07	1.506e-06	hydroxypyruvate reductase	erythronate-4-phosphate dehydrogenase domain containing protein, expressed
PhHAL.1G001600	16.1435	0.260192	0.0664699	3.91443	9.06188e-05	0.000229993	HEAT repeat ;HECT-domain (ubiquitin-transferase)	HECT-domain domain containing protein, expressed
PhHAL.1G001700	3.69462	0.282559	0.0937232	3.01482	0.00257132	0.0051399	ATP binding microtubule motor family protein	kinesin motor domain containing protein, putative, expressed
PhHAL.1G002200	187.857	0.345353	0.062013	5.56905	2.56133e-08	1.048e-07	sulfurtransferase 18	rhodanese-like domain containing protein, putative, expressed
PhHAL.1G002400	113.965	-0.101741	0.0356669	-2.85253	0.00433729	0.00829342	Ankyrin repeat family protein	CPuORF11 - conserved peptide uORF-containing transcript, expressed
PhHAL.1G002700	58.6443	-0.289936	0.0500583	-5.79196	6.95703e-09	3.03104e-08	TCP-1/cpn60 chaperonin family protein	T-complex protein, putative, expressed
PhHAL.1G003300	97.547	-0.123293	0.0449773	-2.74124	0.00612085	0.0113858	Ribosomal protein L6 family	ribosomal protein L6, putative, expressed
PhHAL.1G003400	4838.12	0.161707	0.0346834	4.66237	3.12594e-06	9.76032e-06	ferredoxin-NADP(+)-oxidoreductase 1	ferredoxin--NADP reductase, chloroplast precursor, putative, expressed
PhHAL.1G003700	285.355	-0.222391	0.0239604	-9.28161	1.66936e-20	2.17889e-19	AGAMOUS-like 20	expressed protein
PhHAL.1G003900	0.997354	-0.946906	0.235481	-4.02116	5.79121e-05	0.000151302	Duplicated homeodomain-like superfamily protein	expressed protein
PhHAL.1G004000	66.0764	-0.34713	0.0510628	-6.79809	1.06017e-11	6.22362e-11	P-loop containing nucleoside triphosphate hydrolases superfamily protein	nitric oxide synthase 1, putative, expressed
PhHAL.1G004100	39.0025	0.242067	0.0322809	7.49878	6.44138e-14	4.73226e-13	Uncharacterised conserved protein UCP022280	expressed protein
PhHAL.1G004200	13.3281	0.112135	0.0469528	2.38826	0.0169283	0.0287571	RNA-binding (RRM/RBD/RNP motifs) family protein	nucleic acid binding protein, putative, expressed
PhHAL.1G004600	2.00146	0.342261	0.152213	2.24857	0.0245401	0.0403607	Lactate/malate dehydrogenase family protein	lactate/malate dehydrogenase, putative, expressed
PhHAL.1G004700	30.724	-0.204707	0.0668204	-3.06353	0.0021874	0.00442911	BCL-2-associated athanogene 7	IQ calmodulin-binding motif family protein, putative, expressed
PhHAL.1G004900	12.7708	-1.36996	0.168496	-8.13057	4.27286e-16	3.81809e-15	#N/A	#N/A
PhHAL.1G005100	704.977	-0.643216	0.0697909	-9.21633	3.07436e-20	3.9253e-19	Glycosyl hydrolases family 32 protein	glycosyl hydrolases, putative, expressed
PhHAL.1G005300	4.9004	-1.04405	0.109187	-9.56209	1.15405e-21	1.66375e-20	RING/U-box superfamily protein	RNA recognition motif containing protein, putative, expressed
PhHAL.1G005400	16.6741	-0.417668	0.0610793	-6.83813	8.02333e-12	4.76824e-11	#N/A	kinesin heavy chain isolog, putative, expressed
PhHAL.1G005500	1.06765	0.3443	0.136968	2.51372	0.0119465	0.0209214	Peptidase C78, ubiquitin fold modifier-specific peptidase 1/ 2	peptidase family C78 domain containing protein, expressed
PhHAL.1G005700	6.7308	0.220978	0.0821643	2.68947	0.00715661	0.0131314	Protein kinase superfamily protein	serine/threonine-protein kinase At1g18390 precursor, putative, expressed
PhHAL.1G005800	147.993	0.137068	0.0243583	5.62718	1.83183e-08	7.6283e-08	U5 small nuclear ribonucleoprotein helicase, putative	U5 small nuclear ribonucleoprotein 200 kDa helicase, putative, expressed
PhHAL.1G006100	139.609	-0.153318	0.0310299	-4.94097	7.77333e-07	2.63647e-06	transcription factor jumonji (jmjC) domain-containing protein	transcription factor jumonji, putative, expressed
PhHAL.1G006300	20.7273	-0.386154	0.0478512	-8.06989	7.03596e-16	6.16377e-15	Tetratricopeptide repeat (TPR)-like superfamily protein	tetratricopeptide repeat domain containing protein, expressed
PhHAL.1G006400	12.4913	-0.108188	0.046572	-2.32303	0.0201773	0.0337777	#N/A	expressed protein
PhHAL.1G006800	76.7888	-1.38202	0.102492	-13.4842	1.93723e-41	1.2152e-39	hydroperoxide lyase 1	cytochrome P450, putative, expressed
PhHAL.1G006900	4.86847	0.305617	0.0968356	3.15603	0.0015993	0.00332113	Tetratricopeptide repeat (TPR)-like superfamily protein	pentatricopeptide, putative, expressed
PhHAL.1G007300	8.51057	-0.161375	0.0585609	-2.75568	0.00585708	0.010944	Alg9-like mannosyltransferase family	Alg9-like mannosyltransferase protein, putative, expressed
PhHAL.1G007900	46.0735	0.210333	0.0618738	3.39939	0.00067536	0.00149835	D-aminoacyl-tRNA deacylases	ethanol tolerance protein GEKO1, putative, expressed
PhHAL.1G008600	130.054	0.0853585	0.0324232	2.63263	0.00847258	0.0152917	transcription regulatory protein SNF2, putative	SNF2 family N-terminal domain containing protein, expressed
PhHAL.1G008900	100.565	0.316406	0.0610159	5.18563	2.15285e-07	7.83446e-07	NC domain-containing protein-related	NC domain-containing protein, putative, expressed
PhHAL.1G009200	4.51774	-0.35002	0.10404	-3.36429	0.000767395	0.00168757	serine carboxypeptidase-like 48	OsSCP6 - Putative Serine Carboxypeptidase homologue, expressed
PhHAL.1G010000	13.7408	-0.538059	0.0993506	-5.41576	6.10297e-08	2.37928e-07	Nucleic acid-binding, OB-fold-like protein	S1 RNA binding domain containing protein, expressed
PhHAL.1G010200	30.784	-0.677071	0.150718	-4.4923	7.04581e-06	2.09731e-05	catalase 1	catalase isozyme A, putative, expressed
PhHAL.1G010300	112.389	-0.865095	0.0694494	-12.4565	1.28938e-35	5.41022e-34	Heat shock protein 70 (Hsp 70) family protein	DnaK family protein, putative, expressed
PhHAL.1G010400	57.484	0.188261	0.0526762	3.57393	0.000351659	0.000815191	transcription factor IIIA	ZOS2-02 - C2H2 zinc finger protein, expressed
PhHAL.1G010800	3.18341	-0.622712	0.137489	-4.52917	5.9215e-06	1.77873e-05	YELLOW STRIPE like 7	transposon protein, putative, unclassified, expressed
PhHAL.1G010900	245.92	0.315151	0.0493486	6.38622	1.7004e-10	8.85661e-10	DnaJ/Hsp40 cysteine-rich domain superfamily protein	expressed protein
PhHAL.1G011000	26.8349	-0.340647	0.0615123	-5.53787	3.06167e-08	1.24135e-07	#N/A	expressed protein
PhHAL.1G011100	81.9176	-0.200496	0.0394544	-5.08172	3.74025e-07	1.31815e-06	NAD(P)-binding Rossmann-fold superfamily protein	oxidoreductase, short chain dehydrogenase/reductase family domain containing protein, expressed
PhHAL.1G011500	139.92	-0.190922	0.0287019	-6.65189	2.89354e-11	1.6283e-10	RNA polymerase II, Rpb4, core protein	DNA-directed RNA polymerase II subunit RPB4, putative, expressed
PhHAL.1G011600	331.873	0.362216	0.0309726	11.6947	1.3564e-31	4.14343e-30	Low PSII Accumulation 3	expressed protein
PhHAL.1G011700	43.3933	-0.44016	0.0560658	-7.85078	4.13449e-15	3.39521e-14	#N/A	canopy homolog 2 precursor, putative, expressed
PhHAL.1G011900	9.24704	-0.369041	0.0765019	-4.82395	1.40744e-06	4.61745e-06	glutamate receptor 3.3	glutamate receptor, putative, expressed
PhHAL.1G012000	13.9112	-0.279969	0.0771843	-3.62728	0.000286425	0.000673797	FKBP-like peptidyl-prolyl cis-trans isomerase family protein	peptidyl-prolyl cis-trans isomerase, FKBP-type, putative, expressed
PhHAL.1G012100	0.918261	0.435367	0.148385	2.93404	0.00334583	0.00654441	UDP-glucose pyrophosphorylase 2	UTP--glucose-1-phosphate uridylyltransferase, putative, expressed
PhHAL.1G012200	16.5322	-0.171643	0.0420852	-4.07846	4.5335e-05	0.000120286	autophagy protein Apg5 family	autophagy protein 5, putative, expressed
PhHAL.1G012400	16.4173	-0.294079	0.0670851	-4.38368	1.16693e-05	3.38544e-05	Protein kinase superfamily protein	serine/threonine-protein kinase Cx32, chloroplast precursor, putative, expressed
PhHAL.1G012700	51.6265	0.264185	0.0394841	6.69092	2.21771e-11	1.26009e-10	#N/A	expressed protein
PhHAL.1G013000	1.35481	-0.546636	0.183667	-2.97623	0.00291814	0.00577227	#N/A	expressed protein
PhHAL.1G013300	1.0676	0.593755	0.192601	3.08282	0.0020505	0.00416856	aminoalcoholphosphotransferase 1	CDP-alcohol phosphatidyltransferase, putative, expressed
PhHAL.1G013600	18.5835	-0.245128	0.0657395	-3.72878	0.000192413	0.000465064	pentatricopeptide (PPR) repeat-containing protein	PPR repeat domain containing protein, putative, expressed
PhHAL.1G013700	1.8238	0.581002	0.108745	5.34281	9.15152e-08	3.49442e-07	ACT-like protein tyrosine kinase family protein	protein kinase family protein, putative, expressed
PhHAL.1G013900	1.10867	-0.522192	0.156332	-3.34027	0.000836977	0.00182964	Putative methyltransferase family protein	AGAP001222-PA, putative, expressed
PhHAL.1G014300	157.807	0.422212	0.045564	9.26635	1.92626e-20	2.50111e-19	ubiquitin-conjugating enzyme 28	ubiquitin-conjugating enzyme, putative, expressed
PhHAL.1G014400	29.99	0.219324	0.0404442	5.42287	5.86495e-08	2.29211e-07	RHO-related protein from plants 1	ras-related protein, putative, expressed
PhHAL.1G014600	27.4168	0.280271	0.0542358	5.16764	2.37069e-07	8.58062e-07	Amino acid dehydrogenase family protein	bifunctional protein folD, putative, expressed
PhHAL.1G014900	188.409	0.177703	0.0358233	4.96055	7.02947e-07	2.39674e-06	cold shock domain protein 1	glycine-rich protein 2, putative, expressed
PhHAL.1G015000	13.7413	0.140674	0.0426246	3.3003	0.000965818	0.00208601	methyltransferases	expressed protein
PhHAL.1G015100	1162.48	0.162077	0.0628421	2.57912	0.00990528	0.0176684	Cyclophilin-like peptidyl-prolyl cis-trans isomerase family protein	peptidyl-prolyl cis-trans isomerase, putative, expressed
PhHAL.1G015300	15.0826	0.195632	0.0742612	2.63438	0.0084291	0.0152206	#N/A	expressed protein
PhHAL.1G015400	35.9744	-0.209116	0.0421032	-4.96676	6.80814e-07	2.32593e-06	Abscisic acid-responsive (TB2/DP1, HVA22) family protein	HVA22, putative, expressed
PhHAL.1G015600	19.5371	-1.5872	0.237932	-6.67081	2.5439e-11	1.43845e-10	terpene synthase 14	terpene synthase, putative, expressed
PhHAL.1G015800	8.71696	-0.38304	0.0821416	-4.66316	3.11387e-06	9.72968e-06	Tetratricopeptide repeat (TPR)-like superfamily protein	pentatricopeptide, putative, expressed
PhHAL.1G016000	222.418	-0.260011	0.0335572	-7.7483	9.31286e-15	7.38883e-14	SIN3 associated polypeptide P18	histone deacetylase complex subunit SAP18, putative, expressed
PhHAL.1G016200	108.014	0.118901	0.0305947	3.88634	0.000101765	0.000256823	MATE efflux family protein	MATE domain containing protein, expressed
PhHAL.1G016400	234.888	-0.0887094	0.0303222	-2.92556	0.00343834	0.00670578	Translation initiation factor eIF3 subunit	translation initiation factor eIF3 subunit, putative, expressed
PhHAL.1G016600	108.58	0.138768	0.0617475	2.24734	0.0246182	0.0404785	#N/A	expressed protein
PhHAL.1G016700	14.5331	-0.567928	0.0972263	-5.8413	5.17947e-09	2.29335e-08	Calcium-binding EF-hand family protein	EF hand family protein, putative, expressed
PhHAL.1G016900	54.3603	0.166469	0.0285455	5.8317	5.4864e-09	2.42011e-08	arginine/serine-rich splicing factor 35	RNA recognition motif containing protein, expressed
PhHAL.1G017000	24.1034	-0.459909	0.0703318	-6.53914	6.1873e-11	3.37254e-10	Ribosomal RNA adenine dimethylase family protein	dimethyladenosine transferase, putative, expressed
PhHAL.1G017200	83.614	0.13706	0.0268016	5.11388	3.15606e-07	1.12431e-06	shrunken seed protein (SSE1)	SSE1, putative, expressed
PhHAL.1G017300	22.13	-0.0889126	0.0348519	-2.55115	0.0107367	0.0190194	#N/A	expressed protein
PhHAL.1G017500	6.27021	-0.549326	0.105535	-5.20516	1.93831e-07	7.09917e-07	NAD(P)-linked oxidoreductase superfamily protein	oxidoreductase, aldo/keto reductase family protein, putative, expressed
PhHAL.1G017600	414.595	-0.123902	0.0267191	-4.63722	3.53127e-06	1.09294e-05	NAD(P)-linked oxidoreductase superfamily protein	oxidoreductase, aldo/keto reductase family protein, putative, expressed
PhHAL.1G018500	2.29185	0.570136	0.1077	5.29375	1.19836e-07	4.50338e-07	basic helix-loop-helix (bHLH) DNA-binding superfamily protein	CPuORF31 - conserved peptide uORF-containing transcript, expressed
PhHAL.1G019800	84.9984	-0.219161	0.0509719	-4.29964	1.7108e-05	4.84708e-05	low psii accumulation2	expressed protein
PhHAL.1G020000	219.881	-0.0753949	0.0287802	-2.61968	0.00880119	0.01583	isopropyl malate isomerase large subunit 1	3-isopropylmalate dehydratase large subunit 2, putative, expressed
PhHAL.1G020700	9.24269	-0.252329	0.0816219	-3.09144	0.00199191	0.00406135	BAX inhibitor 1	transmembrane BAX inhibitor motif-containing protein, putative, expressed
PhHAL.1G020800	2.00583	-0.894962	0.186398	-4.80136	1.57593e-06	5.14053e-06	cyclin p4;1	cyclin, putative, expressed
PhHAL.1G020900	2.12622	-0.753237	0.129429	-5.81967	5.89622e-09	2.59417e-08	RNA-binding KH domain-containing protein	KH domain containing protein, putative, expressed
PhHAL.1G021200	315.718	0.188916	0.05837	3.23653	0.00120992	0.00256885	Chlorophyll A-B binding family protein	expressed protein
PhHAL.1G021800	14.297	-0.217528	0.0696812	-3.12176	0.00179776	0.00369966	Small nuclear ribonucleoprotein family protein	LSM domain containing protein, expressed
PhHAL.1G021900	17.6185	-0.132604	0.0421919	-3.14288	0.00167294	0.00346037	golgi snare 12	vesicle transport v-SNARE protein, putative, expressed
PhHAL.1G022000	28.6944	0.188105	0.0458805	4.09988	4.13359e-05	0.000110347	cytidinediphosphate diacylglycerol synthase 4	phosphatidate cytidylyltransferase, putative, expressed
PhHAL.1G022100	4.40632	0.209534	0.0931101	2.25039	0.0244242	0.0401878	Pentatricopeptide repeat (PPR) superfamily protein	PPR repeat domain containing protein, putative, expressed
PhHAL.1G022200	13.472	-0.405568	0.0869516	-4.6643	3.09666e-06	9.6834e-06	Phosphoribosyltransferase family protein	phosphoribosyl transferase, putative, expressed
PhHAL.1G022500	836.756	-0.121197	0.0508961	-2.38127	0.0172532	0.0292666	HSP20-like chaperones superfamily protein	hsp20/alpha crystallin family protein, putative, expressed
PhHAL.1G022600	50.2996	-0.4297	0.0363985	-11.8054	3.65865e-32	1.15137e-30	#N/A	expressed protein
PhHAL.1G022700	61.1297	0.308644	0.0454594	6.78944	1.12568e-11	6.5835e-11	basic region/leucine zipper transcription factor 68	transcription factor, putative, expressed
PhHAL.1G022800	2.20089	-0.349331	0.127519	-2.73945	0.00615425	0.0114434	protein dimerizations	expressed protein
PhHAL.1G022900	13.7555	-0.171977	0.0465862	-3.69159	0.000222855	0.000532671	DNAJ heat shock family protein	dnaJ domain containing protein, expressed
PhHAL.1G023000	31.8528	-0.108661	0.0381561	-2.84781	0.00440209	0.00840876	ADP-ribosylation factor B1B	ADP-ribosylation factor, putative, expressed
PhHAL.1G023100	17.2756	-0.919082	0.0728742	-12.6119	1.81594e-36	8.32756e-35	seven in absentia of Arabidopsis 2	seven in absentia protein family domain containing protein, expressed
PhHAL.1G023400	75.1498	0.233324	0.044374	5.25812	1.45536e-07	5.4171e-07	Domain of unknown function (DUF1995)	expressed protein
PhHAL.1G023700	26.8094	0.286038	0.0468556	6.10468	1.03006e-09	4.95253e-09	#N/A	#N/A
PhHAL.1G023800	395.22	-0.306861	0.0798991	-3.84061	0.00012273	0.000305823	#N/A	UP-9A, putative, expressed
PhHAL.1G023900	229.99	0.402762	0.0350658	11.4859	1.55313e-30	4.47474e-29	alpha/beta-Hydrolases superfamily protein	expressed protein
PhHAL.1G024100	484.69	0.54834	0.0490125	11.1878	4.68064e-29	1.2109e-27	pyridoxine biosynthesis 2	pyridoxal biosynthesis protein PDX2, putative, expressed
PhHAL.1G024300	30.8213	-0.0918792	0.0328428	-2.79755	0.00514925	0.00972405	SBP (S-ribonuclease binding protein) family protein	expressed protein
PhHAL.1G025500	16.8896	-0.333792	0.0462119	-7.22307	5.08258e-13	3.41803e-12	anthranilate phosphoribosyltransferase, putative	glycosyltransferase, putative, expressed
PhHAL.1G025600	16341	0.457134	0.0557438	8.20063	2.39125e-16	2.18675e-15	#N/A	expressed protein
PhHAL.1G026800	10.8193	-0.507214	0.081122	-6.25249	4.03964e-10	2.02533e-09	RING/FYVE/PHD zinc finger superfamily protein	zinc finger, C3HC4 type family protein, expressed
PhHAL.1G026900	140.163	0.60422	0.0476256	12.6869	6.99157e-37	3.27835e-35	basic leucine-zipper 44	CPuORF1 - conserved peptide uORF-containing transcript, expressed
PhHAL.1G027200	36.4237	0.259835	0.0792225	3.27982	0.00103875	0.00223119	Cyclin family protein	cyclin-T1-1, putative, expressed
PhHAL.1G027300	149.952	0.305648	0.0335546	9.10899	8.31552e-20	1.01872e-18	Sec14p-like phosphatidylinositol transfer family protein	expressed protein
PhHAL.1G027500	150.755	-0.0869368	0.0270488	-3.21408	0.00130865	0.0027616	proteasome alpha subunit F1	peptidase, T1 family, putative, expressed
PhHAL.1G027700	24.9759	0.21773	0.0360487	6.03987	1.54234e-09	7.25743e-09	Eukaryotic aspartyl protease family protein	aspartic proteinase-like protein 2 precursor, putative, expressed
PhHAL.1G027800	7.69573	0.209596	0.0729561	2.87291	0.00406708	0.0078142	alpha/beta-Hydrolases superfamily protein	expressed protein
PhHAL.1G028200	35.655	0.410581	0.102227	4.01638	5.90984e-05	0.00015423	Protein of unknown function (DUF1645)	DUF1645 domain containing protein, putative, expressed
PhHAL.1G028300	145.015	0.663691	0.0654404	10.1419	3.59956e-24	6.44827e-23	L-aspartate oxidase	L-aspartate oxidase 1, putative, expressed
PhHAL.1G028400	44.9592	0.0761775	0.0311439	2.44598	0.0144458	0.0249007	Uncharacterised protein family (UPF0497)	retrotransposon protein, putative, unclassified, expressed
PhHAL.1G028600	8.62357	-0.248582	0.0671724	-3.70066	0.000215039	0.000516146	MAP kinase 9	CGMC_MAPKCMGC_2.7 - CGMC includes CDA, MAPK, GSK3, and CLKC kinases, expressed
PhHAL.1G029000	37.0027	0.126515	0.0379971	3.32961	0.000869672	0.00189498	#N/A	expressed protein
PhHAL.1G029100	16.1639	-0.205285	0.0628673	-3.26537	0.00109321	0.00234041	DNA polymerase V family	DNA polymerase V, putative, expressed
PhHAL.1G029300	59.6886	0.260719	0.0530181	4.91754	8.76369e-07	2.95102e-06	5\'-AMP-activated protein kinase-related	5-AMP-activated protein kinase beta-1 subunit-related, putative, expressed
PhHAL.1G029800	26.8733	-0.158325	0.0423994	-3.73413	0.000188365	0.000455927	Transducin family protein / WD-40 repeat family protein	transducin family protein, putative, expressed
PhHAL.1G030000	423.463	-0.302412	0.0557691	-5.42257	5.87467e-08	2.29505e-07	Ribosomal protein L3 family protein	ribosomal protein L3, putative, expressed
PhHAL.1G030100	4.0722	-0.311781	0.111191	-2.80403	0.00504685	0.00954702	Cleavage and polyadenylation specificity factor (CPSF) A subunit protein	cleavage and polyadenylation specificity factor, putative, expressed
PhHAL.1G030200	0.940134	-0.914258	0.235948	-3.87483	0.000106699	0.000268551	#N/A	histone acetyltransferase HAC1, putative, expressed
PhHAL.1G030300	169.307	0.139266	0.0315765	4.41044	1.03161e-05	3.01196e-05	histone acetyltransferase of the CBP family 1	histone acetyltransferase HAC1, putative, expressed
PhHAL.1G030500	1108.91	0.32439	0.0581288	5.58054	2.39774e-08	9.85364e-08	high chlorophyll fluorescence phenotype 173	UOS1, putative, expressed
PhHAL.1G030600	3.2933	-0.577263	0.150372	-3.8389	0.000123585	0.000307748	Leucine-rich repeat protein kinase family protein	xa21, putative, expressed
PhHAL.1G030800	42.9013	-0.129291	0.0384967	-3.3585	0.000783673	0.00172094	Ggamma-subunit 1	AGG2, putative, expressed
PhHAL.1G030900	3.62995	0.786382	0.109145	7.2049	5.80847e-13	3.89084e-12	DNA helicase (RECQl4A)	helicase conserved C-terminal domain containing protein, expressed
PhHAL.1G031400	20.5556	-0.621643	0.07166	-8.6749	4.13931e-18	4.39869e-17	myb-like HTH transcriptional regulator family protein	Myb-like DNA-binding domain containing protein, putative, expressed
PhHAL.1G031500	320.559	-0.164258	0.0393765	-4.17148	3.02624e-05	8.24761e-05	chaperone binding;ATPase activators	activator of 90 kDa heat shock protein ATPase homolog, putative, expressed
PhHAL.1G031800	68.9706	-0.151617	0.0566056	-2.67848	0.00739576	0.0135239	squamosa promoter binding protein-like 2	OsSPL3 - SBP-box gene family member, expressed
PhHAL.1G032000	175.399	-0.68106	0.0632624	-10.7656	5.00217e-27	1.11824e-25	cycloartenol synthase 1	cycloartenol synthase, putative, expressed
PhHAL.1G032100	141.293	0.205701	0.0498587	4.12568	3.69638e-05	9.93542e-05	cycloartenol synthase 1	cycloartenol synthase, putative, expressed
PhHAL.1G032400	20.3986	-0.218672	0.0648624	-3.37132	0.000748085	0.00164819	AIG2-like (avirulence induced gene) family protein	AIG2-like family domain containing protein, expressed
PhHAL.1G032600	10.6775	-0.342626	0.0770313	-4.44788	8.67231e-06	2.55149e-05	arabinose kinase	GHMP kinases ATP-binding protein, putative, expressed
PhHAL.1G032700	59.6744	-0.459191	0.0377131	-12.1759	4.17753e-34	1.5424e-32	#N/A	expressed protein
PhHAL.1G032900	11.7694	-0.230771	0.0813451	-2.83694	0.00455478	0.00868715	SUPPRESSOR OF AUXIN RESISTANCE1	expressed protein
PhHAL.1G033400	9.22277	-0.272099	0.103111	-2.63889	0.00831771	0.0150441	phosphatidate cytidylyltransferase family protein	phosphatidate cytidylyltransferase family protein, putative, expressed
PhHAL.1G033700	154.922	-0.0751097	0.0245339	-3.06147	0.00220255	0.00445738	26S proteasome regulatory subunit S2 1A	proteasome/cyclosome repeat containing protein, expressed
PhHAL.1G033800	40.7091	-0.18021	0.0676871	-2.6624	0.00775846	0.0141252	double-stranded DNA binding	expressed protein
PhHAL.1G034000	67.9596	-0.0943848	0.0365296	-2.58379	0.00977219	0.0174526	pathogenesis related homeodomain protein A	Homeobox domain containing protein, expressed
PhHAL.1G034100	55.8259	-0.233088	0.0716432	-3.25346	0.00114011	0.00243413	chloroplast import apparatus 2	CCT motif family protein, expressed
PhHAL.1G034200	391.551	-0.14364	0.0455202	-3.15552	0.00160212	0.00332625	breast basic conserved 1	ribosomal protein L13, putative, expressed
PhHAL.1G034400	54.0718	0.259965	0.0588658	4.41622	1.0044e-05	2.93755e-05	#N/A	expressed protein
PhHAL.1G034600	10.9568	-0.20706	0.0619953	-3.33992	0.000838022	0.00183129	#N/A	expressed protein
PhHAL.1G034800	503.621	0.244093	0.031806	7.67444	1.66144e-14	1.29035e-13	Translation initiation factor IF2/IF5	expressed protein
PhHAL.1G034900	2.07462	-0.473571	0.114565	-4.13363	3.57076e-05	9.61706e-05	exocyst subunit exo70 family protein G1	ATEXO70G1, putative, expressed
PhHAL.1G035000	215.735	-0.0878175	0.0237488	-3.69776	0.000217511	0.000521293	HOPW1-1-interacting 2	protein phosphatase 2C, putative, expressed
PhHAL.1G035600	16.0574	0.215465	0.0554682	3.88448	0.000102549	0.000258696	FAD/NAD(P)-binding oxidoreductase family protein	apoptosis-inducing factor 2, putative, expressed
PhHAL.1G035700	109.889	-0.123121	0.0362659	-3.39495	0.000686419	0.00152055	RING/U-box superfamily protein	zinc finger, C3HC4 type domain containing protein, expressed
PhHAL.1G035800	107.732	-0.055041	0.0195098	-2.82119	0.00478456	0.00909028	Galactose oxidase/kelch repeat superfamily protein	OsFBO8 - F-box and other domain containing protein, expressed
PhHAL.1G036100	1.10827	-1.41515	0.197986	-7.14775	8.8214e-13	5.78107e-12	glycosyl hydrolase 9B8	endoglucanase, putative, expressed
PhHAL.1G036400	65.6259	0.111502	0.0271026	4.11408	3.88728e-05	0.000104187	vernalization5/VIN3-like	VIL2 protein, putative, expressed
PhHAL.1G036600	323.155	0.139995	0.0431022	3.24797	0.0011623	0.00247592	polyubiquitin 10	ubiquitin family protein, putative, expressed
PhHAL.1G036900	34.31	-0.655766	0.0981848	-6.67889	2.40756e-11	1.36465e-10	embryo defective 1303	EMB1303, putative, expressed
PhHAL.1G038400	21.0383	-0.396818	0.116828	-3.39661	0.000682266	0.0015126	cytochrome P450, family 76, subfamily C, polypeptide 4	cytochrome P450, putative, expressed
PhHAL.1G040100	1.42755	-0.425077	0.167303	-2.54076	0.0110613	0.0195409	receptor like protein 2	phytosulfokine receptor precursor, putative, expressed
PhHAL.1G040300	3.00823	-0.588415	0.176887	-3.32649	0.000879464	0.00191382	#N/A	expressed protein
PhHAL.1G040500	480.286	0.348304	0.0404754	8.60534	7.60899e-18	7.86304e-17	Small GTP-binding protein	GTP-binding protein lepA, putative, expressed
PhHAL.1G041100	3.28994	-2.23022	0.17212	-12.9573	2.13584e-38	1.09155e-36	#N/A	#N/A
PhHAL.1G041200	1.48696	-0.645006	0.131073	-4.92097	8.61162e-07	2.9044e-06	EPS15 homology domain 1	EH domain-containing protein 1, putative, expressed
PhHAL.1G041400	62.1441	-0.102099	0.0461588	-2.21191	0.026973	0.0440148	TCP-1/cpn60 chaperonin family protein	T-complex protein, putative, expressed
PhHAL.1G041900	2.96429	0.283918	0.12287	2.31072	0.0208481	0.0347735	WHIRLY 2	whirly transcription factor domain containing protein, expressed
PhHAL.1G042000	1.17275	-2.56581	0.24693	-10.3909	2.72907e-25	5.39331e-24	Protein of unknown function (DUF579)	plant-specific domain TIGR01627 family protein, expressed
PhHAL.1G042100	98.4223	-0.337417	0.0381256	-8.85015	8.74001e-19	9.78089e-18	#N/A	expressed protein
PhHAL.1G042200	1.49591	-0.497167	0.147243	-3.37651	0.000734115	0.00161913	O-fucosyltransferase family protein	growth regulator related protein, putative, expressed
PhHAL.1G042400	227.96	0.280182	0.0380668	7.36026	1.83551e-13	1.29133e-12	Regulator of Vps4 activity in the MVB pathway protein	DUF292 domain containing protein, expressed
PhHAL.1G042800	20.6786	-0.546559	0.0608748	-8.97842	2.74691e-19	3.225e-18	electron transport SCO1/SenC family protein	SCO1 protein homolog, mitochondrial precursor, putative, expressed
PhHAL.1G042900	25.2162	-0.164009	0.0415909	-3.94339	8.03366e-05	0.000205397	RNA helicase, ATP-dependent, SK12/DOB1 protein	DSHCT domain containing protein, expressed
PhHAL.1G043200	63.1094	0.17528	0.0321878	5.44555	5.16447e-08	2.03455e-07	F-box/RNI-like superfamily protein	OsFBLD1 - F-box, LRR and FBD domain containing protein, expressed
PhHAL.1G043400	9.30591	-0.210459	0.0553209	-3.80433	0.000142189	0.000350722	HSP20-like chaperones superfamily protein	CS domain containing protein, putative, expressed
PhHAL.1G043800	6.13946	0.59077	0.134967	4.37715	1.20243e-05	3.4836e-05	Wound-responsive family protein	wound induced protein, putative, expressed
PhHAL.1G044200	150.227	0.16995	0.0319491	5.31938	1.04119e-07	3.93246e-07	Zinc finger C-x8-C-x5-C-x3-H type family protein	zinc finger C-x8-C-x5-C-x3-H type family protein, expressed
PhHAL.1G044500	1268.16	0.123371	0.0382638	3.22422	0.00126317	0.00267343	polyubiquitin 10	ubiquitin family protein, putative, expressed
PhHAL.1G044600	804.928	0.204867	0.0434842	4.71129	2.46148e-06	7.80515e-06	polyubiquitin 10	ubiquitin family protein, putative, expressed
PhHAL.1G045100	28.7989	-0.351088	0.137444	-2.55442	0.0106366	0.0188528	#N/A	#N/A
PhHAL.1G045200	48.8587	-1.50354	0.164309	-9.1507	5.65678e-20	7.07324e-19	#N/A	#N/A
PhHAL.1G045300	11.0739	-1.971	0.190138	-10.3661	3.53596e-25	6.9228e-24	#N/A	#N/A
PhHAL.1G045400	0.928709	-0.856023	0.292195	-2.92963	0.00339366	0.00662968	#N/A	expressed protein
PhHAL.1G045900	56.9128	0.259015	0.0395421	6.55035	5.74007e-11	3.14063e-10	binding	WD domain containing protein, putative, expressed
PhHAL.1G046500	1.59908	0.736719	0.167677	4.39367	1.11451e-05	3.23937e-05	#N/A	#N/A
PhHAL.1G046700	13.6224	-0.429989	0.0609955	-7.04951	1.7955e-12	1.14312e-11	auxin response factor 8	auxin response factor 6, putative, expressed
PhHAL.1G046800	46.0891	-0.484227	0.0643585	-7.52391	5.31633e-14	3.92726e-13	Protein kinase superfamily protein	protein kinase, putative, expressed
PhHAL.1G047100	8.58498	-0.66638	0.136497	-4.88203	1.05002e-06	3.4962e-06	#N/A	#N/A
PhHAL.1G047400	21.9686	-0.142846	0.0429441	-3.32633	0.000879966	0.00191469	holocarboxylase synthase 1	biotin--protein ligase, putative, expressed
PhHAL.1G047500	57.7094	-0.129529	0.0467549	-2.77038	0.00559911	0.0104996	mercaptopyruvate sulfurtransferase 1	rhodanese-like domain containing protein, putative, expressed
PhHAL.1G047800	5.67326	-0.548918	0.114707	-4.7854	1.70649e-06	5.53274e-06	tubulin beta 8	tubulin/FtsZ domain containing protein, putative, expressed
PhHAL.1G048000	73.0336	0.136694	0.0274971	4.97121	6.65352e-07	2.27601e-06	suppressor of abi3-5	RNA recognition motif family protein, expressed
PhHAL.1G048100	63.8886	-1.34653	0.0918074	-14.6669	1.05084e-48	1.08294e-46	SAUR-like auxin-responsive protein family	OsSAUR6 - Auxin-responsive SAUR gene family member, expressed
PhHAL.1G048200	67.1578	-0.101288	0.0309774	-3.26975	0.00107641	0.00230707	cullin-associated and neddylation dissociated	HEAT repeat family protein, putative, expressed
PhHAL.1G048300	9.08454	-0.180239	0.0534929	-3.3694	0.000753323	0.00165915	urease accessory protein F	urease accessory protein F, putative, expressed
PhHAL.1G049300	29.9118	-0.178196	0.0340431	-5.23441	1.65508e-07	6.11921e-07	O-fucosyltransferase family protein	protein-O-fucosyltransferase 1, putative, expressed
PhHAL.1G049500	42.3219	-0.13919	0.0418003	-3.32987	0.000868856	0.00189359	FKBP-like peptidyl-prolyl cis-trans isomerase family protein	peptidyl-prolyl cis-trans isomerase, FKBP-type, putative, expressed
PhHAL.1G049700	15.1879	-0.236981	0.0576688	-4.10934	3.96791e-05	0.000106181	#N/A	expressed protein
PhHAL.1G050200	1562.42	-0.240343	0.0307433	-7.81774	5.37792e-15	4.37606e-14	phosphoglycerate kinase	phosphoglycerate kinase protein, putative, expressed
PhHAL.1G050300	24.1403	0.291119	0.0582703	4.99601	5.85279e-07	2.01792e-06	myo-inositol monophosphatase like 1	inositol-1-monophosphatase, putative, expressed
PhHAL.1G050800	59.5991	-0.403201	0.0398976	-10.1059	5.20237e-24	9.18792e-23	#N/A	splicing factor, arginine/serine-rich 12, putative, expressed
PhHAL.1G051300	15.6069	0.375001	0.0646532	5.80019	6.62415e-09	2.89542e-08	#N/A	transglycosylase SLT domain containing protein, expressed
PhHAL.1G052200	30.1522	-0.231864	0.0409042	-5.66846	1.44089e-08	6.06764e-08	copper-exporting ATPase / responsive-to-antagonist 1 / copper-transporting ATPase (RAN1)	copper-transporting ATPase, putative, expressed
PhHAL.1G052500	4.55678	-0.425449	0.0722068	-5.89209	3.81332e-09	1.70984e-08	urease accessory protein D	URED, putative, expressed
PhHAL.1G052600	38.1755	-0.382677	0.0463503	-8.2562	1.50381e-16	1.39287e-15	cytochrome P450, family 97, subfamily B, polypeptide 3	cytochrome P450, putative, expressed
PhHAL.1G052700	15.0618	-0.480038	0.100218	-4.78992	1.66846e-06	5.41786e-06	VQ motif-containing protein	VQ domain containing protein, putative, expressed
PhHAL.1G052900	1.82196	-0.364731	0.129286	-2.82112	0.00478565	0.00909143	Haloacid dehalogenase-like hydrolase (HAD) superfamily protein	haloacid dehalogenase-like hydrolase domain-containing protein 3, putative, expressed
PhHAL.1G053200	108.974	-0.27437	0.0518431	-5.29231	1.20779e-07	4.53339e-07	aldehyde dehydrogenase 5F1	aldehyde dehydrogenase, putative, expressed
PhHAL.1G053400	94.2198	0.497621	0.0451133	11.0305	2.72458e-28	6.61089e-27	Homeodomain-like superfamily protein	Myb transcription factor, putative, expressed
PhHAL.1G053500	29.7706	-0.109253	0.0498223	-2.19285	0.0283183	0.0459819	squamosa promoter binding protein-like 10	OsSPL11 - SBP-box gene family member, expressed
PhHAL.1G054200	128.35	-0.326898	0.0427624	-7.64453	2.0971e-14	1.61003e-13	basic leucine zipper 9	bZIP transcription factor domain containing protein, expressed
PhHAL.1G054500	8.53919	-0.121889	0.0518932	-2.34885	0.0188313	0.0317056	Core-2/I-branching beta-1,6-N-acetylglucosaminyltransferase family protein	DNA binding protein, putative, expressed
PhHAL.1G054800	168.861	-0.209848	0.0333426	-6.2937	3.09988e-10	1.57012e-09	#N/A	fiber protein Fb15, putative, expressed
PhHAL.1G054900	44.6644	-0.132009	0.0268624	-4.91427	8.91161e-07	2.9976e-06	#N/A	expressed protein
PhHAL.1G055100	29.6221	0.166876	0.0524671	3.18058	0.0014698	0.00307296	STRUBBELIG-receptor family 1	STRUBBELIG-RECEPTOR FAMILY 3 precursor, putative, expressed
PhHAL.1G055400	94.3101	-0.415026	0.0455498	-9.11146	8.1279e-20	9.96385e-19	Eukaryotic protein of unknown function (DUF872)	expressed protein
PhHAL.1G055600	82.6999	0.501579	0.0499807	10.0355	1.06465e-23	1.83367e-22	autoinhibited Ca2+ -ATPase, isoform 8	calcium-transporting ATPase, plasma membrane-type, putative, expressed
PhHAL.1G055900	30.0176	0.130623	0.0581886	2.24482	0.0247798	0.040705	Ribosomal RNA adenine dimethylase family protein	dimethyladenosine transferase, putative, expressed
PhHAL.1G056000	49.0626	-0.0929338	0.0323592	-2.87194	0.00407954	0.00783733	SAD1/UNC-84 domain protein 2	Sad1 / UNC-like C-terminal domain containing protein, putative, expressed
PhHAL.1G056100	11.3217	-0.649113	0.0806001	-8.05351	8.04551e-16	7.03176e-15	Galactose mutarotase-like superfamily protein	aldose 1-epimerase, putative, expressed
PhHAL.1G057300	189.978	0.22749	0.0450851	5.0458	4.5163e-07	1.57479e-06	CONSTANS-like 4	CCT/B-box zinc finger protein, putative, expressed
PhHAL.1G057400	1.09515	0.879642	0.175944	4.99955	5.74642e-07	1.98307e-06	glutamine dumper 1	GDU1, putative, expressed
PhHAL.1G057500	70.4924	-0.128908	0.0509056	-2.53229	0.0113319	0.0199719	secE/sec61-gamma protein transport protein	protein transport protein SEC61 subunit gamma, putative, expressed
PhHAL.1G057600	2.53814	-0.519565	0.101395	-5.12417	2.98849e-07	1.06746e-06	Vacuolar import/degradation, Vid27-related protein	CYPRO4, putative, expressed
PhHAL.1G057700	8.05635	0.180391	0.0743249	2.42705	0.015222	0.0260854	#N/A	zinc finger, C3HC4 type domain containing protein, expressed
PhHAL.1G058500	6.75751	0.335579	0.0657769	5.10178	3.36473e-07	1.19298e-06	Protein kinase superfamily protein	STE_PAK_Ste20_STLK.1 - STE kinases include homologs to sterile 7, sterile 11 and sterile 20 from yeast, expressed
PhHAL.1G058600	94.1221	0.15428	0.0351372	4.39079	1.12937e-05	3.28055e-05	Metal-dependent phosphohydrolase	HD domain containing protein 2, putative, expressed
PhHAL.1G059300	9.73154	-0.433969	0.0612584	-7.08424	1.39809e-12	9.00194e-12	heptahelical protein 3	haemolysin-III, putative, expressed
PhHAL.1G059600	120.871	-0.136707	0.0308039	-4.43797	9.08126e-06	2.66429e-05	RNA recognition motif (RRM)-containing protein	RNA recognition motif, putative, expressed
PhHAL.1G059900	33.5839	-0.221467	0.0611944	-3.61907	0.000295664	0.00069379	Uncharacterised BCR, YbaB family COG0718	CR084 protein, putative, expressed
PhHAL.1G060100	38.0724	-0.311271	0.0562949	-5.5293	3.21513e-08	1.29963e-07	chorismate mutase 2	chorismate mutase, chloroplast precursor, putative, expressed
PhHAL.1G060300	104.293	0.157037	0.0541134	2.90199	0.00370798	0.00717793	cinnamoyl coa reductase	cinnamoyl CoA reductase, putative, expressed
PhHAL.1G060600	110.097	0.418814	0.126995	3.29788	0.000974174	0.0021026	WRKY DNA-binding protein 40	WRKY71, expressed
PhHAL.1G060900	112.224	-0.0863996	0.0346992	-2.48996	0.0127757	0.0222323	ubiquitin fusion degradation 1	ubiquitin fusion degradation protein, putative, expressed
PhHAL.1G061000	119.454	-0.465058	0.0557058	-8.34848	6.915e-17	6.66141e-16	casein lytic proteinase B4	chaperone protein clpB 1, putative, expressed
PhHAL.1G061100	101.431	0.171833	0.05174	3.32109	0.000896672	0.00194765	response regulator 12	two-component response regulator, putative, expressed
PhHAL.1G061300	84.7251	-0.294282	0.0288766	-10.191	2.17416e-24	3.98618e-23	proteasome beta subunit C1	peptidase, T1 family, putative, expressed
PhHAL.1G061500	79.9039	0.309829	0.0397193	7.80046	6.168e-15	4.98651e-14	#N/A	expressed protein
PhHAL.1G061600	262.024	-0.13076	0.0226914	-5.76252	8.28654e-09	3.57951e-08	KNOTTED1-like homeobox gene 3	homeobox protein knotted-1, putative, expressed
PhHAL.1G061700	16.5387	-0.545273	0.0679711	-8.02213	1.03926e-15	8.99922e-15	#N/A	expressed protein
PhHAL.1G062000	1.42064	0.636655	0.13327	4.77716	1.77787e-06	5.75025e-06	#N/A	#N/A
PhHAL.1G062500	144.598	0.151211	0.066648	2.2688	0.0232803	0.0384541	Inorganic H pyrophosphatase family protein	inorganic H+ pyrophosphatase, putative, expressed
PhHAL.1G062700	95.3523	-0.095851	0.032579	-2.94211	0.00325986	0.00638891	Ubiquitin system component Cue protein	CUE domain containing protein, expressed
PhHAL.1G063000	219.267	0.368418	0.0371516	9.91663	3.52466e-23	5.7636e-22	Myosin heavy chain-related protein	expressed protein
PhHAL.1G063300	8.28027	-0.595496	0.0916234	-6.49939	8.06463e-11	4.35657e-10	Protein kinase superfamily protein	BRASSINOSTEROID INSENSITIVE 1-associated receptor kinase 1 precursor, putative, expressed
PhHAL.1G063500	1.36912	-1.13356	0.170491	-6.64881	2.95482e-11	1.66129e-10	cytochrome P450, family 71, subfamily B, polypeptide 37	cytochrome P450, putative, expressed
PhHAL.1G063700	580.929	-0.0894824	0.0395772	-2.26096	0.0237617	0.0391871	Cyclase family protein	cyclase family protein, putative, expressed
PhHAL.1G063800	4.75098	-0.49663	0.0817763	-6.07303	1.25521e-09	5.96775e-09	Exostosin family protein	exostosin family domain containing protein, expressed
PhHAL.1G063900	53.5931	0.425102	0.0451868	9.40766	5.07324e-21	6.9506e-20	#N/A	expressed protein
PhHAL.1G064200	142.25	-0.229249	0.0582693	-3.9343	8.34381e-05	0.000212863	translocon at inner membrane of chloroplasts 21	tic21, putative, expressed
PhHAL.1G064400	15.3884	-1.62216	0.10237	-15.8459	1.49952e-56	2.67857e-54	GroES-like zinc-binding alcohol dehydrogenase family protein	dehydrogenase, putative, expressed
PhHAL.1G064600	118.523	0.50543	0.0769939	6.56454	5.21946e-11	2.87002e-10	UDP-Glycosyltransferase superfamily protein	limonoid UDP-glucosyltransferase, putative, expressed
PhHAL.1G064800	7.30277	0.421381	0.0838827	5.02345	5.07519e-07	1.76213e-06	Ubiquitin-like superfamily protein	expressed protein
PhHAL.1G065200	481.463	-0.375503	0.0649356	-5.78269	7.35139e-09	3.19395e-08	Ribosomal protein S21 family protein	ribosome, putative, expressed
PhHAL.1G065400	25.5765	-0.388473	0.0492146	-7.89346	2.93922e-15	2.44687e-14	Expressed protein	expressed protein
PhHAL.1G065600	9.80962	0.535588	0.122864	4.3592	1.30538e-05	3.75978e-05	GDSL-like Lipase/Acylhydrolase superfamily protein	GDSL-like lipase/acylhydrolase, putative, expressed
PhHAL.1G066200	218.829	0.278414	0.0336742	8.26787	1.36377e-16	1.26942e-15	lycopene cyclase	lycopene beta cyclase, chloroplast precursor, putative, expressed
PhHAL.1G066500	68.1658	-0.0866874	0.0300025	-2.88934	0.00386049	0.00745085	#N/A	phytoene dehydrogenase-like, putative, expressed
PhHAL.1G066600	1.97303	-0.670248	0.139089	-4.81884	1.44392e-06	4.733e-06	Transmembrane amino acid transporter family protein	amino acid transporter, putative, expressed
PhHAL.1G066700	3.51755	-0.360426	0.0951402	-3.78836	0.000151643	0.00037228	RING/U-box superfamily protein	zinc finger, C3HC4 type domain containing protein, expressed
PhHAL.1G066900	1.99684	0.53007	0.164971	3.21311	0.00131305	0.00276933	basic leucine-zipper 42	bZIP transcription factor domain containing protein, expressed
PhHAL.1G067000	9.91993	-0.155627	0.0684316	-2.2742	0.0229538	0.0379782	Calcium-binding EF-hand family protein	serine/threonine-protein phosphatase 2A regulatory subunit B subunitbeta, putative, expressed
PhHAL.1G067600	46.0076	0.21623	0.0383203	5.64269	1.67409e-08	7.00093e-08	methyl-CPG-binding domain 9	PHD-finger domain containing protein, putative, expressed
PhHAL.1G067900	85.5813	0.500036	0.0813527	6.14652	7.92038e-10	3.84558e-09	Thioredoxin superfamily protein	peroxiredoxin, putative, expressed
PhHAL.1G068000	11.5402	-0.428649	0.0985982	-4.34743	1.37741e-05	3.95208e-05	Protein kinase superfamily protein	LYK8, putative, expressed
PhHAL.1G068800	9.6887	-0.140165	0.0617809	-2.26874	0.0232838	0.0384565	SEC7-like guanine nucleotide exchange family protein	guanine nucleotide exchange family protein, putative, expressed
PhHAL.1G068900	30.4213	-0.134496	0.0351166	-3.82997	0.00012816	0.000318337	#N/A	expressed protein
PhHAL.1G069000	46.9844	-0.444797	0.0435641	-10.2102	1.78514e-24	3.28901e-23	basic region/leucine zipper motif 60	bZIP transcription factor domain containing protein, expressed
PhHAL.1G069200	18.9285	-0.312314	0.0628776	-4.96702	6.79883e-07	2.32317e-06	Integral membrane HRF1 family protein	YIF1B, putative, expressed
PhHAL.1G069400	45.8456	-0.226368	0.041247	-5.48812	4.06231e-08	1.62112e-07	Citrate synthase family protein	citrate synthase, putative, expressed
PhHAL.1G069900	13.4835	0.243603	0.100669	2.41983	0.0155276	0.0265604	STRUBBELIG-receptor family 8	Leucine Rich Repeat family protein, expressed
PhHAL.1G070000	895.948	-1.70042	0.102834	-16.5356	2.03294e-61	5.2958e-59	lipoxygenase 2	lipoxygenase, putative, expressed
PhHAL.1G070100	19.46	-0.123941	0.050731	-2.44309	0.014562	0.0250813	Tubulin binding cofactor C domain-containing protein	tubulin binding cofactor C, putative, expressed
PhHAL.1G070600	30.624	-0.484119	0.0496132	-9.75787	1.7071e-22	2.62016e-21	Putative glycosyl hydrolase of unknown function (DUF1680)	DUF1680 domain containing protein, putative, expressed
PhHAL.1G070700	651.329	-0.134417	0.0265554	-5.06176	4.15413e-07	1.45608e-06	#N/A	#N/A
PhHAL.1G070900	8.63349	0.276862	0.0679249	4.076	4.58173e-05	0.000121497	Chaperone DnaJ-domain superfamily protein	heat shock protein DnaJ, putative, expressed
PhHAL.1G071100	52.7601	0.169445	0.0273918	6.18597	6.17231e-10	3.02978e-09	ZIP metal ion transporter family	metal cation transporter, putative, expressed
PhHAL.1G071300	37.3672	-0.147433	0.0445463	-3.30966	0.000934108	0.00202358	outer envelope protein of 80 kDa	outer membrane protein, OMP85 family protein, expressed
PhHAL.1G071500	24.7186	-0.354707	0.0457617	-7.75117	9.10503e-15	7.23006e-14	heavy metal atpase 5	copper-transporting ATPase, putative, expressed
PhHAL.1G071700	256.855	-0.675075	0.0437168	-15.442	8.5404e-54	1.20439e-51	fumarylacetoacetase, putative	fumarylacetoacetase, putative, expressed
PhHAL.1G071800	5.37427	-0.165967	0.068493	-2.42312	0.0153878	0.0263478	Beta-ketoacyl synthase	3-oxoacyl-synthase, putative, expressed
PhHAL.1G072100	2.43684	-0.324092	0.103131	-3.14253	0.00167496	0.00346407	#N/A	hrpN-interacting protein from Malus, putative, expressed
PhHAL.1G072800	16.4025	-0.412931	0.0714872	-5.7763	7.63632e-09	3.30931e-08	Calcium-dependent ARF-type GTPase activating protein family	stromal membrane-associated protein, putative, expressed
PhHAL.1G073000	1.65788	-1.1334	0.142144	-7.97358	1.5414e-15	1.31173e-14	#N/A	expressed protein
PhHAL.1G073200	46.1184	-0.236407	0.0381584	-6.19542	5.81302e-10	2.8594e-09	ubiquitin family protein	Ubiquitin family domain containing protein, expressed
PhHAL.1G073500	136.246	-0.235548	0.0441287	-5.33774	9.41103e-08	3.58257e-07	Ribosomal protein L12/ ATP-dependent Clp protease adaptor protein ClpS family protein	ribosomal protein L7/L12 C-terminal domain containing protein, expressed
PhHAL.1G073800	16.2588	-0.272376	0.0769279	-3.54066	0.000399121	0.000917055	FKBP-like peptidyl-prolyl cis-trans isomerase family protein	peptidyl-prolyl cis-trans isomerase, FKBP-type, putative, expressed
PhHAL.1G074600	27.6515	0.162404	0.0441956	3.67467	0.00023816	0.000567734	AAA-type ATPase family protein	26S protease regulatory subunit, putative, expressed
PhHAL.1G074800	25.4442	0.336183	0.0739688	4.54493	5.49536e-06	1.65922e-05	Glycosyl hydrolase superfamily protein	glycosyl hydrolases family 17, putative, expressed
PhHAL.1G074900	6.86303	0.408284	0.1118	3.65191	0.000260294	0.0006165	TPX2 (targeting protein for Xklp2) protein family	targeting protein for Xklp2, putative, expressed
PhHAL.1G075000	357.431	0.184371	0.034337	5.36946	7.8971e-08	3.0352e-07	EIN3-binding F box protein 2	OsFBL7 - F-box domain and LRR containing protein, expressed
PhHAL.1G075100	3.32807	0.610507	0.154634	3.94807	7.87829e-05	0.000201834	O-methyltransferase family protein	O-methyltransferase, putative, expressed
PhHAL.1G075200	154.35	0.140315	0.0388677	3.61005	0.000306132	0.000716473	endoplasmic reticulum-adenine nucleotide transporter 1	mitochondrial carrier protein, putative, expressed
PhHAL.1G075400	90.6165	-0.141374	0.0380463	-3.71585	0.000202522	0.000487612	#N/A	expressed protein
PhHAL.1G076400	11.2311	-1.32708	0.127796	-10.3843	2.92226e-25	5.7634e-24	#N/A	expressed protein
PhHAL.1G077000	11.2066	-0.122749	0.0534159	-2.29798	0.0215628	0.0358826	P-loop containing nucleoside triphosphate hydrolases superfamily protein	DEAD-box ATP-dependent RNA helicase 41, putative, expressed
PhHAL.1G077100	37.9719	0.422499	0.134345	3.14487	0.00166159	0.00343905	SPX domain gene 1	SPX domain containing protein, putative, expressed
PhHAL.1G077400	21.8149	-0.436083	0.0829276	-5.2586	1.45155e-07	5.404e-07	Alba DNA/RNA-binding protein	protein of unknown function domain containing protein, expressed
PhHAL.1G077600	19.5032	-0.117589	0.0517204	-2.27355	0.0229931	0.0380332	binding	Sel1 repeat domain containing protein, putative, expressed
PhHAL.1G077700	27.8627	-0.72259	0.0906356	-7.97247	1.55532e-15	1.32237e-14	Galactose oxidase/kelch repeat superfamily protein	OsFBK3 - F-box domain and kelch repeat containing protein, expressed
PhHAL.1G077800	564.517	0.428907	0.0460822	9.30743	1.30958e-20	1.72247e-19	Basic-leucine zipper (bZIP) transcription factor family protein	bZIP transcription factor domain containing protein, expressed
PhHAL.1G078300	11.5846	-0.262229	0.0478494	-5.48031	4.2458e-08	1.68967e-07	Tetratricopeptide repeat (TPR)-like superfamily protein	tetratricopeptide repeat domain containing protein, expressed
PhHAL.1G078400	116.205	0.227867	0.0422022	5.39941	6.68612e-08	2.59262e-07	Cyclophilin-like peptidyl-prolyl cis-trans isomerase family protein	peptidyl-prolyl cis-trans isomerase, putative, expressed
PhHAL.1G078800	189.969	-0.14053	0.0236319	-5.94662	2.7373e-09	1.24644e-08	regulatory particle triple-A ATPase 6A	26S protease regulatory subunit, putative, expressed
PhHAL.1G078900	30.3686	-0.21985	0.0418	-5.25956	1.44398e-07	5.37685e-07	Transducin/WD40 repeat-like superfamily protein	WD domain, G-beta repeat domain containing protein, expressed
PhHAL.1G079100	7.58175	0.532137	0.14148	3.76121	0.000169096	0.000411999	myb-like transcription factor family protein	MYB family transcription factor, putative, expressed
PhHAL.1G079200	320.76	0.188834	0.0516615	3.65521	0.000256968	0.000609394	UDP-Glycosyltransferase superfamily protein	cytokinin-O-glucosyltransferase 3, putative, expressed
PhHAL.1G079300	7.3608	-0.306923	0.106249	-2.8887	0.00386833	0.00746445	#N/A	#N/A
PhHAL.1G079800	3.2095	-0.486811	0.119156	-4.08547	4.39868e-05	0.000116908	UDP-glucosyl transferase 73D1	flavonol-3-O-glycoside-7-O-glucosyltransferase 1, putative, expressed
PhHAL.1G080300	2.21675	-0.517487	0.185267	-2.7932	0.0052189	0.0098437	Leucine-rich repeat protein kinase family protein	receptor-like protein kinase precursor, putative, expressed
PhHAL.1G080600	106.09	0.221396	0.0529524	4.18103	2.90188e-05	7.92483e-05	nucleotide transporter 1	plastidic ATP/ADP-transporter, putative, expressed
PhHAL.1G080700	93.567	-0.151619	0.0406603	-3.72892	0.000192302	0.000464917	RNA-binding (RRM/RBD/RNP motifs) family protein	RNA recognition motif containing protein, putative, expressed
PhHAL.1G080800	1.23398	-2.22281	0.207858	-10.6939	1.08722e-26	2.38223e-25	pleiotropic drug resistance 12	pleiotropic drug resistance protein, putative, expressed
PhHAL.1G081100	5.8878	-0.245046	0.113035	-2.16787	0.0301686	0.0487166	#N/A	#N/A
PhHAL.1G081500	63.8121	0.112185	0.0309357	3.62641	0.000287392	0.000675903	NSP (nuclear shuttle protein)-interacting GTPase	GTPase-activating protein, putative, expressed
PhHAL.1G081700	28.9567	-0.386809	0.100089	-3.86464	0.000111252	0.000279076	#N/A	expressed protein
PhHAL.1G081900	3.96652	0.300171	0.108907	2.75622	0.00584732	0.0109312	#N/A	expressed protein
PhHAL.1G082600	35.9404	-0.457569	0.0944647	-4.84381	1.2737e-06	4.19335e-06	ABC2 homolog 7	ABC transporter, ATP-binding protein, putative, expressed
PhHAL.1G082700	4.12644	-0.697221	0.150027	-4.64729	3.36318e-06	1.04471e-05	ABC2 homolog 6	ABC transporter, ATP-binding protein, putative, expressed
PhHAL.1G083800	1.27613	-1.08235	0.21041	-5.144	2.68944e-07	9.67085e-07	#N/A	hypothetical protein
PhHAL.1G083900	28.3903	-1.23361	0.172135	-7.16652	7.69297e-13	5.07168e-12	#N/A	hypothetical protein
PhHAL.1G084000	43.3339	0.356869	0.0980048	3.64135	0.000271216	0.000640509	#N/A	hypothetical protein
PhHAL.1G084100	201.991	0.0694304	0.0231281	3.00199	0.00268221	0.00533823	Root hair defective 3 GTP-binding protein (RHD3)	SEY1, putative, expressed
PhHAL.1G084200	8.81144	-1.4022	0.155825	-8.99861	2.28586e-19	2.70617e-18	#N/A	hypothetical protein
PhHAL.1G084500	105.128	0.0844753	0.038994	2.16637	0.0302831	0.0488929	P-loop containing nucleoside triphosphate hydrolases superfamily protein	nuclear protein ZAP-related, putative, expressed
PhHAL.1G085200	9.98874	-0.382528	0.137382	-2.7844	0.00536266	0.0100935	Leucine-rich repeat protein kinase family protein	receptor-like protein kinase precursor, putative, expressed
PhHAL.1G085300	6.63311	-0.483852	0.084553	-5.72247	1.04986e-08	4.48139e-08	#N/A	expressed protein
PhHAL.1G085600	118.465	-0.212018	0.0605298	-3.50271	0.000460557	0.00104947	#N/A	expressed protein
PhHAL.1G086100	26.7134	-0.287233	0.0599075	-4.7946	1.63e-06	5.30859e-06	CLP-similar protein 3	pre-mRNA cleavage complex II protein Clp1, putative, expressed
PhHAL.1G086400	1.66728	-0.502903	0.229325	-2.19297	0.0283097	0.045972	heat shock protein 17.6A	hsp20/alpha crystallin family protein, putative, expressed
PhHAL.1G086600	59.9182	-0.45716	0.0729215	-6.26921	3.62887e-10	1.82965e-09	aminopeptidase M1	puromycin-sensitive aminopeptidase, putative, expressed
PhHAL.1G087400	28.9779	-0.163733	0.0433515	-3.77686	0.000158815	0.000388363	Peptidase C13 family	GPI-anchor transamidase precursor, putative, expressed
PhHAL.1G087500	28.5173	-0.217099	0.0701558	-3.09452	0.00197129	0.00402323	tetraspanin2	tetraspanin family protein, putative, expressed
PhHAL.1G087600	155.999	-0.451507	0.0625705	-7.21598	5.35487e-13	3.59727e-12	Uncharacterised protein family (UPF0497)	integral membrane protein, putative, expressed
PhHAL.1G087900	36.0377	-0.66678	0.0774603	-8.60802	7.43328e-18	7.69843e-17	cytokinin-responsive gata factor 1	GATA zinc finger domain containing protein, expressed
PhHAL.1G088100	70.7622	-0.194853	0.0559117	-3.48501	0.000492113	0.00111573	Translation elongation factor EF1B, gamma chain	elongation factor 1-gamma, putative, expressed
PhHAL.1G088200	61.3704	0.346956	0.0354052	9.79956	1.13073e-22	1.77323e-21	Protein kinase superfamily protein	protein kinase domain containing protein, expressed
PhHAL.1G088400	14.1236	-0.374391	0.0817187	-4.58146	4.61747e-06	1.40547e-05	histone deacetylase 2	histone deacetylase, putative, expressed
PhHAL.1G088700	27.1923	-0.292065	0.0705589	-4.13931	3.48345e-05	9.40487e-05	ATPase, V1 complex, subunit B protein	ATP synthase, putative, expressed
PhHAL.1G088800	1.99265	-0.834001	0.15379	-5.42297	5.86158e-08	2.29137e-07	Protein of unknown function (DUF761)	expressed protein
PhHAL.1G089100	27.1536	0.167197	0.0616357	2.71266	0.00667456	0.0123241	#N/A	#N/A
PhHAL.1G089300	435.395	0.462754	0.0535999	8.63349	5.95063e-18	6.23869e-17	cytochrome P450, family 711, subfamily A, polypeptide 1	cytochrome P450, putative, expressed
PhHAL.1G089400	1.1625	0.48677	0.145265	3.35091	0.000805463	0.00176549	O-acetylserine (thiol) lyase B	cysteine synthase, putative, expressed
PhHAL.1G089500	224.419	-0.291686	0.0517309	-5.63853	1.7151e-08	7.15663e-08	Protein of unknown function (DUF3511)	expressed protein
PhHAL.1G089800	62.2513	0.125102	0.0298762	4.18736	2.82218e-05	7.72404e-05	Protein phosphatase 2A, regulatory subunit PR55	serine/threonine protein phosphatase 2A 55 kDa regulatory subunit B, putative, expressed
PhHAL.1G090000	121.304	0.138729	0.032494	4.26937	1.96024e-05	5.50723e-05	KH domain-containing protein	KH domain-containing protein, putative, expressed
PhHAL.1G090100	40.5677	-0.254303	0.0376996	-6.7455	1.52503e-11	8.80921e-11	Metallopeptidase M24 family protein	xaa-Pro dipeptidase, putative, expressed
PhHAL.1G090400	14.5053	-0.461801	0.0660984	-6.98658	2.81677e-12	1.74996e-11	N-MYC downregulated-like 1	pollen-specific protein SF21, putative, expressed
PhHAL.1G090500	9.44369	0.437114	0.0813362	5.37416	7.69397e-08	2.9626e-07	#N/A	F-box family protein, putative, expressed
PhHAL.1G090700	92.68	0.130388	0.0307498	4.24028	2.23245e-05	6.21519e-05	Peroxisomal membrane 22 kDa (Mpv17/PMP22) family protein	Mpv17 / PMP22 family domain containing protein, expressed
PhHAL.1G090800	50.9359	0.621458	0.0768099	8.09087	5.92418e-16	5.22889e-15	Pyridoxal phosphate phosphatase-related protein	phosphoethanolamine/phosphocholine phosphatase, putative, expressed
PhHAL.1G091200	1.73919	0.580996	0.116995	4.966	6.83479e-07	2.33418e-06	PYR1-like 2	bet v I allergen family protein, putative, expressed
PhHAL.1G091400	2.89362	-0.322126	0.118118	-2.72716	0.00638822	0.0118373	haloacid dehalogenase-like hydrolase family protein	expressed protein
PhHAL.1G091900	94.8659	-0.272987	0.0334925	-8.15068	3.61887e-16	3.25698e-15	early nodulin-related	early nodulin 93 ENOD93 protein, putative, expressed
PhHAL.1G092400	265.403	-0.430743	0.102639	-4.19669	2.70842e-05	7.43438e-05	Protein kinase family protein with leucine-rich repeat domain	receptor-like protein kinase 5 precursor, putative, expressed
PhHAL.1G093100	74.1911	-0.182228	0.0625526	-2.9132	0.00357741	0.00695171	Ribosomal protein S24e family protein	40S ribosomal protein S24, putative, expressed
PhHAL.1G093500	363.522	0.156113	0.0594203	2.62727	0.00860727	0.015512	tonoplast monosaccharide transporter2	transporter family protein, putative, expressed
PhHAL.1G093900	28.5234	-0.256325	0.0551454	-4.64816	3.34914e-06	1.04121e-05	Protein of unknown function (DUF1677)	expressed protein
PhHAL.1G094800	3.08467	-0.257247	0.117364	-2.19187	0.028389	0.0460808	#N/A	expressed protein
PhHAL.1G095000	4.57575	-0.493499	0.0842576	-5.85703	4.71217e-09	2.09435e-08	NAD-dependent epimerase/dehydratase family protein	NAD dependent epimerase/dehydratase family domain containing protein, expressed
PhHAL.1G095100	43.031	-0.580834	0.141876	-4.09397	4.24056e-05	0.000113025	NAD-dependent epimerase/dehydratase family protein	NAD dependent epimerase/dehydratase family domain containing protein, expressed
PhHAL.1G095300	121.907	-0.386128	0.0371608	-10.3908	2.73174e-25	5.39331e-24	citrate synthase 3	citrate synthase, putative, expressed
PhHAL.1G095500	54.8349	-1.49633	0.11179	-13.3852	7.38371e-41	4.43874e-39	heat shock transcription factor C1	HSF-type DNA-binding domain containing protein, expressed
PhHAL.1G095700	10.2129	-0.498233	0.101359	-4.91551	8.85497e-07	2.98069e-06	Leucine-rich repeat transmembrane protein kinase	leucine-rich repeat-containing protein kinase family protein, putative, expressed
PhHAL.1G095800	17.7236	-0.785188	0.113944	-6.89097	5.54127e-12	3.35373e-11	NOD26-like intrinsic protein 1;2	aquaporin protein, putative, expressed
PhHAL.1G096100	21.1491	-0.157595	0.0400555	-3.93443	8.33954e-05	0.000212783	RING/FYVE/PHD-type zinc finger family protein	FYVE zinc finger domain containing protein, expressed
PhHAL.1G096500	148.009	0.270298	0.0361372	7.47978	7.44472e-14	5.44166e-13	plant U-box 17	spotted leaf 11, putative, expressed
PhHAL.1G096700	1076.19	0.131429	0.0247037	5.32023	1.03637e-07	3.91661e-07	NAD(P)-binding Rossmann-fold superfamily protein	Complex I intermediate-associated protein 30 domain containing protein, putative, expressed
PhHAL.1G096800	47.1347	0.400679	0.0627813	6.38214	1.74628e-10	9.0855e-10	#N/A	expressed protein
PhHAL.1G096900	59.5147	-0.173525	0.0372159	-4.66267	3.12131e-06	9.74746e-06	actin-related protein C3	actin-related protein 2/3 complex subunit 3, putative, expressed
PhHAL.1G097500	4.36073	-0.401128	0.105949	-3.78603	0.000153075	0.000375304	FAD-binding Berberine family protein	berberine and berberine like domain containing protein, expressed
PhHAL.1G097600	493.582	0.556616	0.0557747	9.97973	1.86979e-23	3.15092e-22	aspartate aminotransferase 1	aminotransferase, classes I and II, domain containing protein, expressed
PhHAL.1G097700	4.86701	0.254307	0.0702207	3.62154	0.000292858	0.00068781	Leucine-rich repeat protein kinase family protein	BRASSINOSTEROID INSENSITIVE 1-associated receptor kinase 1 precursor, putative, expressed
PhHAL.1G098200	6.85471	0.39507	0.104218	3.79082	0.000150149	0.000368999	Peroxidase superfamily protein	peroxidase precursor, putative, expressed
PhHAL.1G098600	6.20676	-2.42596	0.239006	-10.1502	3.30559e-24	5.9615e-23	Peroxidase superfamily protein	peroxidase precursor, putative, expressed
PhHAL.1G099800	2.83127	-1.1295	0.157154	-7.18718	6.61454e-13	4.39937e-12	Leucine-rich repeat protein kinase family protein	receptor-like kinase, putative, expressed
PhHAL.1G099900	19.2749	-0.35445	0.0781438	-4.53587	5.73656e-06	1.72705e-05	Leucine-rich repeat protein kinase family protein	receptor-like kinase, putative, expressed
PhHAL.1G100300	4.10832	0.199393	0.083522	2.38732	0.0169719	0.028826	UDP-Glycosyltransferase superfamily protein	hydroquinone glucosyltransferase, putative, expressed
PhHAL.1G100500	5.19943	0.655256	0.0853349	7.67865	1.60778e-14	1.25075e-13	UDP-Glycosyltransferase superfamily protein	hydroquinone glucosyltransferase, putative, expressed
PhHAL.1G100700	18.2854	-0.228354	0.042446	-5.37987	7.45397e-08	2.87609e-07	peroxin 7	WD domain, G-beta repeat domain containing protein, expressed
PhHAL.1G100800	40.7793	0.256231	0.0538243	4.7605	1.93112e-06	6.22339e-06	phosphoenolpyruvate carboxylase 3	phosphoenolpyruvate carboxylase, putative, expressed
PhHAL.1G100900	155.624	-0.807373	0.0655369	-12.3194	7.12533e-35	2.79587e-33	CTC-interacting domain 9	CID11, putative, expressed
PhHAL.1G101200	1.23355	0.717373	0.142563	5.03198	4.8545e-07	1.68926e-06	#N/A	#N/A
PhHAL.1G101400	28.9924	-0.162603	0.0360201	-4.51424	6.3543e-06	1.90385e-05	RING/U-box superfamily protein	expressed protein
PhHAL.1G101800	84.6543	0.441215	0.0592836	7.44245	9.88326e-14	7.12963e-13	potassium channel in Arabidopsis thaliana 1	potassium channel KAT1, putative, expressed
PhHAL.1G102100	66.5794	-0.0957424	0.0360987	-2.65224	0.00799599	0.014521	prefoldin 6	prefoldin subunit, putative, expressed
PhHAL.1G102300	17.9287	0.518667	0.112683	4.60287	4.16709e-06	1.2773e-05	glucan synthase-like 4	1,3-beta-glucan synthase component domain containing protein, expressed
PhHAL.1G102800	11.3428	-0.15557	0.0539536	-2.88341	0.0039339	0.0075785	P-loop containing nucleoside triphosphate hydrolases superfamily protein	DEAD-box ATP-dependent RNA helicase, putative, expressed
PhHAL.1G104200	9.50138	-0.265776	0.0599483	-4.43342	9.2751e-06	2.72031e-05	NAD(P)-linked oxidoreductase superfamily protein	oxidoreductase, aldo/keto reductase family protein, putative, expressed
PhHAL.1G104500	3.09919	-0.603193	0.137886	-4.37457	1.21673e-05	3.52448e-05	RING/U-box superfamily protein	RING-H2 finger protein, putative, expressed
PhHAL.1G104700	57.0091	-0.362611	0.036954	-9.81248	9.94887e-23	1.56808e-21	Isochorismatase family protein	isochorismatase family protein, putative, expressed
PhHAL.1G105300	7.32838	-0.844503	0.122604	-6.88807	5.65553e-12	3.41847e-11	fucosyltransferase 1	xyloglucan fucosyltransferase, putative, expressed
PhHAL.1G105400	51.1088	-0.274749	0.0685219	-4.00965	6.08076e-05	0.000158426	fucosyltransferase 1	xyloglucan fucosyltransferase, putative, expressed
PhHAL.1G105500	59.1136	-0.303164	0.0463938	-6.53458	6.37898e-11	3.47399e-10	cytochrome c biogenesis protein family	cytochrome c-type biogenesis protein ccmH precursor, putative, expressed
PhHAL.1G105600	157.7	-0.364593	0.0425252	-8.57356	1.00335e-17	1.02898e-16	Major facilitator superfamily protein	transporter family protein, putative, expressed
PhHAL.1G106100	333.861	0.0767219	0.0304979	2.51564	0.0118815	0.0208174	#N/A	uncharacterized conserved membrane protein specific to cyanobacteria, putative, expressed
PhHAL.1G106200	7.40754	-0.26858	0.0565338	-4.75078	2.02631e-06	6.50778e-06	Tesmin/TSO1-like CXC domain-containing protein	tesmin/TSO1-like CXC domain containing protein, expressed
PhHAL.1G106400	134.219	-0.290807	0.0404238	-7.19395	6.29435e-13	4.1925e-12	Enoyl-CoA hydratase/isomerase family	3-hydroxyacyl-CoA dehydrogenase, putative, expressed
PhHAL.1G106500	19.8853	-0.224171	0.0767568	-2.92053	0.00349432	0.00680506	Enoyl-CoA hydratase/isomerase family	3-hydroxyacyl-CoA dehydrogenase, putative, expressed
PhHAL.1G106600	2.79946	0.318351	0.119518	2.66363	0.0077303	0.0140794	#N/A	EMB1303, putative, expressed
PhHAL.1G106700	2.23104	-0.448545	0.147082	-3.04962	0.00229131	0.00462255	#N/A	expressed protein
PhHAL.1G106900	19.4992	-0.266436	0.0652119	-4.0857	4.39445e-05	0.000116812	proteinaceous RNase P 1	PPR repeat domain containing protein, putative, expressed
PhHAL.1G107000	71.8875	0.0777956	0.0360596	2.15741	0.0309734	0.0499087	ENTH/VHS/GAT family protein	VHS and GAT domain containing protein, expressed
PhHAL.1G107400	10.9265	-0.377292	0.0832131	-4.53404	5.78649e-06	1.7404e-05	D-aminoacid aminotransferase-like PLP-dependent enzymes superfamily protein	aminotransferase domain containing protein, putative, expressed
PhHAL.1G107500	28.7807	-0.291003	0.0391494	-7.43314	1.06048e-13	7.6384e-13	#N/A	gamma-secretase subunit APH-1B, putative, expressed
PhHAL.1G107700	16.5773	-0.114576	0.0411282	-2.78583	0.00533906	0.0100532	#N/A	expressed protein
PhHAL.1G107800	4.06856	0.345377	0.107266	3.21981	0.00128277	0.00271155	RHO guanyl-nucleotide exchange factor 11	ATROPGEF7/ROPGEF7, putative, expressed
PhHAL.1G107900	3.62762	-0.668917	0.129656	-5.15915	2.48076e-07	8.95826e-07	Protein kinase family protein with leucine-rich repeat domain	receptor-like protein kinase 5 precursor, putative, expressed
PhHAL.1G108000	0.88391	-0.522745	0.157804	-3.31261	0.000924297	0.00200325	myb domain protein 3r-4	MYB family transcription factor, putative, expressed
PhHAL.1G108100	7.49327	-0.36335	0.0809381	-4.48923	7.14796e-06	2.12569e-05	myb domain protein 3r-4	MYB family transcription factor, putative, expressed
PhHAL.1G108700	129.68	0.25933	0.064588	4.01515	5.9409e-05	0.000154976	F-box family protein with a domain of unknown function (DUF295)	expressed protein
PhHAL.1G108800	21.4195	-0.124714	0.0394869	-3.15838	0.0015865	0.00329711	like COV 1	protein of unknown function DUF502 domain containing protein, expressed
PhHAL.1G109600	60.8149	-0.383139	0.0418759	-9.14939	5.72545e-20	7.15433e-19	plastidic type i signal peptidase 1	peptidase, putative, expressed
PhHAL.1G109800	3.16511	-0.218734	0.0976791	-2.23931	0.0251355	0.0412496	Pentatricopeptide repeat (PPR-like) superfamily protein	PPR repeat domain containing protein, putative, expressed
PhHAL.1G109900	24.8806	-0.300765	0.064864	-4.63685	3.53752e-06	1.09452e-05	C2H2 and C2HC zinc fingers superfamily protein	proline-rich protein HaeIII subfamily 1 precursor, putative, expressed
PhHAL.1G110000	52.4742	-0.193499	0.0409155	-4.72924	2.25357e-06	7.18966e-06	phosphoribosylanthranilate isomerase 1	tryptophan biosynthesis protein trpCF, putative, expressed
PhHAL.1G110100	202.839	-0.135815	0.0317067	-4.28348	1.83992e-05	5.1933e-05	VIRB2-interacting protein 2	reticulon domain containing protein, putative, expressed
PhHAL.1G110500	37.5432	-0.50388	0.0561196	-8.97867	2.74053e-19	3.22063e-18	Calcineurin-like metallo-phosphoesterase superfamily protein	Ser/Thr protein phosphatase family protein, putative, expressed
PhHAL.1G111200	16.2209	0.132443	0.0594801	2.22668	0.0259688	0.0425167	#N/A	expressed protein
PhHAL.1G111800	14.7347	0.179515	0.0503766	3.56346	0.000365996	0.000846752	plastid division1	expressed protein
PhHAL.1G112700	9.52558	-0.23583	0.0637422	-3.69975	0.000215815	0.00051769	tRNAse Z1	nuclear ribonuclease Z, putative, expressed
PhHAL.1G112800	1.28715	-0.429812	0.16382	-2.62368	0.00869861	0.0156575	Late embryogenesis abundant (LEA) hydroxyproline-rich glycoprotein family	harpin-induced protein 1 domain containing protein, expressed
PhHAL.1G113000	32.5172	-0.153971	0.036645	-4.2017	2.64923e-05	7.28684e-05	POZ/BTB containin G-protein 1	E1-BTB1 - Bric-a-Brac, Tramtrack, and Broad Complex domain with E1 subfamily conserved sequence, expressed
PhHAL.1G113200	17.7225	-0.149303	0.0535409	-2.78857	0.00529412	0.00997454	Galactose oxidase/kelch repeat superfamily protein	OsFBK5 - F-box domain and kelch repeat containing protein, expressed
PhHAL.1G113300	830.145	-0.785241	0.079811	-9.83876	7.66525e-23	1.22045e-21	BCL-2-associated athanogene 6	expressed protein
PhHAL.1G113400	3.18517	-0.647366	0.140377	-4.61163	3.9953e-06	1.22745e-05	#N/A	#N/A
PhHAL.1G113700	16.3712	-0.48705	0.106084	-4.59116	4.40791e-06	1.3454e-05	#N/A	#N/A
PhHAL.1G113800	154.347	-0.236876	0.0650547	-3.64119	0.000271384	0.000640826	Ribosomal protein L21	50S ribosomal protein L21, chloroplast precursor, putative, expressed
PhHAL.1G114000	56.8421	0.260302	0.0369555	7.04368	1.87232e-12	1.1872e-11	#N/A	expressed protein
PhHAL.1G114100	115.638	-2.26663	0.141718	-15.9939	1.40899e-57	2.6427e-55	#N/A	expressed protein
PhHAL.1G114200	231.519	0.357427	0.0371954	9.60946	7.29316e-22	1.06452e-20	Ankyrin repeat family protein	expressed protein
PhHAL.1G114400	1.87458	0.35166	0.140545	2.50212	0.0123453	0.0215594	Protein of unknown function (DUF3133)	extra-large G-protein-related, putative, expressed
PhHAL.1G114600	29.2831	-0.602262	0.0781084	-7.71059	1.25236e-14	9.81175e-14	#N/A	expressed protein
PhHAL.1G114800	303.343	0.558681	0.0429205	13.0166	9.84003e-39	5.1553e-37	thylakoid rhodanese-like	expressed protein
PhHAL.1G115100	242.982	0.16086	0.0550596	2.92156	0.00348287	0.00678699	sulfate transporter 4.1	sulfate transporter 4.1, chloroplast precursor, putative, expressed
PhHAL.1G115500	67.6849	-0.377565	0.117314	-3.21841	0.00128903	0.00272356	#N/A	#N/A
PhHAL.1G115600	60.1226	-0.413002	0.101331	-4.07577	4.58622e-05	0.000121599	#N/A	#N/A
PhHAL.1G116000	3.38275	-0.366012	0.104167	-3.51372	0.000441885	0.00100938	Pectin lyase-like superfamily protein	polygalacturonase, putative, expressed
PhHAL.1G116100	371.401	0.105741	0.0292767	3.61178	0.000304104	0.000712082	regulatory components of ABA receptor 3	CAPIP1, putative, expressed
PhHAL.1G116400	29.2154	-0.16308	0.0374967	-4.34918	1.36648e-05	3.92432e-05	Zinc finger (CCCH-type/C3HC4-type RING finger) family protein	Zinc finger C-x8-C-x5-C-x3-H type domain containing protein, expressed
PhHAL.1G116500	11.6533	-0.140926	0.0522274	-2.69832	0.00696903	0.0128136	Protein phosphatase 2C family protein	protein phosphatase 2C, putative, expressed
PhHAL.1G116800	106.284	-0.289812	0.0295836	-9.79635	1.16722e-22	1.82741e-21	spermidine synthase 3	spermidine synthase, putative, expressed
PhHAL.1G118400	1779.04	0.20867	0.0403962	5.16559	2.39684e-07	8.67024e-07	Rhomboid-related intramembrane serine protease family protein	OsRhmbd6 - Putative Rhomboid homologue, expressed
PhHAL.1G119100	6.29154	-0.222353	0.0911313	-2.43991	0.0146908	0.0252812	dual specificity protein phosphatase-related	tyrosine-protein phosphatase YVH1, putative, expressed
PhHAL.1G119300	3.45394	-0.740187	0.14551	-5.08684	3.64077e-07	1.28503e-06	Protein kinase family protein with leucine-rich repeat domain	receptor-like protein kinase 5 precursor, putative, expressed
PhHAL.1G119400	20.6398	-0.724867	0.0801201	-9.04726	1.46604e-19	1.7615e-18	GDSL-like Lipase/Acylhydrolase superfamily protein	GDSL-like lipase/acylhydrolase, putative, expressed
PhHAL.1G119600	4.23134	0.408858	0.102511	3.98844	6.65092e-05	0.000172466	global transcription factor group E4	bromodomain containing protein, expressed
PhHAL.1G120300	4844.53	0.173975	0.0408248	4.26149	2.03065e-05	5.69056e-05	photosynthetic electron transfer C	cytochrome b6-f complex iron-sulfur subunit, chloroplast precursor, putative, expressed
PhHAL.1G120800	1.80395	-0.985861	0.243683	-4.04566	5.21755e-05	0.000137098	#N/A	#N/A
PhHAL.1G121700	1.68228	-0.545044	0.203775	-2.67473	0.00747891	0.0136533	#N/A	#N/A
PhHAL.1G121800	1.58886	-0.897978	0.172781	-5.19721	2.023e-07	7.38342e-07	UDP-Glycosyltransferase superfamily protein	cytokinin-O-glucosyltransferase 2, putative, expressed
PhHAL.1G122500	9.93077	-0.225584	0.0739947	-3.04865	0.00229872	0.004636	#N/A	#N/A
PhHAL.1G122600	113.935	-0.152238	0.0370938	-4.10415	4.05807e-05	0.000108423	microfibrillar-associated protein-related	microfibrillar-associated protein 1, putative, expressed
PhHAL.1G123900	48.6132	0.220896	0.029638	7.45315	9.11396e-14	6.60261e-13	casein kinase I-like 3	CK1_CaseinKinase_1.4 - CK1 includes the casein kinase 1 kinases, expressed
PhHAL.1G124000	347.607	0.329576	0.0522116	6.31232	2.74891e-10	1.40067e-09	Glyoxalase/Bleomycin resistance protein/Dioxygenase superfamily protein	glyoxalase family protein, putative, expressed
PhHAL.1G124100	60.0314	-0.83281	0.114911	-7.24742	4.24781e-13	2.87313e-12	ARM repeat superfamily protein	expressed protein
PhHAL.1G124300	23.3244	-0.397482	0.0429957	-9.24468	2.35942e-20	3.04775e-19	RNI-like superfamily protein	Leucine Rich Repeat family protein, expressed
PhHAL.1G124700	9.626	-0.902916	0.142489	-6.33676	2.34645e-10	1.20443e-09	LRR and NB-ARC domains-containing disease resistance protein	disease resistance protein RGA2, putative, expressed
PhHAL.1G125100	21.6891	-0.346689	0.0552364	-6.27646	3.46362e-10	1.74869e-09	#N/A	expressed protein
PhHAL.1G125300	41.6591	-0.431684	0.0353961	-12.1958	3.27284e-34	1.22039e-32	leucine-rich repeat transmembrane protein kinase family protein	BRASSINOSTEROID INSENSITIVE 1-associated receptor kinase 1 precursor, putative, expressed
PhHAL.1G125800	5.4526	0.381755	0.0788899	4.83909	1.30436e-06	4.29129e-06	S-locus lectin protein kinase family protein	serine/threonine-protein kinase receptor precursor, putative, expressed
PhHAL.1G126300	4.21475	-0.435056	0.0893446	-4.86942	1.11925e-06	3.71158e-06	Protein of unknown function (DUF594)	expressed protein
PhHAL.1G126600	2544.89	0.577697	0.0502279	11.5015	1.29616e-30	3.74012e-29	elongation factor family protein	GTP-binding protein typA/bipA, putative, expressed
PhHAL.1G127000	0.952887	0.462604	0.177961	2.59946	0.00933701	0.0167327	NAC domain containing protein 70	No apical meristem protein, putative, expressed
PhHAL.1G127200	4.89774	-0.350267	0.0721952	-4.85166	1.2243e-06	4.04137e-06	alpha/beta-Hydrolases superfamily protein	lipase class 3 family protein, putative, expressed
PhHAL.1G127600	24.5107	-1.07159	0.0651863	-16.4388	1.00853e-60	2.42513e-58	RNA-binding (RRM/RBD/RNP motifs) family protein	expressed protein
PhHAL.1G129400	30.4962	-0.169529	0.0542895	-3.12268	0.00179214	0.00368932	nucleolar essential protein-related	ribosome biogenesis protein NEP1, putative, expressed
PhHAL.1G129800	27.1074	-0.395361	0.0440038	-8.9847	2.59447e-19	3.05665e-18	prolyl oligopeptidase family protein	OsPOP5 - Putative Prolyl Oligopeptidase homologue, expressed
PhHAL.1G130100	65.0923	-0.167599	0.0763998	-2.19372	0.0282559	0.0458885	#N/A	expressed protein
PhHAL.1G130900	16.1268	-0.247527	0.0578801	-4.27655	1.89809e-05	5.34383e-05	#N/A	#N/A
PhHAL.1G131100	162.809	0.413796	0.0337589	12.2574	1.53397e-34	5.8597e-33	Protein with RING/U-box and TRAF-like domains	seven in absentia protein family domain containing protein, expressed
PhHAL.1G131600	8.19355	-0.608745	0.0874146	-6.96388	3.31017e-12	2.04621e-11	#N/A	#N/A
PhHAL.1G131700	28.7953	-0.0719554	0.031931	-2.25347	0.0242296	0.0398921	#N/A	expressed protein
PhHAL.1G132900	53.3475	0.09142	0.0368497	2.48089	0.0131056	0.0227748	Zinc-finger domain of monoamine-oxidase A repressor R1 protein	expressed protein
PhHAL.1G133500	18.5719	-0.707887	0.050536	-14.0076	1.40111e-44	1.06826e-42	#N/A	expressed protein
PhHAL.1G135600	77.6253	0.0743612	0.0283225	2.62552	0.00865179	0.0155807	#N/A	expressed protein
PhHAL.1G136200	323.922	0.245687	0.0337022	7.28994	3.10098e-13	2.12814e-12	Nucleic acid-binding, OB-fold-like protein	eukaryotic translation initiation factor 1A, putative, expressed
PhHAL.1G136600	30.726	0.60303	0.240239	2.51013	0.0120687	0.0211177	P-loop containing nucleoside triphosphate hydrolases superfamily protein	uncharacterized kinase mug58, putative, expressed
PhHAL.1G137300	8.45007	-0.191912	0.0634145	-3.02631	0.00247555	0.00496592	#N/A	#N/A
PhHAL.1G138400	2.73697	0.477235	0.106814	4.46792	7.89831e-06	2.33808e-05	Concanavalin A-like lectin protein kinase family protein	lectin-like receptor kinase, putative, expressed
PhHAL.1G138500	69.4398	-0.459703	0.0353181	-13.0161	9.91458e-39	5.17988e-37	Protein of unknown function (DUF707)	lysine ketoglutarate reductase trans-splicing related 1, putative, expressed
PhHAL.1G138900	27.303	-0.253644	0.0387022	-6.55373	5.61162e-11	3.07304e-10	sirohydrochlorin ferrochelatase B	sirohydrochlorin ferrochelatase, putative, expressed
PhHAL.1G139700	29.4879	-0.329892	0.0766308	-4.30496	1.67018e-05	4.74275e-05	#N/A	OsFBX45 - F-box domain containing protein, expressed
PhHAL.1G141500	37.7242	-0.545396	0.058014	-9.4011	5.39959e-21	7.36544e-20	#N/A	expressed protein
PhHAL.1G142600	11.0626	-0.600496	0.0973482	-6.16854	6.89253e-10	3.36832e-09	Domain of unknown function (DUF303)	receptor protein kinase, putative, expressed
PhHAL.1G144200	4.27599	0.307553	0.125703	2.44666	0.0144188	0.0248611	Nodulin MtN3 family protein	nodulin MtN3 family protein, putative, expressed
PhHAL.1G145400	29.8938	-1.33022	0.113761	-11.6931	1.38177e-31	4.20721e-30	Nodulin MtN3 family protein	nodulin MtN3 family protein, putative, expressed
PhHAL.1G146700	58.5345	-0.0971936	0.0288966	-3.36349	0.000769632	0.00169229	ATP-dependent RNA helicase, putative	pre-mRNA-splicing factor ATP-dependent RNA helicase, putative, expressed
PhHAL.1G146800	8.10532	-1.12386	0.116419	-9.65353	4.74939e-22	7.04743e-21	Reticulon family protein	reticulon domain containing protein, putative, expressed
PhHAL.1G146900	7.4448	-2.80766	0.155715	-18.0308	1.11649e-72	5.81693e-70	Protein of unknown function, DUF538	DUF538 domain containing protein, putative, expressed
PhHAL.1G147600	27.9341	0.227692	0.0662536	3.43668	0.000588896	0.00131774	Pentatricopeptide repeat (PPR) superfamily protein	PPR repeat domain containing protein, putative, expressed
PhHAL.1G148400	13.0216	-0.605846	0.0577621	-10.4886	9.74318e-26	1.98634e-24	minichromosome instability 12 (mis12)-like	mis12 protein, expressed
PhHAL.1G149100	16.6938	-0.607402	0.0663086	-9.16024	5.17834e-20	6.50099e-19	#N/A	expressed protein
PhHAL.1G149200	244.952	-0.596664	0.121687	-4.90327	9.42558e-07	3.16424e-06	Tyrosine transaminase family protein	tyrosine aminotransferase, putative, expressed
PhHAL.1G149300	66.6379	-0.496922	0.0388519	-12.7902	1.86095e-37	9.08958e-36	#N/A	expressed protein
PhHAL.1G150300	159.392	0.477821	0.0535438	8.92393	4.50036e-19	5.18163e-18	receptor kinase 3	serine/threonine-protein kinase receptor precursor, putative, expressed
PhHAL.1G151300	3.62676	-1.35138	0.151854	-8.89921	5.62438e-19	6.39726e-18	#N/A	expressed protein
PhHAL.1G151500	138.974	0.112081	0.0262548	4.26896	1.96388e-05	5.5158e-05	Guanylate-binding family protein	GTP binding protein, putative, expressed
PhHAL.1G151600	2.5324	0.518542	0.113454	4.57051	4.86527e-06	1.47826e-05	#N/A	expressed protein
PhHAL.1G151800	200.839	-0.408719	0.058576	-6.97757	3.0032e-12	1.8627e-11	Calcium-dependent lipid-binding (CaLB domain) family protein	expressed protein
PhHAL.1G153300	7.87321	-0.309438	0.0640206	-4.83341	1.34214e-06	4.41171e-06	DNAJ heat shock family protein	dnaJ domain containing protein, expressed
PhHAL.1G153400	8.40439	-0.322183	0.0673205	-4.78581	1.70298e-06	5.52233e-06	B-cell receptor-associated 31-like	prefoldin, putative, expressed
PhHAL.1G154200	165.307	0.0686915	0.0211245	3.25175	0.00114699	0.0024466	Family of unknown function (DUF572)	coiled-coil domain-containing protein, putative, expressed
PhHAL.1G155600	17.4924	0.597099	0.0976078	6.11732	9.51608e-10	4.59181e-09	#N/A	#N/A
PhHAL.1G156200	10.9552	-0.228099	0.0535594	-4.2588	2.05529e-05	5.75529e-05	Optic atrophy 3 protein (OPA3)	expressed protein
PhHAL.1G156400	15.5735	-0.304861	0.0434544	-7.01567	2.28858e-12	1.43849e-11	#N/A	ATP11 protein, expressed
PhHAL.1G157600	64.1913	-0.118789	0.0327076	-3.63183	0.000281416	0.000663011	Apoptosis inhibitory protein 5 (API5)	apoptosis inhibitor 5, putative, expressed
PhHAL.1G157800	34.1711	0.183288	0.0604258	3.03328	0.00241912	0.00485948	Calcium-dependent lipid-binding (CaLB domain) family protein	C2 domain containing protein, putative, expressed
PhHAL.1G159600	28.7085	0.272399	0.0875744	3.11049	0.00186775	0.00383236	#N/A	#N/A
PhHAL.1G159700	6.33219	0.596355	0.0831957	7.1681	7.60485e-13	5.01711e-12	cation exchanger 3	sodium/calcium exchanger protein, putative, expressed
PhHAL.1G160600	11.4259	0.363363	0.0936629	3.87947	0.000104682	0.000263653	Eukaryotic aspartyl protease family protein	aspartic proteinase nepenthesin precursor, putative, expressed
PhHAL.1G160700	37.4555	0.213555	0.0603	3.54154	0.000397803	0.000914586	Homeodomain-like superfamily protein	expressed protein
PhHAL.1G161700	40.5458	0.214463	0.0800981	2.67751	0.00741717	0.0135565	#N/A	#N/A
PhHAL.1G163900	36.887	-1.25619	0.0810684	-15.4954	3.72813e-54	5.54958e-52	Chalcone-flavanone isomerase family protein	chalcone isomerase 3, putative, expressed
PhHAL.1G164000	80.8061	-0.526218	0.0705257	-7.46137	8.56263e-14	6.2176e-13	Glutathione S-transferase family protein	uncharacterized protein yqjG, putative, expressed
PhHAL.1G164300	18.5586	-0.159202	0.0682157	-2.33381	0.0196059	0.0328784	#N/A	#N/A
PhHAL.1G164700	20.2194	0.201943	0.0437483	4.61602	3.91179e-06	1.20238e-05	Protein phosphatase 2C family protein	protein phosphatase 2C, putative, expressed
PhHAL.1G165000	143.676	0.359914	0.0406486	8.85428	8.42252e-19	9.43121e-18	calcium-dependent lipid-binding family protein	expressed protein
PhHAL.1G165500	5.05125	0.24353	0.0805307	3.02407	0.002494	0.0049998	#N/A	#N/A
PhHAL.1G168100	82.062	-0.218013	0.0315369	-6.91295	4.74691e-12	2.88694e-11	#N/A	expressed protein
PhHAL.1G168400	1.12674	-0.485996	0.137455	-3.53566	0.00040675	0.000933784	Tetratricopeptide repeat (TPR)-like superfamily protein	vegetative storage protein, putative, expressed
PhHAL.1G168600	27.8505	-0.12507	0.0399225	-3.13281	0.00173139	0.00357132	glycosyltransferase family protein 28	UDP-N-acetylglucosamine transferase subunit ALG13, putative, expressed
PhHAL.1G169100	15.5668	0.895742	0.0757759	11.8209	3.04276e-32	9.68929e-31	Inositol 1,3,4-trisphosphate 5/6-kinase family protein	Inositol 1, 3, 4-trisphosphate 5/6-kinase, putative, expressed
PhHAL.1G169600	56.2915	-0.522517	0.154862	-3.37409	0.000740595	0.00163265	Nodulin MtN21 /EamA-like transporter family protein	integral membrane protein DUF6 domain containing protein, expressed
PhHAL.1G169800	23.0402	0.148826	0.0422982	3.5185	0.000433999	0.000992451	Homeodomain-like superfamily protein	myb-like DNA-binding domain containing protein, expressed
PhHAL.1G169900	5.47996	-0.408649	0.0941341	-4.34114	1.41745e-05	4.06384e-05	septum site-determining protein (MIND)	septum site-determining protein minD, putative, expressed
PhHAL.1G170400	13.0693	0.797425	0.130215	6.12391	9.13057e-10	4.40818e-09	quinolinate synthase	Fe-S metabolism associated domain containing protein, expressed
PhHAL.1G171200	56.3194	-0.360621	0.0611766	-5.89476	3.75232e-09	1.68289e-08	ChaC-like family protein	cation transport regulator-like protein 1, putative, expressed
PhHAL.1G171300	27.2002	-0.207401	0.0431183	-4.81004	1.50901e-06	4.92996e-06	Polynucleotidyl transferase, ribonuclease H-like superfamily protein	exonuclease, putative, expressed
PhHAL.1G171400	182.283	-0.2928	0.0608158	-4.81454	1.47542e-06	4.82948e-06	Ergosterol biosynthesis ERG4/ERG24 family	delta14-sterol reductase, putative, expressed
PhHAL.1G172800	182.403	-0.51661	0.0463604	-11.1434	7.71486e-29	1.95013e-27	rotamase FKBP 1	peptidyl-prolyl isomerase, putative, expressed
PhHAL.1G173700	132.145	-0.272596	0.0327338	-8.32768	8.24434e-17	7.86125e-16	Tetratricopeptide repeat (TPR)-like superfamily protein	tetratricopeptide repeat domain containing protein, expressed
PhHAL.1G176000	275.988	-0.525377	0.0360847	-14.5595	5.08124e-48	4.83775e-46	plant U-box 9	spotted leaf 11, putative, expressed
PhHAL.1G176700	3.56808	-0.581366	0.157937	-3.681	0.00023232	0.000554235	#N/A	#N/A
PhHAL.1G177600	35.1875	-0.297711	0.059385	-5.01323	5.35233e-07	1.85252e-06	#N/A	expressed protein
PhHAL.1G177700	63.0635	0.0631179	0.0255831	2.46717	0.0136186	0.0235614	CTC-interacting domain 4	ataxin-2 related protein, putative, expressed
PhHAL.1G177900	28.813	0.232033	0.0411113	5.64403	1.66119e-08	6.95009e-08	Disease resistance protein (TIR-NBS class)	AP003256-AK101847 - NBS/LRR genes that are S-rich,divergent TIR, divergent NBS, expressed
PhHAL.1G178100	10.5449	-0.713301	0.0730813	-9.76037	1.66545e-22	2.56043e-21	#N/A	MazG nucleotide pyrophosphohydrolase domain containing protein, expressed
PhHAL.1G178600	2.35475	-0.433411	0.098268	-4.4105	1.03133e-05	3.01161e-05	#N/A	#N/A
PhHAL.1G179100	116.422	-0.195017	0.0340261	-5.7314	9.96047e-09	4.26527e-08	Aldolase superfamily protein	fructose-bisphospate aldolase isozyme, putative, expressed
PhHAL.1G180400	9.19768	-0.454203	0.0753968	-6.02416	1.69986e-09	7.95275e-09	MAC/Perforin domain-containing protein	membrane attack complex component/perforin/complement C9, putative, expressed
PhHAL.1G180500	35.7413	-0.425867	0.077416	-5.50102	3.776e-08	1.51298e-07	#N/A	#N/A
PhHAL.1G182400	41.4927	0.121874	0.0396406	3.07448	0.0021087	0.00428177	ARM repeat superfamily protein	importin-8, putative, expressed
PhHAL.1G185500	5.58583	-0.385163	0.0733966	-5.2477	1.54013e-07	5.71741e-07	cytidine/deoxycytidylate deaminase family protein	riboflavin biosynthesis protein ribD, putative, expressed
PhHAL.1G188200	23.6276	-0.237084	0.0477912	-4.96082	7.0198e-07	2.39388e-06	translocation protein-related	protein transporter, putative, expressed
PhHAL.1G188300	62.5518	0.118749	0.0351346	3.37984	0.000725278	0.00160063	basic helix-loop-helix (bHLH) DNA-binding superfamily protein	helix-loop-helix DNA-binding domain containing protein, expressed
PhHAL.1G190300	189.85	-0.0721807	0.0228414	-3.16009	0.00157723	0.00327857	regulatory particle triple-A ATPase 3	26S protease regulatory subunit 6B, putative, expressed
PhHAL.1G191600	198.263	0.23147	0.0343031	6.7478	1.50104e-11	8.67599e-11	FAD/NAD(P)-binding oxidoreductase	fruit protein PKIWI502, putative, expressed
PhHAL.1G191700	153.184	0.281534	0.0344696	8.16761	3.14548e-16	2.84321e-15	Integrase-type DNA-binding superfamily protein	AP2 domain containing protein, expressed
PhHAL.1G193100	64.6989	-0.369819	0.045857	-8.06463	7.34574e-16	6.43216e-15	Nucleotide-diphospho-sugar transferases superfamily protein	glycosyl transferase 8 domain containing protein, putative, expressed
PhHAL.1G193200	65.3055	-0.126535	0.0409479	-3.09015	0.00200056	0.00407588	Protein of unknown function (DUF803)	DUF803 domain containing, putative, expressed
PhHAL.1G193800	3.27159	0.24414	0.100159	2.43754	0.0147877	0.0254363	DNA repair-recombination protein (RAD50)	RecF/RecN/SMC N terminal domain containing protein, expressed
PhHAL.1G196100	74.4851	-0.131264	0.0364962	-3.59666	0.00032233	0.000752506	binding	tetratricopeptide repeat domain containing protein, expressed
PhHAL.1G196300	53.4101	-0.311771	0.0300603	-10.3715	3.34212e-25	6.55699e-24	DHHC-type zinc finger family protein	DHHC zinc finger domain containing protein, expressed
PhHAL.1G196800	4.13284	-0.435631	0.109886	-3.96438	7.35858e-05	0.000189402	MBOAT (membrane bound O-acyl transferase) family protein	O-acyltransferase, putative, expressed
PhHAL.1G197700	17.745	0.256668	0.0694284	3.69687	0.000218273	0.000522919	#N/A	#N/A
PhHAL.1G197800	25.3122	-0.157207	0.0446989	-3.51701	0.000436431	0.000997526	#N/A	conserved oligomeric Golgi complex component 4, related, putative, expressed
PhHAL.1G205600	188.016	-0.664971	0.0697734	-9.53043	1.56628e-21	2.23571e-20	flowering promoting factor 1	flowering promoting factor-like 1, putative, expressed
PhHAL.1G209900	28.1676	-0.397999	0.0478421	-8.31901	8.87003e-17	8.42787e-16	Dihydrodipicolinate reductase, bacterial/plant	dihydrodipicolinate reductase, putative, expressed
PhHAL.1G213600	3.68659	0.403853	0.153263	2.63503	0.00841305	0.015196	#N/A	#N/A
PhHAL.1G213800	127.371	-0.505181	0.0381592	-13.2388	5.23969e-40	2.94239e-38	Pollen Ole e 1 allergen and extensin family protein	POEI30 - Pollen Ole e I allergen and extensin family protein precursor, expressed
PhHAL.1G213900	43.3123	0.391015	0.14854	2.63238	0.00847884	0.0152986	#N/A	#N/A
PhHAL.1G215000	6.11432	-0.321204	0.0642491	-4.99935	5.75233e-07	1.98474e-06	#N/A	expressed protein
PhHAL.1G215100	32.9071	-0.21068	0.0416807	-5.05463	4.3122e-07	1.50782e-06	RNI-like superfamily protein	OsFBX48 - F-box domain containing protein, expressed
PhHAL.1G215300	30.1367	-0.285335	0.0371401	-7.68265	1.55834e-14	1.2138e-13	Galactose oxidase/kelch repeat superfamily protein	OsFBK6 - F-box domain and kelch repeat containing protein, expressed
PhHAL.1G216800	12.8642	-0.780192	0.0790618	-9.86812	5.72269e-23	9.18962e-22	#N/A	#N/A
PhHAL.1G221900	2.60005	-1.98183	0.237697	-8.33765	7.57838e-17	7.27804e-16	#N/A	#N/A
PhHAL.1G222000	35.4909	-0.31356	0.0601502	-5.21295	1.8586e-07	6.82324e-07	PREFOLDIN 1	prefoldin subunit, putative, expressed
PhHAL.1G222700	6.5452	-1.03914	0.144963	-7.16831	7.59305e-13	5.01109e-12	WRKY DNA-binding protein 11	WRKY51, expressed
PhHAL.1G222900	18.002	0.717099	0.0527384	13.5973	4.15632e-42	2.75463e-40	#N/A	nuclease, EndA/NucM family protein, expressed
PhHAL.1G223000	20.0342	-0.162824	0.037908	-4.29524	1.74508e-05	4.93975e-05	#N/A	expressed protein
PhHAL.1G226300	4.52986	-0.27589	0.0867986	-3.17851	0.00148036	0.003094	#N/A	expressed protein
PhHAL.1G228700	1.28743	-0.929657	0.170174	-5.46298	4.68208e-08	1.85296e-07	#N/A	expressed protein
PhHAL.1G229400	1.08938	-0.548175	0.151658	-3.61454	0.000300876	0.000704874	Cysteine proteinases superfamily protein	vignain precursor, putative, expressed
PhHAL.1G229700	87.3267	-0.858343	0.158661	-5.40993	6.30488e-08	2.4529e-07	cold, circadian rhythm, and rna binding 2	RNA recognition motif containing protein, putative, expressed
PhHAL.1G230800	68.8881	-0.0672992	0.0274754	-2.44943	0.0143081	0.0246756	#N/A	expressed protein
PhHAL.1G230900	28.9731	-0.316825	0.0418493	-7.57061	3.71475e-14	2.78473e-13	winged-helix DNA-binding transcription factor family protein	HSF-type DNA-binding domain containing protein, expressed
PhHAL.1G231400	26.2112	-0.270698	0.0638541	-4.23932	2.24196e-05	6.2389e-05	demeter-like 2	expressed protein
PhHAL.1G231800	3.38899	-0.769126	0.131193	-5.86254	4.55833e-09	2.02838e-08	Concanavalin A-like lectin protein kinase family protein	lectin-like receptor kinase, putative, expressed
PhHAL.1G232000	4.35935	-0.953695	0.127668	-7.4701	8.01369e-14	5.83481e-13	Concanavalin A-like lectin protein kinase family protein	lectin receptor-type protein kinase, putative, expressed
PhHAL.1G232100	4.06092	-1.09692	0.135062	-8.12161	4.60053e-16	4.10112e-15	#N/A	#N/A
PhHAL.1G232500	14.5687	-1.11038	0.124202	-8.94012	3.88747e-19	4.50361e-18	cytochrome P450, family 71, subfamily B, polypeptide 34	cytochrome P450, putative, expressed
PhHAL.1G232600	93.3563	-0.93907	0.127291	-7.37736	1.61465e-13	1.14194e-12	pleiotropic drug resistance 9	pleiotropic drug resistance protein 15, putative, expressed
PhHAL.1G232900	2.78633	-1.15744	0.1671	-6.92664	4.30959e-12	2.6355e-11	NB-ARC domain-containing disease resistance protein	expressed protein
PhHAL.1G233100	225.129	-0.287753	0.042934	-6.70222	2.05273e-11	1.16989e-10	Ribosomal L29 family protein	ribosomal protein L29, putative, expressed
PhHAL.1G233600	5.37214	-0.201196	0.0690135	-2.91531	0.00355333	0.00690778	#N/A	expressed protein
PhHAL.1G233700	8.12964	0.423503	0.0868834	4.87439	1.09147e-06	3.62652e-06	NAD(P)-binding Rossmann-fold superfamily protein	3-oxoacyl-reductase, chloroplast precursor, putative, expressed
PhHAL.1G233800	9.88161	-0.720994	0.119358	-6.04058	1.53562e-09	7.22763e-09	Cytosol aminopeptidase family protein	leucine aminopeptidase, chloroplast precursor, putative, expressed
PhHAL.1G234000	8.42933	-0.370917	0.0866148	-4.28238	1.84908e-05	5.21838e-05	#N/A	expressed protein
PhHAL.1G234400	176.418	-0.290754	0.0343708	-8.45933	2.68907e-17	2.66576e-16	ubiquitin-associated (UBA)/TS-N domain-containing protein	ZOS2-07 - C2H2 zinc finger protein, expressed
PhHAL.1G234600	123.152	-0.197339	0.0418018	-4.72082	2.3489e-06	7.47219e-06	Galactose oxidase/kelch repeat superfamily protein	OsFBK7 - F-box domain and kelch repeat containing protein, expressed
PhHAL.1G234900	54.9224	0.0938832	0.0355023	2.64442	0.00818306	0.0148248	exocyst subunit exo70 family protein F1	exo70 exocyst complex subunit domain containing protein, expressed
PhHAL.1G235500	26.3351	-0.336912	0.0524429	-6.42437	1.32415e-10	6.9783e-10	NAD(P)-binding Rossmann-fold superfamily protein	ThiF family domain containing protein, putative, expressed
PhHAL.1G235800	302.92	-0.177561	0.064947	-2.73394	0.00625817	0.0116205	#N/A	expressed protein
PhHAL.1G236100	92.2052	-0.143569	0.0259962	-5.52268	3.33862e-08	1.34607e-07	gamma carbonic anhydrase-like 2	uncharacterized protein MJ0304, putative, expressed
PhHAL.1G236200	4.65677	0.714442	0.18309	3.90214	9.53451e-05	0.00024127	Protein of unknown function (DUF 3339)	expressed protein
PhHAL.1G236300	14.2525	0.157586	0.0623383	2.52792	0.0114742	0.0201961	#N/A	expressed protein
PhHAL.1G236400	13.258	-0.507264	0.0973879	-5.2087	1.90168e-07	6.97729e-07	#N/A	expressed protein
PhHAL.1G236600	38.8795	0.0885661	0.0342739	2.58407	0.00976427	0.0174401	DNAJ heat shock N-terminal domain-containing protein	dnaJ domain containing protein, expressed
PhHAL.1G236700	94.0135	-0.144102	0.0357943	-4.02584	5.67731e-05	0.000148471	Small nuclear ribonucleoprotein family protein	LSM domain containing protein, expressed
PhHAL.1G236900	612.375	-0.144453	0.0432383	-3.34086	0.000835207	0.0018262	Heavy metal transport/detoxification superfamily protein	heavy metal-associated domain containing protein, expressed
PhHAL.1G237300	1.90338	-0.461157	0.186566	-2.47181	0.013443	0.0232921	#N/A	#N/A
PhHAL.1G237400	1.23493	-2.29025	0.271704	-8.42918	3.48096e-17	3.42006e-16	Peroxidase superfamily protein	peroxidase precursor, putative, expressed
PhHAL.1G237500	4.90075	-0.228974	0.0937736	-2.44178	0.0146151	0.0251648	DNA polymerase epsilon catalytic subunit	POLE1 - Putative DNA polymerase epsilon catalytic subunit, expressed
PhHAL.1G238100	16.7062	-0.145062	0.0391941	-3.70113	0.000214642	0.000515273	TRF-like 10	expressed protein
PhHAL.1G238300	17.0039	-0.160456	0.0565238	-2.83873	0.00452938	0.00864047	Pseudouridine synthase family protein	RNA pseudouridine synthase, putative, expressed
PhHAL.1G239200	1.17032	-2.11818	0.313355	-6.75968	1.38301e-11	8.02344e-11	Nodulin MtN3 family protein	nodulin MtN3 family protein, putative, expressed
PhHAL.1G239400	37.9954	-0.4342	0.0602688	-7.20439	5.83045e-13	3.90417e-12	Protein kinase superfamily protein	protein kinase domain containing protein, expressed
PhHAL.1G239500	13.3956	0.367901	0.150618	2.4426	0.0145818	0.0251121	Protein kinase superfamily protein	protein kinase domain containing protein, expressed
PhHAL.1G239800	51.6937	0.918635	0.154944	5.92881	3.05141e-09	1.38309e-08	senescence-related gene 3	glycerophosphoryl diester phosphodiesterase family protein, putative, expressed
PhHAL.1G240100	9.28555	0.136862	0.0505792	2.7059	0.00681203	0.0125557	Dihydrolipoamide succinyltransferase	dihydrolipoyllysine-residue succinyltransferase component of 2-oxoglutarate dehydrogenase complex, mitochondrial precursor, putative, expressed
PhHAL.1G240300	65.7932	0.39762	0.106639	3.72866	0.000192502	0.00046522	#N/A	#N/A
PhHAL.1G240400	175.344	0.306674	0.0450705	6.8043	1.0154e-11	5.97765e-11	#N/A	expressed protein
PhHAL.1G240500	5.77849	0.483027	0.0732109	6.59775	4.17431e-11	2.31774e-10	hydroxyproline-rich glycoprotein family protein	hydroxyproline-rich glycoprotein family protein, putative, expressed
PhHAL.1G240600	22.7932	-0.455175	0.0604971	-7.52393	5.31557e-14	3.92726e-13	#N/A	LITAF-domain-containing protein, putative, expressed
PhHAL.1G241200	17.7891	-0.335174	0.0761778	-4.39989	1.08308e-05	3.15389e-05	Homeodomain-like superfamily protein	transcription factor, putative, expressed
PhHAL.1G241300	200.124	0.26206	0.0300614	8.71749	2.84436e-18	3.05374e-17	MEI2-like protein 1	AML1, putative, expressed
PhHAL.1G242000	9.51545	-0.188649	0.0837094	-2.25362	0.0242203	0.0398803	Exostosin family protein	exostosin family domain containing protein, expressed
PhHAL.1G242100	5.24552	-0.248349	0.103012	-2.41089	0.0159138	0.0271592	nudix hydrolase homolog 12	hydrolase, NUDIX family, domain containing protein, expressed
PhHAL.1G242700	24.4212	0.524805	0.090243	5.81546	6.04658e-09	2.65534e-08	#N/A	expressed protein
PhHAL.1G243800	103.97	0.134565	0.0484382	2.77808	0.0054682	0.0102767	TUDOR-SN protein 1	TUDOR protein with multiple SNc domains, putative, expressed
PhHAL.1G244000	14.3486	-0.734007	0.0946756	-7.75286	8.98471e-15	7.14056e-14	SBP (S-ribonuclease binding protein) family protein	protein binding protein, putative, expressed
PhHAL.1G244500	3.09638	-0.236231	0.098374	-2.40136	0.0163344	0.0278239	zinc ion binding	protein binding protein, putative, expressed
PhHAL.1G244800	3.35666	0.605603	0.0975295	6.20944	5.31743e-10	2.62457e-09	SBP (S-ribonuclease binding protein) family protein	protein binding protein, putative, expressed
PhHAL.1G245000	14.3468	-0.144743	0.0475984	-3.04092	0.00235859	0.00474806	Transducin/WD40 repeat-like superfamily protein	WD domain, G-beta repeat domain containing protein, expressed
PhHAL.1G245400	79.596	-0.526097	0.0659844	-7.97305	1.54803e-15	1.31677e-14	#N/A	#N/A
PhHAL.1G245600	22.3878	0.315083	0.0534473	5.89522	3.7418e-09	1.67898e-08	acetyl-CoA synthetase	AMP-binding enzyme, putative, expressed
PhHAL.1G245800	106.53	-0.113688	0.0500875	-2.26978	0.0232209	0.0383761	Protein of unknown function (DUF1624)	heparan-alpha-glucosaminide N-acetyltransferase, putative, expressed
PhHAL.1G245900	123.015	-0.301009	0.0784497	-3.83697	0.000124561	0.000309972	Clp ATPase	ERD1 protein, chloroplast precursor, putative, expressed
PhHAL.1G246000	70.0485	-0.244126	0.0438669	-5.56516	2.61914e-08	1.07072e-07	Mitochondrial import inner membrane translocase subunit Tim17/Tim22/Tim23 family protein	SAM domain family protein, expressed
PhHAL.1G246500	76.0188	-0.823831	0.0663119	-12.4236	1.9467e-35	7.95474e-34	#N/A	expressed protein
PhHAL.1G246600	9.31416	0.505482	0.123323	4.09886	4.15198e-05	0.000110822	heat shock transcription factor A3	HSF-type DNA-binding domain containing protein, expressed
PhHAL.1G247700	1.28213	-0.455815	0.149232	-3.0544	0.00225513	0.00455592	RING/U-box superfamily protein	RING-H2 finger protein, putative, expressed
PhHAL.1G247900	3.53583	-1.0496	0.207889	-5.04885	4.44486e-07	1.55166e-06	starch branching enzyme 2.2	1,4-alpha-glucan-branching enzyme, chloroplast precursor, putative, expressed
PhHAL.1G248100	113.598	-0.261295	0.0413828	-6.31412	2.71712e-10	1.38597e-09	alkaline/neutral invertase	neutral/alkaline invertase, putative, expressed
PhHAL.1G248400	34.3758	-0.167687	0.0394258	-4.25323	2.10712e-05	5.89076e-05	Galactosyl transferase GMA12/MNN10 family protein	glycosyltransferase, putative, expressed
PhHAL.1G248600	401.712	1.24035	0.110424	11.2326	2.82107e-29	7.42102e-28	copper chaperone	heavy metal-associated domain containing protein, expressed
PhHAL.1G248700	4.23644	2.07728	0.243039	8.54709	1.26227e-17	1.28669e-16	#N/A	#N/A
PhHAL.1G248800	13.2256	-0.399589	0.0729299	-5.47908	4.27542e-08	1.70074e-07	A20/AN1-like zinc finger family protein	zinc finger A20 and AN1 domain-containing stress-associated protein, putative, expressed
PhHAL.1G249000	6.76734	-0.13948	0.0645077	-2.16223	0.0306005	0.0493673	NAD+ ADP-ribosyltransferases;NAD+ ADP-ribosyltransferases	poly synthetase 3, putative, expressed
PhHAL.1G249100	84.3979	0.558408	0.0462837	12.0649	1.619e-33	5.69718e-32	Sodium Bile acid symporter family	bile acid sodium symporter, putative, expressed
PhHAL.1G249600	20.1933	0.260486	0.0727038	3.58284	0.000339883	0.000790237	alpha/beta-Hydrolases superfamily protein	hydrolase, alpha/beta fold family protein, putative, expressed
PhHAL.1G249700	14.8838	-0.251334	0.0537014	-4.68022	2.86568e-06	8.9926e-06	P-loop containing nucleoside triphosphate hydrolases superfamily protein	GTPase of unknown function domain containing protein, putative, expressed
PhHAL.1G249900	350.282	0.357489	0.0434245	8.23242	1.8347e-16	1.69099e-15	#N/A	expressed protein
PhHAL.1G250100	207.066	0.0991487	0.0322004	3.07911	0.00207618	0.0042194	Iron-sulphur cluster biosynthesis family protein	expressed protein
PhHAL.1G250200	117.013	0.331702	0.0674072	4.92087	8.61595e-07	2.9044e-06	SOUL heme-binding family protein	SOUL heme-binding protein, putative, expressed
PhHAL.1G250300	52.8947	0.96415	0.0556329	17.3306	2.76548e-67	9.78666e-65	alpha carbonic anhydrase 1	bifunctional monodehydroascorbate reductase and carbonic anhydrasenectarin-3 precursor, putative, expressed
PhHAL.1G250500	39.9234	-1.57206	0.0978342	-16.0686	4.23631e-58	8.19136e-56	F1F0-ATPase inhibitor protein, putative	expressed protein
PhHAL.1G250900	23.6337	-0.980534	0.114886	-8.53482	1.40374e-17	1.42317e-16	cell wall invertase 2	glycosyl hydrolases, putative, expressed
PhHAL.1G251100	82.4274	0.417287	0.0818211	5.09999	3.39668e-07	1.2034e-06	chaperone protein dnaJ-related	OR, putative, expressed
PhHAL.1G251300	64.1254	-0.206849	0.0320965	-6.44461	1.15897e-10	6.14232e-10	protein binding;zinc ion binding	rar1, putative, expressed
PhHAL.1G251500	16.3261	0.64481	0.087265	7.38911	1.47817e-13	1.04818e-12	F-box family protein	OsFBX51 - F-box domain containing protein, expressed
PhHAL.1G251700	1.78943	-0.504946	0.141012	-3.58086	0.000342459	0.000795833	#N/A	expressed protein
PhHAL.1G251900	21.0255	-0.219155	0.0444476	-4.93064	8.19597e-07	2.77229e-06	arginine/serine-rich zinc knuckle-containing protein 33	RNA recognition motif containing protein, putative, expressed
PhHAL.1G252200	1.24325	0.41906	0.169035	2.47914	0.0131701	0.0228743	Signal recognition particle, SRP9/SRP14 subunit	signal recognition particle 9 kDa protein, putative, expressed
PhHAL.1G253200	667.845	-0.114801	0.0369889	-3.10366	0.00191145	0.00391474	2-cysteine peroxiredoxin B	peroxiredoxin, putative, expressed
PhHAL.1G253300	1.14318	0.849822	0.192823	4.40725	1.04689e-05	3.0542e-05	Double Clp-N motif-containing P-loop nucleoside triphosphate hydrolases superfamily protein	transposon protein, putative, Mutator sub-class, expressed
PhHAL.1G253500	7.22022	-0.606324	0.237016	-2.55815	0.010523	0.0186708	azelaic acid induced 1	LTPL114 - Protease inhibitor/seed storage/LTP family protein precursor, expressed
PhHAL.1G253600	12.8563	-1.36044	0.221192	-6.15048	7.72467e-10	3.75834e-09	Bifunctional inhibitor/lipid-transfer protein/seed storage 2S albumin superfamily protein	LTPL140 - Protease inhibitor/seed storage/LTP family protein precursor, expressed
PhHAL.1G253800	4.88328	-0.191703	0.0728349	-2.63203	0.00848771	0.0153131	bZIP protein	expressed protein
PhHAL.1G254000	2.23733	0.328456	0.147737	2.22325	0.0261989	0.0428597	Leucine-rich repeat protein kinase family protein	receptor kinase, putative, expressed
PhHAL.1G254200	251.169	-0.182603	0.0433087	-4.21631	2.4833e-05	6.87582e-05	Zinc-binding ribosomal protein family protein	60S ribosomal protein L44, putative, expressed
PhHAL.1G255100	58.9424	0.140461	0.0480155	2.92534	0.00344083	0.00670866	Glycosyltransferase family 61 protein	glycosyltransferase protein, putative, expressed
PhHAL.1G255300	31.4339	-0.747245	0.0893838	-8.35997	6.27366e-17	6.05604e-16	RNA-metabolising metallo-beta-lactamase family protein	metallo-beta-lactamase, putative, expressed
PhHAL.1G255600	6.04524	-0.530169	0.171707	-3.08764	0.00201754	0.004106	#N/A	#N/A
PhHAL.1G255700	1.99363	-1.97728	0.269227	-7.34428	2.06872e-13	1.44671e-12	#N/A	#N/A
PhHAL.1G255800	9.01218	-0.761811	0.138741	-5.49087	3.99969e-08	1.59851e-07	#N/A	#N/A
PhHAL.1G256000	40.372	-1.99654	0.163088	-12.2421	1.85169e-34	7.00208e-33	#N/A	#N/A
PhHAL.1G256100	197.92	-1.85296	0.138871	-13.3431	1.29987e-40	7.59514e-39	RING/U-box superfamily protein	zinc finger, C3HC4 type domain containing protein, expressed
PhHAL.1G256300	458.846	-1.36748	0.0806189	-16.9623	1.56221e-64	4.88345e-62	Pyridoxal phosphate (PLP)-dependent transferases superfamily protein	decarboxylase, putative, expressed
PhHAL.1G256400	5.856	-0.74077	0.100072	-7.40234	1.33808e-13	9.54259e-13	RING/U-box superfamily protein	RING-H2 finger protein, putative, expressed
PhHAL.1G256600	2.95729	-0.366343	0.164074	-2.23279	0.0255631	0.0419146	Histone superfamily protein	histone H3, putative, expressed
PhHAL.1G257000	9.86985	-1.6625	0.149422	-11.1262	9.35248e-29	2.35457e-27	#N/A	abscisic stress-ripening, putative, expressed
PhHAL.1G257200	3.40497	-0.43523	0.116412	-3.7387	0.000184973	0.000448236	MAK16 protein-related	Mak16 protein domain containing protein, expressed
PhHAL.1G258100	3.3784	0.71026	0.121895	5.82683	5.64913e-09	2.48896e-08	#N/A	#N/A
PhHAL.1G258800	1.99255	-0.882618	0.153897	-5.73511	9.74519e-09	4.18072e-08	ammonium transporter 2	ammonium transporter protein, putative, expressed
PhHAL.1G258900	13.684	-0.124275	0.0450942	-2.7559	0.00585303	0.0109408	FAR1-related sequence 5	transposon protein, putative, unclassified, expressed
PhHAL.1G259200	46.6182	-0.109247	0.0414474	-2.63579	0.00839408	0.0151661	SNF1-related protein kinase 2.10	CAMK_CAMK_like.13 - CAMK includes calcium/calmodulin depedent protein kinases, expressed
PhHAL.1G259400	23.0878	-0.272994	0.0589993	-4.62707	3.70882e-06	1.14393e-05	PDI-like 5-2	OsPDIL5-3 protein disulfide isomerase PDIL5-3, expressed
PhHAL.1G259500	7.10933	-0.275135	0.0830282	-3.31376	0.000920512	0.00199574	#N/A	SLL1 protein, putative, expressed
PhHAL.1G259700	26.8198	0.363841	0.0658423	5.52595	3.27709e-08	1.32269e-07	#N/A	expressed protein
PhHAL.1G259800	37.2345	-0.404547	0.0387307	-10.4451	1.54215e-25	3.09685e-24	Protein of unknown function (DUF668)	expressed protein
PhHAL.1G259900	54.0125	-0.234442	0.0326578	-7.17873	7.03612e-13	4.6583e-12	zinc finger (C2H2 type) family protein	ZOS2-09 - C2H2 zinc finger protein, expressed
PhHAL.1G260800	20.8366	-0.215293	0.0466761	-4.61247	3.97904e-06	1.22265e-05	Tetratricopeptide repeat (TPR)-like superfamily protein	expressed protein
PhHAL.1G260900	15.8987	-0.926822	0.141858	-6.53346	6.42687e-11	3.49703e-10	#N/A	expressed protein
PhHAL.1G261000	53.4496	-0.262989	0.0369088	-7.12537	1.03799e-12	6.75992e-12	#N/A	transposon protein, putative, Mariner sub-class, expressed
PhHAL.1G261200	712.073	0.526792	0.0525807	10.0187	1.26099e-23	2.15993e-22	thylakoidal ascorbate peroxidase	OsAPx8 - Thylakoid-bound Ascorbate Peroxidase encoding gene 5,8, expressed
PhHAL.1G261300	22.8242	-0.382955	0.0582089	-6.57898	4.73684e-11	2.61768e-10	Tetratricopeptide repeat (TPR)-like superfamily protein	tetratricopeptide repeat domain containing protein, expressed
PhHAL.1G261400	71.8803	-0.27393	0.0384613	-7.12223	1.06196e-12	6.91119e-12	ssDNA-binding transcriptional regulator	tetratricopeptide repeat domain containing protein, expressed
PhHAL.1G261800	4.3305	-0.173344	0.0786569	-2.2038	0.0275382	0.0448493	#N/A	expressed protein
PhHAL.1G262000	41.6648	-0.268913	0.0386247	-6.96221	3.34978e-12	2.06945e-11	P-loop containing nucleoside triphosphate hydrolases superfamily protein	ATP binding protein, putative, expressed
PhHAL.1G262400	73.4327	0.305628	0.044966	6.79688	1.06911e-11	6.27221e-11	ACT domain repeat 3	ACT domain containing protein, putative, expressed
PhHAL.1G262600	2.7027	-1.09372	0.176119	-6.21008	5.29561e-10	2.61518e-09	mitogen-activated protein kinase kinase kinase 3	STE_MEKK_ste11_MAP3K.9 - STE kinases include homologs to sterile 7, sterile 11 and sterile 20 from yeast, expressed
PhHAL.1G262700	1.48694	-1.66448	0.190298	-8.7467	2.19689e-18	2.38869e-17	plant glycogenin-like starch initiation protein 1	glycosyl transferase, putative, expressed
PhHAL.1G263000	55.4612	-0.141456	0.0269484	-5.24915	1.52802e-07	5.67404e-07	SPla/RYanodine receptor (SPRY) domain-containing protein	SPRY-domain containing protein, putative, expressed
PhHAL.1G263200	143.157	0.169285	0.0222511	7.60793	2.78517e-14	2.11493e-13	eukaryotic initiation factor 4A-III	DEAD-box ATP-dependent RNA helicase, putative, expressed
PhHAL.1G263700	132.947	-0.204035	0.0308024	-6.62397	3.49671e-11	1.95366e-10	P-loop containing nucleoside triphosphate hydrolases superfamily protein	AIG1, putative, expressed
PhHAL.1G263800	84.6873	-0.215775	0.0745985	-2.89248	0.00382213	0.00738289	response regulator 4	OsRR2 type-A response regulator, expressed
PhHAL.1G263900	182.139	-0.324869	0.0342051	-9.4977	2.14587e-21	3.02843e-20	NAD(P)-binding Rossmann-fold superfamily protein	uncharacterized oxidoreductase yoxD, putative, expressed
PhHAL.1G264000	149.26	-0.312027	0.0336133	-9.28286	1.64991e-20	2.15649e-19	eukaryotic translation initiation factor SUI1 family protein	ligatin, putative, expressed
PhHAL.1G264700	836.936	0.163675	0.0284508	5.7529	8.7726e-09	3.77729e-08	ferrochelatase 2	ferrochelatase-2, chloroplast precursor, putative, expressed
PhHAL.1G265000	96.804	-0.314205	0.0549046	-5.72274	1.0482e-08	4.47631e-08	#N/A	expressed protein
PhHAL.1G265800	35.2694	-0.266348	0.0312258	-8.52976	1.46649e-17	1.48357e-16	Proline-rich spliceosome-associated (PSP) family protein / zinc knuckle (CCHC-type) family protein	PSP domain containing protein, expressed
PhHAL.1G266000	19.6804	-0.877374	0.113114	-7.75656	8.72633e-15	6.94404e-14	monooxygenase 1	expressed protein
PhHAL.1G266600	270.121	0.275811	0.025331	10.8883	1.31104e-27	3.04331e-26	Calmodulin-binding protein	calmodulin binding protein, putative, expressed
PhHAL.1G266900	37.8023	-0.129188	0.0402365	-3.21073	0.00132399	0.00279115	Ankyrin repeat family protein	expressed protein
PhHAL.1G267000	8.93739	-1.7292	0.142137	-12.1658	4.73063e-34	1.73445e-32	Seven transmembrane MLO family protein	MLO domain containing protein, putative, expressed
PhHAL.1G267100	202.214	-0.78173	0.0534985	-14.6122	2.34911e-48	2.35614e-46	glyoxylate reductase 1	NAD binding domain of 6-phosphogluconate dehydrogenase containing protein, expressed
PhHAL.1G267300	86.3758	-0.415419	0.0466885	-8.89768	5.70266e-19	6.47844e-18	glutathione S-transferase (class zeta) 2	glutathione S-transferase, putative, expressed
PhHAL.1G267500	8.81832	0.263969	0.0704546	3.74666	0.000179205	0.000435329	Pentatricopeptide repeat (PPR-like) superfamily protein	pentatricopeptide, putative, expressed
PhHAL.1G267600	155.451	-0.136701	0.0322106	-4.24396	2.19609e-05	6.12398e-05	NADH dehydrogenase (ubiquinone)s	expressed protein
PhHAL.1G267800	160.911	-0.198674	0.0401794	-4.94466	7.62754e-07	2.59077e-06	ATP-dependent Clp protease	AAA family ATPase, putative, expressed
PhHAL.1G268100	18.2569	-0.262633	0.0475579	-5.52237	3.34449e-08	1.34815e-07	Got1/Sft2-like vescicle transport protein family	SFT2, putative, expressed
PhHAL.1G268800	9.79333	0.183011	0.0769869	2.37717	0.0174462	0.0295513	sequence-specific DNA binding transcription factors	transcription factor like protein, putative, expressed
PhHAL.1G268900	14.963	-0.213033	0.0581241	-3.66514	0.0002472	0.000587789	Nucleoside diphosphate kinase family protein	nucleoside diphosphate kinase, putative, expressed
PhHAL.1G269200	6.01978	-0.409691	0.0724321	-5.6562	1.54758e-08	6.50233e-08	Pentatricopeptide repeat (PPR-like) superfamily protein	pentatricopeptide repeat domain containing protein, putative, expressed
PhHAL.1G269900	26.1332	-0.184993	0.0358663	-5.15785	2.498e-07	9.01878e-07	#N/A	expressed protein
PhHAL.1G270000	11.52	-0.478207	0.0744894	-6.4198	1.36449e-10	7.18486e-10	Galactosyltransferase family protein	galactosyltransferase, putative, expressed
PhHAL.1G270200	42.5878	-0.397758	0.0374648	-10.6168	2.48825e-26	5.33368e-25	#N/A	salt tolerant protein, putative, expressed
PhHAL.1G270300	47.3323	-0.260085	0.0404686	-6.42683	1.30296e-10	6.87244e-10	#N/A	expressed protein
PhHAL.1G270400	150.865	0.22392	0.0316292	7.07954	1.44634e-12	9.303e-12	Thioredoxin superfamily protein	thioredoxin, putative, expressed
PhHAL.1G270500	25.1896	0.296131	0.0542394	5.45969	4.76954e-08	1.8853e-07	Protein phosphatase 2C family protein	protein phosphotase protein, putative, expressed
PhHAL.1G270600	3.51952	-0.391082	0.120887	-3.23511	0.00121598	0.00258083	#N/A	#N/A
PhHAL.1G271000	9.12833	-1.53633	0.153357	-10.018	1.27013e-23	2.17359e-22	Calmodulin-binding protein	calmodulin binding protein, putative, expressed
PhHAL.1G271200	0.849398	-0.740127	0.286705	-2.58149	0.00983738	0.0175573	Terpenoid cyclases/Protein prenyltransferases superfamily protein	ent-kaurene synthase, chloroplast precursor, putative, expressed
PhHAL.1G271300	3.22948	-0.697276	0.183242	-3.80521	0.000141682	0.000349656	cytochrome P450, family 71, subfamily B, polypeptide 13	cytochrome P450, putative, expressed
PhHAL.1G271800	22.3106	0.290733	0.0714461	4.06927	4.71614e-05	0.000124797	RING/U-box superfamily protein	RING-H2 finger protein ATL1O, putative, expressed
PhHAL.1G271900	97.6857	0.308484	0.0517329	5.963	2.47644e-09	1.13272e-08	GTP cyclohydrolase II	riboflavin biosynthesis protein ribAB, chloroplast precursor, putative, expressed
PhHAL.1G272300	54.7478	-0.144742	0.037918	-3.81725	0.000134949	0.000334095	C2H2 and C2HC zinc fingers superfamily protein	ZOS2-11 - C2H2 zinc finger protein, expressed
PhHAL.1G272500	96.3312	-0.174316	0.0318611	-5.47113	4.47174e-08	1.77394e-07	Nucleotide-sugar transporter family protein	nucleotide-sugar transporter family protein, putative, expressed
PhHAL.1G272600	17.422	-0.150019	0.0465715	-3.22126	0.0012763	0.0026994	ubiquitin-specific protease 3	ubiquitin carboxyl-terminal hydrolase domain containing protein, expressed
PhHAL.1G272900	6.05232	0.511296	0.0886215	5.76943	7.95389e-09	3.44295e-08	Major facilitator superfamily protein	expressed protein
PhHAL.1G273100	192.509	-0.160898	0.0656649	-2.45029	0.0142739	0.0246272	Ribosomal protein L7Ae/L30e/S12e/Gadd45 family protein	ribosomal protein L7Ae, putative, expressed
PhHAL.1G273400	1.21626	0.584097	0.169874	3.43841	0.000585131	0.00131041	Tetratricopeptide repeat (TPR)-like superfamily protein	pentatricopeptide, putative, expressed
PhHAL.1G273500	105.291	-0.0979126	0.0355673	-2.75289	0.00590722	0.0110267	Galactose oxidase/kelch repeat superfamily protein	OsFBK9 - F-box domain and kelch repeat containing protein, expressed
PhHAL.1G273600	16.6501	0.387797	0.137786	2.81448	0.00488559	0.00926533	#N/A	expressed protein
PhHAL.1G273700	1.33672	0.504755	0.145585	3.46707	0.000526165	0.00118715	4-phospho-panto-thenoylcysteine synthetase	phosphopantothenate--cysteine ligase, putative, expressed
PhHAL.1G273800	1150.29	0.424794	0.0312426	13.5966	4.19399e-42	2.7698e-40	ABC2 homolog 13	ABC1 family domain containing protein, putative, expressed
PhHAL.1G273900	239.869	-0.267814	0.0571012	-4.69017	2.72976e-06	8.59339e-06	somatic embryogenesis receptor-like kinase 1	BRASSINOSTEROID INSENSITIVE 1-associated receptor kinase 1 precursor, putative, expressed
PhHAL.1G274100	301.63	0.497107	0.0525563	9.45856	3.12219e-21	4.35066e-20	loricrin-related	CPuORF19 - conserved peptide uORF-containing transcript, expressed
PhHAL.1G274500	71.9384	-0.26155	0.0758579	-3.4479	0.000564966	0.00126889	NAP1-related protein 2	SET, putative, expressed
PhHAL.1G274700	26.3556	-0.358098	0.0540223	-6.6287	3.38645e-11	1.89488e-10	RING/FYVE/PHD zinc finger superfamily protein	zinc finger, C3HC4 type, putative, expressed
PhHAL.1G274900	1.49011	-0.757126	0.174758	-4.33241	1.47485e-05	4.21618e-05	galactosyltransferase1	galactosyltransferase family protein, putative, expressed
PhHAL.1G275200	0.915597	-0.626156	0.183205	-3.41778	0.000631331	0.00140632	UDP-Glycosyltransferase superfamily protein	cytokinin-O-glucosyltransferase 2, putative, expressed
PhHAL.1G275300	101.523	-0.593009	0.0763061	-7.77145	7.75937e-15	6.20617e-14	PsbQ-like 2	oxygen evolving enhancer protein 3, identical, putative, expressed
PhHAL.1G275400	7.10621	-1.21339	0.215406	-5.63303	1.77067e-08	7.38016e-08	#N/A	#N/A
PhHAL.1G275500	11.49	-1.31369	0.286121	-4.59138	4.40315e-06	1.34438e-05	#N/A	#N/A
PhHAL.1G275600	85.3849	-0.476189	0.0450304	-10.5748	3.8988e-26	8.22563e-25	Protein of unknown function (DUF962)	YGL010w, putative, expressed
PhHAL.1G275700	2.13434	-0.588548	0.150935	-3.89935	9.64529e-05	0.000243942	NAC domain containing protein 100	No apical meristem protein, putative, expressed
PhHAL.1G276200	16.7279	-0.310483	0.0532797	-5.82741	5.62929e-09	2.4808e-08	RING/U-box superfamily protein	zinc finger, C3HC4 type domain containing protein, expressed
PhHAL.1G276300	1.81439	-1.10383	0.176476	-6.25486	3.97884e-10	1.99805e-09	PLANT CADMIUM RESISTANCE 2	uncharacterized Cys-rich domain containing protein, putative, expressed
PhHAL.1G276400	109.874	-0.680299	0.0760829	-8.94156	3.83727e-19	4.4482e-18	PLANT CADMIUM RESISTANCE 2	uncharacterized Cys-rich domain containing protein, putative, expressed
PhHAL.1G276700	733.622	0.0777751	0.0281504	2.76284	0.00573013	0.0107281	general regulatory factor 7	14-3-3 protein, putative, expressed
PhHAL.1G277100	1.37647	-0.853329	0.150426	-5.67274	1.40534e-08	5.92726e-08	#N/A	#N/A
PhHAL.1G277400	36.0888	-0.968327	0.0683103	-14.1754	1.30068e-45	1.04254e-43	prohibitin 3	mitochondrial prohibitin complex protein 1, putative, expressed
PhHAL.1G277500	5.49288	0.211342	0.077119	2.74047	0.00613515	0.0114112	#N/A	expressed protein
PhHAL.1G277600	157.016	-0.230456	0.0721371	-3.1947	0.00139978	0.00293902	Major facilitator superfamily protein	peptide transporter PTR2, putative, expressed
PhHAL.1G277800	1977.63	0.370124	0.0517711	7.14924	8.7262e-13	5.72468e-12	Photosystem II 5 kD protein	photosystem II 5 kDa protein, chloroplast precursor, putative, expressed
PhHAL.1G278200	7.43095	-0.275079	0.0889385	-3.09291	0.00198201	0.00404379	magnesium ion binding;thiamin pyrophosphate binding;hydro-lyases;catalytics;2-succinyl-5-enolpyruvyl-6-hydroxy-3-cyclohexene-1-carboxylic-acid synthases	hydrolase, alpha/beta fold family domain containing protein, expressed
PhHAL.1G278600	9.95066	-0.186692	0.0694663	-2.68752	0.00719852	0.013198	#N/A	expressed protein
PhHAL.1G278800	35.0665	-0.337586	0.0468135	-7.2113	5.54182e-13	3.71887e-12	#N/A	expressed protein
PhHAL.1G278900	58.9121	-0.359863	0.076865	-4.68175	2.84439e-06	8.93174e-06	Copper transport protein family	heavy metal transport/detoxification protein, putative, expressed
PhHAL.1G279000	3.16574	-0.805674	0.167088	-4.82186	1.42229e-06	4.66371e-06	Copper transport protein family	expressed protein
PhHAL.1G279300	4.73367	-0.888479	0.144683	-6.14084	8.20844e-10	3.98028e-09	Copper transport protein family	heavy metal transport/detoxification protein, putative, expressed
PhHAL.1G279400	1.31407	-0.603392	0.210822	-2.86209	0.00420851	0.00806281	Copper transport protein family	heavy metal associated domain containing protein, expressed
PhHAL.1G280100	93.6795	-0.0676473	0.0307835	-2.19752	0.0279836	0.0454897	RAB GTPase homolog B1C	ras-related protein, putative, expressed
PhHAL.1G280200	50.3948	-0.553169	0.0654043	-8.45768	2.7274e-17	2.70233e-16	Small nuclear ribonucleoprotein family protein	LSM domain containing protein, expressed
PhHAL.1G280400	35.8762	-0.0825931	0.0319375	-2.58608	0.00970739	0.0173452	phosphoinositide binding	expressed protein
PhHAL.1G280800	2.39405	0.491143	0.153043	3.20919	0.0013311	0.00280423	fimbrin-like protein 2	fimbrin-like protein 2, putative, expressed
PhHAL.1G280900	16.2798	-0.229848	0.073497	-3.12731	0.00176414	0.00363487	SHV3-like 1	glycerophosphoryl diester phosphodiesterase family protein, putative, expressed
PhHAL.1G281100	122.204	-0.427458	0.0495804	-8.62151	6.60741e-18	6.8811e-17	#N/A	expressed protein
PhHAL.1G281200	111.08	0.164702	0.0391398	4.20804	2.57596e-05	7.10406e-05	NIMA-related kinase 5	protein kinase domain containing protein, expressed
PhHAL.1G282000	71.1127	0.272357	0.0307532	8.8562	8.27857e-19	9.28665e-18	Protein kinase superfamily protein	cyclin G-associated kinase, putative, expressed
PhHAL.1G282300	69.1238	-0.125215	0.0305072	-4.10443	4.05306e-05	0.000108305	ARM repeat superfamily protein	expressed protein
PhHAL.1G282400	1.30769	-0.469734	0.162368	-2.89303	0.00381551	0.00737161	DNA mismatch repair protein, putative	expressed protein
PhHAL.1G282700	30.8431	-0.109785	0.0426631	-2.57331	0.010073	0.0179419	#N/A	CRP12 - Cysteine-rich family protein precursor, expressed
PhHAL.1G283100	5.99854	-0.690091	0.235837	-2.92614	0.003432	0.0066948	#N/A	#N/A
PhHAL.1G283300	24.0631	-0.316509	0.0464998	-6.80667	9.98821e-12	5.88376e-11	#N/A	expressed protein
PhHAL.1G283600	347.173	-0.174798	0.0404512	-4.32119	1.55188e-05	4.4229e-05	ubiquitin-associated (UBA)/TS-N domain-containing protein / octicosapeptide/Phox/Bemp1 (PB1) domain-containing protein	joka2, putative, expressed
PhHAL.1G283800	38.3978	-0.152429	0.0326913	-4.66268	3.12119e-06	9.74746e-06	Protein kinase superfamily protein	protein kinase domain containing protein, expressed
PhHAL.1G284300	4.73382	0.426688	0.115059	3.70842	0.000208553	0.000501297	Phototropic-responsive NPH3 family protein	BTBN3 - Bric-a-Brac, Tramtrack, Broad Complex BTB domain with non-phototropic hypocotyl 3 NPH3 domain, expressed
PhHAL.1G284600	92.9924	0.123928	0.0405333	3.05744	0.00223237	0.00451384	beta-1,4-N-acetylglucosaminyltransferase family protein	glycosyl transferase family 17 protein, putative, expressed
PhHAL.1G284700	83.3925	0.195537	0.0508381	3.84628	0.000119927	0.000299433	#N/A	expressed protein
PhHAL.1G284900	65.7786	0.263534	0.0317731	8.29425	1.09276e-16	1.02685e-15	isocitrate dehydrogenase 1	dehydrogenase, putative, expressed
PhHAL.1G285000	7005.53	0.359571	0.0397858	9.03767	1.60051e-19	1.91571e-18	RAB GTPase homolog E1B	elongation factor Tu, putative, expressed
PhHAL.1G285100	44.8507	0.277232	0.0345252	8.02983	9.76091e-16	8.48751e-15	eukaryotic translation initiation factor 4B1	eukaryotic translation initiation factor 4B, putative, expressed
PhHAL.1G285400	197.669	0.216678	0.0292284	7.41327	1.23224e-13	8.80792e-13	FUS3-complementing gene 2	serine/threonine-protein kinase AFC2, putative, expressed
PhHAL.1G285600	21.9536	0.168706	0.0650875	2.59199	0.00954234	0.0170746	embryo defective 1745	EMB1745, putative, expressed
PhHAL.1G285900	40.3848	-0.136505	0.0393088	-3.47263	0.000515387	0.00116395	vacuolar protein sorting-associated protein 20.2	SNF7 domain containing protein, putative, expressed
PhHAL.1G286200	117.799	0.280586	0.0350535	8.0045	1.19952e-15	1.03061e-14	transcription regulators	repressor of RNA polymerase III transcription MAF1, putative, expressed
PhHAL.1G286500	17.947	-0.202932	0.0461297	-4.39916	1.08669e-05	3.16392e-05	Regulator of chromosome condensation (RCC1) family protein	Regulator of chromosome condensation domain containing protein, expressed
PhHAL.1G286900	1.92161	-0.666475	0.180908	-3.68405	0.000229559	0.000547926	#N/A	steroid nuclear receptor, ligand-binding, putative, expressed
PhHAL.1G287000	2.48954	0.295593	0.123067	2.40188	0.0163111	0.0277942	Formyl transferase	formyl transferase, putative, expressed
PhHAL.1G287100	32.2386	-0.153307	0.0415215	-3.69223	0.000222299	0.000531545	beta-ketoacyl reductase 1	oxidoreductase, short chain dehydrogenase/reductase family, putative, expressed
PhHAL.1G287200	12.3428	-0.734411	0.0850259	-8.63751	5.74538e-18	6.03699e-17	AP2/B3-like transcriptional factor family protein	B3 DNA binding domain containing protein, expressed
PhHAL.1G287300	13.5084	-0.234932	0.0526272	-4.46408	8.04139e-06	2.37818e-05	#N/A	UDP-N-acetylglucosamine transferase subunit ALG14, putative, expressed
PhHAL.1G287400	51.8253	0.120306	0.03447	3.49018	0.000482696	0.00109632	#N/A	expressed protein
PhHAL.1G287500	18.5934	-0.270428	0.0603773	-4.47896	7.50084e-06	2.22604e-05	embryo defective 2423	EMB2423, putative, expressed
PhHAL.1G287600	95.3851	-0.0909134	0.02357	-3.85716	0.000114713	0.00028718	26S proteasome, regulatory subunit Rpn7;Proteasome component (PCI) domain	26S proteasome non-ATPase regulatory subunit 6, putative, expressed
PhHAL.1G287700	844.605	0.327347	0.0620818	5.27284	1.34329e-07	5.01788e-07	#N/A	expressed protein
PhHAL.1G287900	77.3639	0.178507	0.0435338	4.10043	4.12385e-05	0.000110102	glucose-6-phosphate dehydrogenase 6	glucose-6-phosphate 1-dehydrogenase, cytoplasmic isoform, putative, expressed
PhHAL.1G288000	124.48	-0.145782	0.0332203	-4.38833	1.14222e-05	3.31553e-05	nucleotide binding protein 35	cytosolic Fe-S cluster assembling factor NBP35, putative, expressed
PhHAL.1G288400	38.6361	-0.355	0.0761286	-4.66316	3.11383e-06	9.72968e-06	glyceraldehyde-3-phosphate dehydrogenase C2	glyceraldehyde-3-phosphate dehydrogenase, putative, expressed
PhHAL.1G288500	3.29412	-0.251994	0.0941756	-2.67579	0.00745537	0.0136183	Tetratricopeptide repeat (TPR)-like superfamily protein	PPR repeat containing protein, expressed
PhHAL.1G288800	9.54639	0.543971	0.111503	4.87854	1.06874e-06	3.55603e-06	Remorin family protein	remorin C-terminal domain containing protein, putative, expressed
PhHAL.1G288900	127.671	0.484913	0.041098	11.7989	3.95276e-32	1.23977e-30	Protein kinase superfamily protein	cyclin-dependent kinase G-1, putative, expressed
PhHAL.1G289000	245.673	0.750678	0.0619001	12.1272	7.57618e-34	2.72742e-32	phosphoprotein phosphatase inhibitors	transmembrane protein 17, putative, expressed
PhHAL.1G289100	40.2517	0.271287	0.0521249	5.20456	1.94461e-07	7.1195e-07	Mitochondrial transcription termination factor family protein	mTERF domain containing protein, expressed
PhHAL.1G289500	24.6043	-0.174941	0.0428585	-4.08184	4.46812e-05	0.000118652	#N/A	pre-mRNA-splicing factor ISY1, putative, expressed
PhHAL.1G290000	28.9543	-0.0901121	0.038637	-2.33228	0.0196861	0.0330025	Got1/Sft2-like vescicle transport protein family	vesicle transport protein GOT1B, putative, expressed
PhHAL.1G290300	5.04116	0.213672	0.0770251	2.77406	0.00553611	0.0103929	Leucine-rich repeat (LRR) family protein	fasciated ear2, putative, expressed
PhHAL.1G290400	2.62089	1.32257	0.119535	11.0644	1.86803e-28	4.598e-27	basic helix-loop-helix (bHLH) DNA-binding superfamily protein	helix-loop-helix DNA-binding domain containing protein, expressed
PhHAL.1G290500	331.342	-0.170089	0.0353566	-4.81068	1.50416e-06	4.91585e-06	4-hydroxy-3-methylbut-2-enyl diphosphate synthase	hydroxymethylbutenyl 4-diphosphate synthase, putative, expressed
PhHAL.1G291300	112.575	-0.146221	0.0495971	-2.94817	0.00319657	0.00627801	nicotinamidase 1	isochorismatase family protein, putative, expressed
PhHAL.1G291600	1398.59	0.077377	0.0325336	2.37837	0.0173894	0.0294683	B-box zinc finger family protein	B-box zinc finger family protein, putative, expressed
PhHAL.1G292100	33.2104	0.216234	0.0514326	4.20422	2.61981e-05	7.21299e-05	Eukaryotic translation initiation factor eIF2A family protein	eukaryotic translation initiation factor 2A, putative, expressed
PhHAL.1G292300	9.79832	-0.394738	0.146947	-2.68626	0.00722568	0.0132452	homolog of carrot EP3-3 chitinase	CHIT1 - Chitinase family protein precursor, expressed
PhHAL.1G292500	86.6008	-0.422446	0.0514173	-8.21602	2.10366e-16	1.93034e-15	LUC7 related protein	RNA-binding protein Luc7-like, putative, expressed
PhHAL.1G292600	14.187	-0.126081	0.0469523	-2.68531	0.00724629	0.0132804	TRAF-like superfamily protein	TRAF-type zinc finger family protein, expressed
PhHAL.1G293500	35.4151	-0.220103	0.0564747	-3.89737	9.72445e-05	0.000245811	LETM1-like protein	calcium-binding mitochondrial protein anon-60Da, putative, expressed
PhHAL.1G293600	35.9397	0.287669	0.0635157	4.5291	5.92359e-06	1.77907e-05	Integrin-linked protein kinase family	non-receptor tyrosine kinase spore lysis A, putative, expressed
PhHAL.1G293800	247.236	-0.265559	0.0270124	-9.83099	8.28013e-23	1.315e-21	#N/A	ZOS2-12 - C2H2 zinc finger protein, expressed
PhHAL.1G293900	104.076	0.575796	0.0457901	12.5747	2.91021e-36	1.31527e-34	chloroplast outer envelope protein 37	outer envelope protein, putative, expressed
PhHAL.1G294100	8.3955	-0.363822	0.145728	-2.49658	0.0125397	0.0218541	Domain of unknown function (DUF3598)	WRKY4, expressed
PhHAL.1G294200	3.12096	-0.735112	0.184662	-3.98085	6.86704e-05	0.000177579	EF-TU receptor	receptor-like protein kinase 5 precursor, putative, expressed
PhHAL.1G294800	1.27457	-0.796958	0.243788	-3.26906	0.00107905	0.00231219	#N/A	#N/A
PhHAL.1G295600	6.81401	0.319908	0.105898	3.02091	0.00252012	0.00504562	#N/A	expressed protein
PhHAL.1G295700	9.20344	0.168145	0.0748332	2.24693	0.0246446	0.0405149	La protein 1	RNA binding protein, putative, expressed
PhHAL.1G295900	60.2888	-0.151347	0.0465811	-3.24911	0.00115768	0.00246743	serine/arginine-rich 22	splicing factor, arginine/serine-rich 7, putative, expressed
PhHAL.1G296000	455.819	0.644564	0.0482773	13.3513	1.16413e-40	6.88786e-39	#N/A	expressed protein
PhHAL.1G296100	174.703	0.200033	0.0395568	5.05684	4.26255e-07	1.49213e-06	RNA binding	psaB translation factor, putative, expressed
PhHAL.1G296300	65.1114	-0.432197	0.0463771	-9.31918	1.17246e-20	1.55191e-19	cytochrome C oxidase 6B	cytochrome c oxidase subunit, putative, expressed
PhHAL.1G296500	931.637	0.0784188	0.0361798	2.16748	0.0301986	0.0487608	Adenosylmethionine decarboxylase family protein	S-adenosyl-l-methionine decarboxylase leader peptide, putative, expressed
PhHAL.1G296600	7.86378	-0.245722	0.0625538	-3.92817	8.55934e-05	0.000218049	SET domain group 4	SET domain containing protein, expressed
PhHAL.1G297000	85.0259	-0.0707973	0.0240269	-2.94658	0.00321307	0.00630775	enhancer of rudimentary protein, putative	enhancer of rudimentary protein, putative, expressed
PhHAL.1G297300	7.7816	-1.18677	0.128704	-9.22091	2.94581e-20	3.76629e-19	hydroxycinnamoyl-CoA shikimate/quinate hydroxycinnamoyl transferase	transferase family protein, putative, expressed
PhHAL.1G297400	83.5954	-0.463214	0.054473	-8.50356	1.83869e-17	1.85113e-16	Co-chaperone GrpE family protein	co-chaperone GrpE protein, putative, expressed
PhHAL.1G297600	21.2045	-0.232864	0.04768	-4.8839	1.0401e-06	3.46565e-06	phospholipid N-methyltransferase	expressed protein
PhHAL.1G297800	98.693	-0.158982	0.0242095	-6.56694	5.13601e-11	2.82578e-10	CAP-binding protein 20	RNA recognition motif containing protein, putative, expressed
PhHAL.1G297900	2.82959	-0.325721	0.120515	-2.70274	0.00687708	0.0126631	BTB/POZ domain with WD40/YVTN repeat-like protein	B4-BTB1 - Bric-a-Brac, Tramtrack, Broad Complex BTB domain with B4 subfamily conserved sequence, expressed
PhHAL.1G298200	626.623	-0.479288	0.0555691	-8.62508	6.40478e-18	6.68864e-17	temperature-induced lipocalin	OsTIL-1 Temperature-induced lipocalin-1, expressed
PhHAL.1G298700	61.2561	0.141069	0.0346844	4.06721	4.75789e-05	0.000125848	TRAF-like family protein	expressed protein
PhHAL.1G299100	77.9395	0.295065	0.0399776	7.38075	1.57403e-13	1.11406e-12	Nucleotide/sugar transporter family protein	transporter family protein, putative, expressed
PhHAL.1G299200	259.737	-0.126346	0.0331239	-3.81434	0.000136549	0.000337565	#N/A	expressed protein
PhHAL.1G299400	32.457	-0.203077	0.0470853	-4.31296	1.6108e-05	4.58246e-05	translocon at the inner envelope membrane of chloroplasts 20	tic20, putative, expressed
PhHAL.1G299800	7.04472	-0.889838	0.217417	-4.09278	4.26237e-05	0.000113574	Leucine-rich repeat receptor-like protein kinase family protein	receptor kinase, putative, expressed
PhHAL.1G300500	14.2761	-0.305025	0.125342	-2.43354	0.0149518	0.0256763	Leucine-rich repeat protein kinase family protein	receptor-like protein kinase 5 precursor, putative, expressed
PhHAL.1G300700	6.06873	-0.323566	0.137974	-2.34511	0.0190213	0.0319939	Leucine-rich repeat protein kinase family protein	receptor-like protein kinase 5 precursor, putative, expressed
PhHAL.1G301800	4.40725	-0.293823	0.120972	-2.42885	0.0151468	0.0259707	Ankyrin repeat family protein	ankyrin repeat family protein, putative, expressed
PhHAL.1G302200	76.993	0.347402	0.0451957	7.68663	1.51066e-14	1.17813e-13	Protein phosphatase 2A, regulatory subunit PR55	serine/threonine protein phosphatase 2A 55 kDa regulatory subunit B, putative, expressed
PhHAL.1G302500	11.6392	-0.318366	0.0692509	-4.59729	4.28029e-06	1.30836e-05	Mitochondrial ribosomal protein L27	expressed protein
PhHAL.1G302600	13.0876	0.365206	0.0903978	4.03999	5.34542e-05	0.000140202	Glutaredoxin family protein	OsGrx_C2.1 - glutaredoxin subgroup I, expressed
PhHAL.1G302900	51.6183	-0.199952	0.0800705	-2.4972	0.0125178	0.0218208	nucleolar RNA-binding Nop10p family protein	h/ACA ribonucleoprotein complex subunit 3, putative, expressed
PhHAL.1G303600	138.53	-0.0863263	0.0340948	-2.53195	0.0113431	0.019986	#N/A	expressed protein
PhHAL.1G303900	6.75018	0.306221	0.0916845	3.33994	0.000837969	0.00183129	RmlC-like cupins superfamily protein	enzyme of the cupin superfamily protein, putative, expressed
PhHAL.1G304000	3.87379	0.46049	0.111699	4.12258	3.74647e-05	0.000100672	ammonium transporter 1;1	ammonium transporter protein, putative, expressed
PhHAL.1G304300	3.31523	0.568448	0.206769	2.7492	0.00597414	0.0111372	Fatty acid hydroxylase superfamily	WAX2, putative, expressed
PhHAL.1G304500	70.9136	-0.134899	0.0275395	-4.8984	9.66226e-07	3.23559e-06	proteolysis 1	Zinc finger, ZZ type domain containing protein, expressed
PhHAL.1G305200	16.0187	-0.159298	0.0643302	-2.47625	0.0132772	0.0230445	casein kinase I	CK1_CaseinKinase_1.5 - CK1 includes the casein kinase 1 kinases, expressed
PhHAL.1G305300	3.9187	-0.176588	0.0798199	-2.21233	0.0269441	0.0439714	phosphatidylinositolglycan synthase family protein	phosphatidylinositol N-acetylglucosaminyltransferase subunit C, putative, expressed
PhHAL.1G306400	180.959	-0.622264	0.065823	-9.4536	3.27384e-21	4.55218e-20	adenosine kinase 2	kinase, pfkB family, putative, expressed
PhHAL.1G306500	7.4681	0.31009	0.0982199	3.1571	0.00159348	0.00330978	#N/A	expressed protein
PhHAL.1G306700	62.039	-1.75182	0.120996	-14.4783	1.66102e-47	1.51971e-45	PHE ammonia lyase 1	phenylalanine ammonia-lyase, putative, expressed
PhHAL.1G306800	256.882	-0.552885	0.0752092	-7.35129	1.96298e-13	1.37636e-12	PHE ammonia lyase 1	phenylalanine ammonia-lyase, putative, expressed
PhHAL.1G307400	25.1533	0.327302	0.0546855	5.98517	2.16168e-09	9.96915e-09	cyclic nucleotide-gated channel 15	cyclic nucleotide-gated ion channel, putative, expressed
PhHAL.1G307900	75.6661	0.259206	0.0599136	4.32632	1.51621e-05	4.32715e-05	auxin response factor 16	auxin response factor, putative, expressed
PhHAL.1G308200	11.9574	-2.20502	0.219467	-10.0471	9.4568e-24	1.63476e-22	Protein of unknown function, DUF584	DUF584 domain containing protein, putative, expressed
PhHAL.1G308500	680.251	-0.152908	0.0470676	-3.24869	0.00115937	0.00247019	plasma membrane intrinsic protein 2	aquaporin protein, putative, expressed
PhHAL.1G309100	66.2395	-0.0946396	0.0424992	-2.22685	0.025957	0.0425011	Protein of unknown function (DUF2296)	expressed protein
PhHAL.1G309300	55.3496	0.479945	0.0357473	13.4261	4.25372e-41	2.62443e-39	Protein of unknown function (DUF3755)	expressed protein
PhHAL.1G310000	1.29398	-0.523626	0.236322	-2.21573	0.02671	0.0436197	#N/A	#N/A
PhHAL.1G310300	27.6264	-0.174093	0.0675125	-2.57867	0.00991809	0.0176896	B-block binding subunit of TFIIIC	transcription factor-related, putative, expressed
PhHAL.1G310800	65.6554	-0.344239	0.0642858	-5.35482	8.56423e-08	3.28019e-07	YELLOW STRIPE like 7	transposon protein, putative, unclassified, expressed
PhHAL.1G311700	920.811	0.197427	0.0368942	5.35116	8.7391e-08	3.34375e-07	nuclear-encoded CLP protease P7	OsClp3 - Putative Clp protease homologue, expressed
PhHAL.1G312400	37.2834	-0.210428	0.0537679	-3.91364	9.09151e-05	0.000230713	nitrilase 4	nitrilase, putative, expressed
PhHAL.1G312600	46.5072	-0.147542	0.0416448	-3.54287	0.000395797	0.000910531	#N/A	e2f-associated phosphoprotein, putative, expressed
PhHAL.1G313000	4.54093	-0.425996	0.113076	-3.76736	0.000164986	0.000402751	RNI-like superfamily protein	F-box/LRR-repeat protein 2, putative, expressed
PhHAL.1G313300	5.83673	0.396855	0.100177	3.96154	7.44672e-05	0.000191592	GRAM domain-containing protein / ABA-responsive protein-related	GEM, putative, expressed
PhHAL.1G314100	23.579	-0.170637	0.0512648	-3.32854	0.00087304	0.00190103	Endosomal targeting BRO1-like domain-containing protein	expressed protein
PhHAL.1G314200	12.6731	-0.364531	0.0563717	-6.46656	1.00256e-10	5.36799e-10	GroES-like zinc-binding dehydrogenase family protein	dehydrogenase, putative, expressed
PhHAL.1G314400	2.63269	-0.223136	0.0989471	-2.2551	0.0241269	0.0397334	Cox19-like CHCH family protein	CHCH domain containing protein, expressed
PhHAL.1G314900	561.189	-0.45181	0.0482535	-9.36325	7.73237e-21	1.03592e-19	ferredoxin/thioredoxin reductase subunit A (variable subunit) 2	ferredoxin-thioredoxin reductase, variable chain, putative, expressed
PhHAL.1G315000	6.81657	-0.298962	0.0603792	-4.95141	7.36769e-07	2.50568e-06	Endosomal targeting BRO1-like domain-containing protein	vacuolar protein-sorting protein bro1, putative, expressed
PhHAL.1G315400	56.6207	0.170158	0.0430098	3.95626	7.61336e-05	0.000195449	C-terminal domain phosphatase-like 1	double-stranded RNA binding motif containing protein, expressed
PhHAL.1G316000	399.53	-0.579472	0.0699011	-8.28988	1.13364e-16	1.06154e-15	thioredoxin M-type 4	thioredoxin, putative, expressed
PhHAL.1G316100	2.94547	-0.419595	0.105587	-3.97393	7.06977e-05	0.000182419	Calcium-dependent lipid-binding (CaLB domain) family protein	C2 domain containing protein, putative, expressed
PhHAL.1G316400	23.735	-0.388691	0.0464546	-8.36711	5.90493e-17	5.7148e-16	#N/A	expressed protein
PhHAL.1G316500	5.1413	-0.619254	0.139386	-4.44274	8.88206e-06	2.60952e-05	membrane-associated progesterone binding protein 3	cytochrome b5-like Heme/Steroid binding domain containing protein, expressed
PhHAL.1G316900	4.07659	-0.362201	0.131244	-2.75976	0.00578446	0.0108234	NAD(P)-binding Rossmann-fold superfamily protein	oxidoreductase, short chain dehydrogenase/reductase family domain containing protein, expressed
PhHAL.1G317000	9.41429	-0.977308	0.174191	-5.61055	2.01688e-08	8.35621e-08	NAD(P)-binding Rossmann-fold superfamily protein	oxidoreductase, short chain dehydrogenase/reductase family domain containing protein, expressed
PhHAL.1G317600	27.1551	-0.398354	0.0748731	-5.32039	1.03545e-07	3.91472e-07	Remorin family protein	remorin, putative, expressed
PhHAL.1G317700	523.613	-0.286111	0.0391041	-7.31664	2.54256e-13	1.76232e-12	Cytochrome b561/ferric reductase transmembrane protein family	cytochrome b561, putative, expressed
PhHAL.1G318100	264.945	0.253223	0.0351933	7.19521	6.23651e-13	4.15679e-12	plant VAP homolog 12	MSP domain containing protein, expressed
PhHAL.1G318300	310.631	0.190304	0.0374023	5.08803	3.61811e-07	1.27823e-06	Pentapeptide repeat-containing protein	thylakoid lumenal protein, putative, expressed
PhHAL.1G318500	31.4223	-0.28229	0.100171	-2.81808	0.00483115	0.00916857	SAUR-like auxin-responsive protein family	OsSAUR11 - Auxin-responsive SAUR gene family member, expressed
PhHAL.1G318700	2.0794	0.292096	0.135411	2.15712	0.0309966	0.0499375	beta vacuolar processing enzyme	vacuolar-processing enzyme precursor, putative, expressed
PhHAL.1G319000	26.9388	-0.276841	0.0438309	-6.31612	2.68213e-10	1.36887e-09	Autophagy-related protein 13	expressed protein
PhHAL.1G319300	65.9077	-0.110977	0.0469352	-2.36448	0.0180555	0.0304979	GATA transcription factor 5	GATA zinc finger domain containing protein, expressed
PhHAL.1G320100	8.41951	0.498137	0.076164	6.54032	6.13857e-11	3.3489e-10	#N/A	#N/A
PhHAL.1G320200	57.085	-1.9415	0.169309	-11.4672	1.92863e-30	5.49747e-29	homeobox 7	homeobox associated leucine zipper, putative, expressed
PhHAL.1G320400	66.384	0.293609	0.0359802	8.16029	3.34226e-16	3.01672e-15	esterase/lipase/thioesterase family protein	hydrolase, alpha/beta fold family domain containing protein, expressed
PhHAL.1G320500	404.913	0.44603	0.0285275	15.6351	4.19857e-55	6.96888e-53	FTSH protease 9	OsFtsH7 FtsH protease, homologue of AtFtsH7, expressed
PhHAL.1G320600	26.0451	-1.49431	0.104936	-14.2401	5.16438e-46	4.22983e-44	cytochrome B5 isoform E	cytochrome b5-like Heme/Steroid binding domain containing protein, expressed
PhHAL.1G320700	17.1733	-0.282125	0.0739573	-3.8147	0.000136349	0.000337115	YELLOW STRIPE like 2	transposon protein, putative, unclassified, expressed
PhHAL.1G321100	3.56005	-0.23654	0.100868	-2.34506	0.019024	0.0319956	Protein kinase superfamily protein	protein kinase domain containing protein, expressed
PhHAL.1G321300	19.3659	-0.186943	0.0437632	-4.27168	1.94005e-05	5.45621e-05	#N/A	expressed protein
PhHAL.1G321500	167.599	-0.16421	0.0511978	-3.20735	0.00133962	0.0028206	#N/A	OR, putative, expressed
PhHAL.1G321800	6.39107	-0.310499	0.107206	-2.89629	0.00377602	0.00730209	#N/A	#N/A
PhHAL.1G322000	30.3801	0.278846	0.0689121	4.0464	5.20118e-05	0.000136706	cyclin p4;3	cyclin, putative, expressed
PhHAL.1G322200	78.7764	0.113962	0.0295452	3.85719	0.000114696	0.000287177	ELMO/CED-12 family protein	ELMO/CED-12 family protein, putative, expressed
PhHAL.1G322300	53.9228	0.579007	0.0549299	10.5408	5.60013e-26	1.16448e-24	Plant VAMP (vesicle-associated membrane protein) family protein	MSP domain containing protein, expressed
PhHAL.1G322600	4.29107	-3.09253	0.201859	-15.3202	5.60365e-53	7.40155e-51	#N/A	#N/A
PhHAL.1G322800	10.7663	0.171077	0.0688113	2.48618	0.0129123	0.0224556	HXXXD-type acyl-transferase family protein	transferase family protein, putative, expressed
PhHAL.1G323300	67.6929	0.131468	0.0518373	2.53616	0.0112075	0.019775	RAS 5	ras-related protein, putative, expressed
PhHAL.1G323800	32.1478	-0.516124	0.0495204	-10.4225	1.95806e-25	3.90695e-24	ATP-dependent caseinolytic (Clp) protease/crotonase family protein	enoyl-CoA hydratase/isomerase family protein, putative, expressed
PhHAL.1G323900	31.5352	0.191074	0.0351626	5.43402	5.50991e-08	2.16164e-07	ubiquitin C-terminal hydrolase 3	ubiquitin carboxyl-terminal hydrolase, family 1, putative, expressed
PhHAL.1G324000	1.85844	0.522815	0.128351	4.07334	4.63442e-05	0.000122773	Protein of unknown function (DUF630 and DUF632)	DUF630/DUF632 domains containing protein, putative, expressed
PhHAL.1G324300	11.4925	-0.147428	0.0597448	-2.46763	0.0136013	0.0235359	#N/A	expressed protein
PhHAL.1G324400	3.55551	-1.8179	0.155319	-11.7043	1.21171e-31	3.70747e-30	ethylene responsive element binding factor 5	AP2 domain containing protein, expressed
PhHAL.1G324500	206.889	-0.116442	0.0325484	-3.57751	0.000346881	0.000804912	Aconitase/3-isopropylmalate dehydratase protein	3-isopropylmalate dehydratase small subunit 2, putative, expressed
PhHAL.1G324600	6.82978	-0.53739	0.0968815	-5.54688	2.90815e-08	1.18166e-07	nudix hydrolase homolog 8	hydrolase, NUDIX family, domain containing protein, expressed
PhHAL.1G324800	51.3805	-0.238017	0.0394226	-6.03757	1.56448e-09	7.35238e-09	alpha/beta-Hydrolases superfamily protein	serine esterase family protein, putative, expressed
PhHAL.1G325000	101.619	-0.257953	0.0333559	-7.73337	1.04736e-14	8.27128e-14	cationic amino acid transporter 9	amino acid permease, putative, expressed
PhHAL.1G325100	58.6405	-0.594492	0.0613474	-9.69059	3.30613e-22	4.97671e-21	Protein kinase superfamily protein	inactive receptor kinase At2g26730 precursor, putative, expressed
PhHAL.1G325600	149.493	0.0987717	0.0337639	2.92536	0.00344058	0.00670866	DNAJ homologue 2	chaperone protein dnaJ, putative, expressed
PhHAL.1G325800	2.49827	0.507588	0.109418	4.639	3.50092e-06	1.08391e-05	Integrase-type DNA-binding superfamily protein	AP2 domain containing protein, expressed
PhHAL.1G325900	3.40746	-0.612318	0.143889	-4.2555	2.0858e-05	5.83203e-05	Integrase-type DNA-binding superfamily protein	AP2 domain containing protein, expressed
PhHAL.1G326100	163.455	0.430383	0.0360504	11.9384	7.46663e-33	2.49633e-31	Uncharacterised conserved protein (UCP012943)	expressed protein
PhHAL.1G326300	19.6594	-0.541992	0.0950994	-5.69922	1.20358e-08	5.11428e-08	tonoplast intrinsic protein 2;3	aquaporin protein, putative, expressed
PhHAL.1G326400	8.82098	-2.064	0.178651	-11.5532	7.10877e-31	2.08657e-29	#N/A	zinc finger protein, putative, expressed
PhHAL.1G326500	18.6202	-0.099523	0.0458005	-2.17297	0.0297828	0.0481433	#N/A	expressed protein
PhHAL.1G328100	6.46423	-0.216942	0.0725818	-2.98893	0.00279954	0.00555936	#N/A	#N/A
PhHAL.1G328800	2.79053	1.23964	0.154824	8.00675	1.17781e-15	1.01289e-14	Haloacid dehalogenase-like hydrolase (HAD) superfamily protein	CPuORF22 - conserved peptide uORF-containing transcript, expressed
PhHAL.1G329400	2.25413	-0.245144	0.102593	-2.38948	0.0168724	0.02867	Plant VAMP (vesicle-associated membrane protein) family protein	MSP domain containing protein, expressed
PhHAL.1G329700	39.1961	-0.253158	0.0401835	-6.30005	2.97557e-10	1.51042e-09	YbaK/aminoacyl-tRNA synthetase-associated domain	rho guanine nucleotide exchange factor, putative, expressed
PhHAL.1G329900	45.8636	0.125807	0.0491315	2.56062	0.0104486	0.0185475	GRAS family transcription factor	scarecrow, putative, expressed
PhHAL.1G330100	5.68463	-1.87098	0.130378	-14.3504	1.05851e-46	9.06547e-45	phosphate starvation-induced gene 3	transporter, major facilitator family, putative, expressed
PhHAL.1G330200	19.2115	0.67031	0.30579	2.19206	0.0283751	0.0460662	WD-40 repeat family protein / beige-related	beige/BEACH domain containing protein, expressed
PhHAL.1G330800	1.35972	-1.20561	0.171362	-7.03543	1.98643e-12	1.25657e-11	Calcium-dependent lipid-binding (CaLB domain) plant phosphoribosyltransferase family protein	anthranilate phosphoribosyltransferase, putative, expressed
PhHAL.1G330900	308.084	-0.377594	0.033686	-11.2092	3.67359e-29	9.583e-28	glutathione peroxidase 6	glutathione peroxidase, putative, expressed
PhHAL.1G331200	24.6225	-0.101137	0.0387155	-2.61232	0.00899304	0.0161518	#N/A	expressed protein
PhHAL.1G331400	5.70803	0.187058	0.0727785	2.57024	0.0101627	0.0180915	Mitochondrial substrate carrier family protein	mitochondrial carrier protein, putative, expressed
PhHAL.1G331500	108.181	-0.899922	0.0680795	-13.2187	6.84423e-40	3.7756e-38	#N/A	expressed protein
PhHAL.1G331600	7.88396	-1.42275	0.120604	-11.7968	4.05324e-32	1.26916e-30	Subtilisin-like serine endopeptidase family protein	OsSub20 - Putative Subtilisin homologue, expressed
PhHAL.1G331800	8.09183	-0.904033	0.116628	-7.75142	9.08671e-15	7.21856e-14	U-box domain-containing protein kinase family protein	protein kinase, putative, expressed
PhHAL.1G331900	15.6208	-1.00316	0.0904936	-11.0854	1.47613e-28	3.66222e-27	U-box domain-containing protein kinase family protein	protein kinase, putative, expressed
PhHAL.1G332200	1004.41	-1.05062	0.0604346	-17.3845	1.08173e-67	3.90173e-65	plasma membrane intrinsic protein 1;4	aquaporin protein, putative, expressed
PhHAL.1G332300	10.5103	0.22087	0.0531721	4.15386	3.26906e-05	8.86689e-05	Protein kinase superfamily protein	STE_MEKK_ste11_MAP3K.10 - STE kinases include homologs to sterile 7, sterile 11 and sterile 20 from yeast, expressed
PhHAL.1G332600	4.38354	-1.00353	0.0833055	-12.0464	2.02692e-33	7.09271e-32	permease, cytosine/purines, uracil, thiamine, allantoin family protein	allantoin permease, putative, expressed
PhHAL.1G333000	11.0183	-2.1539	0.143329	-15.0277	4.83551e-51	5.74018e-49	permease, cytosine/purines, uracil, thiamine, allantoin family protein	allantoin permease, putative, expressed
PhHAL.1G333100	181.451	-0.474705	0.0325636	-14.5778	3.8904e-48	3.82033e-46	Protein of unknown function (DUF788)	HSPC171 protein, putative, expressed
PhHAL.1G333400	2.18412	-0.50158	0.129628	-3.86937	0.000109115	0.000274107	#N/A	expressed protein
PhHAL.1G333600	21.1398	-0.54433	0.0692306	-7.86256	3.76364e-15	3.10153e-14	Major facilitator superfamily protein	tetracycline transporter protein, putative, expressed
PhHAL.1G333900	82.2732	-0.33725	0.0427235	-7.89379	2.93156e-15	2.44158e-14	geranylgeranyl reductase	polyprenyl synthetase, putative, expressed
PhHAL.1G334100	7.83989	0.176597	0.0749587	2.35592	0.0184771	0.0311483	Pseudouridine synthase family protein	tRNA pseudouridine synthase family protein, putative, expressed
PhHAL.1G334200	25.2949	0.492752	0.117131	4.20686	2.58947e-05	7.13606e-05	SEC14 cytosolic factor family protein / phosphoglyceride transfer family protein	rho-GTPase-activating protein-related, putative, expressed
PhHAL.1G334400	26.1853	0.140897	0.0544657	2.5869	0.00968431	0.0173088	GDSL-like Lipase/Acylhydrolase superfamily protein	GDSL-like lipase/acylhydrolase, putative, expressed
PhHAL.1G334500	873.285	-0.978788	0.099636	-9.82364	8.90708e-23	1.4098e-21	cold-regulated 47	dehydrin, putative, expressed
PhHAL.1G334800	22.3715	-0.222597	0.0386445	-5.76012	8.40522e-09	3.62827e-08	DHHC-type zinc finger family protein	DHHC zinc finger domain containing protein, expressed
PhHAL.1G335500	84.7728	-0.302848	0.0322485	-9.39107	5.9392e-21	8.06046e-20	Protein of unknown function (DUF300)	transmembrane protein, putative, expressed
PhHAL.1G335600	1.59213	-0.800809	0.198933	-4.02552	5.685e-05	0.000148652	#N/A	#N/A
PhHAL.1G335800	41.2174	-0.384177	0.059977	-6.40539	1.49982e-10	7.85111e-10	high mobility group B3	HMG1/2, putative, expressed
PhHAL.1G336500	99.7898	0.28185	0.0371488	7.58705	3.27272e-14	2.47015e-13	indeterminate(ID)-domain 4	ZOS2-15 - C2H2 zinc finger protein, expressed
PhHAL.1G337000	17.7266	-0.144569	0.0542429	-2.66522	0.00769389	0.0140158	mRNAadenosine methylase	MT-A70 domain containing protein, expressed
PhHAL.1G337100	11.0776	-0.26551	0.0900953	-2.94699	0.00320879	0.00630003	DNA-directed RNA polymerase, subunit M, archaeal	expressed protein
PhHAL.1G337400	0.939183	1.25775	0.229082	5.4904	4.0103e-08	1.60241e-07	Aluminium activated malate transporter family protein	aluminum-activated malate transporter, putative, expressed
PhHAL.1G337600	18.0412	-0.245737	0.094102	-2.61139	0.00901758	0.0161912	transcription factor-related	helix-loop-helix DNA-binding protein, putative, expressed
PhHAL.1G337800	54.1659	-0.18058	0.0368776	-4.89674	9.74413e-07	3.2601e-06	ORMDL family protein	ORM1, putative, expressed
PhHAL.1G338400	36.4131	-0.265753	0.0623036	-4.26546	1.99495e-05	5.59802e-05	phloem protein 2-A13	OsFBX58 - F-box domain containing protein, expressed
PhHAL.1G339200	1.98099	2.33706	0.302943	7.71453	1.21426e-14	9.52628e-14	C-repeat/DRE binding factor 2	dehydration-responsive element-binding protein, putative, expressed
PhHAL.1G339300	96.1899	0.219906	0.0415392	5.29393	1.19713e-07	4.50057e-07	#N/A	expressed protein
PhHAL.1G339400	77.0042	0.085768	0.0202896	4.2272	2.36617e-05	6.56799e-05	Transducin/WD40 repeat-like superfamily protein	nucleic acid binding protein, putative, expressed
PhHAL.1G339500	90.4104	0.750237	0.0809639	9.26631	1.9269e-20	2.50111e-19	Major Facilitator Superfamily with SPX (SYG1/Pho81/XPR1) domain-containing protein	uncharacterized membrane protein, putative, expressed
PhHAL.1G339600	1.16543	0.76026	0.239227	3.17799	0.00148298	0.00309823	Glucose-methanol-choline (GMC) oxidoreductase family protein	HOTHEAD precursor, putative, expressed
PhHAL.1G339700	22.9659	-0.500291	0.0750245	-6.66837	2.58665e-11	1.46218e-10	nucleotide-rhamnose synthase/epimerase-reductase	synthase, putative, expressed
PhHAL.1G339900	9.38493	0.327633	0.0613646	5.33912	9.34001e-08	3.55843e-07	Pentatricopeptide repeat (PPR) superfamily protein	PPR repeat domain containing protein, putative, expressed
PhHAL.1G340300	27.6857	-0.31516	0.0579057	-5.44264	5.24976e-08	2.06554e-07	Tetratricopeptide repeat (TPR)-like superfamily protein	pentatricopeptide, putative, expressed
PhHAL.1G340500	90.605	0.465923	0.0421279	11.0597	1.96742e-28	4.82996e-27	Homeodomain-like superfamily protein	myb-like DNA-binding domain containing protein, expressed
PhHAL.1G340700	1.74751	-2.23161	0.260539	-8.56535	1.0775e-17	1.10435e-16	Mechanosensitive ion channel protein	uncharacterized mscS family protein, putative, expressed
PhHAL.1G341000	10.9644	-0.464423	0.0882264	-5.26399	1.40964e-07	5.25632e-07	protein kinase family protein / peptidoglycan-binding LysM domain-containing protein	protein kinase domain containing protein, expressed
PhHAL.1G341100	3.32497	0.857505	0.116212	7.37878	1.59751e-13	1.13025e-12	SCARECROW-like 8	chitin-inducible gibberellin-responsive protein 2, putative, expressed
PhHAL.1G341300	2.77496	-0.747524	0.227492	-3.28594	0.00101643	0.002186	RING/U-box superfamily protein	zinc finger, C3HC4 type domain containing protein, expressed
PhHAL.1G341500	13.6135	-0.253467	0.0637816	-3.97398	7.06816e-05	0.000182403	Transducin/WD40 repeat-like superfamily protein	WD domain, G-beta repeat domain containing protein, expressed
PhHAL.1G342000	13.574	-0.231134	0.0768555	-3.00739	0.00263505	0.00525442	Pentatricopeptide repeat (PPR) superfamily protein	EMB1796, putative, expressed
PhHAL.1G342200	11.4672	0.506265	0.0630535	8.02914	9.81571e-16	8.53121e-15	tobamovirus multiplication protein 3	tobamovirus multiplication protein, putative, expressed
PhHAL.1G342300	1423.18	0.115007	0.0384822	2.98858	0.00280279	0.00556431	Protein prenylyltransferase superfamily protein	expressed protein
PhHAL.1G343400	1.86655	0.579465	0.153248	3.78122	0.000156059	0.00038197	Homeodomain-like superfamily protein	MYB family transcription factor, putative, expressed
PhHAL.1G343500	1.80692	-0.465875	0.12225	-3.81085	0.000138488	0.000341999	Protein phosphatase 2C family protein	protein phosphatase 2C, putative, expressed
PhHAL.1G343600	39.0289	-0.114771	0.0357855	-3.20719	0.0013404	0.00282193	calmodulin-domain protein kinase 5	CAMK_CAMK_like.15 - CAMK includes calcium/calmodulin depedent protein kinases, expressed
PhHAL.1G344200	8.61822	-0.35147	0.0891986	-3.94031	8.13779e-05	0.000207918	F-box family protein	OsFBX59 - F-box domain containing protein, expressed
PhHAL.1G344300	19.0401	-0.257538	0.0539574	-4.77299	1.81513e-06	5.86368e-06	Metal-dependent protein hydrolase	GAMM1 protein-like, putative, expressed
PhHAL.1G344400	23.828	-0.79697	0.0958061	-8.31857	8.90283e-17	8.45048e-16	Protein of unknown function (DUF581)	DUF581 domain containing protein, expressed
PhHAL.1G344600	1.63153	0.474012	0.137529	3.44664	0.000567609	0.00127422	Protein of unknown function (DUF581)	DUF581 domain containing protein, expressed
PhHAL.1G344900	18.4488	-0.586385	0.0731644	-8.01462	1.10477e-15	9.5269e-15	SBP (S-ribonuclease binding protein) family protein	expressed protein
PhHAL.1G345400	261.689	-1.4333	0.106918	-13.4056	5.60354e-41	3.40129e-39	S-adenosyl-L-homocysteine hydrolase	erythronate-4-phosphate dehydrogenase, putative, expressed
PhHAL.1G345500	12.7671	-0.334797	0.0557139	-6.00921	1.86424e-09	8.67204e-09	GPI transamidase subunit PIG-U	GPI transamidase subunit PIG-U domain containing protein, expressed
PhHAL.1G345700	44.8965	0.554452	0.0370098	14.9812	9.74206e-51	1.13492e-48	purine permease 11	purine permease, putative, expressed
PhHAL.1G345800	1.82611	-0.653171	0.131132	-4.981	6.32565e-07	2.16979e-06	#N/A	#N/A
PhHAL.1G346200	24.2829	-0.464497	0.0559126	-8.30755	9.76942e-17	9.22635e-16	Ribosomal L18p/L5e family protein	expressed protein
PhHAL.1G346300	15.3323	0.139846	0.0469902	2.97607	0.00291968	0.00577409	#N/A	#N/A
PhHAL.1G346800	41.1821	1.09019	0.0864843	12.6057	1.96538e-36	8.99089e-35	nitrate transporter 1.5	peptide transporter PTR2, putative, expressed
PhHAL.1G347100	1.52109	0.34254	0.154036	2.22377	0.026164	0.04281	#N/A	#N/A
PhHAL.1G347500	50.9741	-0.144167	0.0428393	-3.3653	0.000764618	0.00168245	Clathrin adaptor complexes medium subunit family protein	adaptor complexes medium subunit family domain containing protein, expressed
PhHAL.1G347600	75.4719	-0.121256	0.0272509	-4.44962	8.60207e-06	2.53361e-05	Peptidase M20/M25/M40 family protein	hydrolase, putative, expressed
PhHAL.1G347800	7.78821	-0.371271	0.0687713	-5.39864	6.71487e-08	2.60323e-07	RING/U-box superfamily protein	RING-H2 finger protein ATL5G, putative, expressed
PhHAL.1G348100	75.3736	-0.563309	0.0573856	-9.81622	9.58693e-23	1.5123e-21	PLATZ transcription factor family protein	zinc-binding protein, putative, expressed
PhHAL.1G348200	24.8149	-0.494532	0.058237	-8.49172	2.03609e-17	2.03783e-16	#N/A	expressed protein
PhHAL.1G348300	286.473	0.157714	0.0354898	4.44393	8.83293e-06	2.59627e-05	Chaperone DnaJ-domain superfamily protein	heat shock protein DnaJ, putative, expressed
PhHAL.1G348800	40.1873	-0.316788	0.0893931	-3.54377	0.000394454	0.000907664	Plant protein of unknown function (DUF827)	retrotransposon protein, putative, unclassified, expressed
PhHAL.1G349000	160.643	0.341217	0.048614	7.0189	2.23622e-12	1.407e-11	SNARE associated Golgi protein family	SNARE associated Golgi protein, putative, expressed
PhHAL.1G349300	27.1897	0.0810812	0.0339744	2.38654	0.017008	0.0288768	Acyl-CoA N-acyltransferases (NAT) superfamily protein	GCN5-related N-acetyltransferase, putative, expressed
PhHAL.1G349600	93.2564	-0.351258	0.030859	-11.3827	5.10212e-30	1.41352e-28	Protein kinase superfamily protein	expressed protein
PhHAL.1G349900	3.21077	-0.749084	0.116548	-6.42725	1.29937e-10	6.85928e-10	myb domain protein 63	MYB family transcription factor, putative, expressed
PhHAL.1G350000	7.58531	0.275758	0.120069	2.29666	0.0216382	0.0359888	#N/A	expressed protein
PhHAL.1G350500	200.449	0.395672	0.101781	3.88747	0.000101293	0.0002557	oligopeptide transporter 4	oligopeptide transporter, putative, expressed
PhHAL.1G350700	212.594	-0.238478	0.0499896	-4.77054	1.8373e-06	5.93325e-06	polyubiquitin 10	ubiquitin family protein, putative, expressed
PhHAL.1G350800	46.9099	0.259217	0.082536	3.14065	0.00168573	0.00348403	xyloglucan endotransglucosylase/hydrolase 30	glycosyl hydrolases family 16, putative, expressed
PhHAL.1G350900	4.92892	0.235981	0.09366	2.51955	0.0117504	0.0206166	Transcription factor jumonji (jmj) family protein / zinc finger (C5HC2 type) family protein	jmjC domain containing protein, expressed
PhHAL.1G351300	94.4314	-0.568872	0.0936692	-6.07321	1.25382e-09	5.96413e-09	4-coumarate:CoA ligase 3	AMP-binding domain containing protein, expressed
PhHAL.1G351700	50.315	-0.603812	0.0538819	-11.2062	3.80108e-29	9.88809e-28	SCAMP family protein	secretory carrier-associated membrane protein, putative, expressed
PhHAL.1G351800	1837.68	0.308307	0.0527475	5.84496	5.06685e-09	2.24454e-08	phosphoribulokinase	phosphoribulokinase/Uridine kinase family protein, expressed
PhHAL.1G351900	5.35114	-0.338297	0.0953101	-3.54943	0.000386062	0.000890101	#N/A	expressed protein
PhHAL.1G352100	1.37286	0.373045	0.137025	2.72245	0.0064799	0.0119965	Major facilitator superfamily protein	#N/A
PhHAL.1G352500	1.41602	0.429858	0.170272	2.52453	0.0115852	0.0203667	peptide transporter 2	peptide transporter PTR2, putative, expressed
PhHAL.1G352600	23.6819	0.12366	0.056501	2.18863	0.0286236	0.0464375	ADP-ribosylation factor B1B	ADP-ribosylation factor, putative, expressed
PhHAL.1G352700	833.979	0.354214	0.0295035	12.0058	3.31109e-33	1.13533e-31	RELA/SPOT homolog 3	region found in RelA/SpoT proteins containing protein, expressed
PhHAL.1G352900	78.827	-0.174804	0.053152	-3.28875	0.00100633	0.00216603	Ribosomal protein L11 family protein	L11 domain containing ribosomal protein, putative, expressed
PhHAL.1G353200	1.15607	-1.31457	0.199139	-6.60129	4.07598e-11	2.26583e-10	#N/A	expressed protein
PhHAL.1G353500	6.40461	0.203075	0.0769508	2.63903	0.00831444	0.0150396	Transducin family protein / WD-40 repeat family protein	WD repeat-containing protein, putative, expressed
PhHAL.1G353600	62.8824	0.508611	0.0373712	13.6097	3.5071e-42	2.33259e-40	Homeodomain-like superfamily protein	MYB family transcription factor, putative, expressed
PhHAL.1G354100	25.1845	0.128123	0.0390102	3.28434	0.00102221	0.00219767	Protein kinase superfamily protein	CPuORF20 - conserved peptide uORF-containing transcript, expressed
PhHAL.1G354200	2.0708	-0.486611	0.132215	-3.68045	0.00023282	0.000555286	BREVIS RADIX-like 1	Disease resistance/zinc finger/chromosome condensation-like region protein, putative, expressed
PhHAL.1G354500	180.76	-0.221646	0.0487734	-4.54441	5.50884e-06	1.66276e-05	gamma-tocopherol methyltransferase	Cyclopropane-fatty-acyl-phospholipid synthase, putative, expressed
PhHAL.1G354700	25.6815	-0.331272	0.0560701	-5.90818	3.45902e-09	1.55656e-08	endonucleases	PPR repeat domain containing protein, putative, expressed
PhHAL.1G355000	56.8116	-0.0683637	0.0295474	-2.31369	0.0206846	0.034527	yeast YAK1-related gene 1	protein kinase, putative, expressed
PhHAL.1G355200	42.3833	-0.432892	0.0450991	-9.5987	8.09587e-22	1.17802e-20	Syntaxin/t-SNARE family protein	syntaxin, putative, expressed
PhHAL.1G355400	13.4663	0.275659	0.0742215	3.71401	0.000204003	0.000490927	cytochrome P450, family 707, subfamily A, polypeptide 1	cytochrome P450, putative, expressed
PhHAL.1G355600	9.1762	-0.145097	0.0588109	-2.46718	0.0136184	0.0235614	nodulin MtN21 /EamA-like transporter family protein	nodulin, putative, expressed
PhHAL.1G355700	2976.02	0.419605	0.0617176	6.79879	1.05498e-11	6.19512e-11	nine-cis-epoxycarotenoid dioxygenase 4	9-cis-epoxycarotenoid dioxygenase 1, chloroplast precursor, putative, expressed
PhHAL.1G355900	793.218	0.507368	0.0407826	12.4408	1.56905e-35	6.5253e-34	P-loop containing nucleoside triphosphate hydrolases superfamily protein	DNA-binding protein, putative, expressed
PhHAL.1G356000	23.6508	0.694428	0.0681185	10.1944	2.10014e-24	3.85422e-23	Phosphatidic acid phosphatase (PAP2) family protein	phosphatase, putative, expressed
PhHAL.1G356100	76.2225	0.110283	0.0372189	2.96308	0.00304574	0.00600504	Phosphatidic acid phosphatase (PAP2) family protein	phosphatase, putative, expressed
PhHAL.1G356200	107.981	0.288399	0.0317946	9.07067	1.18283e-19	1.43315e-18	#N/A	expressed protein
PhHAL.1G356400	71.8554	-0.836065	0.0619851	-13.4882	1.83595e-41	1.15554e-39	ornithine carbamoyltransferase	ornithine carbamoyltransferase, putative, expressed
PhHAL.1G356500	191.902	0.526567	0.0585168	8.99856	2.28688e-19	2.70617e-18	pyrophosphorylase 4	soluble inorganic pyrophosphatase, putative, expressed
PhHAL.1G356700	18.3885	-0.172415	0.0522711	-3.29848	0.000972088	0.00209858	NmrA-like negative transcriptional regulator family protein	nmrA-like family domain containing protein, expressed
PhHAL.1G356800	361.98	0.338898	0.0556473	6.0901	1.12839e-09	5.39485e-09	alpha/beta-Hydrolases superfamily protein	hydrolase, alpha/beta fold family domain containing protein, expressed
PhHAL.1G356900	5.58052	-0.194257	0.080096	-2.4253	0.0152958	0.0261999	tubby like protein 2	OsFBT4 - F-box and tubby domain containing protein, expressed
PhHAL.1G357000	3.59287	0.510478	0.106843	4.77781	1.77213e-06	5.73368e-06	#N/A	#N/A
PhHAL.1G357100	353.772	-0.509419	0.0421724	-12.0794	1.35631e-33	4.81797e-32	Adenine nucleotide alpha hydrolases-like superfamily protein	universal stress protein domain containing protein, putative, expressed
PhHAL.1G357200	10.2282	-0.319869	0.07538	-4.24341	2.20146e-05	6.13805e-05	cryptochrome-interacting basic-helix-loop-helix 1	basic helix-loop-helix, putative, expressed
PhHAL.1G357400	49.9472	0.115705	0.0340403	3.39905	0.000676193	0.00149967	ARM repeat superfamily protein	bg55, putative, expressed
PhHAL.1G358200	4.30754	0.483313	0.0823282	5.87056	4.34315e-09	1.9386e-08	Tetratricopeptide repeat (TPR)-like superfamily protein	pentatricopeptide, putative, expressed
PhHAL.1G358500	88.7059	-1.05997	0.0596032	-17.7839	9.42582e-71	4.65239e-68	Adenine nucleotide alpha hydrolases-like superfamily protein	universal stress protein domain containing protein, putative, expressed
PhHAL.1G358800	63.6485	-0.316803	0.0390396	-8.11492	4.86109e-16	4.32107e-15	RING-box 1	anaphase-promoting complex subunit 11, putative, expressed
PhHAL.1G358900	28.0034	-0.521751	0.0601015	-8.68116	3.91743e-18	4.16762e-17	Tetratricopeptide repeat (TPR)-like superfamily protein	tetratricopeptide repeat domain containing protein, expressed
PhHAL.1G359000	26.3269	0.199885	0.0338685	5.90181	3.59545e-09	1.6164e-08	nucleic acid binding;sequence-specific DNA binding transcription factors;zinc ion binding	SET domain protein SDG117, putative, expressed
PhHAL.1G359100	42.0269	-0.162667	0.0529495	-3.07211	0.00212548	0.00431119	Histone superfamily protein	Core histone H2A/H2B/H3/H4 domain containing protein, putative, expressed
PhHAL.1G359200	31.0683	-0.507241	0.119469	-4.2458	2.1781e-05	6.07743e-05	Exonuclease family protein	ZOS2-16 - C2H2 zinc finger protein, expressed
PhHAL.1G359400	79.1221	0.12777	0.0308685	4.13916	3.48576e-05	9.40975e-05	histidinol phosphate aminotransferase 1	aminotransferase, classes I and II, domain containing protein, expressed
PhHAL.1G359900	30.3079	-0.453207	0.0564533	-8.028	9.90749e-16	8.60699e-15	Protein of unknown function, DUF617	DUF617 domain containing protein, expressed
PhHAL.1G360200	1666.74	0.313777	0.0469964	6.67662	2.44517e-11	1.38513e-10	little nuclei1	nuclear matrix constituent protein 1-like, putative, expressed
PhHAL.1G360900	204.209	-0.495997	0.0514908	-9.63273	5.81648e-22	8.54299e-21	heat shock protein 70 (Hsp 70) family protein	DnaK family protein, putative, expressed
PhHAL.1G361100	3.8773	-0.228697	0.0924898	-2.47267	0.0134109	0.0232451	P-loop containing nucleoside triphosphate hydrolases superfamily protein	uncharacterized protein At1g26090, chloroplast precursor, putative, expressed
PhHAL.1G361200	2.7686	-0.529064	0.0936914	-5.64687	1.63392e-08	6.84211e-08	Pentatricopeptide repeat (PPR) superfamily protein	PPR repeat domain containing protein, putative, expressed
PhHAL.1G361400	1.67908	-2.05122	0.164298	-12.4848	9.04257e-36	3.8722e-34	#N/A	expressed protein
PhHAL.1G361500	51.7833	-0.506528	0.0815417	-6.21189	5.23509e-10	2.58734e-09	#N/A	expressed protein
PhHAL.1G361600	28.7163	0.248456	0.0455971	5.44896	5.06664e-08	1.99726e-07	#N/A	class E vacuolar protein-sorting machinery protein HSE1, putative, expressed
PhHAL.1G361700	64.9584	0.106021	0.0441475	2.40153	0.0163269	0.0278177	DegP protease 7	#N/A
PhHAL.1G362100	3.56885	-0.388872	0.107638	-3.61277	0.000302938	0.000709528	Domain of unknown function (DUF23)	expressed protein
PhHAL.1G362700	19.504	-0.235138	0.0524007	-4.4873	7.21321e-06	2.14305e-05	NADPH-dependent thioredoxin reductase A	thioredoxin reductase 2, putative, expressed
PhHAL.1G363000	30.969	0.282948	0.0340203	8.31704	9.01901e-17	8.5521e-16	RNA-binding (RRM/RBD/RNP motifs) family protein	RNA recognition motif containing protein, putative, expressed
PhHAL.1G363100	31.4842	-0.63837	0.0659462	-9.68016	3.66137e-22	5.48067e-21	diacylglycerol acyltransferase family	diacylglycerol O-acyltransferase, putative, expressed
PhHAL.1G363200	1.6034	-0.481337	0.152091	-3.1648	0.0015519	0.0032295	Phosphofructokinase family protein	pyrophosphate--fructose 6-phosphate 1-phosphotransferase subunit alpha, putative, expressed
PhHAL.1G363300	17.7967	0.161181	0.0424846	3.79388	0.00014831	0.000364669	ARID/BRIGHT DNA-binding domain-containing protein	ARID/BRIGHT DNA-binding domain-containing protein, putative, expressed
PhHAL.1G363500	29.627	0.131469	0.0317636	4.139	3.4883e-05	9.41526e-05	#N/A	expressed protein
PhHAL.1G363600	40.7691	0.439764	0.0432941	10.1576	3.06523e-24	5.54937e-23	Phosphoribosyltransferase family protein	phosphoribosyl transferase, putative, expressed
PhHAL.1G363800	14.1856	-0.267556	0.0679755	-3.93607	8.28282e-05	0.000211422	NAD(P)-binding Rossmann-fold superfamily protein	NAD dependent epimerase/dehydratase family protein, putative, expressed
PhHAL.1G364400	26.3234	0.813461	0.0771237	10.5475	5.21815e-26	1.08988e-24	Barwin-like endoglucanases superfamily protein	expansin precursor, putative, expressed
PhHAL.1G364500	476.778	0.569805	0.0710714	8.01736	1.08044e-15	9.32998e-15	fatty acid desaturase 2	fatty acid desaturase, putative, expressed
PhHAL.1G365000	4.58191	0.397046	0.0871971	4.55343	5.27777e-06	1.5961e-05	#N/A	expressed protein
PhHAL.1G365100	131.705	-0.200346	0.0363553	-5.51077	3.57263e-08	1.43641e-07	Mitochondrial import inner membrane translocase subunit Tim17/Tim22/Tim23 family protein	mitochondrial import inner membrane translocase subunit Tim17, putative, expressed
PhHAL.1G365200	14.0108	0.378636	0.0736647	5.13999	2.74754e-07	9.86653e-07	alpha/beta-Hydrolases superfamily protein	expressed protein
PhHAL.1G365300	97.1182	0.1398	0.0411125	3.40042	0.000672823	0.00149325	tetratricopeptide repeat (TPR)-containing protein	tetratricopeptide repeat, putative, expressed
PhHAL.1G365400	21.9095	-0.421032	0.0563075	-7.47738	7.58218e-14	5.53567e-13	2-oxoglutarate (2OG) and Fe(II)-dependent oxygenase superfamily protein	expressed protein
PhHAL.1G365700	240.353	-0.18263	0.0590049	-3.09517	0.00196698	0.00401618	Ribosomal protein L31e family protein	60S ribosomal protein L31, putative, expressed
PhHAL.1G365800	42.9525	0.387737	0.0389718	9.94916	2.54313e-23	4.21741e-22	MSF1-like family protein	slowmo homolog, putative, expressed
PhHAL.1G365900	48.6394	-0.118287	0.0340542	-3.47348	0.000513759	0.00116041	#N/A	expressed protein
PhHAL.1G366000	8.71906	-1.40247	0.170723	-8.21486	2.12415e-16	1.94819e-15	#N/A	#N/A
PhHAL.1G366100	34.1004	0.20746	0.034097	6.08439	1.16937e-09	5.57798e-09	zinc finger (CCCH-type/C3HC4-type RING finger) family protein	Zinc finger C-x8-C-x5-C-x3-H type domain containing protein, expressed
PhHAL.1G366400	103.397	0.20037	0.0629848	3.18124	0.00146646	0.00306714	fimbrin-like protein 2	fimbrin-like protein 2, putative, expressed
PhHAL.1G366500	55.5503	-0.422347	0.165546	-2.55123	0.0107344	0.0190171	S-adenosyl-L-methionine-dependent methyltransferases superfamily protein	SAM dependent carboxyl methyltransferase, putative, expressed
PhHAL.1G366600	31.6099	-0.415371	0.0608156	-6.83	8.49124e-12	5.03833e-11	BCL-2-associated athanogene 5	IQ calmodulin-binding and BAG domain containing protein, putative, expressed
PhHAL.1G367000	4.74545	-0.251824	0.0849552	-2.9642	0.00303472	0.00598395	indole-3-butyric acid response 5	dual specificity protein phosphatase, putative, expressed
PhHAL.1G367300	5.6989	-0.945144	0.183604	-5.14773	2.63654e-07	9.50177e-07	Eukaryotic aspartyl protease family protein	aspartic proteinase nepenthesin-2 precursor, putative, expressed
PhHAL.1G367400	4.85283	0.207757	0.0831059	2.49991	0.0124226	0.0216843	chloride channel F	chloride transporter, chloride channel family, putative, expressed
PhHAL.1G367600	32.3379	-0.188841	0.0490367	-3.85101	0.00011763	0.000293974	Eukaryotic aspartyl protease family protein	aspartic proteinase nepenthesin-1 precursor, putative, expressed
PhHAL.1G368300	31.6903	-0.162769	0.0445141	-3.65657	0.00025561	0.000606479	Endomembrane protein 70 protein family	transmembrane 9 superfamily member, putative, expressed
PhHAL.1G368600	125.316	0.178328	0.0374265	4.76475	1.89085e-06	6.09989e-06	Calcium-dependent ARF-type GTPase activating protein family	ZAC, putative, expressed
PhHAL.1G368800	148.297	0.13059	0.0367296	3.55545	0.000377327	0.000871366	RNA-binding KH domain-containing protein	KH domain containing protein, putative, expressed
PhHAL.1G369100	81.547	-0.170579	0.0624192	-2.7328	0.00627984	0.0116526	RNA polymerase II, Rpb4, core protein	RNA polymerase Rpb4, putative, expressed
PhHAL.1G369600	2.0739	-0.358026	0.139386	-2.5686	0.0102111	0.0181707	TTF-type zinc finger protein with HAT dimerisation domain	NB-ARC domain containing protein, expressed
PhHAL.1G369700	32.5777	-0.114501	0.0433285	-2.64263	0.00822641	0.0148976	D6 protein kinase like 2	AGC_PVPK_like_kin82y.7 - ACG kinases include homologs to PKA, PKG and PKC, expressed
PhHAL.1G369800	167.76	-0.178759	0.0278586	-6.41665	1.39301e-10	7.32868e-10	Sucrase/ferredoxin-like family protein	sucrase-related, putative, expressed
PhHAL.1G369900	65.6642	-0.259469	0.0457016	-5.67745	1.36716e-08	5.77404e-08	Rubisco methyltransferase family protein	SET domain-containing protein, putative, expressed
PhHAL.1G371200	28.9169	0.806268	0.0519553	15.5185	2.60043e-54	3.96534e-52	OBF binding protein 4	dof zinc finger domain containing protein, putative, expressed
PhHAL.1G371300	36.1209	-0.135499	0.0522935	-2.59111	0.00956657	0.0171147	BSD domain-containing protein	BSD domain-containing protein, putative, expressed
PhHAL.1G371600	1.68452	-1.90092	0.256732	-7.40428	1.31863e-13	9.41101e-13	#N/A	#N/A
PhHAL.1G372100	8.04266	0.195751	0.0788109	2.4838	0.0129988	0.0225976	ABC-2 type transporter family protein	white-brown complex homolog protein, putative, expressed
PhHAL.1G372200	145.307	0.492881	0.0717091	6.87334	6.27174e-12	3.77149e-11	#N/A	AGAP000425-PA, putative, expressed
PhHAL.1G372500	47.5825	-0.128006	0.0264761	-4.83476	1.33304e-06	4.38332e-06	cullin 3	cullin, putative, expressed
PhHAL.1G372700	303.477	-0.431385	0.054443	-7.92361	2.30715e-15	1.93442e-14	sphingoid base hydroxylase 2	sphingolipid C4-hydroxylase SUR2, putative, expressed
PhHAL.1G372800	30.9586	0.0955948	0.0434756	2.19881	0.0278912	0.0453513	DCD (Development and Cell Death) domain protein	N-rich protein, putative, expressed
PhHAL.1G373200	131.444	-0.27346	0.057587	-4.74864	2.0479e-06	6.57039e-06	NOD26-like intrinsic protein 5;1	aquaporin protein, putative, expressed
PhHAL.1G373300	1.42932	0.523633	0.122509	4.27423	1.91798e-05	5.39578e-05	#N/A	#N/A
PhHAL.1G373400	181.399	-0.158374	0.026458	-5.98586	2.15245e-09	9.9353e-09	P-loop containing nucleoside triphosphate hydrolases superfamily protein	arsenical pump-driving ATPase, putative, expressed
PhHAL.1G373800	8.398	0.39762	0.139914	2.84189	0.00448473	0.00856051	Nucleotide-diphospho-sugar transferases superfamily protein	CSLA6 - cellulose synthase-like family A; mannan synthase, expressed
PhHAL.1G374000	14.6924	-0.284836	0.0558183	-5.10291	3.34476e-07	1.18658e-06	S-adenosyl-L-methionine-dependent methyltransferases superfamily protein	methyltransferase domain containing protein, putative, expressed
PhHAL.1G374100	1630.7	-0.19401	0.0663845	-2.92252	0.00347207	0.00676734	NDH dependent flow 6	expressed protein
PhHAL.1G374300	43.2117	-0.968736	0.0955924	-10.134	3.90245e-24	6.95764e-23	RING/U-box superfamily protein	RING-H2 finger protein ATL1Q, putative, expressed
PhHAL.1G374500	50.9816	0.26272	0.0300483	8.74325	2.26494e-18	2.46125e-17	Protein kinase superfamily protein	protein kinase domain containing protein, expressed
PhHAL.1G374600	18.1687	0.302829	0.0743118	4.07512	4.59909e-05	0.000121906	Auxin efflux carrier family protein	auxin efflux carrier component, putative, expressed
PhHAL.1G374700	15.5672	0.235067	0.0840831	2.79565	0.00517954	0.00977535	NHL domain-containing protein	NHL repeat-containing protein, putative, expressed
PhHAL.1G375300	78.7742	-0.256309	0.10698	-2.39585	0.0165819	0.0282146	Serine/threonine-protein kinase WNK (With No Lysine)-related	expressed protein
PhHAL.1G375400	52.1856	-0.0720867	0.0271	-2.66003	0.00781341	0.0142169	DegP protease 9	OsDegp3 - Putative Deg protease homologue, expressed
PhHAL.1G375600	57.4541	-0.342881	0.0430086	-7.97238	1.55641e-15	1.32271e-14	RAC-like 10	ras-related protein, putative, expressed
PhHAL.1G376000	17.5221	-0.237324	0.0713314	-3.32707	0.000877646	0.00191031	#N/A	expressed protein
PhHAL.1G376100	298.254	0.227064	0.0396483	5.72695	1.02252e-08	4.37265e-08	nuclear pore anchor	nuclear-pore anchor, putative, expressed
PhHAL.1G376200	19.3886	-0.203046	0.0493945	-4.1107	3.94464e-05	0.000105588	Glycosyl hydrolase family 47 protein	glycosyl hydrolase family 47 domain contain protein, expressed
PhHAL.1G376600	4.69135	-0.294435	0.107796	-2.7314	0.00630664	0.0116977	Transducin/WD40 repeat-like superfamily protein	WD domain, G-beta repeat domain containing protein, expressed
PhHAL.1G376700	1.83886	-0.480498	0.164558	-2.91993	0.00350112	0.00681618	matrix metalloproteinase	metalloendoproteinase 1 precursor, putative, expressed
PhHAL.1G377200	4.45417	-0.907949	0.143303	-6.33586	2.36018e-10	1.21049e-09	ARM repeat superfamily protein	HEAT repeat family protein, putative, expressed
PhHAL.1G377500	53.8347	0.465885	0.0441293	10.5573	4.70105e-26	9.86273e-25	pyruvate dehydrogenase complex E1 alpha subunit	dehydrogenase E1 component domain containing protein, expressed
PhHAL.1G377600	26.2374	-0.542034	0.0783822	-6.91526	4.67001e-12	2.84478e-11	glucosyl transferase family 8	glycosyl transferase 8 domain containing protein, putative, expressed
PhHAL.1G377700	3.92699	0.738951	0.138691	5.32804	9.92805e-08	3.76639e-07	formin 8	retrotransposon protein, putative, unclassified, expressed
PhHAL.1G377900	27.6447	0.0986251	0.0412428	2.39133	0.0167876	0.0285439	dynamin-like 3	dynamin, putative, expressed
PhHAL.1G378000	14.1312	-0.55919	0.101703	-5.49829	3.83485e-08	1.53558e-07	glycosyl hydrolase 9B8	endoglucanase, putative, expressed
PhHAL.1G378300	9.24774	-0.437234	0.102665	-4.25883	2.05501e-05	5.75529e-05	#N/A	#N/A
PhHAL.1G378400	10.7766	-0.534219	0.103942	-5.13957	2.75362e-07	9.88269e-07	CYS, MET, PRO, and GLY protein 1	immediate-early fungal elicitor protein CMPG1, putative, expressed
PhHAL.1G378600	9.78982	-1.19694	0.167389	-7.15069	8.63443e-13	5.66646e-12	#N/A	expressed protein
PhHAL.1G378700	3.76373	-0.990512	0.174613	-5.67262	1.40631e-08	5.93001e-08	#N/A	hypothetical protein
PhHAL.1G378800	7.47256	-1.653	0.161864	-10.2123	1.74761e-24	3.22619e-23	#N/A	expressed protein
PhHAL.1G379000	2.872	-0.686031	0.170126	-4.0325	5.51866e-05	0.000144605	#N/A	hypothetical protein
PhHAL.1G379300	1.1651	-0.816029	0.176546	-4.62218	3.79722e-06	1.16985e-05	#N/A	expressed protein
PhHAL.1G379600	19.0138	0.138921	0.0537719	2.58352	0.00977966	0.0174626	RNA helicase family protein	helicase domain-containing protein, putative, expressed
PhHAL.1G379800	39.082	-0.181114	0.0427869	-4.23292	2.30678e-05	6.41261e-05	pyrimidine 1	dihydroorotate dihydrogenase protein, putative, expressed
PhHAL.1G379900	2.56235	-0.72536	0.145701	-4.97841	6.41081e-07	2.19779e-06	MAC/Perforin domain-containing protein	membrane attack complex component/perforin/complement C9, putative, expressed
PhHAL.1G380300	11.0322	-0.479088	0.0702159	-6.82307	8.9118e-12	5.27619e-11	microtubule-associated proteins 70-2	ATMAP70 protein, putative, expressed
PhHAL.1G380400	25.182	-0.236467	0.0531142	-4.45205	8.50542e-06	2.5079e-05	microtubule-associated proteins 70-2	ATMAP70 protein, putative, expressed
PhHAL.1G380600	26.1826	-0.102615	0.0390711	-2.62637	0.00862998	0.0155474	Zinc finger, C3HC4 type (RING finger) family protein	zinc finger family protein, putative, expressed
PhHAL.1G380800	108.381	-0.0922215	0.0270118	-3.41412	0.000639882	0.00142402	Ankyrin repeat family protein	ankyrin repeat-containing protein, putative, expressed
PhHAL.1G380900	647.9	-0.188325	0.0353787	-5.32311	1.02008e-07	3.8597e-07	glutamine synthase clone R1	glutamine synthetase, catalytic domain containing protein, expressed
PhHAL.1G381200	134.598	-0.555615	0.0485052	-11.4547	2.22615e-30	6.32631e-29	#N/A	erwinia induced protein 2, putative, expressed
PhHAL.1G381300	2.16342	0.515487	0.121512	4.24228	2.21265e-05	6.1655e-05	plasmodesmata-located protein 7	cysteine-rich repeat secretory protein precursor, putative, expressed
PhHAL.1G381400	118.616	0.477908	0.0708989	6.7407	1.57624e-11	9.09102e-11	Caleosin-related family protein	caleosin related protein, putative, expressed
PhHAL.1G381600	341.369	-0.522708	0.0519158	-10.0684	7.62241e-24	1.32868e-22	nudix hydrolase homolog 18	hydrolase, NUDIX family, domain containing protein, expressed
PhHAL.1G381700	11.5206	-1.19564	0.117679	-10.1601	2.98625e-24	5.42209e-23	#N/A	#N/A
PhHAL.1G381800	8.95559	-0.791841	0.180196	-4.39434	1.1111e-05	3.23047e-05	#N/A	expressed protein
PhHAL.1G381900	19.7565	-0.167051	0.0543662	-3.0727	0.00212131	0.00430366	Rubisco methyltransferase family protein	SET domain-containing protein, putative, expressed
PhHAL.1G383000	45.2736	-0.435586	0.0487839	-8.9289	4.30257e-19	4.96915e-18	#N/A	expressed protein
PhHAL.1G383200	141.174	-0.234895	0.0336009	-6.99073	2.73456e-12	1.70227e-11	ADP-ribosylation factor-like A1A	ADP-ribosylation factor, putative, expressed
PhHAL.1G383300	0.984926	0.798334	0.183312	4.35506	1.33029e-05	3.82614e-05	TIFY domain/Divergent CCT motif family protein	FAM10 family protein, putative, expressed
PhHAL.1G383600	15.2731	-0.481711	0.0632379	-7.61745	2.58742e-14	1.96955e-13	3-ketoacyl-CoA synthase 5	3-ketoacyl-CoA synthase, putative, expressed
PhHAL.1G383700	17.2632	-1.24257	0.105663	-11.7596	6.29959e-32	1.94975e-30	B-box type zinc finger protein with CCT domain	CCT/B-box zinc finger protein, putative, expressed
PhHAL.1G384100	2.66525	0.745827	0.0994067	7.50278	6.24784e-14	4.60269e-13	AGAMOUS-like 16	OsMADS57 - MADS-box family gene with MIKCc type-box, expressed
PhHAL.1G384300	3.24328	-0.441162	0.101051	-4.36575	1.2669e-05	3.65963e-05	#N/A	pentatricopeptide, putative, expressed
PhHAL.1G384400	21.2653	-0.351998	0.0899516	-3.91319	9.10858e-05	0.000231084	RNA-binding (RRM/RBD/RNP motifs) family protein	RNA recognition motif family protein, expressed
PhHAL.1G384500	431.046	-0.769764	0.0511306	-15.0549	3.20742e-51	3.83174e-49	Eukaryotic aspartyl protease family protein	eukaryotic aspartyl protease domain containing protein, expressed
PhHAL.1G384900	0.997191	0.592583	0.143271	4.1361	3.53259e-05	9.52656e-05	NHL domain-containing protein	NHL repeat-containing protein, putative, expressed
PhHAL.1G385500	4.84045	-0.828915	0.0916077	-9.04853	1.44908e-19	1.74224e-18	RING/U-box superfamily protein	RING finger protein, putative, expressed
PhHAL.1G385800	1.48462	0.280073	0.122859	2.27962	0.02263	0.0374987	#N/A	#N/A
PhHAL.1G385900	216.859	0.286099	0.0589466	4.85353	1.21282e-06	4.00629e-06	calcium sensing receptor	arsenate reductase, putative, expressed
PhHAL.1G387000	10.1799	0.52641	0.0825977	6.37318	1.85143e-10	9.60594e-10	NSP-interacting kinase 1	BRASSINOSTEROID INSENSITIVE 1-associated receptor kinase 1 precursor, putative, expressed
PhHAL.1G388100	10.8131	-0.175349	0.0725955	-2.41543	0.0157168	0.0268401	#N/A	#N/A
PhHAL.1G388400	21.0746	0.5505	0.101188	5.44036	5.31717e-08	2.09015e-07	Galactose oxidase/kelch repeat superfamily protein	OsFBK10 - F-box domain and kelch repeat containing protein, expressed
PhHAL.1G388700	2.39604	0.241964	0.107132	2.25856	0.0239106	0.0394015	Glutaredoxin family protein	glutaredoxin, putative, expressed
PhHAL.1G388800	72.825	-0.155186	0.0294579	-5.26807	1.37867e-07	5.14698e-07	P-loop containing nucleoside triphosphate hydrolases superfamily protein	AAA family ATPase, putative, expressed
PhHAL.1G388900	83.6776	-0.330877	0.054542	-6.06646	1.30761e-09	6.19802e-09	shikimate kinase 1	shikimate kinase, putative, expressed
PhHAL.1G389400	27.5795	0.375154	0.0919747	4.07888	4.52526e-05	0.000120085	Mitochondrial transcription termination factor family protein	mTERF family protein, expressed
PhHAL.1G389500	25.7528	0.210448	0.0638919	3.2938	0.000988412	0.00213161	Mitochondrial transcription termination factor family protein	mTERF family protein, expressed
PhHAL.1G389600	7.22195	0.812041	0.080116	10.1358	3.83165e-24	6.8379e-23	Mitochondrial transcription termination factor family protein	mTERF family protein, expressed
PhHAL.1G390100	1527.6	0.384079	0.0410687	9.35211	8.5919e-21	1.14534e-19	ATP synthase delta-subunit gene	ATP synthase F1, delta subunit family protein, putative, expressed
PhHAL.1G390500	2.24079	-0.594582	0.132286	-4.49466	6.96805e-06	2.07614e-05	structural constituent of ribosome	expressed protein
PhHAL.1G390800	29.7964	-0.16142	0.0590824	-2.73211	0.00629294	0.0116758	Protein of unknown function (DUF581)	DUF581 domain containing protein, expressed
PhHAL.1G390900	396.922	-0.278977	0.0733264	-3.80459	0.000142038	0.000350396	FK506-binding protein 16-2	peptidyl-prolyl cis-trans isomerase, FKBP-type, putative, expressed
PhHAL.1G391300	2.73995	-0.376895	0.137028	-2.7505	0.00595044	0.0110974	Glycosyl hydrolase family protein	glycosyl hydrolase family 3 protein, putative, expressed
PhHAL.1G391400	4.18421	0.267428	0.091321	2.92844	0.00340666	0.00665092	#N/A	expressed protein
PhHAL.1G391500	1.21348	0.683143	0.137788	4.95792	7.12524e-07	2.42719e-06	Polymerase/histidinol phosphatase-like	trpH, putative, expressed
PhHAL.1G391900	1155.6	0.27398	0.0345208	7.93665	2.07716e-15	1.74861e-14	related to AP2 4	ethylene-responsive transcription factor, putative, expressed
PhHAL.1G392200	40.3197	-0.110703	0.0412217	-2.68555	0.00724112	0.0132722	#N/A	expressed protein
PhHAL.1G392300	19.3752	-1.24296	0.104991	-11.8387	2.46141e-32	7.93233e-31	Lipase/lipooxygenase, PLAT/LH2 family protein	wound/stress protein, putative, expressed
PhHAL.1G392900	42.3149	-0.43818	0.0724641	-6.04685	1.47702e-09	6.96232e-09	annexin 7	annexin, putative, expressed
PhHAL.1G393100	17.1382	-0.334636	0.0447193	-7.48303	7.26296e-14	5.3171e-13	TLD-domain containing nucleolar protein	TLD family protein, putative, expressed
PhHAL.1G393300	163.064	-0.493704	0.0683783	-7.22018	5.19177e-13	3.49021e-12	Ribosomal L29 family protein	ribosomal protein L29, putative, expressed
PhHAL.1G393700	247.306	-0.144617	0.0270695	-5.34244	9.17057e-08	3.49884e-07	APR-like 4	OsAPRL3 adenosine 5\'-phosphosulfate reductase-like OsAPRL3, expressed
PhHAL.1G393800	4.15202	0.340968	0.0900766	3.78531	0.000153516	0.000376288	S-adenosyl-L-methionine-dependent methyltransferases superfamily protein	dehydration response related protein, putative, expressed
PhHAL.1G394400	2.64517	-0.301563	0.109588	-2.75178	0.00592714	0.0110583	UDP-glucosyl transferase 85A2	cytokinin-O-glucosyltransferase 2, putative, expressed
PhHAL.1G395300	129.876	-0.0587299	0.0259148	-2.26627	0.0234351	0.0386926	RNA-binding (RRM/RBD/RNP motifs) family protein	RNA recognition motif containing protein, putative, expressed
PhHAL.1G395600	43.2704	-0.143782	0.0366514	-3.92295	8.74695e-05	0.000222542	LMBR1-like membrane protein	LMBR1 integral membrane protein, putative, expressed
PhHAL.1G395900	1.61486	-0.661673	0.235266	-2.81245	0.00491653	0.00931836	#N/A	expressed protein
PhHAL.1G396100	1.24322	-0.826986	0.211495	-3.9102	9.22205e-05	0.000233773	uclacyanin 1	plastocyanin-like domain containing protein, putative, expressed
PhHAL.1G396800	1.47813	-1.04669	0.199729	-5.24056	1.60087e-07	5.93045e-07	basic helix-loop-helix (bHLH) DNA-binding superfamily protein	helix-loop-helix DNA-binding protein, putative, expressed
PhHAL.1G397200	139.617	-0.049929	0.0219108	-2.27873	0.0226829	0.0375697	chromatin protein family	SKIP/SNW domain containing protein, expressed
PhHAL.1G397300	8.60644	-0.497173	0.0882738	-5.63217	1.77954e-08	7.41547e-08	CYCLIN D4;1	cyclin, putative, expressed
PhHAL.1G397600	1064.32	0.31698	0.0412346	7.68722	1.50367e-14	1.17316e-13	#N/A	expressed protein
PhHAL.1G398200	4.91369	0.591546	0.0701069	8.43778	3.23435e-17	3.19114e-16	#N/A	expressed protein
PhHAL.1G398300	109.82	-0.384071	0.0398335	-9.6419	5.31965e-22	7.85632e-21	Adenine nucleotide alpha hydrolases-like superfamily protein	BTB1 - Bric-a-Brac,Tramtrack, Broad Complex BTB domain, expressed
PhHAL.1G398400	216.011	0.120095	0.0244119	4.91953	8.67515e-07	2.9233e-06	K-box region and MADS-box transcription factor family protein	OsMADS22 - MADS-box family gene with MIKCc type-box, expressed
PhHAL.1G398500	10.3526	-0.498048	0.072027	-6.91475	4.68703e-12	2.85329e-11	peptidyl-prolyl cis-trans isomerase / cyclophilin-40 (CYP40) / rotamase	peptidyl-prolyl cis-trans isomerase CYP40, putative, expressed
PhHAL.1G398600	2.02927	-0.526761	0.128076	-4.11289	3.90738e-05	0.000104666	ARM repeat superfamily protein	armadillo/beta-catenin repeat family protein, putative, expressed
PhHAL.1G399100	7.34548	-0.617694	0.0680373	-9.07876	1.0982e-19	1.33578e-18	#N/A	expressed protein
PhHAL.1G399200	179.003	0.501484	0.0302395	16.5837	9.13521e-62	2.48319e-59	methionine aminopeptidase 1D	peptidase, M24 family protein, putative, expressed
PhHAL.1G399700	1.68802	-0.586453	0.196374	-2.98642	0.00282269	0.0055994	#N/A	expressed protein
PhHAL.1G400000	4.47815	-0.345672	0.146532	-2.35901	0.0183236	0.0309063	PLAC8 family protein	uncharacterized Cys-rich domain containing protein, putative, expressed
PhHAL.1G400200	18.4119	-0.382099	0.0613264	-6.23058	4.64708e-10	2.30634e-09	fucosyltransferase 1	xyloglucan fucosyltransferase, putative, expressed
PhHAL.1G400700	2141.36	0.309187	0.0394795	7.83158	4.81773e-15	3.93388e-14	photosystem I light harvesting complex gene 5	chlorophyll A-B binding protein, putative, expressed
PhHAL.1G401300	417.661	-0.317765	0.0703063	-4.51972	6.19208e-06	1.85673e-05	nitrite reductase 1	ferredoxin--nitrite reductase, putative, expressed
PhHAL.1G401400	105.436	0.123185	0.0439779	2.80108	0.00509325	0.00962897	Protein of unknown function (DUF3223)	DCL, chloroplast precursor, putative, expressed
PhHAL.1G401500	188.358	-0.142618	0.0464231	-3.07214	0.00212528	0.00431119	Protein of unknown function (DUF1685)	expressed protein
PhHAL.1G401600	91.373	-1.33404	0.112738	-11.8331	2.63238e-32	8.41107e-31	ABRE binding factor 4	bZIP transcription factor, putative, expressed
PhHAL.1G401700	3.07363	-1.33378	0.15333	-8.69879	3.35456e-18	3.58507e-17	Remorin family protein	remorin C-terminal domain containing protein, putative, expressed
PhHAL.1G401900	1.977	0.418197	0.146295	2.85859	0.00425532	0.00814665	alpha/beta-Hydrolases superfamily protein	lipase, putative, expressed
PhHAL.1G402200	523.992	0.439843	0.0489429	8.98685	2.54413e-19	3.00112e-18	phosphate transporter 3;1	phosphate carrier protein, mitochondrial precursor, putative, expressed
PhHAL.1G402300	2.05817	1.2105	0.144388	8.38366	5.13057e-17	4.99113e-16	RING-H2 finger C1A	zinc finger, C3HC4 type domain containing protein, expressed
PhHAL.1G402400	29.1998	-0.140497	0.0511106	-2.74889	0.00597982	0.0111466	YbaK/aminoacyl-tRNA synthetase-associated domain	ybaK/prolyl-tRNA synthetase family protein, putative, expressed
PhHAL.1G402800	4.80346	-0.249808	0.085753	-2.91311	0.00357843	0.00695297	Thioredoxin superfamily protein	glutaredoxin 2, putative, expressed
PhHAL.1G403000	23.4071	-0.41302	0.0556822	-7.41745	1.19394e-13	8.5504e-13	emp24/gp25L/p24 family/GOLD family protein	emp24/gp25L/p24 family protein, putative, expressed
PhHAL.1G403500	7.34584	-0.233084	0.062004	-3.75918	0.000170474	0.000415194	#N/A	expressed protein
PhHAL.1G403600	91.8596	0.17646	0.0301396	5.85477	4.77662e-09	2.12098e-08	PHD finger family protein	PHD-finger domain containing protein, putative, expressed
PhHAL.1G403900	3.61295	-0.342406	0.119295	-2.87025	0.00410148	0.00787464	#N/A	#N/A
PhHAL.1G404800	8.81373	-0.430927	0.113742	-3.78864	0.000151476	0.000371966	MAPK/ERK kinase kinase 1	STE_MEKK_ste11_MAP3K.14 - STE kinases include homologs to sterile 7, sterile 11 and sterile 20 from yeast, expressed
PhHAL.1G404900	19.6794	0.150559	0.06232	2.4159	0.0156964	0.026815	Tetratricopeptide repeat (TPR)-like superfamily protein	tetratricopeptide-like helical, putative, expressed
PhHAL.1G405000	5.92021	-0.215794	0.0763912	-2.82485	0.0047302	0.00899703	CPR5 protein, putative	HYS1, putative, expressed
PhHAL.1G405200	44.0234	-0.155722	0.0433498	-3.59221	0.000327884	0.000764328	Protein of unknown function (DUF1644)	expressed protein
PhHAL.1G405400	4.96142	-1.52073	0.208463	-7.29497	2.98731e-13	2.05238e-12	nitrate reductase 1	nitrate reductase, putative, expressed
PhHAL.1G405600	276.819	0.166617	0.0299669	5.56004	2.69718e-08	1.10046e-07	Transducin/WD40 repeat-like superfamily protein	COP1, putative, expressed
PhHAL.1G405700	25.5773	-0.197685	0.066801	-2.95932	0.00308322	0.00607383	DNA-binding storekeeper protein-related transcriptional regulator	expressed protein
PhHAL.1G406100	141.12	-0.398168	0.0813277	-4.89586	9.78792e-07	3.27416e-06	ethylene-forming enzyme	1-aminocyclopropane-1-carboxylate oxidase protein, putative, expressed
PhHAL.1G406400	1.78134	-1.03169	0.174849	-5.90043	3.6255e-09	1.62952e-08	O-Glycosyl hydrolases family 17 protein	glucan endo-1,3-beta-glucosidase precursor, putative, expressed
PhHAL.1G406800	11.2329	-0.127341	0.0577391	-2.20545	0.0274227	0.0446864	Acyl-CoA N-acyltransferases (NAT) superfamily protein	acetyltransferase, GNAT family, putative, expressed
PhHAL.1G407600	4.51534	-0.62723	0.177619	-3.53132	0.000413493	0.000947987	Adenine nucleotide alpha hydrolases-like superfamily protein	universal stress protein domain containing protein, putative, expressed
PhHAL.1G407700	204.585	-0.132389	0.0319209	-4.1474	3.36277e-05	9.10525e-05	D-cysteine desulfhydrase	1-aminocyclopropane-1-carboxylate deaminase, putative, expressed
PhHAL.1G407800	30.619	-0.256053	0.0489149	-5.23466	1.65287e-07	6.11222e-07	cyclic nucleotide-binding transporter 1	cyclic nucleotide-gated ion channel, putative, expressed
PhHAL.1G408400	5.14485	0.298603	0.133081	2.24377	0.0248474	0.0408017	WCRKC thioredoxin 1	thioredoxin, putative, expressed
PhHAL.1G408900	3.34057	-0.401931	0.0853754	-4.7078	2.50399e-06	7.93056e-06	DNA-3-methyladenine glycosylase (MAG)	DNA-3-methyladenine glycosylase, putative, expressed
PhHAL.1G409000	12.6823	-0.245198	0.0572124	-4.28574	1.82129e-05	5.14149e-05	Cation efflux family protein	cation efflux family protein, putative, expressed
PhHAL.1G409200	200.943	0.260014	0.0470792	5.52291	3.33437e-08	1.34464e-07	#N/A	oxidoreductase/ transition metal ion binding protein, putative, expressed
PhHAL.1G409300	8.3166	-0.324843	0.0817667	-3.9728	7.10332e-05	0.00018326	P-loop containing nucleoside triphosphate hydrolases superfamily protein	kinesin motor domain containing protein, putative, expressed
PhHAL.1G409400	87.653	-0.171763	0.0593195	-2.89555	0.00378494	0.00731783	zinc finger protein 8	ZOS2-17 - C2H2 zinc finger protein, expressed
PhHAL.1G409700	40.9745	0.238211	0.0528085	4.51085	6.45692e-06	1.93306e-05	nuclear factor Y, subunit A8	nuclear transcription factor Y subunit, putative, expressed
PhHAL.1G410000	59.1151	-0.127611	0.0280933	-4.5424	5.56179e-06	1.67604e-05	TRF-like 6	MYB family transcription factor, putative, expressed
PhHAL.1G410100	22.212	-0.243336	0.0382238	-6.36608	1.93915e-10	1.00389e-09	replication protein A 1A	RPA1A - Putative single-stranded DNA binding complex subunit 1, expressed
PhHAL.1G410600	67.0501	0.0726213	0.0309692	2.34495	0.0190294	0.0320018	myosin, putative	XI-I, putative, expressed
PhHAL.1G410700	2.73378	-0.245973	0.0911757	-2.69779	0.0069802	0.0128316	Cytokine-induced anti-apoptosis inhibitor 1, Fe-S biogenesis	GA18008-PA, putative, expressed
PhHAL.1G410900	140.765	0.368971	0.0450339	8.19317	2.54428e-16	2.31766e-15	tRNA synthetase class I (I, L, M and V) family protein	tRNA synthetase class I, putative, expressed
PhHAL.1G411000	34.7787	-0.0824562	0.0380657	-2.16616	0.0302992	0.0489147	FRIGIDA interacting protein 1	expressed protein
PhHAL.1G411200	66.5232	0.276073	0.0410504	6.72522	1.75326e-11	1.00501e-10	Chalcone-flavanone isomerase family protein	expressed protein
PhHAL.1G411800	118.853	-0.287599	0.0558861	-5.14617	2.65863e-07	9.56741e-07	Subtilase family protein	OsSub22 - Putative Subtilisin homologue, expressed
PhHAL.1G411900	77.1304	0.240765	0.0819896	2.93653	0.0033191	0.00649619	#N/A	expressed protein
PhHAL.1G412300	29.4965	-0.140608	0.0425726	-3.30278	0.000957317	0.00206908	Mono-/di-acylglycerol lipase, N-terminal;Lipase, class 3	lipase class 3 family protein, putative, expressed
PhHAL.1G412700	2.90793	-0.431212	0.128283	-3.36141	0.000775468	0.00170412	chaperonin 20	chaperonin, putative, expressed
PhHAL.1G412800	8.8643	0.156803	0.0560451	2.7978	0.00514512	0.00971821	Alkaline-phosphatase-like family protein	expressed protein
PhHAL.1G412900	77.1764	-0.128787	0.0272797	-4.72098	2.34712e-06	7.46779e-06	#N/A	expressed protein
PhHAL.1G413000	31.2544	-0.123603	0.0337326	-3.6642	0.000248115	0.00058989	Transducin/WD40 repeat-like superfamily protein	expressed protein
PhHAL.1G413300	20.3065	0.147162	0.0654147	2.24968	0.0244692	0.0402548	ARM repeat superfamily protein	expressed protein
PhHAL.1G413800	256.887	-0.284455	0.0401445	-7.08579	1.38249e-12	8.90453e-12	Chaperone DnaJ-domain superfamily protein	heat shock protein DnaJ, putative, expressed
PhHAL.1G413900	112.751	-1.09621	0.0987179	-11.1044	1.19388e-28	2.98964e-27	HSP20-like chaperones superfamily protein	hsp20/alpha crystallin family protein, putative, expressed
PhHAL.1G414000	25.2683	-0.249092	0.0459665	-5.419	5.99342e-08	2.33949e-07	Phosphoinositide phosphatase family protein	SAC domain containing protein, putative, expressed
PhHAL.1G414800	40.864	-0.964613	0.0797988	-12.0881	1.22134e-33	4.36334e-32	lysine-ketoglutarate reductase/saccharopine dehydrogenase bifunctional enzyme	saccharopine dehydrogenase, putative, expressed
PhHAL.1G415200	180.005	-0.313358	0.0580679	-5.3964	6.7991e-08	2.6337e-07	Ribosomal protein L35Ae family protein	60S ribosomal protein L35a-3, putative, expressed
PhHAL.1G415300	75.8222	-0.286751	0.0280225	-10.2329	1.41227e-24	2.63044e-23	Cyclophilin-like peptidyl-prolyl cis-trans isomerase family protein	peptidyl-prolyl cis-trans isomerase, putative, expressed
PhHAL.1G415600	311.966	0.286031	0.0324513	8.81417	1.20571e-18	1.33891e-17	Protein kinase superfamily protein with octicosapeptide/Phox/Bem1p domain	protein kinase domain containing protein, expressed
PhHAL.1G416400	25.4408	0.525546	0.0625442	8.4028	4.35954e-17	4.26317e-16	mitogen-activated protein kinase kinase 4	STE_MEK_ste7_MAP2K.5 - STE kinases include homologs to sterile 7, sterile 11 and sterile 20 from yeast, expressed
PhHAL.1G416700	61.2184	0.0584195	0.0240691	2.42716	0.0152177	0.0260804	RING/U-box superfamily protein	zinc finger family protein, putative, expressed
PhHAL.1G416800	2.84349	-0.830502	0.162811	-5.10103	3.37804e-07	1.19725e-06	glutamate receptor 2.7	glutamate receptor, putative, expressed
PhHAL.1G416900	122.37	-0.270966	0.0468005	-5.78981	7.04651e-09	3.06717e-08	glutamate receptor 2.7	glutamate receptor, putative, expressed
PhHAL.1G417100	69.0692	0.146321	0.041182	3.55303	0.000380817	0.000878549	diacylglycerol kinase 7	diacylglycerol kinase, putative, expressed
PhHAL.1G417500	281.496	-0.232551	0.0430224	-5.40534	6.46851e-08	2.51291e-07	Transmembrane amino acid transporter family protein	transmembrane amino acid transporter protein, putative, expressed
PhHAL.1G417900	152.923	-0.256271	0.0266234	-9.62578	6.22317e-22	9.11889e-21	serine/arginine-rich 22	RNA recognition motif containing protein, expressed
PhHAL.1G418000	27.3207	0.22036	0.0558452	3.94591	7.9498e-05	0.000203522	Vacuolar import/degradation, Vid27-related protein	CYPRO4, putative, expressed
PhHAL.1G418200	67.7807	-0.570561	0.0911961	-6.25642	3.93904e-10	1.97965e-09	trehalose phosphatase/synthase 11	trehalose-6-phosphate synthase, putative, expressed
PhHAL.1G418400	18.0999	-0.226096	0.0462109	-4.89271	9.94572e-07	3.32458e-06	XB3 ortholog 2 in Arabidopsis thaliana	ankyrin repeat-rich protein, putative, expressed
PhHAL.1G418700	3.45704	-1.21533	0.130722	-9.29702	1.44441e-20	1.89716e-19	Protein kinase superfamily protein	STE_PAK_Ste20_STLK.2 - STE kinases include homologs to sterile 7, sterile 11 and sterile 20 from yeast, expressed
PhHAL.1G418800	12.5643	-0.185866	0.0520613	-3.57013	0.000356804	0.0008262	homolog of yeast autophagy 18 (ATG18) B	atATG18b, putative, expressed
PhHAL.1G418900	413.754	-0.253789	0.0282747	-8.97581	2.81266e-19	3.29714e-18	translocon at the inner envelope membrane of chloroplasts 55-II	pheophorbide a oxygenase, chloroplast precursor, putative, expressed
PhHAL.1G419000	366.427	-0.0525024	0.0218623	-2.4015	0.0163278	0.0278177	Serinc-domain containing serine and sphingolipid biosynthesis protein	TMS membrane protein/tumour differentially expressed protein, putative, expressed
PhHAL.1G419100	19.9945	-0.232461	0.0415927	-5.58899	2.28388e-08	9.41667e-08	zinc finger (CCCH-type) family protein / D111/G-patch domain-containing protein	zinc finger CCCH-type with G patch domain-containing protein, putative, expressed
PhHAL.1G419200	55.5113	-0.120246	0.0285425	-4.21287	2.52149e-05	6.97023e-05	nudix hydrolase homolog 3	hydrolase, NUDIX family, domain containing protein, expressed
PhHAL.1G419300	4.84863	-0.467361	0.0946425	-4.93817	7.88572e-07	2.67217e-06	#N/A	expressed protein
PhHAL.1G419500	434.827	0.388579	0.0311921	12.4576	1.27085e-35	5.34441e-34	membrane-associated progesterone binding protein 2	cytochrome b5-like Heme/Steroid binding domain containing protein, expressed
PhHAL.1G419700	129.536	-0.103097	0.0278713	-3.69904	0.000216419	0.000518875	#N/A	snf1-related kinase interactor 2, putative, expressed
PhHAL.1G419800	5.01806	-0.434464	0.0782091	-5.55516	2.77362e-08	1.13042e-07	#N/A	expressed protein
PhHAL.1G420300	5.79934	-0.610707	0.125711	-4.85804	1.18555e-06	3.92449e-06	hydroxycinnamoyl-CoA shikimate/quinate hydroxycinnamoyl transferase	transferase family protein, putative, expressed
PhHAL.1G420400	3.29011	-1.14158	0.152203	-7.50035	6.36454e-14	4.67764e-13	HXXXD-type acyl-transferase family protein	transferase family protein, putative, expressed
PhHAL.1G420500	66.0206	-0.827632	0.136342	-6.07026	1.27703e-09	6.06071e-09	Nucleotide-diphospho-sugar transferases superfamily protein	expressed protein
PhHAL.1G421000	9.37805	-0.934391	0.108042	-8.64839	5.22308e-18	5.5036e-17	ubiquitin-specific protease 23	ubiquitin carboxyl-terminal hydrolase domain containing protein, expressed
PhHAL.1G421700	8.00358	0.448739	0.0735817	6.09851	1.07063e-09	5.13575e-09	LJRHL1-like 3	BHLH transcription factor, putative, expressed
PhHAL.1G421900	6.07587	0.226222	0.0636094	3.55643	0.000375929	0.000868447	RNA helicase 1	DEAD-box ATP-dependent RNA helicase, putative, expressed
PhHAL.1G422400	18.3773	-0.267594	0.0728944	-3.67097	0.000241627	0.000575268	GHMP kinase family protein	GHMP kinases ATP-binding protein, putative, expressed
PhHAL.1G422900	42.2446	0.342343	0.057244	5.98041	2.22571e-09	1.02418e-08	alpha/beta-Hydrolases superfamily protein	OsPOP6 - Putative Prolyl Oligopeptidase homologue, expressed
PhHAL.1G423100	3.58934	-0.270338	0.0974461	-2.77423	0.00553324	0.0103885	#N/A	expressed protein
PhHAL.1G423300	229.52	-0.167524	0.0550544	-3.04288	0.00234324	0.00471969	Ribosomal protein L39 family protein	60S ribosomal protein L39, putative, expressed
PhHAL.1G423600	380.247	0.152333	0.0529094	2.87914	0.00398764	0.00766943	aspartate aminotransferase 5	aminotransferase, classes I and II, domain containing protein, expressed
PhHAL.1G424300	16.8581	-0.184151	0.0510495	-3.6073	0.000309404	0.00072368	neurochondrin family protein	neurochondrin family protein, putative, expressed
PhHAL.1G424500	91.5997	0.439649	0.0652869	6.73411	1.64938e-11	9.4924e-11	DNA-binding protein phosphatase 1	protein phosphatase 2C, putative, expressed
PhHAL.1G425000	32.9346	-0.375969	0.0661554	-5.68312	1.32259e-08	5.58829e-08	#N/A	expressed protein
PhHAL.1G425100	12.4495	-0.176492	0.0785457	-2.247	0.0246402	0.0405113	serine-rich protein-related	expressed protein
PhHAL.1G425400	232.528	-0.192648	0.0233846	-8.23824	1.7477e-16	1.61318e-15	Proteasome maturation factor UMP1	proteasome maturation factor UMP1 family protein, expressed
PhHAL.1G425700	56.0117	-0.220497	0.0669494	-3.29349	0.000989529	0.00213378	Calcium-binding EF-hand family protein	EF hand family protein, putative, expressed
PhHAL.1G425900	98.1842	0.302002	0.0368125	8.20378	2.32935e-16	2.13223e-15	monogalactosyldiacylglycerol synthase 2	monogalactosyldiacylglycerol synthase, putative, expressed
PhHAL.1G426100	1.27038	-0.68499	0.155804	-4.39648	1.10022e-05	3.20056e-05	#N/A	#N/A
PhHAL.1G426300	27.423	0.140958	0.0364511	3.86704	0.000110167	0.0002765	MAK10 homologue	ATMAK10, putative, expressed
PhHAL.1G426400	11.7504	0.243813	0.094076	2.59165	0.00955156	0.0170895	ENTH/ANTH/VHS superfamily protein	ANTH, putative, expressed
PhHAL.1G426500	108.564	-0.248418	0.0277155	-8.96315	3.15546e-19	3.68976e-18	Vacuolar protein sorting 55 (VPS55) family protein	vacuolar protein sorting 55 family protein, putative, expressed
PhHAL.1G427000	82.5072	-0.137461	0.0531218	-2.58766	0.00966316	0.0172743	Ribosomal protein S30 family protein	expressed protein
PhHAL.1G427200	38.2086	-0.386012	0.0546619	-7.06182	1.64342e-12	1.05022e-11	#N/A	expressed protein
PhHAL.1G427300	122.478	0.302086	0.032272	9.36064	7.92539e-21	1.06102e-19	Molecular chaperone Hsp40/DnaJ family protein	chaperone protein dnaJ, putative, expressed
PhHAL.1G427800	2.54355	-0.70874	0.155453	-4.55919	5.13524e-06	1.555e-05	AUX/IAA transcriptional regulator family protein	OsIAA9 - Auxin-responsive Aux/IAA gene family member, expressed
PhHAL.1G428100	6.23432	0.620573	0.0695378	8.92425	4.48714e-19	5.16958e-18	phytochrome interacting factor 3	helix-loop-helix DNA-binding domain containing protein, expressed
PhHAL.1G428500	15.6741	0.111765	0.0413557	2.70253	0.00688147	0.0126687	HAL2-like	inositol-1-monophosphatase, putative, expressed
PhHAL.1G428900	95.0407	-0.161921	0.0412965	-3.92093	8.82093e-05	0.000224333	oxidoreductase, zinc-binding dehydrogenase family protein	dehydrogenase, putative, expressed
PhHAL.1G429100	293.499	0.174406	0.0366367	4.76041	1.932e-06	6.22513e-06	Protein kinase superfamily protein	ELMO/CED-12 family protein, putative, expressed
PhHAL.1G429200	56.5844	-0.0797095	0.0344999	-2.31042	0.0208647	0.0347981	decapping 2	hydrolase, NUDIX family, domain containing protein, expressed
PhHAL.1G429300	108.018	0.26188	0.035626	7.35079	1.97036e-13	1.38102e-12	Acyl-CoA N-acyltransferases (NAT) superfamily protein	acetyltransferase, GNAT family, putative, expressed
PhHAL.1G429400	144.816	0.257065	0.067776	3.79285	0.000148927	0.00036609	GATA transcription factor 9	GATA zinc finger domain containing protein, expressed
PhHAL.1G429700	128.781	0.107105	0.0467483	2.29109	0.0219582	0.0364628	Zinc finger (C3HC4-type RING finger) family protein	zinc finger family protein, putative, expressed
PhHAL.1G429900	15.2337	-0.199062	0.056657	-3.51345	0.000442321	0.00101025	phosphoenolpyruvate carboxylase kinase 1	calcium-dependent protein kinase isoform AK1, putative, expressed
PhHAL.1G430300	26.5926	-0.220736	0.0983628	-2.2441	0.0248261	0.0407775	Rho termination factor	rho termination factor, N-terminal domain containing protein, expressed
PhHAL.1G431000	65.1629	0.121988	0.0345813	3.52758	0.000419376	0.000960887	P-loop containing nucleoside triphosphate hydrolases superfamily protein	ABC transporter, ATP-binding protein, putative, expressed
PhHAL.1G431200	62.5878	0.1155	0.0491943	2.34783	0.0188832	0.0317816	Ankyrin repeat family protein	ankyrin repeat domain containing protein, expressed
PhHAL.1G431400	7.32978	0.493014	0.0961683	5.12658	2.9506e-07	1.05473e-06	phosphate 1	phosphate transporter 1, putative, expressed
PhHAL.1G432200	1.70223	-0.330236	0.136762	-2.41469	0.0157487	0.0268921	phloem protein 2-B10	OsFBX69 - F-box domain containing protein, expressed
PhHAL.1G432400	1.73594	-0.296831	0.127513	-2.32785	0.0199201	0.0333709	phloem protein 2-B1	OsFBX66 - F-box domain containing protein, expressed
PhHAL.1G432500	10.1699	-0.460379	0.107989	-4.2632	2.0152e-05	5.64978e-05	phloem protein 2-B10	OsFBX70 - F-box domain containing protein, expressed
PhHAL.1G432900	1.8347	-0.296426	0.113503	-2.61162	0.00901142	0.0161817	#N/A	#N/A
PhHAL.1G433000	188.401	-0.418017	0.0372004	-11.2369	2.6869e-29	7.08797e-28	glutathione-disulfide reductase	glutathione reductase, putative, expressed
PhHAL.1G433100	1.64227	0.282356	0.122641	2.30231	0.0213179	0.0355033	#N/A	#N/A
PhHAL.1G433200	18.6911	-0.476656	0.0844358	-5.64518	1.65005e-08	6.90505e-08	#N/A	#N/A
PhHAL.1G433400	4.53331	-1.09671	0.138051	-7.94424	1.95389e-15	1.64855e-14	#N/A	#N/A
PhHAL.1G433500	1.79174	-0.503753	0.14776	-3.40926	0.0006514	0.00144828	3-ketoacyl-CoA synthase 12	3-ketoacyl-CoA synthase, putative, expressed
PhHAL.1G433800	288.132	-0.206257	0.0568401	-3.62873	0.00028482	0.000670443	PPPDE putative thiol peptidase family protein	thioredoxin family protein, putative, expressed
PhHAL.1G434000	15.1061	-0.312325	0.0659429	-4.73629	2.17666e-06	6.95729e-06	phospholipid sterol acyl transferase 1	lecithine cholesterol acyltransferase, putative, expressed
PhHAL.1G434400	1154.68	-0.221874	0.0370445	-5.98939	2.10633e-09	9.73543e-09	Cytochrome C1 family	expressed protein
PhHAL.1G434500	3.34968	-0.396485	0.150127	-2.64099	0.00826637	0.0149613	phosphate starvation response 1	myb-like DNA-binding domain containing protein, expressed
PhHAL.1G434700	118.316	-0.216864	0.0685363	-3.16422	0.00155498	0.00323483	Ribosomal protein L14p/L23e family protein	ribosomal protein, putative, expressed
PhHAL.1G434900	18.7442	-0.121692	0.0449102	-2.70968	0.00673472	0.0124266	nicotinate/nicotinamide mononucleotide adenyltransferase	cytidylyltransferase domain containing protein, expressed
PhHAL.1G435100	41.8475	-0.230646	0.0692492	-3.33067	0.000866376	0.00188841	#N/A	#N/A
PhHAL.1G435300	618.361	-0.210565	0.0264654	-7.95624	1.7735e-15	1.5004e-14	homolog of Synechocystis YCF37	YCF37, putative, expressed
PhHAL.1G435400	568.784	0.150801	0.0362604	4.15884	3.19864e-05	8.69223e-05	#N/A	expressed protein
PhHAL.1G435600	76.1834	0.392792	0.0435492	9.01951	1.88929e-19	2.24987e-18	diphthamide synthesis DPH2 family protein	diphthamide biosynthesis protein, putative, expressed
PhHAL.1G435700	49.3542	0.616844	0.0692199	8.91137	5.04066e-19	5.75777e-18	Peptidase S41 family protein	OsCttP2 - Putative C-terminal processing peptidase homologue, expressed
PhHAL.1G436200	109.162	0.228781	0.0293431	7.79674	6.35294e-15	5.12718e-14	Haloacid dehalogenase-like hydrolase (HAD) superfamily protein	expressed protein
PhHAL.1G436400	4.7008	-0.251092	0.079661	-3.15201	0.00162153	0.00336357	#N/A	#N/A
PhHAL.1G436800	2.0485	0.701999	0.110661	6.34367	2.24351e-10	1.15349e-09	CLIP-associated protein	HEAT repeat family protein, putative, expressed
PhHAL.1G436900	3.56971	0.630022	0.0886933	7.10338	1.2174e-12	7.87989e-12	Protein of unknown function (DUF3741)	expressed protein
PhHAL.1G437000	23.3977	-0.30607	0.0561822	-5.44781	5.09926e-08	2.00928e-07	tubulin folding cofactor A (KIESEL)	tubulin-specific chaperone A, putative, expressed
PhHAL.1G437100	2014.14	0.538489	0.0348846	15.4363	9.33068e-54	1.30602e-51	Protein kinase superfamily protein	ELMO/CED-12 family protein, putative, expressed
PhHAL.1G437200	34.3044	-0.138262	0.0334244	-4.13656	3.52548e-05	9.50877e-05	#N/A	expressed protein
PhHAL.1G437500	44.1999	-0.208113	0.0290465	-7.16482	7.78897e-13	5.13062e-12	chromatin remodeling 4	expressed protein
PhHAL.1G438000	135.987	-0.361745	0.0397682	-9.09633	9.3434e-20	1.14166e-18	potassium channel beta subunit 1	oxidoreductase, aldo/keto reductase family protein, putative, expressed
PhHAL.1G438100	35.2191	-0.198809	0.0442031	-4.49762	6.87189e-06	2.05074e-05	auxin-induced protein 13	OsIAA10 - Auxin-responsive Aux/IAA gene family member, expressed
PhHAL.1G438300	95.2744	-0.163105	0.0523292	-3.1169	0.00182766	0.00375736	peroxisomal 3-ketoacyl-CoA thiolase 3	3-ketoacyl-CoA thiolase, peroxisomal precursor, putative, expressed
PhHAL.1G438500	195.089	-1.44923	0.111351	-13.015	1.00548e-38	5.23853e-37	Cystathionine beta-synthase (CBS) family protein	CBS domain containing membrane protein, putative, expressed
PhHAL.1G438800	30.7194	-0.137951	0.0514377	-2.68191	0.00732034	0.0133951	S-adenosyl-L-methionine-dependent methyltransferases superfamily protein	expressed protein
PhHAL.1G439500	9.40208	-0.147294	0.0583522	-2.52422	0.0115955	0.0203809	DHHC-type zinc finger family protein	DHHC zinc finger domain containing protein, expressed
PhHAL.1G439600	52.859	-0.294123	0.0478354	-6.14864	7.8149e-10	3.79731e-09	WCRKC thioredoxin 2	thioredoxin, putative, expressed
PhHAL.1G439700	137.876	-0.0747331	0.021745	-3.4368	0.00058864	0.00131733	pumilio 4	pumilio-family RNA binding protein, putative, expressed
PhHAL.1G439800	2.53301	-0.760667	0.154145	-4.93476	8.02502e-07	2.7179e-06	P-loop containing nucleoside triphosphate hydrolases superfamily protein	2-phosphoglycerate kinase-related, putative, expressed
PhHAL.1G439900	1568.68	0.307195	0.057161	5.37421	7.69194e-08	2.96242e-07	Cysteine proteinases superfamily protein	OTU-like cysteine protease family protein, putative, expressed
PhHAL.1G440400	76.7085	-0.310331	0.0384105	-8.07933	6.51239e-16	5.71846e-15	Zim17-type zinc finger protein	DNL zinc finger domain containing protein, putative, expressed
PhHAL.1G440700	5.85864	-1.05491	0.135402	-7.79093	6.652e-15	5.35472e-14	Disease resistance-responsive (dirigent-like protein) family protein	dirigent, putative, expressed
PhHAL.1G440800	50.1722	-0.16615	0.0537578	-3.09071	0.00199675	0.00406945	Zim17-type zinc finger protein	DNL zinc finger domain containing protein, putative, expressed
PhHAL.1G441000	574.582	-0.335775	0.040418	-8.30757	9.76838e-17	9.22635e-16	type one serine/threonine protein phosphatase 4	Ser/Thr protein phosphatase family protein, putative, expressed
PhHAL.1G441400	7.95565	0.43478	0.0614717	7.07285	1.51779e-12	9.72923e-12	HXXXD-type acyl-transferase family protein	transferase family protein, putative, expressed
PhHAL.1G441600	19.542	-0.179385	0.0384959	-4.65983	3.16468e-06	9.86647e-06	#N/A	expressed protein
PhHAL.1G441700	36.8789	0.18453	0.0384988	4.79313	1.64197e-06	5.34329e-06	ARM repeat superfamily protein	deoxyhypusine hydroxylase, putative, expressed
PhHAL.1G441800	181.652	-0.295372	0.0253721	-11.6416	2.53126e-31	7.63286e-30	BET1P/SFT1P-like protein 14A	SNARE domain containing protein, putative, expressed
PhHAL.1G442200	16.6518	-0.200499	0.0528615	-3.79292	0.000148888	0.000366043	calmodulin-binding receptor-like cytoplasmic kinase 2	tyrosine protein kinase domain containing protein, putative, expressed
PhHAL.1G442300	35.4057	0.155672	0.0398764	3.90387	9.46652e-05	0.000239711	RING/U-box superfamily protein	zinc finger, C3HC4 type domain containing protein, expressed
PhHAL.1G442700	121.692	0.102118	0.0402984	2.53406	0.0112751	0.019883	#N/A	expressed protein
PhHAL.1G443000	17.3718	0.150021	0.0453997	3.30445	0.000951633	0.00205798	Peptidase C12, ubiquitin carboxyl-terminal hydrolase 1	ubiquitin carboxyl-terminal hydrolase, family 1, putative, expressed
PhHAL.1G443200	104.946	0.089282	0.0253727	3.51882	0.000433463	0.000991347	NAC domain containing protein 2	No apical meristem protein, putative, expressed
PhHAL.1G443300	141.149	-0.186814	0.056595	-3.30089	0.000963795	0.00208212	ribosomal protein L9	ribosomal L9, putative, expressed
PhHAL.1G443600	1.93271	0.658437	0.169533	3.88382	0.000102827	0.000259315	U-box domain-containing protein kinase family protein	protein kinase, putative, expressed
PhHAL.1G443700	266.624	-0.0965244	0.0230721	-4.18359	2.86936e-05	7.844e-05	SIGNAL PEPTIDE PEPTIDASE-LIKE 2	signal peptide peptidase-like 2B, putative, expressed
PhHAL.1G443900	752.914	-0.25716	0.0433002	-5.939	2.86775e-09	1.30236e-08	plasma membrane intrinsic protein 1;4	aquaporin protein, putative, expressed
PhHAL.1G444000	21.1744	-0.150983	0.03861	-3.91045	9.21242e-05	0.000233561	RING/U-box superfamily protein	protein binding protein, putative, expressed
PhHAL.1G444200	82.3183	-0.203532	0.0618183	-3.29242	0.000993303	0.00214093	#N/A	#N/A
PhHAL.1G444400	87.174	0.192737	0.0690562	2.79101	0.00525433	0.00990455	C2H2-type zinc finger family protein	ZOS2-19 - C2H2 zinc finger protein, expressed
PhHAL.1G445100	41.0976	-0.311657	0.0562815	-5.53746	3.06882e-08	1.24398e-07	#N/A	expressed protein
PhHAL.1G445200	9.44556	-1.96457	0.21376	-9.19052	3.9094e-20	4.96108e-19	Remorin family protein	remorin C-terminal domain containing protein, putative, expressed
PhHAL.1G445400	37.683	-0.246642	0.0428438	-5.75678	8.57356e-09	3.69498e-08	vacuolar ATPase subunit F family protein	vacuolar ATP synthase subunit F, putative, expressed
PhHAL.1G445600	2.94275	-0.273409	0.105819	-2.58373	0.00977388	0.017454	NAD(P)-binding Rossmann-fold superfamily protein	methionine adenosyltransferase regulatory beta subunit-related, putative, expressed
PhHAL.1G445900	12.6287	-0.136221	0.0507398	-2.6847	0.00725957	0.0132997	#N/A	expressed protein
PhHAL.1G446000	166.687	-0.0822308	0.0251216	-3.27331	0.00106296	0.00227943	general control non-repressible 3	ABC transporter, ATP-binding protein, putative, expressed
PhHAL.1G446100	3.01985	-0.296807	0.0987987	-3.00416	0.00266315	0.0053048	Leucine-rich repeat (LRR) family protein	leucine-rich repeat-containing protein 40, putative, expressed
PhHAL.1G446400	178.244	0.151316	0.0251342	6.02031	1.74088e-09	8.13249e-09	proline-rich spliceosome-associated (PSP) family protein	PSP domain containing protein, expressed
PhHAL.1G446500	184.701	0.213255	0.0523337	4.07491	4.60329e-05	0.000122	Protein of unknown function (DUF789)	expressed protein
PhHAL.1G446700	55.7821	-0.434878	0.0603536	-7.20549	5.78353e-13	3.8769e-12	Protein of unknown function (DUF3531)	oxidoreductase/ transition metal ion binding protein, putative, expressed
PhHAL.1G446800	2.61439	0.256636	0.0997441	2.57295	0.0100837	0.0179593	Tetratricopeptide repeat (TPR)-like superfamily protein	OsSigP1 - Putative Type I Signal Peptidase homologue; employs a putative Ser/His catalytic dyad, expressed
PhHAL.1G446900	4.86836	0.553577	0.0716211	7.72923	1.08195e-14	8.52649e-14	Endosomal targeting BRO1-like domain-containing protein	expressed protein
PhHAL.1G447100	54.5391	0.294276	0.0678621	4.33639	1.44845e-05	4.14702e-05	#N/A	expressed protein
PhHAL.1G447500	12.2804	-0.366795	0.0873162	-4.20077	2.66005e-05	7.31338e-05	transcription factor jumonji (jmjC) domain-containing protein	jmjC domain containing protein, expressed
PhHAL.1G448300	9.12653	-0.337319	0.0846361	-3.98551	6.73343e-05	0.000174389	cell elongation protein / DWARF1 / DIMINUTO (DIM)	FAD-linked oxidoreductase protein, putative, expressed
PhHAL.1G448400	142.134	0.21469	0.0316495	6.78335	1.17418e-11	6.85007e-11	Calcium-dependent lipid-binding (CaLB domain) family protein	C2 domain containing protein, putative, expressed
PhHAL.1G448500	12.4869	0.241829	0.0485888	4.97704	6.45634e-07	2.213e-06	#N/A	expressed protein
PhHAL.1G448900	490.883	0.320351	0.0337146	9.50187	2.06153e-21	2.91599e-20	#N/A	expressed protein
PhHAL.1G449200	148.637	0.334756	0.0302747	11.0573	2.02107e-28	4.94871e-27	Zincin-like metalloproteases family protein	oligopeptidase, putative, expressed
PhHAL.1G449400	11.0723	0.172558	0.0578129	2.98476	0.00283804	0.0056257	Protein of unknown function (DUF2296)	expressed protein
PhHAL.1G449600	97.7954	0.0965688	0.0319632	3.02125	0.00251731	0.00504108	eukaryotic initiation factor 4A-III	DEAD-box ATP-dependent RNA helicase, putative, expressed
PhHAL.1G449800	67.6991	0.199712	0.0357251	5.59024	2.26758e-08	9.3536e-08	ARM repeat superfamily protein	expressed protein
PhHAL.1G450100	208.101	0.172042	0.0377812	4.55363	5.27274e-06	1.59483e-05	Protein of unknown function (DUF177)	uncharacterized ACR, COG1399 family protein, expressed
PhHAL.1G450200	8.35664	0.261135	0.0656449	3.97799	6.94991e-05	0.000179549	ARM repeat superfamily protein	beta-catenin-like protein 1, putative, expressed
PhHAL.1G450300	1.86989	-0.400381	0.126357	-3.16865	0.00153149	0.00318986	#N/A	expressed protein
PhHAL.1G450400	15.7727	0.131981	0.0482731	2.73405	0.00625599	0.0116176	Stabilizer of iron transporter SufD / Polynucleotidyl transferase	PINHEAD, putative, expressed
PhHAL.1G450600	1.8596	-0.374997	0.124275	-3.01746	0.00254901	0.00509856	phospholipase A2-beta	phospholipase A2, putative, expressed
PhHAL.1G451100	8.32141	-0.429449	0.072521	-5.92172	3.18592e-09	1.44058e-08	#N/A	chloroplast channel forming outer membrane protein, putative, expressed
PhHAL.1G451300	19.6299	-0.246088	0.0534114	-4.6074	4.07733e-06	1.25122e-05	PRLI-interacting factor, putative	PRLI-interacting factor A, putative, expressed
PhHAL.1G451400	20.2465	-0.200709	0.0478566	-4.19395	2.74133e-05	7.51702e-05	Cation efflux family protein	cation efflux family protein, putative, expressed
PhHAL.1G451500	2.11889	-0.34478	0.122183	-2.82182	0.00477518	0.00907412	senescence-associated E3 ubiquitin ligase 1	armadillo/beta-catenin repeat family protein, putative, expressed
PhHAL.1G451800	89.0146	-0.234389	0.0325242	-7.20661	5.73635e-13	3.84666e-12	#N/A	expressed protein
PhHAL.1G451900	98.6294	-0.306665	0.0416225	-7.36776	1.73521e-13	1.22352e-12	Basic-leucine zipper (bZIP) transcription factor family protein	bZIP transcription factor domain containing protein, expressed
PhHAL.1G452100	263.035	-0.182514	0.0220278	-8.28561	1.17503e-16	1.09864e-15	RAC-like 3	ras-related protein, putative, expressed
PhHAL.1G452200	1.04112	-0.736802	0.155445	-4.73994	2.1378e-06	6.84359e-06	#N/A	#N/A
PhHAL.1G452400	389.124	0.279907	0.0381799	7.33127	2.27982e-13	1.58665e-12	NAD(P)-binding Rossmann-fold superfamily protein	cell division inhibitor, putative, expressed
PhHAL.1G452500	5.48611	0.214863	0.0770436	2.78885	0.00528962	0.00996706	#N/A	#N/A
PhHAL.1G452700	59.2102	-0.578987	0.0934437	-6.1961	5.78784e-10	2.84776e-09	Cysteine proteinases superfamily protein	Papain family cysteine protease domain containing protein, expressed
PhHAL.2G000200	138.669	0.134646	0.0495193	2.71906	0.00654677	0.0121012	NAD(P)-binding Rossmann-fold superfamily protein	isoflavone reductase, putative, expressed
PhHAL.2G001100	11.0141	0.500659	0.0882163	5.67536	1.38397e-08	5.83978e-08	basic helix-loop-helix (bHLH) DNA-binding superfamily protein	pentatricopeptide containing protein, putative, expressed
PhHAL.2G001500	51.3834	0.23975	0.0490644	4.88644	1.02677e-06	3.42488e-06	high affinity K+ transporter 5	potassium transporter, putative, expressed
PhHAL.2G002000	3.85706	-0.626602	0.132741	-4.7205	2.35269e-06	7.48295e-06	PR5-like receptor kinase	Protein kinase domain containing protein, expressed
PhHAL.2G002100	29.0139	-0.18253	0.0454227	-4.01847	5.85769e-05	0.000152954	tobamovirus multiplication 1	tobamovirus multiplication protein, putative, expressed
PhHAL.2G002300	61.1192	-0.338732	0.0425013	-7.96993	1.5877e-15	1.34808e-14	glutamate receptor 3.4	glutamate receptor, putative, expressed
PhHAL.2G002400	152.24	-0.230915	0.0316228	-7.30216	2.83174e-13	1.95122e-12	#N/A	expressed protein
PhHAL.2G003300	619.463	0.317839	0.0561843	5.65707	1.53978e-08	6.47101e-08	PsbQ-like 1	oxygen evolving enhancer protein 3 domain containing protein, expressed
PhHAL.2G003800	7.80876	0.363479	0.12228	2.97252	0.00295368	0.00583528	S-adenosyl-L-methionine-dependent methyltransferases superfamily protein	methyltransferase, putative, expressed
PhHAL.2G004200	12.1819	-0.732653	0.111095	-6.59484	4.25721e-11	2.36113e-10	Quinone reductase family protein	NADPH-dependent FMN reductase domain containing protein, expressed
PhHAL.2G004500	50.3291	-0.571228	0.103912	-5.49725	3.85765e-08	1.54405e-07	sugar transporter 1	transporter family protein, putative, expressed
PhHAL.2G004800	1.21698	-0.98797	0.194135	-5.08908	3.59802e-07	1.27185e-06	Disease resistance-responsive (dirigent-like protein) family protein	dirigent, putative, expressed
PhHAL.2G004900	13.5358	-2.18108	0.111711	-19.5244	6.81785e-85	9.13397e-82	Disease resistance-responsive (dirigent-like protein) family protein	dirigent, putative, expressed
PhHAL.2G005200	2.75833	-0.564034	0.165312	-3.41193	0.000645038	0.00143498	CYTOCHROME P450 51G1	cytochrome P450 51, putative, expressed
PhHAL.2G005300	40.6986	-0.253477	0.0566204	-4.47679	7.57745e-06	2.24735e-05	Protein kinase superfamily protein with octicosapeptide/Phox/Bem1p domain	protein kinase domain containing protein, expressed
PhHAL.2G005500	47.0362	0.186083	0.0365786	5.08721	3.63368e-07	1.28301e-06	#N/A	expressed protein
PhHAL.2G005700	12.2159	0.0901738	0.0413375	2.1814	0.0291536	0.0472157	Transducin/WD40 repeat-like superfamily protein	WD-40 repeat family protein, putative, expressed
PhHAL.2G005800	4.37183	-1.0908	0.165344	-6.59716	4.19107e-11	2.32636e-10	MATE efflux family protein	MATE efflux family protein, putative, expressed
PhHAL.2G005900	1406.85	-0.167237	0.0370474	-4.51413	6.35785e-06	1.90461e-05	glutamate:glyoxylate aminotransferase	aminotransferase, classes I and II, domain containing protein, expressed
PhHAL.2G006000	2.39823	-0.417183	0.137284	-3.03883	0.00237495	0.00477792	Calcium-dependent lipid-binding (CaLB domain) family protein	GTPase activating protein, putative, expressed
PhHAL.2G006200	72.7837	0.081972	0.0310442	2.6405	0.00827847	0.0149806	Tetratricopeptide repeat (TPR)-like superfamily protein	tetratricopeptide repeat domain containing protein, expressed
PhHAL.2G006400	1.90286	-0.670419	0.142211	-4.71427	2.4258e-06	7.69852e-06	Tetratricopeptide repeat (TPR)-like superfamily protein	pentatricopeptide, putative, expressed
PhHAL.2G007300	85.3581	-0.21426	0.0212615	-10.0773	6.95795e-24	1.21966e-22	Purple acid phosphatases superfamily protein	Ser/Thr protein phosphatase family protein, putative, expressed
PhHAL.2G007600	65.3568	0.234358	0.0327959	7.14596	8.93721e-13	5.85083e-12	PHD finger family protein	sister chromatid cohesion 2, putative, expressed
PhHAL.2G008200	839.771	-0.152764	0.026174	-5.83646	5.33209e-09	2.35758e-08	Uncharacterised protein family SERF	expressed protein
PhHAL.2G008500	14.467	-0.238717	0.085896	-2.77914	0.00545023	0.010247	Peroxidase superfamily protein	peroxidase precursor, putative, expressed
PhHAL.2G008600	2.97484	0.369108	0.143003	2.58112	0.00984792	0.0175711	Peroxidase superfamily protein	peroxidase precursor, putative, expressed
PhHAL.2G008800	98.3226	-0.691906	0.0642002	-10.7773	4.40533e-27	9.88354e-26	#N/A	expressed protein
PhHAL.2G008900	10.2712	-0.904692	0.115068	-7.8622	3.7744e-15	3.10903e-14	Family of unknown function (DUF566)	expressed protein
PhHAL.2G009300	2.23921	-0.406967	0.122587	-3.31983	0.000900731	0.00195556	Acyl-CoA N-acyltransferases (NAT) superfamily protein	HLS, putative, expressed
PhHAL.2G009400	11.445	-0.303455	0.0788679	-3.84763	0.000119264	0.000297898	HOPZ-ACTIVATED RESISTANCE 1	expressed protein
PhHAL.2G009500	91.2808	-0.490398	0.0495307	-9.90089	4.12599e-23	6.71763e-22	NB-ARC domain-containing disease resistance protein	NB-ARC domain containing protein, expressed
PhHAL.2G009600	10.5213	-0.560077	0.0817874	-6.84796	7.49098e-12	4.46886e-11	NB-ARC domain-containing disease resistance protein	expressed protein
PhHAL.2G009800	13.056	-0.179003	0.0698064	-2.56428	0.0103392	0.0183725	NB-ARC domain-containing disease resistance protein	expressed protein
PhHAL.2G009900	12.7443	-1.01547	0.0987004	-10.2884	7.95e-25	1.50921e-23	NB-ARC domain-containing disease resistance protein	expressed protein
PhHAL.2G010100	7.4192	-1.08024	0.0975372	-11.0751	1.65617e-28	4.09804e-27	#N/A	#N/A
PhHAL.2G010200	34.8541	-0.240697	0.0607621	-3.96131	7.45412e-05	0.00019173	NB-ARC domain-containing disease resistance protein	expressed protein
PhHAL.2G010400	14.0942	-0.330908	0.0675446	-4.8991	9.62757e-07	3.22455e-06	#N/A	OsFBX234 - F-box domain containing protein, expressed
PhHAL.2G010700	29.4839	-0.259821	0.0680143	-3.8201	0.000133399	0.000330475	Tetratricopeptide repeat (TPR)-like superfamily protein	PPR2, putative, expressed
PhHAL.2G011800	278.057	-0.463386	0.0594324	-7.79685	6.34703e-15	5.12462e-14	Homeodomain-like superfamily protein	MYB family transcription factor, putative, expressed
PhHAL.2G012400	20.6074	-0.815617	0.0788358	-10.3458	4.37367e-25	8.5096e-24	#N/A	expressed protein
PhHAL.2G013900	3.518	-1.02153	0.158975	-6.42574	1.31228e-10	6.9177e-10	#N/A	expressed protein
PhHAL.2G014500	4.49398	0.563366	0.178923	3.14866	0.00164024	0.00340012	#N/A	OsFBX85 - F-box domain containing protein, expressed
PhHAL.2G015900	22.0277	-0.261718	0.0512797	-5.10372	3.33039e-07	1.18193e-06	plastid division2	PDV2, putative, expressed
PhHAL.2G016300	26.8365	-0.115548	0.0406978	-2.83918	0.00452295	0.00862995	transducin family protein / WD-40 repeat family protein	WD domain, G-beta repeat domain containing protein, expressed
PhHAL.2G016400	1.73103	0.588504	0.146479	4.01766	5.87796e-05	0.000153462	#N/A	expressed protein
PhHAL.2G016500	16.6178	-0.567898	0.074119	-7.66198	1.83084e-14	1.41547e-13	glycine-rich protein	GCRP5 - Glycine and cysteine rich family protein precursor, expressed
PhHAL.2G016600	9.32693	-0.302691	0.0579818	-5.22044	1.78498e-07	6.57098e-07	Carbohydrate-binding protein	PHLOEM 2-LIKE A10, putative, expressed
PhHAL.2G016700	1.57475	0.564318	0.131083	4.30504	1.66958e-05	4.74177e-05	chromatin remodeling 1	SNF2 family N-terminal domain containing protein, expressed
PhHAL.2G017800	31.297	-0.144442	0.0412273	-3.50356	0.000459087	0.00104647	Chaperone DnaJ-domain superfamily protein	heat shock protein DnaJ, putative, expressed
PhHAL.2G017900	12.1683	-1.16063	0.25424	-4.5651	4.99248e-06	1.51446e-05	CAP (Cysteine-rich secretory proteins, Antigen 5, and Pathogenesis-related 1 protein) superfamily protein	SCP-like extracellular protein, expressed
PhHAL.2G018700	3.17714	-0.712907	0.123538	-5.77075	7.89172e-09	3.41762e-08	Concanavalin A-like lectin protein kinase family protein	receptor like protein kinase, putative, expressed
PhHAL.2G018900	4.90567	0.282615	0.120384	2.34761	0.0188945	0.0317976	receptor lectin kinase	lectin-like receptor kinase 7, putative, expressed
PhHAL.2G019000	1.91731	0.650477	0.167482	3.88387	0.000102806	0.00025931	Concanavalin A-like lectin protein kinase family protein	lectin-like receptor kinase, putative, expressed
PhHAL.2G019500	17.2472	0.258451	0.0759637	3.40229	0.000668236	0.00148325	Protein of unknown function (DUF1005)	stress-induced protein, putative, expressed
PhHAL.2G020800	1.85905	-1.49048	0.16085	-9.26631	1.92689e-20	2.50111e-19	Leucine-rich repeat protein kinase family protein	wound and phytochrome signaling involved receptor like kinase, putative, expressed
PhHAL.2G020900	36.4572	-0.109245	0.0424062	-2.57617	0.00999016	0.0178046	ribosomal protein L5	mitochondrial 60S ribosomal protein L5, putative, expressed
PhHAL.2G021300	22.8501	-0.674368	0.0714521	-9.43805	3.79782e-21	5.24536e-20	Mitochondrial transcription termination factor family protein	mTERF domain containing protein, expressed
PhHAL.2G021400	1.15445	-1.91504	0.206455	-9.27581	1.76267e-20	2.29428e-19	roline-rich extensin-like receptor kinase 4	protein kinase, putative, expressed
PhHAL.2G021700	18.3048	0.104085	0.0423976	2.45497	0.0140896	0.0243293	Pleckstrin homology (PH) domain-containing protein	pleckstrin homology domain-containing protein, putative, expressed
PhHAL.2G022500	382.125	-0.161512	0.0354075	-4.56151	5.07866e-06	1.53861e-05	Reticulon family protein	reticulon domain containing protein, putative, expressed
PhHAL.2G022600	0.987455	-2.33771	0.23369	-10.0035	1.47135e-23	2.50423e-22	hydroxyproline-rich glycoprotein family protein	retrotransposon protein, putative, unclassified, expressed
PhHAL.2G022700	3.32834	-1.8341	0.155344	-11.8067	3.60566e-32	1.13851e-30	hydroxyproline-rich glycoprotein family protein	retrotransposon protein, putative, unclassified, expressed
PhHAL.2G022800	1.17896	-2.3089	0.218533	-10.5654	4.30914e-26	9.08115e-25	hydroxyproline-rich glycoprotein family protein	retrotransposon protein, putative, unclassified, expressed
PhHAL.2G022900	781.987	0.314922	0.0361785	8.70469	3.18444e-18	3.40521e-17	NAD(P)-linked oxidoreductase superfamily protein	oxidoreductase, aldo/keto reductase family protein, putative, expressed
PhHAL.2G023000	14.3396	0.841123	0.0684214	12.2933	9.84331e-35	3.82238e-33	phytochrome interacting factor 3	phytochrome-interacting factor 4, putative, expressed
PhHAL.2G023200	9.62926	0.675305	0.109944	6.14228	8.13462e-10	3.94551e-09	F-box/RNI-like superfamily protein	Leucine Rich Repeat family protein, expressed
PhHAL.2G023300	16.1812	0.508139	0.0798233	6.3658	1.94278e-10	1.00548e-09	#N/A	#N/A
PhHAL.2G023400	5.23817	-0.26027	0.0927609	-2.80581	0.00501903	0.00949727	#N/A	#N/A
PhHAL.2G023500	124.33	-0.174132	0.0405528	-4.29395	1.7552e-05	4.96539e-05	Putative membrane lipoprotein	cadmium-induced protein, putative, expressed
PhHAL.2G024200	5.78157	-2.90081	0.251731	-11.5235	1.00492e-30	2.92676e-29	photosystem II subunit R	photosystem II 10 kDa polypeptide, chloroplast precursor, putative, expressed
PhHAL.2G024400	26.9575	-0.64108	0.0842807	-7.60648	2.81652e-14	2.13786e-13	Actin-like ATPase superfamily protein	ATPase BadF/BadG/BcrA/BcrD type, putative, expressed
PhHAL.2G024500	96.9816	0.389932	0.0447091	8.72152	2.74502e-18	2.95555e-17	myosin heavy chain-related	expressed protein
PhHAL.2G024600	126.626	-0.560974	0.055942	-10.0278	1.15095e-23	1.97866e-22	root FNR 1	ferredoxin--NADP reductase, chloroplast precursor, putative, expressed
PhHAL.2G024900	125.941	0.137402	0.0352051	3.90289	9.50491e-05	0.000240553	Outer arm dynein light chain 1 protein	AIR9 protein, putative, expressed
PhHAL.2G025400	203.062	-0.881658	0.088229	-9.99284	1.63827e-23	2.77825e-22	Early-responsive to dehydration stress protein (ERD4)	ERD4 protein, putative, expressed
PhHAL.2G025500	63.343	0.0627021	0.0248902	2.51914	0.0117641	0.0206367	IAP-like protein 1	zinc ion binding protein, putative, expressed
PhHAL.2G025700	56.9191	-0.553064	0.0872727	-6.3372	2.3398e-10	1.20135e-09	CBL-interacting protein kinase 23	CAMK_KIN1/SNF1/Nim1_like.28 - CAMK includes calcium/calmodulin depedent protein kinases, expressed
PhHAL.2G025800	29.2241	-0.473874	0.116012	-4.08471	4.41328e-05	0.000117279	#N/A	expressed protein
PhHAL.2G026000	21.7608	-0.337416	0.0709231	-4.75749	1.96015e-06	6.30935e-06	inositol transporter 2	transporter family protein, putative, expressed
PhHAL.2G026200	2.48325	0.364516	0.110893	3.28709	0.00101229	0.00217834	#N/A	TCP family transcription factor, putative, expressed
PhHAL.2G026700	237.785	-0.107833	0.0219771	-4.90662	9.26587e-07	3.11509e-06	peroxin 13	glycine-rich protein, putative, expressed
PhHAL.2G027000	7.89641	-0.252272	0.0741383	-3.40273	0.000667167	0.00148122	#N/A	expressed protein
PhHAL.2G027200	4.62265	-0.829532	0.128707	-6.44514	1.15495e-10	6.12276e-10	C2H2-like zinc finger protein	ZOS7-02 - C2H2 zinc finger protein, expressed
PhHAL.2G027300	4.27025	-0.266186	0.122569	-2.17172	0.0298765	0.0482905	C2H2-like zinc finger protein	ZOS7-02 - C2H2 zinc finger protein, expressed
PhHAL.2G027400	19.7153	-1.05993	0.0871605	-12.1606	5.03623e-34	1.83774e-32	C2H2 and C2HC zinc fingers superfamily protein	ZOS7-02 - C2H2 zinc finger protein, expressed
PhHAL.2G027600	4.2394	-0.412441	0.117179	-3.51976	0.000431936	0.000988215	C2H2 and C2HC zinc fingers superfamily protein	ZOS7-02 - C2H2 zinc finger protein, expressed
PhHAL.2G027700	3.03918	-0.379481	0.121836	-3.1147	0.00184134	0.00378229	C2H2-like zinc finger protein	ZOS7-02 - C2H2 zinc finger protein, expressed
PhHAL.2G028000	1.90644	-1.03267	0.259999	-3.97182	7.13261e-05	0.000183914	nine-cis-epoxycarotenoid dioxygenase 9	9-cis-epoxycarotenoid dioxygenase 1, chloroplast precursor, putative, expressed
PhHAL.2G028400	5.18808	0.204647	0.076113	2.68873	0.00717244	0.013154	Uncharacterised protein family UPF0090	expressed protein
PhHAL.2G028500	55.8619	0.143161	0.0342735	4.17701	2.95362e-05	8.05908e-05	NRAMP metal ion transporter family protein	ethylene-insensitive protein, putative, expressed
PhHAL.2G028900	68.7373	-0.295715	0.0685871	-4.31153	1.62131e-05	4.61097e-05	chloroplast RNA-binding protein 33	RNA recognition motif containing protein, putative, expressed
PhHAL.2G029900	16.9357	-0.392754	0.0594247	-6.60927	3.86233e-11	2.15216e-10	Protein kinase superfamily protein	receptor protein kinase CRINKLY4 precursor, putative, expressed
PhHAL.2G030000	275.575	-0.554948	0.0351618	-15.7827	4.09474e-56	7.24537e-54	MD-2-related lipid recognition domain-containing protein / ML domain-containing protein	ML domain protein, putative, expressed
PhHAL.2G030600	49.2728	-0.264149	0.0542726	-4.86708	1.13259e-06	3.75515e-06	#N/A	expressed protein
PhHAL.2G030800	1.34496	0.902335	0.1312	6.87756	6.08859e-12	3.66488e-11	LOB domain-containing protein 10	DUF260 domain containing protein, putative, expressed
PhHAL.2G030900	443.259	-0.36687	0.0950989	-3.85777	0.000114425	0.000286535	Cytochrome P450 superfamily protein	cytochrome P450, putative, expressed
PhHAL.2G031300	1.08797	1.10427	0.229953	4.80214	1.56979e-06	5.1214e-06	Cytochrome P450 superfamily protein	cytochrome P450, putative, expressed
PhHAL.2G031800	318.997	0.476745	0.0658208	7.24308	4.38622e-13	2.96568e-12	3-oxo-5-alpha-steroid 4-dehydrogenase family protein	3-oxo-5-alpha-steroid 4-dehydrogenase, putative, expressed
PhHAL.2G031900	17.1038	0.330947	0.0613537	5.39408	6.88764e-08	2.6669e-07	Protein of unknown function, DUF593	DUF593 domain containing protein, expressed
PhHAL.2G032100	20.4854	-0.30729	0.0690806	-4.44829	8.65575e-06	2.54742e-05	alpha/beta-Hydrolases superfamily protein	gibberellin receptor GID1L2, putative, expressed
PhHAL.2G032200	2.91993	0.540474	0.195546	2.76392	0.00571123	0.0106949	3-oxo-5-alpha-steroid 4-dehydrogenase family protein	3-oxo-5-alpha-steroid 4-dehydrogenase, putative, expressed
PhHAL.2G032500	4.20927	-1.23515	0.168708	-7.32126	2.45658e-13	1.70398e-12	alpha/beta-Hydrolases superfamily protein	gibberellin receptor GID1L2, putative, expressed
PhHAL.2G032900	108.657	0.449643	0.0485368	9.26395	1.97e-20	2.55528e-19	FAD-linked oxidases family protein	FAD-linked oxidoreductase protein, putative, expressed
PhHAL.2G033100	150.825	-0.129264	0.0279598	-4.62321	3.77846e-06	1.16427e-05	ubiquitin-specific protease 12	ubiquitin carboxyl-terminal hydrolase, putative, expressed
PhHAL.2G033300	15.8855	-0.297521	0.052629	-5.65318	1.57508e-08	6.61195e-08	double-stranded RNA-binding domain (DsRBD)-containing protein	HEN1, putative, expressed
PhHAL.2G033400	52.1006	0.174071	0.0343524	5.0672	4.03717e-07	1.41667e-06	histone deacetylase 15	histone deacetylase, putative, expressed
PhHAL.2G033500	105.28	0.298491	0.0300781	9.92386	3.27826e-23	5.37945e-22	syntaxin of plants 131	syntaxin, putative, expressed
PhHAL.2G033700	32.8603	-0.405237	0.0746259	-5.43025	5.62765e-08	2.20452e-07	aldehyde oxidase 4	aldehyde oxidase, putative, expressed
PhHAL.2G033900	63.1769	0.154287	0.0328307	4.69948	2.60831e-06	8.2401e-06	Class II aaRS and biotin synthetases superfamily protein	prolyl-tRNA synthetase, putative, expressed
PhHAL.2G034300	137.44	0.431242	0.0411591	10.4774	1.09671e-25	2.22617e-24	ankyrin repeat family protein / regulator of chromosome condensation (RCC1) family protein	regulator of chromosome condensation/beta-lactamase-inhibitor protein II, putative, expressed
PhHAL.2G034600	55.034	0.0838945	0.0323647	2.59216	0.00953759	0.0170701	Ubiquitin-like superfamily protein	ubiquitin family protein, putative, expressed
PhHAL.2G034900	89.0225	-0.16398	0.0298479	-5.49385	3.93271e-08	1.57273e-07	NUP50 (Nucleoporin 50 kDa) protein	ranBP1 domain containing protein, expressed
PhHAL.2G035000	12.2835	0.396936	0.10967	3.61935	0.000295342	0.000693121	uclacyanin 1	plastocyanin-like domain containing protein, putative, expressed
PhHAL.2G035400	1262.85	0.101544	0.0251891	4.03128	5.54729e-05	0.000145253	ubiquiting-conjugating enzyme 2	ubiquitin-conjugating enzyme, putative, expressed
PhHAL.2G036100	42.3918	-0.31037	0.0759227	-4.08797	4.35172e-05	0.000115758	polyribonucleotide nucleotidyltransferase, putative	polynucleotide phosphorylase, putative, expressed
PhHAL.2G036300	3.94363	-0.690311	0.0995052	-6.93744	3.99274e-12	2.45373e-11	#N/A	#N/A
PhHAL.2G036400	199.118	-0.106898	0.0305436	-3.49984	0.000465535	0.00105966	A20/AN1-like zinc finger family protein	zinc finger A20 and AN1 domain-containing stress-associated protein, putative, expressed
PhHAL.2G037000	27.1419	-0.263926	0.0458296	-5.75885	8.46875e-09	3.65233e-08	Transketolase family protein	transketolase, putative, expressed
PhHAL.2G037100	214.645	0.203117	0.087765	2.31433	0.0206496	0.0344884	HNH endonuclease	HNH endonuclease domain-containing protein, putative, expressed
PhHAL.2G037200	111.403	-0.200091	0.0449475	-4.45167	8.52066e-06	2.5116e-05	evolutionarily conserved C-terminal region 2	YT521-B, putative, expressed
PhHAL.2G037700	48.2578	0.12332	0.0366444	3.36532	0.000764563	0.00168245	UTP:galactose-1-phosphate uridylyltransferases;ribose-5-phosphate adenylyltransferases	galactose-1-phosphate uridyl transferase, putative, expressed
PhHAL.2G038500	8.96255	0.204797	0.0498842	4.10544	4.03543e-05	0.000107864	Major facilitator superfamily protein	BT1 family protein, putative, expressed
PhHAL.2G038700	271.266	0.333244	0.0322684	10.3273	5.30436e-25	1.0246e-23	FRIGIDA-like protein	frigida, putative, expressed
PhHAL.2G038900	48.5283	-0.113801	0.0435834	-2.61112	0.0090247	0.0162025	Acyl-CoA N-acyltransferase with RING/FYVE/PHD-type zinc finger protein	PHD-finger domain containing protein, expressed
PhHAL.2G039000	97.3475	-0.197443	0.0549383	-3.5939	0.000325761	0.000759948	Ribosomal protein S13/S18 family	ribosomal protein S13p/S18e, putative, expressed
PhHAL.2G039100	1.46133	-0.742055	0.248688	-2.98388	0.00284616	0.00564059	NB-ARC domain-containing disease resistance protein	NBS-LRR disease resistance protein, putative, expressed
PhHAL.2G040000	43.2715	0.233152	0.0612321	3.80768	0.000140276	0.000346323	Protein of unknown function (DUF581)	expressed protein
PhHAL.2G040200	5.41168	-1.04433	0.136383	-7.65735	1.8981e-14	1.46385e-13	Bifunctional inhibitor/lipid-transfer protein/seed storage 2S albumin superfamily protein	LTPL99 - Protease inhibitor/seed storage/LTP family protein precursor, expressed
PhHAL.2G040400	3.48655	-2.83611	0.194656	-14.5699	4.36665e-48	4.24356e-46	Bifunctional inhibitor/lipid-transfer protein/seed storage 2S albumin superfamily protein	LTPL78 - Protease inhibitor/seed storage/LTP family protein precursor, expressed
PhHAL.2G040500	1.90379	-0.459563	0.147879	-3.1077	0.00188552	0.00386585	DNAse I-like superfamily protein	type I inositol-1,4,5-trisphosphate 5-phosphatase, putative, expressed
PhHAL.2G041200	7.34785	0.331723	0.109758	3.02231	0.00250852	0.00502615	Leucine-rich repeat (LRR) family protein	uncharacterized protein At4g06744 precursor, putative, expressed
PhHAL.2G041300	76.2695	-0.277754	0.0370015	-7.50657	6.06973e-14	4.475e-13	#N/A	#N/A
PhHAL.2G041400	1.85206	0.512379	0.125128	4.09482	4.22488e-05	0.000112624	NIMA-related serine/threonine kinase 1	expressed protein
PhHAL.2G041500	968.928	0.283145	0.0477174	5.93379	2.96012e-09	1.34333e-08	Ribose 5-phosphate isomerase, type A protein	ribose-5-phosphate isomerase A, putative, expressed
PhHAL.2G042300	81.7188	0.308888	0.0473543	6.52292	6.89535e-11	3.74e-10	Bax inhibitor-1 family protein	transmembrane BAX inhibitor motif-containing protein, putative, expressed
PhHAL.2G044700	627.745	-0.657342	0.0999835	-6.57451	4.88147e-11	2.69285e-10	Chlorophyll A-B binding family protein	early light-induced protein, chloroplast precursor, putative, expressed
PhHAL.2G044900	1883.15	-0.286777	0.0949251	-3.02109	0.00251868	0.00504328	Chlorophyll A-B binding family protein	early light-induced protein, chloroplast precursor, putative, expressed
PhHAL.2G045000	3514.25	-0.283873	0.0813453	-3.48973	0.00048351	0.00109791	Chlorophyll A-B binding family protein	early light-induced protein, chloroplast precursor, putative, expressed
PhHAL.2G045500	1.85288	0.569853	0.226256	2.51862	0.0117817	0.0206618	Cyclophilin-like peptidyl-prolyl cis-trans isomerase family protein	cyclophilin, putative, expressed
PhHAL.2G046100	7.20774	-0.161333	0.0676466	-2.38494	0.0170821	0.0289947	Plant Tudor-like RNA-binding protein	expressed protein
PhHAL.2G046800	137.198	-0.152652	0.0563617	-2.70844	0.00676005	0.0124672	Ribosomal protein L4/L1 family	ribosomal protein L4, putative, expressed
PhHAL.2G048000	5.5558	-0.428913	0.0901491	-4.75782	1.95697e-06	6.30021e-06	Pyruvate kinase family protein	pyruvate kinase, putative, expressed
PhHAL.2G048100	143.135	-0.867613	0.0584656	-14.8397	8.10962e-50	8.94729e-48	Protein of unknown function (DUF506)	plant-specific domain TIGR01615 family protein, expressed
PhHAL.2G048300	9.97055	-0.685355	0.0820086	-8.3571	6.42768e-17	6.19833e-16	Guanylate-binding family protein	GTP binding protein, putative, expressed
PhHAL.2G048400	195.633	-0.19119	0.0317666	-6.01859	1.75945e-09	8.21311e-09	#N/A	expressed protein
PhHAL.2G048700	61.2872	0.107554	0.0296021	3.63333	0.000279789	0.000659428	basic helix-loop-helix (bHLH) DNA-binding superfamily protein	BHLH transcription factor, putative, expressed
PhHAL.2G048900	12.7794	-0.870222	0.126623	-6.87256	6.30612e-12	3.79095e-11	chitinase A	glycosyl hydrolase, putative, expressed
PhHAL.2G049000	2.39576	-1.74299	0.181665	-9.59452	8.4305e-22	1.22291e-20	chitinase A	glycosyl hydrolase, putative, expressed
PhHAL.2G050200	90.2933	-0.513686	0.0600646	-8.55223	1.20738e-17	1.23409e-16	winged-helix DNA-binding transcription factor family protein	AT hook-containing DNA-binding protein, putative, expressed
PhHAL.2G050300	6.04169	0.177155	0.0759796	2.33162	0.019721	0.0330551	KU70 homolog	ATP-dependent DNA helicase 2 subunit 1, putative, expressed
PhHAL.2G050400	133.516	-0.26103	0.0676473	-3.85868	0.000114	0.000285548	with no lysine (K) kinase 1	STE_PAK_Ste20_Slob_Wnk.4 - STE kinases include homologs to sterile 7, sterile 11 and sterile 20 from yeast, expressed
PhHAL.2G050500	50.6351	-0.931898	0.0647837	-14.3848	6.44984e-47	5.5748e-45	Polyketide cyclase/dehydrase and lipid transport superfamily protein	START domain containing protein, putative, expressed
PhHAL.2G051400	1.21186	-0.78	0.167136	-4.66686	3.05834e-06	9.57153e-06	#N/A	C-Myc-binding protein, putative, expressed
PhHAL.2G051800	1102.41	0.351018	0.070615	4.97086	6.66549e-07	2.27927e-06	#N/A	expressed protein
PhHAL.2G052100	2440.74	-0.133247	0.048514	-2.74657	0.00602222	0.0112179	Thioredoxin superfamily protein	thioredoxin, putative, expressed
PhHAL.2G052200	258.304	-0.451135	0.030586	-14.7497	3.08903e-49	3.34901e-47	PHD finger family protein / bromo-adjacent homology (BAH) domain-containing protein	ES43 protein, putative, expressed
PhHAL.2G052400	3.21517	-0.279478	0.120459	-2.3201	0.0203352	0.0340057	NB-ARC domain-containing disease resistance protein	disease resistance protein RPM1, putative, expressed
PhHAL.2G053500	9.86277	0.264456	0.0932231	2.83681	0.00455674	0.00869001	disease resistance protein (TIR-NBS-LRR class)	NBS-LRR disease resistance protein, putative, expressed
PhHAL.2G054000	1.63359	-0.647811	0.171971	-3.76698	0.000165231	0.000403263	F-box and associated interaction domains-containing protein	OsFBX164 - F-box domain containing protein, expressed
PhHAL.2G054100	14.8768	-0.64978	0.118101	-5.5019	3.75728e-08	1.5058e-07	NB-ARC domain-containing disease resistance protein	expressed protein
PhHAL.2G054200	18.802	-0.537993	0.113922	-4.72248	2.32988e-06	7.41795e-06	#N/A	NB-ARC domain containing protein, expressed
PhHAL.2G054300	5.14129	-0.190412	0.0830656	-2.29231	0.0218878	0.0363491	F-box family protein	OsFBX237 - F-box domain containing protein, expressed
PhHAL.2G054600	5.55227	-0.643629	0.201099	-3.20056	0.00137162	0.00288441	F-box family protein	OsFBX237 - F-box domain containing protein, expressed
PhHAL.2G054700	5.35621	-0.475525	0.204872	-2.32108	0.0202823	0.0339293	#N/A	OsFBX239 - F-box domain containing protein, expressed
PhHAL.2G054900	301.068	0.243653	0.0459845	5.2986	1.16692e-07	4.39493e-07	P-loop containing nucleoside triphosphate hydrolases superfamily protein	uncharacterized protein ycf45, putative, expressed
PhHAL.2G055200	2.42799	-0.550224	0.164887	-3.33697	0.000846972	0.00184934	F-box family protein	OsFBX238 - F-box domain containing protein, expressed
PhHAL.2G055600	2.24628	-0.762414	0.143531	-5.31185	1.08516e-07	4.09358e-07	Major facilitator superfamily protein	nodulin, putative, expressed
PhHAL.2G055700	558.317	0.232726	0.0402774	5.77808	7.55566e-09	3.27662e-08	FKBP-like peptidyl-prolyl cis-trans isomerase family protein	peptidyl-prolyl cis-trans isomerase, FKBP-type, putative, expressed
PhHAL.2G055800	29.664	0.266551	0.0661871	4.02723	5.64385e-05	0.000147679	#N/A	peptidyl-prolyl cis-trans isomerase, FKBP-type, putative, expressed
PhHAL.2G056000	29.6179	-0.179454	0.0517582	-3.46716	0.00052598	0.00118687	aldehyde dehydrogenase 6B2	aldehyde dehydrogenase, putative, expressed
PhHAL.2G056100	8.40465	-1.02256	0.128932	-7.93102	2.17347e-15	1.82642e-14	HXXXD-type acyl-transferase family protein	transferase family protein, putative, expressed
PhHAL.2G056200	17.2375	-0.373454	0.0596458	-6.26119	3.8205e-10	1.92214e-09	F-box/RNI-like/FBD-like domains-containing protein	OsFBL32 - F-box domain and LRR containing protein, expressed
PhHAL.2G056400	11.4081	-0.212173	0.0713215	-2.97487	0.00293108	0.00579482	zinc ion binding	zinc ion binding protein, putative, expressed
PhHAL.2G056600	80.7951	-0.392037	0.046508	-8.42946	3.47255e-17	3.41359e-16	transferases, transferring glycosyl groups	expressed protein
PhHAL.2G056700	1.67713	-1.48983	0.234642	-6.3494	2.16158e-10	1.11259e-09	Deoxyxylulose-5-phosphate synthase	transketolase, putative, expressed
PhHAL.2G057000	290.457	-1.05762	0.0898834	-11.7665	5.80527e-32	1.8057e-30	H(+)-ATPase 11	plasma membrane ATPase, putative, expressed
PhHAL.2G057200	1.07217	-2.42905	0.247168	-9.82755	8.56813e-23	1.35844e-21	Subtilase family protein	OsSub3 - Putative Subtilisin homologue, expressed
PhHAL.2G057900	6.57027	0.586671	0.0774328	7.57651	3.54974e-14	2.66743e-13	#N/A	OsFBDUF18 - F-box and DUF domain containing protein, expressed
PhHAL.2G058200	20.2852	-0.224619	0.0562302	-3.99464	6.47931e-05	0.000168339	RNAligase	RNA ligase isoform 1, putative, expressed
PhHAL.2G058300	1.70621	-0.882928	0.151918	-5.81188	6.17743e-09	2.70963e-08	P-loop containing nucleoside triphosphate hydrolases superfamily protein	ATPase, putative, expressed
PhHAL.2G058900	71.6495	-0.252388	0.091195	-2.76756	0.00564777	0.0105834	P-loop containing nucleoside triphosphate hydrolases superfamily protein	ATPase, putative, expressed
PhHAL.2G059000	9.98727	-0.442838	0.128005	-3.45952	0.000541133	0.00121945	P-loop containing nucleoside triphosphate hydrolases superfamily protein	ATPase, putative, expressed
PhHAL.2G059300	74.6372	0.089932	0.0330763	2.71892	0.0065495	0.0121051	proline-rich family protein	retrotransposon protein, putative, unclassified, expressed
PhHAL.2G059500	97.5162	-0.101745	0.0251066	-4.05254	5.0664e-05	0.000133444	DDT domain superfamily	aminoacyl-tRNA synthetase, putative, expressed
PhHAL.2G059700	187.655	-0.289985	0.0391671	-7.40379	1.3235e-13	9.4422e-13	vesicle-associated membrane protein 726	vesicle-associated membrane protein, putative, expressed
PhHAL.2G059800	344.98	-0.194447	0.0350469	-5.54821	2.88612e-08	1.17372e-07	vesicle-associated membrane protein 726	vesicle-associated membrane protein, putative, expressed
PhHAL.2G060000	1.47327	0.427935	0.134327	3.18577	0.00144372	0.00302517	CLAVATA3/ESR-RELATED 26	expressed protein
PhHAL.2G060200	1.91286	-0.401414	0.152482	-2.63253	0.00847514	0.0152934	Galactosyltransferase family protein	galactosyltransferase family protein, putative, expressed
PhHAL.2G060400	57.747	-0.108972	0.0290815	-3.74713	0.000178872	0.000434576	RAB GTPase homolog 8A	ras-related protein, putative, expressed
PhHAL.2G061000	13.9157	-0.166755	0.0586754	-2.84199	0.00448326	0.00855858	#N/A	OsFBX229 - F-box domain containing protein, expressed
PhHAL.2G061100	26.6452	-0.274226	0.105788	-2.59222	0.00953583	0.0170701	nodulin MtN21 /EamA-like transporter family protein	integral membrane protein DUF6 containing protein, expressed
PhHAL.2G061600	1.36437	-0.862375	0.159344	-5.41203	6.23156e-08	2.42639e-07	F-box and associated interaction domains-containing protein	OsFBX234 - F-box domain containing protein, expressed
PhHAL.2G061800	2.46904	-2.32693	0.17772	-13.0933	3.59753e-39	1.90608e-37	Protein of unknown function, DUF538	DUF538 domain containing protein, putative, expressed
PhHAL.2G061900	1.70446	-2.91318	0.221003	-13.1817	1.11902e-39	6.08677e-38	Protein of unknown function, DUF538	DUF538 domain containing protein, putative, expressed
PhHAL.2G062000	58.9923	0.231696	0.0494936	4.68133	2.8502e-06	8.94849e-06	F-box family protein	OsFBX230 - F-box domain containing protein, expressed
PhHAL.2G062100	26.6916	-0.183671	0.0547243	-3.3563	0.000789926	0.00173366	Bifunctional inhibitor/lipid-transfer protein/seed storage 2S albumin superfamily protein	LTPL84 - Protease inhibitor/seed storage/LTP family protein precursor, expressed
PhHAL.2G062200	13.6657	-0.287092	0.0461159	-6.22545	4.80164e-10	2.38001e-09	exocyst complex component 84B	expressed protein
PhHAL.2G063200	5.24543	0.244375	0.107506	2.27311	0.0230193	0.0380698	RNA binding;RNA binding	S1 RNA binding domain containing protein, expressed
PhHAL.2G064100	200.211	-0.351833	0.064624	-5.4443	5.20082e-08	2.04715e-07	#N/A	expressed protein
PhHAL.2G064500	69.9181	-0.290061	0.0390406	-7.42972	1.08826e-13	7.83246e-13	Survival protein SurE-like phosphatase/nucleotidase	5-nucleotidase surE, putative, expressed
PhHAL.2G064600	97.7874	-0.141148	0.0349954	-4.03334	5.49898e-05	0.000144109	zeta-carotene desaturase	zeta-carotene desaturase, chloroplast/chromoplast precursor, putative, expressed
PhHAL.2G064700	113.954	0.199839	0.0422809	4.72646	2.28468e-06	7.28024e-06	Uncharacterized conserved protein (DUF2358)	expressed protein
PhHAL.2G064800	801.966	-0.162296	0.0320013	-5.07155	3.94588e-07	1.38568e-06	Cytochrome bd ubiquinol oxidase, 14kDa subunit	cytochrome b-c1 complex subunit 7, putative, expressed
PhHAL.2G064900	3.99097	-0.747645	0.157543	-4.74565	2.07838e-06	6.66133e-06	#N/A	#N/A
PhHAL.2G065200	3.75431	-1.14529	0.105738	-10.8314	2.44335e-27	5.58192e-26	Major facilitator superfamily protein	transporter family protein, putative, expressed
PhHAL.2G065300	32.4565	-0.243269	0.0636656	-3.82104	0.000132891	0.000329348	sterol methyltransferase 1	cycloartenol-C-24-methyltransferase 1, putative, expressed
PhHAL.2G065400	215.114	-0.431484	0.030875	-13.9752	2.20913e-44	1.65738e-42	vacuolar ATP synthase subunit G2	vacuolar ATPase G subunit, putative, expressed
PhHAL.2G065500	334.179	-0.203039	0.02988	-6.79514	1.08211e-11	6.34251e-11	Late embryogenesis abundant (LEA) hydroxyproline-rich glycoprotein family	expressed protein
PhHAL.2G065600	14.7398	0.346624	0.0494941	7.00335	2.4991e-12	1.564e-11	Leucine-rich repeat protein kinase family protein	expressed protein
PhHAL.2G065900	11.2872	-0.319529	0.142225	-2.24665	0.0246623	0.0405369	F-box and associated interaction domains-containing protein	OsFBX230 - F-box domain containing protein, expressed
PhHAL.2G066600	12.7926	-0.407501	0.146842	-2.77509	0.00551862	0.0103639	NB-ARC domain-containing disease resistance protein	powdery mildew resistance protein PM3b, putative, expressed
PhHAL.2G067100	35.1382	-0.310155	0.0748384	-4.14432	3.40817e-05	9.21355e-05	prohibitin 2	mitochondrial prohibitin complex protein 2, putative, expressed
PhHAL.2G067600	233.447	0.180194	0.0266613	6.75861	1.39324e-11	8.07527e-11	Thioredoxin superfamily protein	peroxiredoxin, putative, expressed
PhHAL.2G067700	32.3461	-0.172376	0.0444146	-3.88108	0.000103995	0.000262027	F-box and associated interaction domains-containing protein	OsFBX230 - F-box domain containing protein, expressed
PhHAL.2G068000	17.5596	-0.54569	0.0482512	-11.3094	1.17945e-29	3.17385e-28	F-box and associated interaction domains-containing protein	OsFBX230 - F-box domain containing protein, expressed
PhHAL.2G068100	8.21968	-0.13305	0.0612277	-2.17303	0.0297783	0.0481401	F-box and associated interaction domains-containing protein	OsFBX230 - F-box domain containing protein, expressed
PhHAL.2G068800	30.7826	0.223568	0.0661855	3.37789	0.000730431	0.00161138	Concanavalin A-like lectin protein kinase family protein	lectin-like receptor kinase, putative, expressed
PhHAL.2G068900	68.8197	0.347529	0.0771262	4.50597	6.60691e-06	1.97481e-05	Concanavalin A-like lectin protein kinase family protein	lectin-like receptor kinase, putative, expressed
PhHAL.2G069500	26.1387	-0.21236	0.0452005	-4.69817	2.62506e-06	8.28743e-06	BTB/POZ domain-containing protein	C2-BTB1 - Bric-a-Brac, Tramtrack, Broad Complex BTB domain with C2 subfamily conserved sequence, expressed
PhHAL.2G069800	8.34797	-0.485467	0.123757	-3.92276	8.75408e-05	0.000222693	natural resistance-associated macrophage protein 1	metal transporter Nramp6, putative, expressed
PhHAL.2G070100	3.10132	-0.305509	0.104924	-2.91172	0.00359443	0.00697996	RNA-binding (RRM/RBD/RNP motifs) family protein	RNA-binding region RNP-1, putative, expressed
PhHAL.2G070200	191.307	0.269707	0.0511207	5.27589	1.32115e-07	4.93811e-07	#N/A	expressed protein
PhHAL.2G070500	11.0269	-0.414507	0.123468	-3.35719	0.000787379	0.00172868	cellulose synthase 6	CESA6 - cellulose synthase, expressed
PhHAL.2G070600	1.78695	-1.40837	0.363739	-3.87193	0.000107977	0.000271441	cytochrome P450, family 87, subfamily A, polypeptide 2	cytochrome P450, putative, expressed
PhHAL.2G071000	6.75189	-0.358998	0.148436	-2.41853	0.0155834	0.0266461	Peptidase M20/M25/M40 family protein	hydrolase, putative, expressed
PhHAL.2G071300	2.38277	-0.289346	0.126126	-2.29411	0.0217842	0.0361995	Peptidase M20/M25/M40 family protein	hydrolase, putative, expressed
PhHAL.2G071400	19.3693	-0.344311	0.0571309	-6.0267	1.67342e-09	7.83884e-09	Peptidase M20/M25/M40 family protein	hydrolase, putative, expressed
PhHAL.2G071900	2.0435	-1.09214	0.169179	-6.4555	1.07861e-10	5.74564e-10	Late embryogenesis abundant (LEA) hydroxyproline-rich glycoprotein family	harpin-induced protein 1 domain containing protein, expressed
PhHAL.2G072000	5.36493	-0.55097	0.099245	-5.55162	2.83042e-08	1.15203e-07	NDR1/HIN1-like 2	harpin-induced protein 1 domain containing protein, expressed
PhHAL.2G072400	1.23788	-0.515036	0.224164	-2.29758	0.0215857	0.0359078	Leucine-rich repeat transmembrane protein kinase	SHR5-receptor-like kinase, putative, expressed
PhHAL.2G072500	61.8585	0.288735	0.0430279	6.71042	1.94068e-11	1.10839e-10	ferredoxin 3	2Fe-2S iron-sulfur cluster binding domain containing protein, expressed
PhHAL.2G072600	86.2613	-0.113915	0.0373011	-3.05394	0.0022586	0.00456195	Transducin/WD40 repeat-like superfamily protein	WD domain, G-beta repeat domain containing protein, expressed
PhHAL.2G072700	6.36744	-0.365728	0.0750187	-4.87516	1.0872e-06	3.61358e-06	vesicle-associated membrane protein 724	vesicle-associated membrane protein, putative, expressed
PhHAL.2G073000	14.156	-0.319349	0.0533553	-5.98534	2.1594e-09	9.96353e-09	S-adenosyl-L-methionine-dependent methyltransferases superfamily protein	methyltransferase, putative, expressed
PhHAL.2G073200	1.93872	0.956607	0.222117	4.30678	1.6565e-05	4.70605e-05	pectin methylesterase 1	retrotransposon protein, putative, unclassified, expressed
PhHAL.2G073300	80.9424	0.315697	0.105569	2.99043	0.00278583	0.00553448	#N/A	#N/A
PhHAL.2G073900	114.916	-0.137143	0.0355071	-3.86241	0.000112275	0.000281414	transducin family protein / WD-40 repeat family protein	WD domain, G-beta repeat domain containing protein, expressed
PhHAL.2G074300	1.09651	-0.516393	0.175528	-2.94195	0.00326156	0.00639158	#N/A	expressed protein
PhHAL.2G074400	1.35852	-0.388212	0.140713	-2.75889	0.00579984	0.0108489	exocyst subunit exo70 family protein A2	exo70 exocyst complex subunit family protein, putative, expressed
PhHAL.2G074500	8.71385	-0.141521	0.0644016	-2.19747	0.0279869	0.0454911	Pectin lyase-like superfamily protein	polygalacturonase, putative, expressed
PhHAL.2G074800	26.7789	-0.529299	0.0742807	-7.12567	1.03578e-12	6.74784e-12	Cytidine/deoxycytidylate deaminase family protein	tRNA-specific adenosine deaminase, putative, expressed
PhHAL.2G076100	298.061	-3.59189	0.190685	-18.8368	3.76991e-79	3.72149e-76	#N/A	#N/A
PhHAL.2G077000	6.91939	-0.334484	0.146627	-2.2812	0.0225368	0.0373575	UDP-Glycosyltransferase superfamily protein	cytokinin-N-glucosyltransferase, putative, expressed
PhHAL.2G077200	18.4975	-0.446539	0.0793505	-5.62743	1.82919e-08	7.62067e-08	UDP-Glycosyltransferase superfamily protein	UDP-glucoronosyl and UDP-glucosyl transferase domain containing protein, expressed
PhHAL.2G077600	10.7854	-0.64142	0.135908	-4.71952	2.36405e-06	7.51781e-06	UDP-Glycosyltransferase superfamily protein	cytokinin-N-glucosyltransferase 1, putative, expressed
PhHAL.2G077700	4.68165	-0.698969	0.111757	-6.25438	3.99107e-10	2.00301e-09	maternal effect embryo arrest 60	expressed protein
PhHAL.2G078300	9.02883	0.17205	0.0649537	2.64881	0.00807748	0.014652	#N/A	expressed protein
PhHAL.2G078400	175.251	-0.140673	0.0407253	-3.45419	0.000551949	0.00124099	Ras-related small GTP-binding family protein	ras-related protein, putative, expressed
PhHAL.2G078700	28.9629	-0.192445	0.0574926	-3.3473	0.000816037	0.00178762	RNA-binding (RRM/RBD/RNP motifs) family protein	RNA recognition motif containing protein, putative, expressed
PhHAL.2G079000	5.38634	0.195168	0.0869315	2.24508	0.0247632	0.0406848	related to AP2.7	AP2 domain containing protein, expressed
PhHAL.2G079100	15.5107	0.124468	0.0463732	2.68405	0.0072736	0.0133226	F-box/RNI-like superfamily protein	OsFBX136 - F-box domain containing protein, expressed
PhHAL.2G079800	25.2353	-0.172904	0.0726732	-2.3792	0.0173501	0.0294098	heavy metal atpase 2	cadmium/zinc-transporting ATPase, putative, expressed
PhHAL.2G079900	2.9012	-0.767571	0.155599	-4.93301	8.09706e-07	2.7418e-06	#N/A	#N/A
PhHAL.2G080300	27.6339	-0.403985	0.0583997	-6.9176	4.59371e-12	2.80046e-11	aromatic and neutral transporter 1	transmembrane amino acid transporter protein, putative, expressed
PhHAL.2G080900	23.6645	-0.817787	0.102258	-7.99729	1.27187e-15	1.08978e-14	#N/A	expressed protein
PhHAL.2G081200	37.721	-0.287727	0.106208	-2.7091	0.00674669	0.0124462	NB-ARC domain-containing disease resistance protein	mla1, putative, expressed
PhHAL.2G081600	63.3276	0.205742	0.0680656	3.0227	0.00250527	0.00502018	Ribosomal protein L7Ae/L30e/S12e/Gadd45 family protein	ribosomal protein L7Ae, putative, expressed
PhHAL.2G081700	20.2558	-0.288996	0.107872	-2.67906	0.00738286	0.0135043	NAD-dependent glycerol-3-phosphate dehydrogenase family protein	glycerol-3-phosphate dehydrogenase, putative, expressed
PhHAL.2G082000	33.0565	-0.175981	0.0333119	-5.28282	1.27209e-07	4.76616e-07	RNA-binding KH domain-containing protein	KH domain containing protein, putative, expressed
PhHAL.2G082400	42.9608	0.2719	0.0781336	3.47994	0.000501528	0.00113607	NAC domain containing protein 32	NAC domain-containing protein 67, putative, expressed
PhHAL.2G085400	504.487	-0.456492	0.170612	-2.67561	0.00745939	0.0136238	terpene synthase 21	terpene synthase, putative, expressed
PhHAL.2G085700	3.06735	-0.832025	0.116401	-7.14792	8.81009e-13	5.77568e-12	Tryptophan/tyrosine permease	tryptophan/tyrosine permease family protein, putative, expressed
PhHAL.2G086000	163.719	0.253137	0.0585701	4.32194	1.54661e-05	4.40987e-05	pseudo-response regulator 7	response regulator receiver domain containing protein, expressed
PhHAL.2G086300	18.2482	-0.119197	0.0522017	-2.28338	0.0224077	0.03716	#N/A	expressed protein
PhHAL.2G087200	5.36222	-0.694034	0.100026	-6.9385	3.96278e-12	2.43611e-11	#N/A	KHG/KDPG aldolase, putative, expressed
PhHAL.2G088000	169.94	0.165911	0.0380889	4.3559	1.32522e-05	3.81342e-05	nudix hydrolase homolog 16	hydrolase, NUDIX family, domain containing protein, expressed
PhHAL.2G088200	45.9055	0.119638	0.0347275	3.44504	0.000570969	0.00128115	#N/A	DUF630/DUF632 domains containing protein, putative, expressed
PhHAL.2G088300	50.1449	-0.109356	0.0410675	-2.66284	0.00774839	0.0141096	alpha/beta-Hydrolases superfamily protein	expressed protein
PhHAL.2G088600	52.2461	-0.147672	0.0279604	-5.28148	1.28144e-07	4.79928e-07	kinase associated protein phosphatase	protein Kinase-associated protein phosphatase, putative, expressed
PhHAL.2G088700	21.8542	-0.112805	0.0506008	-2.22931	0.0257934	0.042259	REF4-related 1	structural constituent of ribosome, putative, expressed
PhHAL.2G088900	17.7132	-0.131628	0.0456888	-2.88098	0.00396445	0.0076303	G-box binding factor 1	transcription factor, putative, expressed
PhHAL.2G089200	87.2942	-1.36479	0.146568	-9.31168	1.25829e-20	1.65734e-19	seed imbibition 2	uncharacterized glycosyltransferase, putative, expressed
PhHAL.2G089900	57.8407	-0.155921	0.0414292	-3.76355	0.000167521	0.000408479	Acyl-CoA N-acyltransferases (NAT) superfamily protein	acetyltransferase, GNAT family, putative, expressed
PhHAL.2G090400	24.9618	0.160615	0.0694108	2.31397	0.0206692	0.0345119	TBP-associated factor 12	Transcription initiation factor TFIID subunit A containing protein, expressed
PhHAL.2G091100	2.91285	-0.439898	0.129049	-3.40877	0.000652571	0.00145071	guanosine nucleotide diphosphate dissociation inhibitor 1	rab GDP dissociation inhibitor alpha, putative, expressed
PhHAL.2G091300	11.5024	-0.456495	0.137438	-3.32147	0.000895449	0.00194577	Late embryogenesis abundant protein, group 2	late embryogenesis abundant protein, putative, expressed
PhHAL.2G091700	24.0149	-0.423862	0.0768781	-5.51343	3.51906e-08	1.41517e-07	NB-ARC domain-containing disease resistance protein	disease resistance RPP13-like protein 1, putative, expressed
PhHAL.2G092100	22.816	-0.540205	0.10204	-5.29404	1.19646e-07	4.49895e-07	B12D protein	B12D protein, putative, expressed
PhHAL.2G092200	15.7493	-0.139707	0.0513708	-2.71959	0.00653633	0.0120891	Protein phosphatase 2A regulatory B subunit family protein	transposon protein, putative, unclassified, expressed
PhHAL.2G092400	3.43668	-0.789308	0.173218	-4.55675	5.19522e-06	1.57215e-05	#N/A	#N/A
PhHAL.2G092700	12.7111	0.14603	0.0599015	2.43784	0.0147753	0.0254197	SBP (S-ribonuclease binding protein) family protein	S-RNase-binding protein, putative, expressed
PhHAL.2G092800	19.2118	-0.172526	0.042161	-4.09207	4.27536e-05	0.000113856	RING/U-box superfamily protein	zinc finger, RING-type, putative, expressed
PhHAL.2G092900	12.0918	-0.239633	0.0481881	-4.97287	6.59704e-07	2.25792e-06	F-box/RNI-like superfamily protein	OsFBD15 - F-box and FBD domain containing protein, expressed
PhHAL.2G093400	16.7799	-0.119085	0.0514373	-2.31515	0.0206045	0.0344315	RNI-like superfamily protein	OsFBD15 - F-box and FBD domain containing protein, expressed
PhHAL.2G093800	2.41698	-0.369021	0.126655	-2.91359	0.00357303	0.00694392	F-box family protein	OsFBD15 - F-box and FBD domain containing protein, expressed
PhHAL.2G094000	4.83106	0.397054	0.101018	3.93052	8.47632e-05	0.000216067	aldehyde oxidase 2	aldehyde oxidase, putative, expressed
PhHAL.2G094400	1.33774	-0.763091	0.17489	-4.36326	1.28136e-05	3.6957e-05	aldehyde oxidase 2	aldehyde oxidase, putative, expressed
PhHAL.2G094800	1.46661	-1.5268	0.216735	-7.04453	1.8609e-12	1.18075e-11	receptor lectin kinase	lectin-like receptor kinase, putative, expressed
PhHAL.2G094900	1.52386	-1.98483	0.225824	-8.78928	1.50527e-18	1.66076e-17	Concanavalin A-like lectin protein kinase family protein	lectin-like receptor kinase, putative, expressed
PhHAL.2G095600	3.16857	-0.251014	0.0886998	-2.82993	0.00465588	0.00886645	F-box/RNI-like superfamily protein	OsFBLD8 - F-box, LRR and FBD domain containing protein, expressed
PhHAL.2G095900	1.61402	-0.983265	0.210271	-4.67619	2.9226e-06	9.15798e-06	Bifunctional inhibitor/lipid-transfer protein/seed storage 2S albumin superfamily protein	LTPL42 - Protease inhibitor/seed storage/LTP family protein precursor, expressed
PhHAL.2G096200	2.65844	-1.06109	0.320769	-3.30797	0.000939763	0.00203418	Bifunctional inhibitor/lipid-transfer protein/seed storage 2S albumin superfamily protein	LTPL40 - Protease inhibitor/seed storage/LTP family protein precursor, expressed
PhHAL.2G096500	10.4029	-0.363118	0.107408	-3.38073	0.000722944	0.0015958	Tic22-like family protein	tic22-like family domain containing protein, expressed
PhHAL.2G097000	13.9789	-0.249776	0.0782049	-3.19386	0.00140384	0.00294689	#N/A	regulatory protein, putative, expressed
PhHAL.2G097100	8.03971	-0.200856	0.0822144	-2.44308	0.0145626	0.0250813	#N/A	expressed protein
PhHAL.2G097300	1.392	-0.34675	0.135005	-2.56843	0.0102159	0.0181776	S-adenosylmethionine carrier 2	mitochondrial carrier protein, putative, expressed
PhHAL.2G097500	46.165	-0.233948	0.0355826	-6.57479	4.87213e-11	2.68849e-10	Zn-dependent exopeptidases superfamily protein	peptidase, putative, expressed
PhHAL.2G098200	3.36779	-0.325525	0.0976527	-3.33349	0.000857628	0.00187065	Tetratricopeptide repeat (TPR)-like superfamily protein	tetratricopeptide-like helical, putative, expressed
PhHAL.2G099400	15.8221	-0.516199	0.152753	-3.3793	0.000726709	0.00160355	Uncharacterised protein family (UPF0497)	membrane associated DUF588 domain containing protein, putative, expressed
PhHAL.2G099500	12.8752	-0.170145	0.0737072	-2.30839	0.0209777	0.0349741	Transmembrane protein 97, predicted	expressed protein
PhHAL.2G100200	210.683	0.0873752	0.0310498	2.81403	0.00489244	0.00927646	spermidine synthase 1	spermidine synthase, putative, expressed
PhHAL.2G100300	92.3278	0.197138	0.0306421	6.43358	1.24629e-10	6.58836e-10	Calcium-dependent lipid-binding (CaLB domain) family protein	lipid binding protein, putative, expressed
PhHAL.2G100400	11.8319	-0.124218	0.0535142	-2.32121	0.0202757	0.0339242	basic pentacysteine1	GAGA-binding protein, putative, expressed
PhHAL.2G100500	51.1857	-0.23779	0.0514859	-4.61854	3.86448e-06	1.1896e-05	xylulose kinase-1	expressed protein
PhHAL.2G100600	32.2143	-0.268988	0.0519057	-5.18223	2.19244e-07	7.97236e-07	calcium-dependent protein kinase 16	CAMK_CAMK_like.32 - CAMK includes calcium/calmodulin depedent protein kinases, expressed
PhHAL.2G100800	35.2542	0.39028	0.0413368	9.44146	3.67609e-21	5.08471e-20	exportin 1A	exportin 1, putative, expressed
PhHAL.2G101100	4.47823	-0.250404	0.102333	-2.44694	0.0144074	0.0248437	receptor-like protein kinase-related family protein	TKL_IRAK_DUF26-lf.4 - DUF26 kinases have homology to DUF26 containing loci, expressed
PhHAL.2G101600	1216.51	0.368118	0.0727654	5.05897	4.21522e-07	1.47611e-06	UDP-Glycosyltransferase superfamily protein	starch synthase, putative, expressed
PhHAL.2G101900	20.2689	-0.324524	0.122684	-2.64521	0.00816414	0.0147963	P-loop containing nucleoside triphosphate hydrolases superfamily protein	adenylate kinase isoenzyme 6, putative, expressed
PhHAL.2G102000	8.36394	-0.373607	0.0707984	-5.27706	1.31273e-07	4.9096e-07	poly(ADP-ribose) polymerase 2	poly synthetase 1, putative, expressed
PhHAL.2G102100	4.25223	0.293843	0.0941477	3.12109	0.00180184	0.00370766	Methyltransferase family protein	methyltransferase, putative, expressed
PhHAL.2G102500	27.6853	-0.370208	0.0649922	-5.69619	1.22511e-08	5.19752e-08	Galactosyl transferase GMA12/MNN10 family protein	expressed protein
PhHAL.2G102600	48.362	0.167268	0.0546161	3.06262	0.00219407	0.00444166	#N/A	expressed protein
PhHAL.2G103100	16.6908	-0.495082	0.0491294	-10.0771	6.97479e-24	1.22147e-22	BTB/POZ domain with WD40/YVTN repeat-like protein	B4-BTB4 - Bric-a-Brac, Tramtrack, Broad Complex BTB domain with B4 subfamily conserved sequence, expressed
PhHAL.2G103400	45.8699	0.18128	0.0312672	5.79778	6.71982e-09	2.93314e-08	Protein of unknown function (DUF1644)	expressed protein
PhHAL.2G104200	85.0259	-0.454643	0.0516352	-8.80491	1.30959e-18	1.44998e-17	heteroglycan glucosidase 1	glycosyl hydrolase, family 31, putative, expressed
PhHAL.2G104400	172.527	0.108474	0.0415492	2.61073	0.00903504	0.0162195	Tetratricopeptide repeat (TPR)-like superfamily protein	tetratricopeptide repeat domain containing protein, putative, expressed
PhHAL.2G104500	6.29142	-1.76629	0.180828	-9.76777	1.54819e-22	2.39192e-21	AWPM-19-like family protein	AWPM-19-like membrane family protein, putative, expressed
PhHAL.2G105100	55.5274	0.24689	0.103449	2.3866	0.017005	0.0288743	cellulose synthase 6	CESA3 - cellulose synthase, expressed
PhHAL.2G105300	3.70662	-0.265082	0.087753	-3.02078	0.00252126	0.00504736	#N/A	#N/A
PhHAL.2G106300	42.198	-0.28952	0.0488631	-5.92512	3.1206e-09	1.41309e-08	Protein kinase superfamily protein	protein kinase, putative, expressed
PhHAL.2G106400	2.08291	-0.632499	0.158724	-3.9849	6.75084e-05	0.000174767	#N/A	#N/A
PhHAL.2G106700	3.38237	1.05652	0.341374	3.0949	0.00196877	0.0040194	S-adenosyl-L-methionine-dependent methyltransferases superfamily protein	SAM dependent carboxyl methyltransferase, putative, expressed
PhHAL.2G107200	28.5997	-0.241832	0.0421972	-5.731	9.98405e-09	4.27439e-08	Ankyrin repeat family protein	ankyrin repeat domain containing protein, expressed
PhHAL.2G107300	1.19225	0.857829	0.152935	5.60909	2.0339e-08	8.42302e-08	Disease resistance-responsive (dirigent-like protein) family protein	dirigent, putative, expressed
PhHAL.2G107800	170.862	-0.171944	0.0607342	-2.8311	0.00463886	0.00883495	60S acidic ribosomal protein family	60S acidic ribosomal protein, putative, expressed
PhHAL.2G108200	5.13536	-0.554877	0.12546	-4.42273	9.74608e-06	2.85487e-05	YUCCA 9	flavin monooxygenase, putative, expressed
PhHAL.2G108400	160.301	0.123808	0.0285324	4.33921	1.42995e-05	4.09844e-05	Protein kinase superfamily protein with octicosapeptide/Phox/Bem1p domain	protein kinase domain containing protein, expressed
PhHAL.2G108600	35.0261	-0.231674	0.0526257	-4.40229	1.07115e-05	3.12013e-05	TLD-domain containing nucleolar protein	TLD family protein, putative, expressed
PhHAL.2G108800	73.9635	-0.53853	0.0432467	-12.4525	1.35505e-35	5.67306e-34	serine carboxypeptidase-like 19	OsSCP56 - Putative Serine Carboxypeptidase homologue, expressed
PhHAL.2G108900	119.769	0.284544	0.0288506	9.86267	6.04226e-23	9.6862e-22	phosphate starvation response 1	myb-like DNA-binding domain containing protein, expressed
PhHAL.2G109600	31.2339	-0.452401	0.0524859	-8.61948	6.72583e-18	6.99278e-17	Beta-glucosidase, GBA2 type family protein	non-lysosomal glucosylceramidase, putative, expressed
PhHAL.2G109800	63.2159	-0.149337	0.0520145	-2.87106	0.00409098	0.00785771	COP1-interacting protein-related	expressed protein
PhHAL.2G110300	81.9216	-0.0744402	0.0290015	-2.56677	0.0102651	0.0182547	XB3 ortholog 5 in Arabidopsis thaliana	ankyrin repeat domain containing protein, expressed
PhHAL.2G110500	1.54121	-2.84368	0.271458	-10.4756	1.1182e-25	2.26735e-24	Protein of unknown function (DUF3317)	expressed protein
PhHAL.2G110700	6.73511	-0.293476	0.0914237	-3.21006	0.00132706	0.0027973	3\'-5\' exonuclease domain-containing protein	expressed protein
PhHAL.2G111500	203.381	-0.260551	0.0452519	-5.7578	8.52169e-09	3.67432e-08	Zinc-binding ribosomal protein family protein	60S ribosomal protein L44, putative, expressed
PhHAL.2G111700	936.614	-0.465101	0.0473577	-9.82102	9.1416e-23	1.44326e-21	plasma membrane intrinsic protein 2	aquaporin protein, putative, expressed
PhHAL.2G111900	23.1786	0.337696	0.0754056	4.47839	7.5207e-06	2.23123e-05	ATP synthase D chain, mitochondrial	expressed protein
PhHAL.2G112000	18.1822	-0.827659	0.0858814	-9.63723	5.56685e-22	8.20203e-21	plasma membrane intrinsic protein 2	aquaporin protein, putative, expressed
PhHAL.2G112100	56.485	-1.20446	0.086362	-13.9466	3.29742e-44	2.44452e-42	plasma membrane intrinsic protein 2	aquaporin protein, putative, expressed
PhHAL.2G112200	36.4656	-0.170996	0.0347162	-4.92555	8.41246e-07	2.84347e-06	phosphoglucosamine mutase family protein	phosphoglucomutase, putative, expressed
PhHAL.2G112600	116.325	-0.36942	0.0534976	-6.90535	5.00798e-12	3.04078e-11	ORMDL family protein	ORM1, putative, expressed
PhHAL.2G112900	46.747	-0.350762	0.0463413	-7.5691	3.75805e-14	2.81381e-13	Prefoldin chaperone subunit family protein	expressed protein
PhHAL.2G113000	2.10489	-0.690403	0.121325	-5.69053	1.26645e-08	5.36439e-08	#N/A	#N/A
PhHAL.2G114700	12.8949	0.185078	0.0542562	3.41119	0.000646791	0.00143854	Sec14p-like phosphatidylinositol transfer family protein	CRAL/TRIO domain containing protein, expressed
PhHAL.2G114800	15.246	-0.254774	0.0493427	-5.16336	2.42555e-07	8.76733e-07	glycosyl hydrolase family 10 protein / carbohydrate-binding domain-containing protein	glycosyl hydrolase family 10 protein, putative, expressed
PhHAL.2G115100	12.2022	0.199201	0.0481861	4.13399	3.56518e-05	9.60477e-05	#N/A	atuA, putative, expressed
PhHAL.2G115900	2.29378	-0.599862	0.116886	-5.13204	2.86618e-07	1.02651e-06	CAAX amino terminal protease family protein	CAAX amino terminal protease family protein, putative, expressed
PhHAL.2G116000	21.4339	0.107519	0.0431513	2.49168	0.0127141	0.0221334	Protein kinase superfamily protein	ELMO/CED-12 family protein, putative, expressed
PhHAL.2G116200	1.13764	0.598855	0.268282	2.23219	0.0256027	0.0419734	#N/A	universal stress protein domain containing protein, putative, expressed
PhHAL.2G116300	512.721	0.317237	0.0261052	12.1522	5.5814e-34	2.03271e-32	Regulator of chromosome condensation (RCC1) family protein	Regulator of chromosome condensation domain containing protein, expressed
PhHAL.2G116800	38.4327	-1.05594	0.0977306	-10.8046	3.27503e-27	7.40078e-26	Protein of unknown function (DUF1218)	fiber protein Fb34, putative, expressed
PhHAL.2G117000	91.1485	-0.221943	0.040127	-5.53102	3.18375e-08	1.2875e-07	Thioesterase superfamily protein	thioesterase family protein, putative, expressed
PhHAL.2G117100	88.0762	-0.248854	0.0262435	-9.48251	2.48228e-21	3.48747e-20	Zinc finger, C3HC4 type (RING finger) family protein	RING zinc finger protein, putative, expressed
PhHAL.2G119100	183.169	-0.250853	0.0411679	-6.09343	1.10517e-09	5.28926e-09	glycine-rich RNA-binding protein 3	RNA recognition motif containing protein, expressed
PhHAL.2G119300	50.8531	-0.764609	0.0664415	-11.508	1.20219e-30	3.47968e-29	senescence-associated gene 12	thiol protease SEN102 precursor, putative, expressed
PhHAL.2G119400	232.217	-0.234468	0.0343892	-6.81806	9.22803e-12	5.45309e-11	K+ uptake permease 11	potassium transporter, putative, expressed
PhHAL.2G119800	38.8836	-0.193907	0.0443458	-4.37261	1.22771e-05	3.553e-05	DHHC-type zinc finger family protein	zinc finger family protein, putative, expressed
PhHAL.2G119900	8.60325	-0.313702	0.10614	-2.95555	0.00312117	0.00614277	TCP-1/cpn60 chaperonin family protein	T-complex protein, putative, expressed
PhHAL.2G120100	6.25271	-0.628745	0.132349	-4.75067	2.02739e-06	6.51014e-06	DCD (Development and Cell Death) domain protein	N-rich protein, putative, expressed
PhHAL.2G120200	75.583	0.171346	0.0404027	4.24096	2.22565e-05	6.19811e-05	Calcineurin-like metallo-phosphoesterase superfamily protein	Ser/Thr protein phosphatase family protein, putative, expressed
PhHAL.2G120500	6.52734	-0.393157	0.075562	-5.2031	1.95994e-07	7.16999e-07	Trimeric LpxA-like enzymes superfamily protein	bacterial transferase hexapeptide domain containing protein, expressed
PhHAL.2G120700	7.51707	-0.14645	0.0553768	-2.6446	0.00817865	0.0148211	mannosyltransferase family protein	GPI mannosyltransferase 1, putative, expressed
PhHAL.2G120900	38.8137	0.775322	0.0967129	8.01674	1.08589e-15	9.37277e-15	#N/A	expressed protein
PhHAL.2G121000	483.743	0.176252	0.0292938	6.01669	1.78015e-09	8.30353e-09	chloroplast RNA-binding protein 31B	RNA recognition motif containing protein, putative, expressed
PhHAL.2G121100	12.4337	-0.393216	0.145511	-2.70231	0.0068859	0.012675	RING domain ligase1	copine, putative, expressed
PhHAL.2G121600	1109.07	0.3258	0.0263131	12.3817	3.2847e-35	1.31923e-33	Tetratricopeptide repeat (TPR)-like superfamily protein	expressed protein
PhHAL.2G121700	168.057	0.0745753	0.0250254	2.97999	0.00288261	0.00570921	#N/A	expressed protein
PhHAL.2G121900	106.983	-0.318998	0.0366277	-8.70921	3.06004e-18	3.27405e-17	Ergosterol biosynthesis ERG4/ERG24 family	delta14-sterol reductase, putative, expressed
PhHAL.2G122000	36.2693	0.390654	0.0453906	8.6065	7.53262e-18	7.78841e-17	arogenate dehydratase 6	prephenate dehydratase domain containing protein, expressed
PhHAL.2G122100	1.2645	0.507075	0.156627	3.23746	0.00120598	0.00256251	#N/A	#N/A
PhHAL.2G122200	2.5577	0.36826	0.123854	2.97334	0.0029458	0.00582207	#N/A	expressed protein
PhHAL.2G122400	10.663	0.475189	0.0611831	7.76667	8.0577e-15	6.42288e-14	Protein kinase superfamily protein	CTR1-like protein kinase, putative, expressed
PhHAL.2G123400	392.663	-0.282742	0.0459371	-6.15499	7.50826e-10	3.65589e-09	monodehydroascorbate reductase 1	monodehydroascorbate reductase, putative, expressed
PhHAL.2G123500	716.414	0.248311	0.0393769	6.30601	2.86325e-10	1.45622e-09	NAD(P)-linked oxidoreductase superfamily protein	oxidoreductase, aldo/keto reductase family protein, putative, expressed
PhHAL.2G123600	256.319	0.1025	0.0262002	3.91219	9.14627e-05	0.000231978	histidine-containing phosphotransfer factor 5	histidine-containing phosphotransfer protein, putative, expressed
PhHAL.2G123700	2.58441	-2.5169	0.186866	-13.469	2.37956e-41	1.4877e-39	Jojoba acyl CoA reductase-related male sterility protein	male sterility protein, putative, expressed
PhHAL.2G123800	38.9663	-0.1259	0.0308339	-4.08319	4.4422e-05	0.000117997	homolog of histone chaperone HIRA	WD domain, G-beta repeat domain containing protein, expressed
PhHAL.2G123900	50.7736	-0.570559	0.106411	-5.36184	8.23787e-08	3.15777e-07	GDSL-like Lipase/Acylhydrolase superfamily protein	GDSL-like lipase/acylhydrolase, putative, expressed
PhHAL.2G124000	26.2844	-1.00412	0.0793907	-12.6479	1.14965e-36	5.31107e-35	uridine-ribohydrolase 1	inosine-uridine preferring nucleoside hydrolase family protein, putative, expressed
PhHAL.2G124200	117.925	-0.273562	0.0322985	-8.46982	2.45773e-17	2.44418e-16	Single-stranded nucleic acid binding R3H protein	nucleic acid binding protein, putative, expressed
PhHAL.2G124300	132.569	-0.215445	0.0442674	-4.86691	1.13356e-06	3.75771e-06	Ribosomal protein L1p/L10e family	L1P family of ribosomal proteins domain containing protein, expressed
PhHAL.2G124400	4.34962	-0.247719	0.0848046	-2.92106	0.00348843	0.00679499	#N/A	expressed protein
PhHAL.2G124500	5.73443	-0.254594	0.0948732	-2.68352	0.00728511	0.0133424	nuclear factor Y, subunit B11	histone-like transcription factor and archaeal histone, putative, expressed
PhHAL.2G124600	231.575	-0.129971	0.0511198	-2.54248	0.011007	0.0194504	Ubiquitin supergroup;Ribosomal protein L40e	ubiquitin fusion protein, putative, expressed
PhHAL.2G125300	1.57013	-1.00318	0.271996	-3.68822	0.000225828	0.000539433	chlorophyllase 1	chlorophyllase-2, chloroplast precursor, putative, expressed
PhHAL.2G125500	953.881	0.126051	0.0267856	4.70592	2.52724e-06	7.9988e-06	Haloacid dehalogenase-like hydrolase (HAD) superfamily protein	genetic modifier, putative, expressed
PhHAL.2G125600	20.9285	0.30801	0.0492431	6.25489	3.97797e-10	1.99805e-09	beta-amylase 7	beta-amylase, putative, expressed
PhHAL.2G125800	18.7771	-0.408835	0.0686727	-5.95338	2.62653e-09	1.19804e-08	cleavage and polyadenylation specificity factor 100	metallo-beta-lactamase, putative, expressed
PhHAL.2G125900	18.4356	-0.130988	0.0446143	-2.93601	0.00332462	0.00650496	#N/A	expressed protein
PhHAL.2G126300	8.43348	-0.28998	0.0785845	-3.69004	0.000224217	0.000535789	#N/A	expressed protein
PhHAL.2G126900	61.1585	-0.644335	0.0886915	-7.2649	3.7331e-13	2.54081e-12	U-box domain-containing protein kinase family protein	protein kinase family protein, putative, expressed
PhHAL.2G127100	76.5065	-0.336209	0.0460087	-7.30752	2.72125e-13	1.87853e-12	NAD(P)-binding Rossmann-fold superfamily protein	oxidoreductase, short chain dehydrogenase/reductase family domain containing family, expressed
PhHAL.2G127200	313.975	0.408736	0.0539352	7.57829	3.50147e-14	2.63326e-13	Major facilitator superfamily protein	transporter, major facilitator family, putative, expressed
PhHAL.2G127300	14.2517	-0.262637	0.049334	-5.32365	1.01707e-07	3.84989e-07	Ring/U-Box superfamily protein	protein binding protein, putative, expressed
PhHAL.2G127500	12.1839	-0.340222	0.0610418	-5.57358	2.49553e-08	1.02331e-07	Nucleotidyltransferase family protein	expressed protein
PhHAL.2G127700	16.0978	0.208121	0.0609262	3.41595	0.000635604	0.00141517	2-oxoglutarate (2OG) and Fe(II)-dependent oxygenase superfamily protein	gibberellin 20 oxidase 2, putative, expressed
PhHAL.2G128600	12.6761	-0.208904	0.049848	-4.19082	2.77946e-05	7.61266e-05	#N/A	expressed protein
PhHAL.2G128900	7.91881	-0.402265	0.0897938	-4.47987	7.46871e-06	2.21686e-05	#N/A	expressed protein
PhHAL.2G130800	13.2661	-0.217195	0.0912333	-2.38066	0.0172818	0.0293126	#N/A	expressed protein
PhHAL.2G131800	3.30599	-0.310132	0.117706	-2.63479	0.00841882	0.015205	rotamase cyclophilin 2	peptidyl-prolyl cis-trans isomerase, putative, expressed
PhHAL.2G131900	2.20192	-0.31798	0.129329	-2.45869	0.0139444	0.0240919	alpha/beta-Hydrolases superfamily protein	lipase, putative, expressed
PhHAL.2G133000	99.0567	0.266046	0.0342756	7.76195	8.3636e-15	6.66104e-14	1-phosphatidylinositol-4-phosphate 5-kinases;zinc ion binding;1-phosphatidylinositol-3-phosphate 5-kinases	phosphatidylinositol-4-phosphate 5-Kinase, putative, expressed
PhHAL.2G134200	8.21781	-0.243021	0.0742235	-3.27418	0.00105969	0.00227305	#N/A	expressed protein
PhHAL.2G134500	1.58964	-1.35424	0.243792	-5.55491	2.77751e-08	1.13152e-07	uclacyanin 1	plastocyanin-like domain containing protein, putative, expressed
PhHAL.2G134600	10.3044	-0.32524	0.065685	-4.9515	7.36425e-07	2.50497e-06	Pollen Ole e 1 allergen and extensin family protein	POEI23 - Pollen Ole e I allergen and extensin family protein precursor, expressed
PhHAL.2G134700	13.348	-0.543116	0.080887	-6.71451	1.88705e-11	1.07841e-10	DYNAMIN-like 1E	dynamin family protein, putative, expressed
PhHAL.2G135000	105.93	-0.1785	0.0257788	-6.92428	4.38185e-12	2.67707e-11	lipase 1	triacylglycerol lipase 1 precursor, putative, expressed
PhHAL.2G135300	152.879	-0.11443	0.0365646	-3.12954	0.00175082	0.003609	CAX interacting protein 4	CAX-interacting protein 4, putative, expressed
PhHAL.2G136000	145.469	-0.503284	0.0678579	-7.41674	1.2004e-13	8.59014e-13	cytochrome P450, family 76, subfamily C, polypeptide 4	cytochrome P450, putative, expressed
PhHAL.2G136100	2.9813	-0.259724	0.0871473	-2.98028	0.00287981	0.00570487	DNA binding	expressed protein
PhHAL.2G136500	49.1177	-0.222051	0.0680316	-3.26394	0.00109875	0.00235064	myb domain protein r1	MYB family transcription factor, putative, expressed
PhHAL.2G136700	36.1397	-0.172887	0.0410919	-4.20734	2.58396e-05	7.12194e-05	UNC-50 family protein	unc-50, putative, expressed
PhHAL.2G137000	184.993	-2.48992	0.122649	-20.3012	1.25568e-91	2.94394e-88	#N/A	expressed protein
PhHAL.2G137100	18.5378	-0.338888	0.0473914	-7.15083	8.62526e-13	5.66242e-12	#N/A	expressed protein
PhHAL.2G137500	1.33782	-0.572717	0.136331	-4.20093	2.65822e-05	7.30988e-05	Class II aminoacyl-tRNA and biotin synthetases superfamily protein	tRNA synthetases class II domain containing protein, expressed
PhHAL.2G137600	4146.47	0.341691	0.0280268	12.1916	3.44591e-34	1.28237e-32	sodium:hydrogen antiporter 1	Citrate transporter protein, putative, expressed
PhHAL.2G138700	4.29786	-0.172905	0.0794453	-2.1764	0.0295254	0.0477601	#N/A	expressed protein
PhHAL.2G138800	70.8081	-0.109579	0.0401144	-2.73166	0.00630158	0.0116907	Haloacid dehalogenase-like hydrolase (HAD) superfamily protein	NLI interacting factor-like phosphatase, putative, expressed
PhHAL.2G140100	6.43284	-0.202693	0.0628625	-3.22438	0.00126246	0.00267224	Pentatricopeptide repeat (PPR) superfamily protein	PPR repeat containing protein, putative, expressed
PhHAL.2G140300	20.5521	-1.26434	0.0918715	-13.7621	4.30875e-43	2.99314e-41	Cyclase family protein	cyclase family protein, putative, expressed
PhHAL.2G140600	13.6124	-0.285211	0.0715478	-3.98629	6.71134e-05	0.000173864	DNA-directed RNA polymerase family protein	DNA-directed RNA polymerase subunit, putative, expressed
PhHAL.2G141700	3.30199	-0.649181	0.120466	-5.38889	7.08943e-08	2.74107e-07	Protein of unknown function (DUF3223)	DCL, chloroplast precursor, putative, expressed
PhHAL.2G141800	41.1307	0.477917	0.147555	3.23891	0.00119986	0.00255125	#N/A	#N/A
PhHAL.2G142000	1.60394	0.769228	0.248646	3.09367	0.00197698	0.0040344	DNA binding	transposon protein, putative, Pong sub-class, expressed
PhHAL.2G142100	28.5044	-0.263998	0.0526449	-5.01469	5.31183e-07	1.83987e-06	VIER F-box proteine 1	OsFBL19 - F-box domain and LRR containing protein, expressed
PhHAL.2G142400	74.5822	0.323691	0.0413036	7.83687	4.61907e-15	3.78155e-14	myo-inositol polyphosphate 5-phosphatase 2	expressed protein
PhHAL.2G142500	22.7074	-0.317396	0.0420488	-7.54826	4.411e-14	3.27525e-13	ubiquitin family protein	ubiquitin family protein, putative, expressed
PhHAL.2G142600	20.1352	-0.148457	0.0573315	-2.58945	0.00961283	0.0171925	Ribosomal protein L2 family	60S ribosomal protein L8, putative, expressed
PhHAL.2G143400	43.2584	-0.37408	0.0655676	-5.70526	1.16166e-08	4.9395e-08	MUTL protein homolog 3	expressed protein
PhHAL.2G144200	77.6034	-0.132507	0.0301954	-4.38832	1.1423e-05	3.31553e-05	RNA binding;abscisic acid binding	flowering time control protein FCA, putative, expressed
PhHAL.2G147100	35.5189	-0.216752	0.0790669	-2.74138	0.0061182	0.011382	DNA/RNA polymerases superfamily protein	DNA-directed RNA polymerase 1B, mitochondrial precursor, putative, expressed
PhHAL.2G148700	1.88173	-0.349543	0.119148	-2.93369	0.00334955	0.00654972	#N/A	#N/A
PhHAL.2G149900	1.16322	-0.485573	0.1495	-3.24797	0.00116232	0.00247592	Plant protein of unknown function (DUF247)	plant protein of unknown function domain containing protein, expressed
PhHAL.2G150100	350.646	0.151047	0.0365374	4.13404	3.56434e-05	9.60391e-05	Sec14p-like phosphatidylinositol transfer family protein	CRAL/TRIO domain containing protein, expressed
PhHAL.2G156500	4.33736	-2.83969	0.151971	-18.6857	6.4712e-78	6.0687e-75	cinnamoyl coa reductase 1	dehydrogenase, putative, expressed
PhHAL.2G158900	89.7778	0.115195	0.0310687	3.70777	0.000209096	0.000502473	Sec1/munc18-like (SM) proteins superfamily	Sec1 family transport protein, putative, expressed
PhHAL.2G159000	5.94103	-0.503326	0.0905291	-5.55983	2.70043e-08	1.10155e-07	#N/A	expressed protein
PhHAL.2G161000	83.1795	-0.149712	0.0280889	-5.32995	9.82413e-08	3.72848e-07	FRIGIDA-like protein	frigida, putative, expressed
PhHAL.2G163800	10.5948	-0.279373	0.113704	-2.45703	0.0140091	0.0241993	#N/A	#N/A
PhHAL.2G164300	31.1457	-0.123629	0.0456834	-2.7062	0.00680577	0.0125466	2-phosphoglycolate phosphatase 2	4-nitrophenylphosphatase, putative, expressed
PhHAL.2G164400	3.03479	0.322372	0.110525	2.91673	0.00353723	0.00688077	alpha-amylase-like	alpha-amylase precursor, putative, expressed
PhHAL.2G164800	18.9372	0.412374	0.0553809	7.44615	9.61071e-14	6.9437e-13	hydrolases, acting on ester bonds	esterase/lipase/thioesterase, putative, expressed
PhHAL.2G164900	19.0109	0.248771	0.0577319	4.30908	1.63936e-05	4.65876e-05	Phototropic-responsive NPH3 family protein	BTBN18 - Bric-a-Brac, Tramtrack, Broad Complex BTB domain with non-phototropic hypocotyl 3 NPH3 domain, expressed
PhHAL.2G165000	1.22872	-0.504842	0.136697	-3.69315	0.00022149	0.000529882	RING/FYVE/PHD zinc finger superfamily protein	expressed protein
PhHAL.2G166100	2.94267	-0.213461	0.0899719	-2.37253	0.0176669	0.0298926	Transducin/WD40 repeat-like superfamily protein	WD domain, G-beta repeat domain containing protein, expressed
PhHAL.2G166400	1.43518	-0.28763	0.130484	-2.20433	0.027501	0.0447984	#N/A	expressed protein
PhHAL.2G168500	1.22275	-0.717347	0.137337	-5.22327	1.75786e-07	6.47368e-07	#N/A	#N/A
PhHAL.2G171600	27.5131	-0.21082	0.0434294	-4.85432	1.20802e-06	3.99114e-06	prenylated RAB acceptor 1.H	expressed protein
PhHAL.2G172600	14.3447	0.778875	0.0848952	9.17454	4.53488e-20	5.71614e-19	pleiotropic drug resistance 12	pleiotropic drug resistance protein, putative, expressed
PhHAL.2G172700	1.78873	0.305248	0.13083	2.33317	0.0196394	0.0329301	#N/A	#N/A
PhHAL.2G173200	66.4957	0.102297	0.031309	3.26735	0.00108559	0.00232542	protein phosphatase 2A subunit A2	HEAT repeat family protein, putative, expressed
PhHAL.2G174000	4.05814	0.39067	0.0997474	3.91659	8.98088e-05	0.000228122	#N/A	#N/A
PhHAL.2G175200	178.967	0.0971045	0.0216699	4.48109	7.42638e-06	2.20464e-05	protein phosphatase 2A subunit A2	HEAT repeat family protein, putative, expressed
PhHAL.2G177900	24.2711	0.125041	0.0417893	2.99219	0.00276987	0.00550511	Pre-mRNA-splicing factor 3	expressed protein
PhHAL.2G181100	45.3201	0.173144	0.0666774	2.59675	0.00941114	0.0168592	P-loop containing nucleoside triphosphate hydrolases superfamily protein	MIM, putative, expressed
PhHAL.2G183700	2.62967	0.400363	0.106547	3.75762	0.000171534	0.000417614	#N/A	#N/A
PhHAL.2G183800	16.7928	-0.282725	0.0496721	-5.69183	1.25685e-08	5.32657e-08	PLC-like phosphodiesterases superfamily protein	phospholipase C, putative, expressed
PhHAL.2G185400	403.37	-0.244281	0.0384348	-6.35571	2.07464e-10	1.07107e-09	poly(A) binding protein 8	polyadenylate-binding protein, putative, expressed
PhHAL.2G186000	30.5703	0.199138	0.0595967	3.34142	0.000833502	0.00182268	P-loop containing nucleoside triphosphate hydrolases superfamily protein	kinesin motor domain containing protein, putative, expressed
PhHAL.2G186600	4.74032	-0.241863	0.0930533	-2.59919	0.00934451	0.0167446	#N/A	expressed protein
PhHAL.2G188300	446.464	0.316856	0.0366701	8.64071	5.58636e-18	5.8732e-17	Protein kinase superfamily protein	ELMO/CED-12 family protein, putative, expressed
PhHAL.2G189900	163.164	-0.295032	0.045581	-6.4727	9.62661e-11	5.17058e-10	RPM1-interacting protein 4 (RIN4) family protein	NOI protein, nitrate-induced, putative, expressed
PhHAL.2G192200	39.9253	-0.300125	0.0442224	-6.78673	1.14706e-11	6.70433e-11	Octicosapeptide/Phox/Bem1p (PB1) domain-containing protein / tetratricopeptide repeat (TPR)-containing protein	cytoskeletal protein, putative, expressed
PhHAL.2G193500	13.8503	0.947303	0.086111	11.0009	3.78131e-28	9.08095e-27	Protein kinase superfamily protein	cyclin-dependent kinase G-1, putative, expressed
PhHAL.2G193800	3.63964	-1.87258	0.184078	-10.1728	2.62347e-24	4.78191e-23	#N/A	seed maturation protein LEA 4, putative, expressed
PhHAL.2G194300	4.69383	-0.524608	0.0805493	-6.51288	7.37212e-11	3.99513e-10	O-Glycosyl hydrolases family 17 protein	glucan endo-1,3-beta-glucosidase precursor, putative, expressed
PhHAL.2G194400	84.1096	-1.18477	0.0766571	-15.4555	6.92554e-54	9.84057e-52	Heavy metal transport/detoxification superfamily protein	heavy metal transport/detoxification protein, putative, expressed
PhHAL.2G194700	33.7022	-0.324263	0.0442225	-7.33254	2.25837e-13	1.57347e-12	Protein kinase superfamily protein	AP2-associated protein kinase 1, putative, expressed
PhHAL.2G195100	5.5215	-0.620891	0.134378	-4.62049	3.82836e-06	1.17925e-05	#N/A	#N/A
PhHAL.2G196000	146.533	0.151678	0.0404677	3.74813	0.000178159	0.000432956	Rhodanese/Cell cycle control phosphatase superfamily protein	rhodanese-like, putative, expressed
PhHAL.2G196100	83.3658	-0.667173	0.095775	-6.96604	3.25991e-12	2.01725e-11	RNA-binding (RRM/RBD/RNP motifs) family protein	RNA recognition motif containing protein, putative, expressed
PhHAL.2G196200	5.08278	-0.275624	0.0803543	-3.43011	0.000603337	0.00134781	topoisomerase 6 subunit B	OsTOP6B - Topoisomerase 6 subunit B, expressed
PhHAL.2G196300	11.5292	-0.245001	0.0841189	-2.91255	0.00358488	0.00696479	NAD(P)-binding Rossmann-fold superfamily protein	oxidoreductase domain protein, putative, expressed
PhHAL.2G196600	2.00721	-0.456954	0.135082	-3.38278	0.000717554	0.00158502	RING/U-box superfamily protein	zinc finger, C3HC4 type domain containing protein, expressed
PhHAL.2G196700	71.0917	0.220716	0.0549747	4.01486	5.94816e-05	0.000155144	Mnd1 family protein	meiotic coiled-coil protein 7, putative, expressed
PhHAL.2G197000	149.042	0.311551	0.0371101	8.39533	4.64593e-17	4.53849e-16	SWAP (Suppressor-of-White-APricot)/surp domain-containing protein / D111/G-patch domain-containing protein	gamma response I protein, putative, expressed
PhHAL.2G200100	100.707	0.0841746	0.0221757	3.7958	0.000147166	0.000362142	protein phosphatase X 2	Ser/Thr protein phosphatase family protein, putative, expressed
PhHAL.2G201200	50.8163	0.0652467	0.0262317	2.48732	0.0128708	0.0223917	Enhancer of polycomb-like transcription factor protein	enhancer of polycomb, putative, expressed
PhHAL.2G202000	59.9822	-0.267409	0.0329819	-8.10777	5.15586e-16	4.57442e-15	Phosphoglycerate mutase family protein	phosphoglycerate mutase, putative, expressed
PhHAL.2G202100	97.3278	0.388071	0.0347296	11.1741	5.46178e-29	1.39186e-27	Protein of unknown function (DUF565)	DUF565 domain containing protein, putative, expressed
PhHAL.2G202700	35.4315	0.0946058	0.0331618	2.85285	0.00433287	0.00828581	Membrane fusion protein Use1	expressed protein
PhHAL.2G203300	37.7726	-0.356529	0.0587219	-6.07148	1.26738e-09	6.01795e-09	ubiquitin-conjugating enzyme 28	ubiquitin-conjugating enzyme, putative, expressed
PhHAL.2G204000	32.1182	-0.535554	0.0698806	-7.66384	1.8045e-14	1.39741e-13	aspartate kinase-homoserine dehydrogenase ii	bifunctional aspartokinase/homoserine dehydrogenase, chloroplast precursor, putative, expressed
PhHAL.2G204100	17.3037	-0.138005	0.0575048	-2.39988	0.0164002	0.0279258	embryo defective 1381	EMB1381, putative, expressed
PhHAL.2G204300	1.32577	-0.917308	0.146551	-6.25929	3.86722e-10	1.94512e-09	UDP-Glycosyltransferase superfamily protein	glycosyl transferase, group 1 domain containing protein, expressed
PhHAL.2G204900	134.352	0.0804628	0.0325733	2.47021	0.0135035	0.0233839	Chlorophyll A-B binding family protein	chlorophyll A-B binding protein, putative, expressed
PhHAL.2G205200	36.3043	-0.164274	0.0419794	-3.91321	9.10782e-05	0.000231084	ferrochelatase 1	ferrochelatase-2, chloroplast precursor, putative, expressed
PhHAL.2G206000	120.169	-0.235114	0.026688	-8.80973	1.25451e-18	1.39063e-17	MMS ZWEI homologue 3	ubiquitin-conjugating enzyme, putative, expressed
PhHAL.2G206500	41.1682	-1.91356	0.13998	-13.6702	1.52986e-42	1.03589e-40	Terpenoid cyclases/Protein prenyltransferases superfamily protein	ent-kaurene synthase, chloroplast precursor, putative, expressed
PhHAL.2G206600	3.81614	-0.727377	0.116315	-6.25351	4.0134e-10	2.01325e-09	#N/A	#N/A
PhHAL.2G206800	67.6433	-1.3943	0.11799	-11.8171	3.18333e-32	1.01198e-30	ytochrome p450, family 71, subfamily B, polypeptide 11	cytochrome P450, putative, expressed
PhHAL.2G207200	5.44349	-0.177673	0.0814403	-2.18163	0.0291367	0.0472006	Rubredoxin-like superfamily protein	cytochrome c oxidase subunit 5B, mitochondrial precursor, putative, expressed
PhHAL.2G208300	14.1904	0.156099	0.0689091	2.26529	0.0234951	0.0387882	Phosphofructokinase family protein	pyrophosphate--fructose 6-phosphate 1-phosphotransferase subunit alpha, putative, expressed
PhHAL.2G208400	1.30277	-0.625826	0.201773	-3.10163	0.00192456	0.00393772	ADP glucose pyrophosphorylase 1	glucose-1-phosphate adenylyltransferase large subunit, chloroplast precursor, putative, expressed
PhHAL.2G208500	15.1116	-0.156617	0.0573062	-2.73298	0.00627643	0.0116497	Transducin/WD40 repeat-like superfamily protein	WD domain, G-beta repeat domain containing protein, expressed
PhHAL.2G208900	7.03941	-0.258901	0.06274	-4.12657	3.68209e-05	9.9041e-05	RNA recognition motif (RRM)-containing protein	RNA recognition motif containing protein, expressed
PhHAL.2G209200	16.1625	-0.306906	0.0476799	-6.43679	1.22026e-10	6.458e-10	Homeodomain-like superfamily protein	Myb-like DNA-binding domain containing protein, putative, expressed
PhHAL.2G209400	2.23916	0.636597	0.13042	4.88113	1.05478e-06	3.51146e-06	LRR and NB-ARC domains-containing disease resistance protein	NBS-LRR disease resistance protein, putative, expressed
PhHAL.2G210700	19.9396	-0.28402	0.0666819	-4.25933	2.05043e-05	5.74342e-05	basic leucine-zipper 44	expressed protein
PhHAL.2G211000	2.45692	-0.561497	0.186632	-3.00858	0.00262471	0.0052349	Thiolase family protein	acetyl-CoA acetyltransferase, cytosolic, putative, expressed
PhHAL.2G213000	13.3025	-0.583373	0.0871409	-6.69459	2.16271e-11	1.23051e-10	chlororespiratory reduction 3	expressed protein
PhHAL.2G213300	26.5032	-0.148449	0.0350505	-4.2353	2.28245e-05	6.35015e-05	VEFS-Box of polycomb protein	ZOS9-03 - C2H2 zinc finger protein, expressed
PhHAL.2G215600	210.68	-0.180652	0.0564782	-3.19862	0.00138089	0.0029013	#N/A	expressed protein
PhHAL.2G215900	5.66407	-0.290499	0.111328	-2.6094	0.0090701	0.0162762	Leucine-rich repeat protein kinase family protein	receptor kinase, putative, expressed
PhHAL.2G218000	16.9798	-0.643089	0.129432	-4.96855	6.74558e-07	2.3054e-06	wall associated kinase 3	OsWAK112d - OsWAK receptor-like protein kinase, expressed
PhHAL.2G218200	47.7003	0.160006	0.0375336	4.26302	2.01683e-05	5.65351e-05	peroxin 3	peroxin-3 family protein, putative, expressed
PhHAL.2G218700	69.6777	-0.304382	0.0632361	-4.81343	1.48365e-06	4.85474e-06	ubiquitin-conjugating enzyme 36	ubiquitin-conjugating enzyme, putative, expressed
PhHAL.2G219400	17.1801	-0.250749	0.0477904	-5.24685	1.54724e-07	5.742e-07	#N/A	expressed protein
PhHAL.2G219500	3.55851	-0.945988	0.14326	-6.60329	4.02141e-11	2.23879e-10	Protein of unknown function (DUF1637)	2-aminoethanethiol dioxygenase, putative, expressed
PhHAL.2G219700	2.22049	0.442839	0.106764	4.14784	3.35632e-05	9.09043e-05	Xanthine/uracil permease family protein	nucleobase-ascorbate transporter, putative, expressed
PhHAL.2G220100	8.50897	-1.00097	0.161144	-6.21162	5.24395e-10	2.59103e-09	wall associated kinase 5	expressed protein
PhHAL.2G220900	6.9981	-0.89655	0.103867	-8.63175	6.04212e-18	6.32782e-17	UDP-D-glucose/UDP-D-galactose 4-epimerase 5	NAD dependent epimerase/dehydratase family protein, putative, expressed
PhHAL.2G221000	91.6542	-0.160141	0.0228779	-6.9998	2.56332e-12	1.60205e-11	RING/U-box superfamily protein	zinc finger family protein, putative, expressed
PhHAL.2G222400	77.6387	-0.474689	0.0536634	-8.84566	9.09894e-19	1.01647e-17	Transmembrane proteins 14C	expressed protein
PhHAL.2G223000	5.48131	-0.333487	0.119417	-2.79263	0.00522822	0.0098583	Amino acid dehydrogenase family protein	bifunctional protein folD, putative, expressed
PhHAL.2G223300	12.5659	-0.588716	0.0853766	-6.89552	5.36664e-12	3.25223e-11	Domain of unknown function (DUF220)	OBP32pep, putative, expressed
PhHAL.2G223400	72.4172	-0.367825	0.0802784	-4.58187	4.60839e-06	1.40294e-05	LRR and NB-ARC domains-containing disease resistance protein	disease resistance protein RGA2, putative, expressed
PhHAL.2G224700	48.4279	-1.28481	0.0795969	-16.1414	1.30463e-58	2.71884e-56	#N/A	hydroxyproline-rich glycoprotein family protein, putative, expressed
PhHAL.2G224800	3.33353	-0.788185	0.161759	-4.87259	1.10145e-06	3.65771e-06	UDP-Glycosyltransferase superfamily protein	hydroquinone glucosyltransferase, putative, expressed
PhHAL.2G225200	11.7183	-0.362915	0.118216	-3.06994	0.00214102	0.00434035	WRKY DNA-binding protein 46	WRKY74, expressed
PhHAL.2G225700	36.3584	0.589281	0.0584734	10.0777	6.92953e-24	1.21695e-22	Fatty acid/sphingolipid desaturase	desaturase/cytochrome b5 protein, putative, expressed
PhHAL.2G225800	8.8679	0.351282	0.131704	2.66721	0.00764829	0.0139422	#N/A	#N/A
PhHAL.2G226200	16.7208	-0.626451	0.0976182	-6.41736	1.38656e-10	7.29897e-10	Concanavalin A-like lectin protein kinase family protein	protein kinase, putative, expressed
PhHAL.2G226400	11.2409	0.797199	0.137602	5.79353	6.89231e-09	3.00423e-08	Concanavalin A-like lectin protein kinase family protein	CHASE domain containing protein, expressed
PhHAL.2G226500	162.841	0.0975658	0.0306236	3.18597	0.00144271	0.00302339	NAD(P)-binding Rossmann-fold superfamily protein	NAD dependent epimerase/dehydratase family protein, putative, expressed
PhHAL.2G226700	30.4117	-0.420873	0.044039	-9.55681	1.21442e-21	1.74675e-20	#N/A	expressed protein
PhHAL.2G227400	548.071	0.478666	0.0679403	7.04539	1.84948e-12	1.1743e-11	Sulfite exporter TauE/SafE family protein	membrane protein, putative, expressed
PhHAL.2G227500	28.7639	0.217403	0.0588452	3.69449	0.000220332	0.000527179	RING/U-box superfamily protein	RING finger protein, putative, expressed
PhHAL.2G227600	37.0982	-0.229973	0.036161	-6.35969	2.02157e-10	1.04436e-09	Ubiquitin domain-containing protein	ubiquitin domain-containing protein 2, putative, expressed
PhHAL.2G227800	9.41771	-0.261418	0.0906935	-2.88243	0.00394622	0.00759989	Leucine-rich repeat transmembrane protein kinase	receptor-like protein kinase 2, putative, expressed
PhHAL.2G228400	2.3737	-0.451478	0.115256	-3.91717	8.95944e-05	0.000227608	NAD(P)-binding Rossmann-fold superfamily protein	oxidoreductase, short chain dehydrogenase/reductase family domain containing protein, expressed
PhHAL.2G228900	42.0085	-0.214518	0.0355257	-6.0384	1.55652e-09	7.32046e-09	Protein of unknown function (DUF810)	expressed protein
PhHAL.2G229600	12.2362	-1.22026	0.149347	-8.17064	3.06763e-16	2.7782e-15	Leucine-rich repeat transmembrane protein kinase protein	protein kinase domain containing protein, expressed
PhHAL.2G229700	7.48737	-0.185638	0.0843861	-2.19987	0.0278164	0.0452533	histone acetyltransferase of the GNAT family 2	acetyltransferase type B catalytic subunit, putative, expressed
PhHAL.2G231300	4.45846	0.608783	0.0733994	8.29411	1.09397e-16	1.02747e-15	ABC2 homolog 6	ABC transporter, ATP-binding protein, putative, expressed
PhHAL.2G231400	34.9556	-0.268923	0.0421389	-6.38183	1.7499e-10	9.09928e-10	Protein kinase superfamily protein	protein kinase domain containing protein, expressed
PhHAL.2G231800	65.7605	-0.221154	0.0470612	-4.69929	2.61061e-06	8.24599e-06	#N/A	#N/A
PhHAL.2G231900	146.773	0.279965	0.0396833	7.05497	1.72636e-12	1.10022e-11	voltage dependent anion channel 1	isochorismate synthase 1, chloroplast precursor, putative, expressed
PhHAL.2G232000	28.6381	-0.196289	0.0721198	-2.7217	0.00649465	0.0120167	isochorismate synthase 2	isochorismate synthase 1, chloroplast precursor, putative, expressed
PhHAL.2G232100	39.8291	-0.177445	0.0780508	-2.27345	0.0229988	0.0380393	#N/A	#N/A
PhHAL.2G233000	6.83862	-0.53236	0.103462	-5.14547	2.66849e-07	9.60105e-07	CRS1 / YhbY (CRM) domain-containing protein	chloroplastic group IIA intron splicing facilitator CRS1, chloroplast precursor, putative, expressed
PhHAL.2G233200	54.7326	-0.581722	0.0606804	-9.58665	9.09896e-22	1.31682e-20	#N/A	expressed protein
PhHAL.2G233300	20.2662	-0.242881	0.037351	-6.50267	7.89087e-11	4.26516e-10	DWD (DDB1-binding WD40 protein) hypersensitive to ABA 1	WD domain, G-beta repeat domain containing protein, expressed
PhHAL.2G233400	112.882	0.117156	0.0265231	4.41714	1.00016e-05	2.92607e-05	#N/A	expressed protein
PhHAL.2G233500	21.5342	0.306791	0.0492412	6.23037	4.65323e-10	2.30828e-09	Metallo-hydrolase/oxidoreductase superfamily protein	metallo-beta-lactamase family protein, putative, expressed
PhHAL.2G233700	6.58076	-0.240577	0.0714421	-3.36743	0.000758709	0.00167042	CwfJ-like family protein / zinc finger (CCCH-type) family protein	cwfJ-like family protein, putative, expressed
PhHAL.2G234100	1.65848	-1.28779	0.310231	-4.15106	3.30935e-05	8.96837e-05	#N/A	expressed protein
PhHAL.2G236100	380.093	-0.157518	0.0451988	-3.485	0.000492132	0.00111573	Integrase-type DNA-binding superfamily protein	ethylene-responsive transcription factor, putative, expressed
PhHAL.2G236700	25.8486	0.212685	0.0742764	2.86342	0.00419092	0.00803073	#N/A	#N/A
PhHAL.2G236900	40.9933	0.76359	0.0832463	9.17266	4.61476e-20	5.81292e-19	Haloacid dehalogenase-like hydrolase (HAD) superfamily protein	uncharacterized glycosyl hydrolase Rv2006/MT2062, putative, expressed
PhHAL.2G237200	7.9606	0.241444	0.068908	3.50387	0.000458555	0.00104555	Thioredoxin superfamily protein	SCO1 protein homolog, mitochondrial precursor, putative, expressed
PhHAL.2G237700	24.0587	-0.413935	0.0744291	-5.56147	2.67511e-08	1.09217e-07	Major facilitator superfamily protein	transporter, putative, expressed
PhHAL.2G237900	8.33446	-0.566138	0.100171	-5.65171	1.58862e-08	6.66581e-08	Major facilitator superfamily protein	transporter, putative, expressed
PhHAL.2G238100	150.194	-0.106376	0.0424444	-2.50623	0.0122026	0.0213281	RING/U-box superfamily protein	zinc finger protein-related, putative, expressed
PhHAL.2G238600	8.16564	-0.575625	0.11955	-4.81493	1.47251e-06	4.82081e-06	#N/A	#N/A
PhHAL.2G239200	39.713	-0.141881	0.0415022	-3.41863	0.000629365	0.00140228	serine/threonine protein kinase 3	serine/threonine-protein kinase 16, putative, expressed
PhHAL.2G239400	30.5907	-0.214377	0.0419196	-5.114	3.15403e-07	1.1238e-06	serine/threonine protein kinase 3	serine/threonine-protein kinase 16, putative, expressed
PhHAL.2G239500	5.18609	0.749333	0.0933873	8.02393	1.02414e-15	8.8724e-15	F-box and associated interaction domains-containing protein	OsFBX323 - F-box domain containing protein, expressed
PhHAL.2G239900	52.7425	-0.205821	0.0831046	-2.47664	0.0132624	0.0230238	#N/A	#N/A
PhHAL.2G240100	5.61923	-0.662717	0.0846177	-7.83189	4.8059e-15	3.92765e-14	enolase 1	enolase, putative, expressed
PhHAL.2G240200	272.671	-0.152824	0.0247503	-6.17463	6.63167e-10	3.24592e-09	heat shock factor binding protein	heat shock factor-binding protein 1, putative, expressed
PhHAL.2G240800	10.8386	-0.261078	0.0697465	-3.74323	0.000181666	0.000440793	#N/A	#N/A
PhHAL.2G240900	2.09749	-1.15461	0.140349	-8.22669	1.92461e-16	1.77125e-15	Protein kinase superfamily protein	serine/threonine-protein kinase, putative, expressed
PhHAL.2G241100	3.32168	-0.383234	0.138156	-2.77392	0.00553859	0.0103965	conserved telomere maintenance component 1	expressed protein
PhHAL.2G241300	324.072	-0.275181	0.0537182	-5.12267	3.01234e-07	1.07536e-06	#N/A	expressed protein
PhHAL.2G241700	5.51278	-2.59482	0.213328	-12.1635	4.86074e-34	1.77715e-32	#N/A	expressed protein
PhHAL.2G242100	36.6557	-0.427647	0.060519	-7.06634	1.59077e-12	1.01796e-11	trehalose-phosphatase/synthase 9	trehalose-6-phosphate synthase, putative, expressed
PhHAL.2G242400	40.704	-1.73874	0.224509	-7.74462	9.58648e-15	7.59628e-14	ARM repeat superfamily protein	armadillo/beta-catenin repeat family protein, putative, expressed
PhHAL.2G242600	2.05806	-0.82226	0.161271	-5.09861	3.4216e-07	1.21177e-06	UDP-Glycosyltransferase superfamily protein	cytokinin-O-glucosyltransferase 1, putative, expressed
PhHAL.2G243000	11.196	-0.26143	0.0839543	-3.11396	0.00184596	0.00379097	glycosyl hydrolase family 81 protein	beta-glucan-binding protein 4, putative, expressed
PhHAL.2G243300	27.3096	-0.378979	0.0507192	-7.4721	7.89228e-14	5.75088e-13	acyl-activating enzyme 17	AMP-binding enzyme, putative, expressed
[truncated: 9,643 more rows]

## Sheet: EGene
GeneID	baseMean	log2FoldChange	lfcSE	stat	pvalue	padj	arabi.defline	rice.defline
PhHAL.1G000100	48.4452	-0.403478	0.0856637	-4.71003	2.47686e-06	9.80085e-06	RING/U-box superfamily protein	zinc finger, C3HC4 type, domain containing protein, expressed
PhHAL.1G000400	0.989368	-1.45775	0.260004	-5.60664	2.06291e-08	1.12086e-07	Late embryogenesis abundant (LEA) hydroxyproline-rich glycoprotein family	harpin-induced protein 1 domain containing protein, expressed
PhHAL.1G000600	1.83108	-3.45575	0.537563	-6.42855	1.28824e-10	9.81808e-10	leucoanthocyanidin dioxygenase	leucoanthocyanidin dioxygenase, putative, expressed
PhHAL.1G001000	14.4603	-0.612651	0.130906	-4.68007	2.86773e-06	1.11987e-05	Transmembrane amino acid transporter family protein	transmembrane amino acid transporter protein, putative, expressed
PhHAL.1G001700	3.69462	0.525061	0.150026	3.49981	0.000465585	0.0012164	ATP binding microtubule motor family protein	kinesin motor domain containing protein, putative, expressed
PhHAL.1G002100	189.18	0.582781	0.10879	5.35694	8.46439e-08	4.18335e-07	Rhodanese/Cell cycle control phosphatase superfamily protein	rhodanese-like domain containing protein, putative, expressed
PhHAL.1G002200	187.857	1.7354	0.107463	16.1489	1.1563e-58	2.55147e-56	sulfurtransferase 18	rhodanese-like domain containing protein, putative, expressed
PhHAL.1G002600	2.14116	-3.70138	0.251673	-14.7071	5.80358e-49	7.66564e-47	ENHANCED DISEASE RESISTANCE 2	START domain containing protein, expressed
PhHAL.1G002700	58.6443	-0.566329	0.0853668	-6.63406	3.26572e-11	2.69002e-10	TCP-1/cpn60 chaperonin family protein	T-complex protein, putative, expressed
PhHAL.1G002900	10.5748	0.331645	0.135158	2.45376	0.0141369	0.0265391	nuclear RNA polymerase C2	DNA-directed RNA polymerase subunit, putative, expressed
PhHAL.1G003300	97.547	0.541944	0.0779579	6.95175	3.60781e-12	3.34494e-11	Ribosomal protein L6 family	ribosomal protein L6, putative, expressed
PhHAL.1G003700	285.355	-0.0965693	0.0410158	-2.35444	0.0185505	0.0337211	AGAMOUS-like 20	expressed protein
PhHAL.1G004100	39.0025	-0.651889	0.0539746	-12.0777	1.38543e-33	7.40317e-32	Uncharacterised conserved protein UCP022280	expressed protein
PhHAL.1G004300	29.2148	-0.411245	0.0627108	-6.5578	5.46056e-11	4.38622e-10	RGPR-related	expressed protein
PhHAL.1G004600	2.00146	1.53564	0.326067	4.7096	2.48206e-06	9.81935e-06	Lactate/malate dehydrogenase family protein	lactate/malate dehydrogenase, putative, expressed
PhHAL.1G004700	30.724	0.57321	0.115554	4.96052	7.03033e-07	3.03198e-06	BCL-2-associated athanogene 7	IQ calmodulin-binding motif family protein, putative, expressed
PhHAL.1G004900	12.7708	1.92925	0.328451	5.8738	4.25916e-09	2.56452e-08	#N/A	#N/A
PhHAL.1G005300	4.9004	1.07979	0.212199	5.08858	3.60753e-07	1.62768e-06	RING/U-box superfamily protein	RNA recognition motif containing protein, putative, expressed
PhHAL.1G005600	187.869	0.122209	0.0475193	2.57178	0.0101176	0.019618	TMPIT-like protein	transmembrane protein 120A, putative, expressed
PhHAL.1G005800	147.993	-0.20433	0.0414613	-4.92822	8.29827e-07	3.53331e-06	U5 small nuclear ribonucleoprotein helicase, putative	U5 small nuclear ribonucleoprotein 200 kDa helicase, putative, expressed
PhHAL.1G005900	36.0452	-0.517668	0.0701938	-7.37483	1.64552e-13	1.77579e-12	from the Czech \'roh\' meaning \'corner\'	expressed protein
PhHAL.1G006000	1.03084	-0.855272	0.324495	-2.6357	0.00839633	0.0166243	#N/A	#N/A
PhHAL.1G006300	20.7273	-0.452424	0.0814441	-5.55502	2.77574e-08	1.47693e-07	Tetratricopeptide repeat (TPR)-like superfamily protein	tetratricopeptide repeat domain containing protein, expressed
PhHAL.1G006400	12.4913	0.321594	0.0829804	3.87554	0.000106389	0.000315533	#N/A	expressed protein
PhHAL.1G006800	76.7888	0.484888	0.176779	2.74291	0.00608967	0.0124448	hydroperoxide lyase 1	cytochrome P450, putative, expressed
PhHAL.1G006900	4.86847	0.791433	0.181783	4.35373	1.33838e-05	4.67202e-05	Tetratricopeptide repeat (TPR)-like superfamily protein	pentatricopeptide, putative, expressed
PhHAL.1G007400	66.5253	0.459324	0.0942888	4.87146	1.10777e-06	4.62439e-06	Zinc-binding ribosomal protein family protein	ribosomal protein L37, putative, expressed
PhHAL.1G007900	46.0735	-0.664584	0.106313	-6.25118	4.07371e-10	2.89857e-09	D-aminoacyl-tRNA deacylases	ethanol tolerance protein GEKO1, putative, expressed
PhHAL.1G008600	130.054	0.12834	0.0559534	2.2937	0.0218076	0.0389494	transcription regulatory protein SNF2, putative	SNF2 family N-terminal domain containing protein, expressed
PhHAL.1G008900	100.565	-0.997873	0.104031	-9.59207	8.63372e-22	2.03691e-20	NC domain-containing protein-related	NC domain-containing protein, putative, expressed
PhHAL.1G009200	4.51774	-0.625908	0.172857	-3.62096	0.000293511	0.00079634	serine carboxypeptidase-like 48	OsSCP6 - Putative Serine Carboxypeptidase homologue, expressed
PhHAL.1G009500	33.0758	-0.200739	0.0545928	-3.67702	0.000235977	0.000653186	SKP1 interacting partner 4	OsFBK2 - F-box domain and kelch repeat containing protein, expressed
PhHAL.1G009600	32.4672	0.214024	0.0939746	2.27747	0.0227583	0.0404756	#N/A	expressed protein
PhHAL.1G010000	13.7408	0.45834	0.176872	2.59137	0.00955947	0.0186496	Nucleic acid-binding, OB-fold-like protein	S1 RNA binding domain containing protein, expressed
PhHAL.1G010200	30.784	-2.13134	0.257988	-8.2614	1.43974e-16	2.12796e-15	catalase 1	catalase isozyme A, putative, expressed
PhHAL.1G010400	57.484	0.266777	0.0916995	2.90925	0.00362292	0.00778279	transcription factor IIIA	ZOS2-02 - C2H2 zinc finger protein, expressed
PhHAL.1G010800	3.18341	-1.29381	0.215771	-5.99623	2.0195e-09	1.28661e-08	YELLOW STRIPE like 7	transposon protein, putative, unclassified, expressed
PhHAL.1G011100	81.9176	-0.257582	0.0672855	-3.82819	0.000129089	0.000377074	NAD(P)-binding Rossmann-fold superfamily protein	oxidoreductase, short chain dehydrogenase/reductase family domain containing protein, expressed
PhHAL.1G011200	287.499	-0.666824	0.0362472	-18.3966	1.3995e-75	7.09435e-73	basic helix-loop-helix (bHLH) DNA-binding superfamily protein	basic helix-loop-helix DND-binding domain containing protein, expressed
PhHAL.1G011300	1.44925	-0.705869	0.240644	-2.93324	0.00335439	0.00726669	phytosulfokin receptor 1	phytosulfokine receptor precursor, putative, expressed
PhHAL.1G011600	331.873	-0.194411	0.0530541	-3.66439	0.000247933	0.000683054	Low PSII Accumulation 3	expressed protein
PhHAL.1G011700	43.3933	0.409238	0.0986743	4.14736	3.36333e-05	0.000109367	#N/A	canopy homolog 2 precursor, putative, expressed
PhHAL.1G011900	9.24704	-0.425564	0.131548	-3.23505	0.00121623	0.00290927	glutamate receptor 3.3	glutamate receptor, putative, expressed
PhHAL.1G012000	13.9112	-0.507893	0.128689	-3.94668	7.92418e-05	0.000240106	FKBP-like peptidyl-prolyl cis-trans isomerase family protein	peptidyl-prolyl cis-trans isomerase, FKBP-type, putative, expressed
PhHAL.1G012200	16.5322	0.346573	0.0777666	4.45658	8.32794e-06	3.01131e-05	autophagy protein Apg5 family	autophagy protein 5, putative, expressed
PhHAL.1G012500	19.7799	0.324674	0.0905955	3.58378	0.000338659	0.000908582	Glycosyltransferase family 29 (sialyltransferase) family protein	sialyltransferase family domain containing protein, expressed
PhHAL.1G012900	20.7686	-0.195085	0.0676722	-2.8828	0.00394156	0.00838756	Zn-dependent exopeptidases superfamily protein	zinc carboxypeptidase family protein, putative, expressed
PhHAL.1G013200	5.26777	0.630637	0.145845	4.32401	1.5322e-05	5.28946e-05	Tetratricopeptide repeat (TPR)-like superfamily protein	PPR repeat containing protein, expressed
PhHAL.1G013300	1.0676	-1.90646	0.348463	-5.47106	4.47356e-08	2.30638e-07	aminoalcoholphosphotransferase 1	CDP-alcohol phosphatidyltransferase, putative, expressed
PhHAL.1G013600	18.5835	-0.272337	0.114241	-2.38388	0.0171311	0.0314733	pentatricopeptide (PPR) repeat-containing protein	PPR repeat domain containing protein, putative, expressed
PhHAL.1G014000	3.16363	0.847837	0.184457	4.5964	4.29846e-06	1.62774e-05	Single hybrid motif superfamily protein	expressed protein
PhHAL.1G014400	29.99	0.291107	0.0697733	4.17219	3.01684e-05	9.88881e-05	RHO-related protein from plants 1	ras-related protein, putative, expressed
PhHAL.1G014600	27.4168	-0.879695	0.0924141	-9.51905	1.74765e-21	4.02196e-20	Amino acid dehydrogenase family protein	bifunctional protein folD, putative, expressed
PhHAL.1G014700	57.5091	-0.193765	0.0732383	-2.64569	0.00815256	0.0161826	glutamate tRNA synthetase	glutamyl-tRNA synthetase, putative, expressed
PhHAL.1G014900	188.409	-0.220332	0.0611159	-3.60514	0.000311982	0.00084098	cold shock domain protein 1	glycine-rich protein 2, putative, expressed
PhHAL.1G015000	13.7413	0.230049	0.0742043	3.10021	0.00193386	0.00442119	methyltransferases	expressed protein
PhHAL.1G015100	1162.48	-0.85637	0.107964	-7.93203	2.15597e-15	2.85574e-14	Cyclophilin-like peptidyl-prolyl cis-trans isomerase family protein	peptidyl-prolyl cis-trans isomerase, putative, expressed
PhHAL.1G015300	15.0826	-0.735313	0.125175	-5.87427	4.24714e-09	2.55893e-08	#N/A	expressed protein
PhHAL.1G015400	35.9744	-0.398019	0.0721736	-5.51474	3.49293e-08	1.82692e-07	Abscisic acid-responsive (TB2/DP1, HVA22) family protein	HVA22, putative, expressed
PhHAL.1G015700	6.35941	-1.56248	0.264423	-5.90901	3.44161e-09	2.11642e-08	terpene synthase 14	terpene synthase, putative, expressed
PhHAL.1G015800	8.71696	-1.98094	0.131974	-15.0101	6.30857e-51	9.7788e-49	Tetratricopeptide repeat (TPR)-like superfamily protein	pentatricopeptide, putative, expressed
PhHAL.1G016000	222.418	-0.433631	0.0576461	-7.52229	5.38238e-14	6.12201e-13	SIN3 associated polypeptide P18	histone deacetylase complex subunit SAP18, putative, expressed
PhHAL.1G016100	1.21577	1.062	0.294571	3.60524	0.000311862	0.000840775	Nucleotidyltransferase family protein	expressed protein
PhHAL.1G016400	234.888	0.113895	0.0520468	2.18832	0.0286459	0.0497254	Translation initiation factor eIF3 subunit	translation initiation factor eIF3 subunit, putative, expressed
PhHAL.1G016500	8.58343	0.740133	0.135931	5.44493	5.18249e-08	2.63923e-07	Chaperone DnaJ-domain superfamily protein	division protein, putative, expressed
PhHAL.1G016600	108.58	0.456799	0.106013	4.30889	1.64074e-05	5.63517e-05	#N/A	expressed protein
PhHAL.1G016700	14.5331	-0.529684	0.165851	-3.19373	0.00140447	0.00331307	Calcium-binding EF-hand family protein	EF hand family protein, putative, expressed
PhHAL.1G016900	54.3603	-0.156862	0.0501286	-3.12919	0.0017529	0.00404496	arginine/serine-rich splicing factor 35	RNA recognition motif containing protein, expressed
PhHAL.1G017000	24.1034	-1.02981	0.118364	-8.70039	3.30755e-18	5.66542e-17	Ribosomal RNA adenine dimethylase family protein	dimethyladenosine transferase, putative, expressed
PhHAL.1G017100	31.1779	-0.639219	0.087631	-7.29444	2.99912e-13	3.13379e-12	cell division control 2	cyclin-dependent kinase A-2, putative, expressed
PhHAL.1G017200	83.614	-0.171092	0.0469576	-3.64353	0.000268923	0.000736338	shrunken seed protein (SSE1)	SSE1, putative, expressed
PhHAL.1G017400	49.6641	-0.687017	0.0681403	-10.0824	6.60995e-24	1.83397e-22	Protein of unknown function (DUF1218)	fiber protein Fb34, putative, expressed
PhHAL.1G017500	6.27021	1.44993	0.201791	7.18529	6.70665e-13	6.77748e-12	NAD(P)-linked oxidoreductase superfamily protein	oxidoreductase, aldo/keto reductase family protein, putative, expressed
PhHAL.1G017600	414.595	0.235766	0.0461421	5.10956	3.22907e-07	1.46752e-06	NAD(P)-linked oxidoreductase superfamily protein	oxidoreductase, aldo/keto reductase family protein, putative, expressed
PhHAL.1G018500	2.29185	0.793274	0.205849	3.85367	0.000116358	0.000342824	basic helix-loop-helix (bHLH) DNA-binding superfamily protein	CPuORF31 - conserved peptide uORF-containing transcript, expressed
PhHAL.1G019500	19.7386	0.287211	0.0774773	3.70704	0.000209698	0.000586792	#N/A	#N/A
PhHAL.1G019700	446.413	0.275021	0.067476	4.07584	4.58485e-05	0.000145628	Polyketide cyclase/dehydrase and lipid transport superfamily protein	membrane related protein CP5, putative, expressed
PhHAL.1G020000	219.881	0.349178	0.0497003	7.02567	2.13047e-12	2.01958e-11	isopropyl malate isomerase large subunit 1	3-isopropylmalate dehydratase large subunit 2, putative, expressed
PhHAL.1G020700	9.24269	-0.554658	0.140938	-3.93549	8.3027e-05	0.000250322	BAX inhibitor 1	transmembrane BAX inhibitor motif-containing protein, putative, expressed
PhHAL.1G020800	2.00583	1.97681	0.363961	5.4314	5.59142e-08	2.83593e-07	cyclin p4;1	cyclin, putative, expressed
PhHAL.1G020900	2.12622	1.58251	0.272955	5.79771	6.72279e-09	3.92445e-08	RNA-binding KH domain-containing protein	KH domain containing protein, putative, expressed
PhHAL.1G021200	315.718	0.32237	0.10014	3.21918	0.00128559	0.0030588	Chlorophyll A-B binding family protein	expressed protein
PhHAL.1G021800	14.297	-0.52901	0.121176	-4.36565	1.26745e-05	4.43514e-05	Small nuclear ribonucleoprotein family protein	LSM domain containing protein, expressed
PhHAL.1G022000	28.6944	-0.206764	0.0782359	-2.64282	0.00822182	0.0163045	cytidinediphosphate diacylglycerol synthase 4	phosphatidate cytidylyltransferase, putative, expressed
PhHAL.1G022100	4.40632	1.02023	0.169147	6.03164	1.62308e-09	1.0447e-08	Pentatricopeptide repeat (PPR) superfamily protein	PPR repeat domain containing protein, putative, expressed
PhHAL.1G022200	13.472	-0.51036	0.14838	-3.43954	0.000582699	0.00148999	Phosphoribosyltransferase family protein	phosphoribosyl transferase, putative, expressed
PhHAL.1G022400	31.5272	-0.222268	0.0816989	-2.72058	0.00651681	0.013224	#N/A	expressed protein
PhHAL.1G022800	2.20089	-0.781184	0.210682	-3.70789	0.000208996	0.00058524	protein dimerizations	expressed protein
PhHAL.1G023000	31.8528	-0.165877	0.0665849	-2.49121	0.012731	0.0241512	ADP-ribosylation factor B1B	ADP-ribosylation factor, putative, expressed
PhHAL.1G024000	14.2156	-0.431629	0.137086	-3.14859	0.0016406	0.00381162	SWIB/MDM2 domain superfamily protein	SWIB/MDM2 domain containing protein, expressed
PhHAL.1G024100	484.69	0.358124	0.084254	4.25053	2.1327e-05	7.1699e-05	pyridoxine biosynthesis 2	pyridoxal biosynthesis protein PDX2, putative, expressed
PhHAL.1G024300	30.8213	-0.180519	0.0564929	-3.19542	0.00139627	0.00329622	SBP (S-ribonuclease binding protein) family protein	expressed protein
PhHAL.1G025600	16341	-0.307923	0.0958256	-3.21337	0.00131189	0.00311268	#N/A	expressed protein
PhHAL.1G026300	1.61234	-0.837054	0.208644	-4.01188	6.02365e-05	0.000187176	#N/A	expressed protein
PhHAL.1G026800	10.8193	-0.601296	0.135641	-4.433	9.29322e-06	3.33149e-05	RING/FYVE/PHD zinc finger superfamily protein	zinc finger, C3HC4 type family protein, expressed
PhHAL.1G027100	7.40974	0.327985	0.127381	2.57483	0.0100289	0.0194723	Pentatricopeptide repeat (PPR) superfamily protein	PPR repeat domain containing protein, putative, expressed
PhHAL.1G027300	149.952	-0.221183	0.0577613	-3.82925	0.000128532	0.000375506	Sec14p-like phosphatidylinositol transfer family protein	expressed protein
PhHAL.1G028200	35.655	-0.663785	0.175489	-3.7825	0.000155263	0.000446095	Protein of unknown function (DUF1645)	DUF1645 domain containing protein, putative, expressed
PhHAL.1G028300	145.015	-0.453785	0.11186	-4.05672	4.97659e-05	0.000156955	L-aspartate oxidase	L-aspartate oxidase 1, putative, expressed
PhHAL.1G028400	44.9592	-0.19172	0.0534462	-3.58717	0.000334289	0.000897369	Uncharacterised protein family (UPF0497)	retrotransposon protein, putative, unclassified, expressed
PhHAL.1G028600	8.62357	0.540861	0.118624	4.55947	5.12829e-06	1.92065e-05	MAP kinase 9	CGMC_MAPKCMGC_2.7 - CGMC includes CDA, MAPK, GSK3, and CLKC kinases, expressed
PhHAL.1G029300	59.6886	0.772657	0.0918605	8.4112	4.05831e-17	6.33258e-16	5\'-AMP-activated protein kinase-related	5-AMP-activated protein kinase beta-1 subunit-related, putative, expressed
PhHAL.1G029800	26.8733	-0.611351	0.0707567	-8.64019	5.61176e-18	9.43138e-17	Transducin family protein / WD-40 repeat family protein	transducin family protein, putative, expressed
PhHAL.1G029900	32.9558	0.190952	0.0624543	3.05746	0.00223218	0.00501639	Plant protein 1589 of unknown function	plant-specific domain TIGR01589 family protein, putative, expressed
PhHAL.1G030000	423.463	0.267467	0.0958822	2.78954	0.00527836	0.0109357	Ribosomal protein L3 family protein	ribosomal protein L3, putative, expressed
PhHAL.1G030100	4.0722	0.713272	0.192411	3.70703	0.000209707	0.000586792	Cleavage and polyadenylation specificity factor (CPSF) A subunit protein	cleavage and polyadenylation specificity factor, putative, expressed
PhHAL.1G030200	0.940134	1.04294	0.437884	2.38178	0.017229	0.0316254	#N/A	histone acetyltransferase HAC1, putative, expressed
PhHAL.1G030500	1108.91	0.427717	0.0998837	4.28215	1.85093e-05	6.29142e-05	high chlorophyll fluorescence phenotype 173	UOS1, putative, expressed
PhHAL.1G030600	3.2933	-0.573405	0.257227	-2.22918	0.0258019	0.0452661	Leucine-rich repeat protein kinase family protein	xa21, putative, expressed
PhHAL.1G030800	42.9013	-0.290064	0.0659429	-4.39872	1.08893e-05	3.85941e-05	Ggamma-subunit 1	AGG2, putative, expressed
PhHAL.1G030900	3.62995	0.554115	0.205303	2.69901	0.00695455	0.0140348	DNA helicase (RECQl4A)	helicase conserved C-terminal domain containing protein, expressed
PhHAL.1G031200	38.4747	-0.456384	0.0676519	-6.74607	1.51905e-11	1.30754e-10	RNA-binding (RRM/RBD/RNP motifs) family protein	marker Xucw84, putative, expressed
PhHAL.1G031400	20.5556	1.07786	0.131194	8.21577	2.10812e-16	3.07704e-15	myb-like HTH transcriptional regulator family protein	Myb-like DNA-binding domain containing protein, putative, expressed
PhHAL.1G031500	320.559	0.396783	0.0678336	5.84936	4.93466e-09	2.94478e-08	chaperone binding;ATPase activators	activator of 90 kDa heat shock protein ATPase homolog, putative, expressed
PhHAL.1G031600	8.8075	0.577511	0.134416	4.29645	1.73553e-05	5.92817e-05	SHK1 binding protein 1	arginine N-methyltransferase 5, putative, expressed
PhHAL.1G031700	11.9316	-0.269874	0.0929353	-2.90389	0.00368563	0.00790302	O-Glycosyl hydrolases family 17 protein	glucan endo-1,3-beta-glucosidase precursor, putative, expressed
PhHAL.1G032000	175.399	0.908722	0.108499	8.37539	5.50405e-17	8.51063e-16	cycloartenol synthase 1	cycloartenol synthase, putative, expressed
PhHAL.1G032100	141.293	2.26676	0.0887238	25.5484	5.71348e-144	1.07162e-140	cycloartenol synthase 1	cycloartenol synthase, putative, expressed
PhHAL.1G032300	101.912	0.63873	0.0669704	9.53749	1.46327e-21	3.40509e-20	molybdopterin biosynthesis MoaE family protein	molybdenum cofactor synthesis protein 2 large subunit, putative, expressed
PhHAL.1G032800	5.01276	3.34994	0.583974	5.73646	9.66767e-09	5.51481e-08	#N/A	transposon protein, putative, CACTA, En/Spm sub-class, expressed
PhHAL.1G033500	15.9437	0.511732	0.192568	2.6574	0.00787448	0.0156837	eukaryotic translation initiation factor 4A1	DEAD-box ATP-dependent RNA helicase, putative, expressed
PhHAL.1G033800	40.7091	0.990046	0.116757	8.47958	2.26015e-17	3.5986e-16	double-stranded DNA binding	expressed protein
PhHAL.1G034200	391.551	0.385096	0.0783753	4.91348	8.94737e-07	3.79076e-06	breast basic conserved 1	ribosomal protein L13, putative, expressed
PhHAL.1G034500	76.9083	0.107975	0.0419311	2.57505	0.0100224	0.0194617	Pyridoxamine 5\'-phosphate oxidase family protein	pyridoxamine 5\'-phosphate oxidase family protein, putative, expressed
PhHAL.1G035400	103.198	-0.105174	0.0371576	-2.83049	0.00464763	0.00973107	DEAD-box protein abstrakt, putative	DEAD-box ATP-dependent RNA helicase 35A, putative, expressed
PhHAL.1G035600	16.0574	-0.533202	0.0969332	-5.50071	3.78259e-08	1.97237e-07	FAD/NAD(P)-binding oxidoreductase family protein	apoptosis-inducing factor 2, putative, expressed
PhHAL.1G035800	107.732	0.250391	0.034258	7.30897	2.69193e-13	2.82856e-12	Galactose oxidase/kelch repeat superfamily protein	OsFBO8 - F-box and other domain containing protein, expressed
PhHAL.1G036700	10.369	0.639154	0.143391	4.45741	8.29545e-06	3.00076e-05	#N/A	expressed protein
PhHAL.1G036900	34.31	1.00136	0.171489	5.8392	5.2453e-09	3.10644e-08	embryo defective 1303	EMB1303, putative, expressed
PhHAL.1G037600	3.6931	-0.96999	0.239441	-4.05107	5.09847e-05	0.000160448	Leucine-rich receptor-like protein kinase family protein	phytosulfokine receptor precursor, putative, expressed
PhHAL.1G038200	0.997306	1.20978	0.291008	4.15718	3.22195e-05	0.00010517	receptor like protein 2	phytosulfokine receptor precursor, putative, expressed
PhHAL.1G038400	21.0383	-1.28112	0.200593	-6.38665	1.69556e-10	1.2695e-09	cytochrome P450, family 76, subfamily C, polypeptide 4	cytochrome P450, putative, expressed
PhHAL.1G039900	189.077	0.743867	0.0751221	9.90211	4.07567e-23	1.06024e-21	polyubiquitin 10	ubiquitin family protein, putative, expressed
PhHAL.1G040300	3.00823	-3.02009	0.299969	-10.068	7.65038e-24	2.10397e-22	#N/A	expressed protein
PhHAL.1G040400	0.915443	-3.61521	0.372444	-9.70673	2.82242e-22	6.88391e-21	sulfurtransferase 18	rhodanese-like domain containing protein, putative, expressed
PhHAL.1G040700	35.3978	-0.240287	0.0557458	-4.31041	1.62953e-05	5.59974e-05	Modifier of rudimentary (Mod(r)) protein	modifier of rudimentary protein, expressed
PhHAL.1G041100	3.28994	-0.840063	0.281404	-2.98525	0.00283344	0.00621931	#N/A	#N/A
PhHAL.1G041200	1.48696	-0.856158	0.212576	-4.02754	5.63628e-05	0.000176043	EPS15 homology domain 1	EH domain-containing protein 1, putative, expressed
PhHAL.1G041800	2.78077	-1.09905	0.323896	-3.39322	0.000690758	0.00173564	Sugar isomerase (SIS) family protein	uncharacterized protein CPn_0526/CP_0226/CPj0526/CpB0547, putative, expressed
PhHAL.1G042400	227.96	-0.391981	0.0652279	-6.00941	1.862e-09	1.19153e-08	Regulator of Vps4 activity in the MVB pathway protein	DUF292 domain containing protein, expressed
PhHAL.1G042800	20.6786	-0.295656	0.104644	-2.82535	0.00472294	0.00987332	electron transport SCO1/SenC family protein	SCO1 protein homolog, mitochondrial precursor, putative, expressed
PhHAL.1G043200	63.1094	-0.130316	0.0554447	-2.35037	0.0187549	0.034043	F-box/RNI-like superfamily protein	OsFBLD1 - F-box, LRR and FBD domain containing protein, expressed
PhHAL.1G043900	13.6881	0.864465	0.124042	6.96915	3.18863e-12	2.97247e-11	SOS3-interacting protein 1	CAMK_KIN1/SNF1/Nim1_like.13 - CAMK includes calcium/calmodulin depedent protein kinases, expressed
PhHAL.1G044200	150.227	-0.12634	0.0546186	-2.31313	0.0207156	0.0372452	Zinc finger C-x8-C-x5-C-x3-H type family protein	zinc finger C-x8-C-x5-C-x3-H type family protein, expressed
PhHAL.1G044600	804.928	-0.785254	0.0746137	-10.5243	6.67795e-26	2.12954e-24	polyubiquitin 10	ubiquitin family protein, putative, expressed
PhHAL.1G045000	12.0996	-0.406332	0.154156	-2.63584	0.00839285	0.0166191	Ribosomal protein S11 family protein	ribosomal protein, putative, expressed
PhHAL.1G045100	28.7989	3.09093	0.254065	12.1659	4.7218e-34	2.62795e-32	#N/A	#N/A
PhHAL.1G045300	11.0739	2.94619	0.363479	8.10553	5.25182e-16	7.37851e-15	#N/A	#N/A
PhHAL.1G046400	1.41995	-1.59256	0.186797	-8.52564	1.5197e-17	2.45297e-16	Pentatricopeptide repeat (PPR) superfamily protein	EMB2758, putative, expressed
PhHAL.1G046500	1.59908	2.86665	0.343296	8.35035	6.80582e-17	1.04204e-15	#N/A	#N/A
PhHAL.1G046600	49.6392	0.365112	0.0585523	6.23565	4.49893e-10	3.18182e-09	OTU-like cysteine protease family protein	OTU-like cysteine protease family protein, putative, expressed
PhHAL.1G046800	46.0891	0.653932	0.111785	5.84993	4.91793e-09	2.93573e-08	Protein kinase superfamily protein	protein kinase, putative, expressed
PhHAL.1G047400	21.9686	0.648146	0.0792658	8.17686	2.91326e-16	4.17745e-15	holocarboxylase synthase 1	biotin--protein ligase, putative, expressed
PhHAL.1G047500	57.7094	0.347017	0.0826361	4.19934	2.67698e-05	8.8584e-05	mercaptopyruvate sulfurtransferase 1	rhodanese-like domain containing protein, putative, expressed
PhHAL.1G047800	5.67326	-0.49059	0.191318	-2.56426	0.0103395	0.0200049	tubulin beta 8	tubulin/FtsZ domain containing protein, putative, expressed
PhHAL.1G048100	63.8886	-0.431277	0.156913	-2.74851	0.00598675	0.0122598	SAUR-like auxin-responsive protein family	OsSAUR6 - Auxin-responsive SAUR gene family member, expressed
PhHAL.1G049300	29.9118	-0.249404	0.057963	-4.30282	1.6864e-05	5.77613e-05	O-fucosyltransferase family protein	protein-O-fucosyltransferase 1, putative, expressed
PhHAL.1G049500	42.3219	-0.238646	0.0719846	-3.31524	0.000915649	0.00224086	FKBP-like peptidyl-prolyl cis-trans isomerase family protein	peptidyl-prolyl cis-trans isomerase, FKBP-type, putative, expressed
PhHAL.1G049600	85.4942	0.307075	0.0798921	3.84362	0.000121231	0.000356228	hydroxymethylbilane synthase	porphobilinogen deaminase, chloroplast precursor, putative, expressed
PhHAL.1G049700	15.1879	-0.881371	0.0976544	-9.02541	1.79025e-19	3.46165e-18	#N/A	expressed protein
PhHAL.1G050000	1.32249	1.25314	0.300623	4.16846	3.0667e-05	0.000100417	#N/A	expressed protein
PhHAL.1G050100	65.5175	0.456414	0.105386	4.33088	1.48517e-05	5.14231e-05	Ribosomal protein L18e/L15 superfamily protein	60S ribosomal protein, putative, expressed
PhHAL.1G050700	20.2535	0.587715	0.0932207	6.30455	2.89035e-10	2.09391e-09	Single hybrid motif superfamily protein	glycine cleavage system H protein, putative, expressed
PhHAL.1G051100	32.9011	0.311411	0.056946	5.46853	4.53793e-08	2.337e-07	nuclear factor Y, subunit C2	core histone H2A/H2B/H3/H4, putative, expressed
PhHAL.1G051300	15.6069	0.974699	0.119009	8.19011	2.60978e-16	3.76821e-15	#N/A	transglycosylase SLT domain containing protein, expressed
PhHAL.1G051500	77.3146	0.546223	0.0662965	8.23909	1.73526e-16	2.54868e-15	glyceraldehyde-3-phosphate dehydrogenase of plastid 1	glyceraldehyde-3-phosphate dehydrogenase, putative, expressed
PhHAL.1G052200	30.1522	-0.160562	0.0707606	-2.26909	0.0232626	0.0412666	copper-exporting ATPase / responsive-to-antagonist 1 / copper-transporting ATPase (RAN1)	copper-transporting ATPase, putative, expressed
PhHAL.1G052500	4.55678	-0.499522	0.125164	-3.99095	6.58082e-05	0.000202543	urease accessory protein D	URED, putative, expressed
PhHAL.1G052600	38.1755	0.546696	0.0829622	6.58971	4.40695e-11	3.57822e-10	cytochrome P450, family 97, subfamily B, polypeptide 3	cytochrome P450, putative, expressed
PhHAL.1G053100	38.4489	0.342145	0.0966381	3.54048	0.000399394	0.00105671	LEM3 (ligand-effect modulator 3) family protein / CDC50 family protein	cell cycle control protein, putative, expressed
PhHAL.1G053200	108.974	0.683081	0.0902995	7.56462	3.88994e-14	4.53166e-13	aldehyde dehydrogenase 5F1	aldehyde dehydrogenase, putative, expressed
PhHAL.1G053500	29.7706	0.248282	0.0866621	2.86495	0.00417075	0.00883217	squamosa promoter binding protein-like 10	OsSPL11 - SBP-box gene family member, expressed
PhHAL.1G054000	40.1342	-0.751872	0.0900034	-8.35382	6.609e-17	1.01356e-15	Protein of unknown function (DUF581)	DUF581 domain containing protein, expressed
PhHAL.1G054100	4.24902	-1.72484	0.251728	-6.85201	7.28209e-12	6.50705e-11	high-affinity K+ transporter 1	OsHKT1;3 - Na+ transporter, expressed
PhHAL.1G054200	128.35	-0.182171	0.0735213	-2.4778	0.0132196	0.0249669	basic leucine zipper 9	bZIP transcription factor domain containing protein, expressed
PhHAL.1G055000	310.586	-0.256233	0.089579	-2.86042	0.00423084	0.00894629	B-box 32	B-box zinc finger family protein, putative, expressed
PhHAL.1G055100	29.6221	-1.09478	0.0874232	-12.5227	5.60676e-36	3.52887e-34	STRUBBELIG-receptor family 1	STRUBBELIG-RECEPTOR FAMILY 3 precursor, putative, expressed
PhHAL.1G055400	94.3101	0.293738	0.0806727	3.64111	0.000271469	0.000742769	Eukaryotic protein of unknown function (DUF872)	expressed protein
PhHAL.1G055600	82.6999	0.437329	0.086513	5.05507	4.30237e-07	1.91721e-06	autoinhibited Ca2+ -ATPase, isoform 8	calcium-transporting ATPase, plasma membrane-type, putative, expressed
PhHAL.1G056300	29.6812	-0.189448	0.0648294	-2.92226	0.00347502	0.00749596	histone mono-ubiquitination 2	zinc finger, C3HC4 type domain containing protein, expressed
PhHAL.1G056700	2.77834	-1.74245	0.227346	-7.66432	1.79779e-14	2.17544e-13	#N/A	transposon protein, putative, CACTA, En/Spm sub-class, expressed
PhHAL.1G056900	33.9351	-0.865704	0.147292	-5.87747	4.1658e-09	2.51557e-08	FGGY family of carbohydrate kinase	FGGY family of carbohydrate kinases, putative, expressed
PhHAL.1G057100	21.371	3.3168	0.270257	12.2727	1.2688e-34	7.39056e-33	FGGY family of carbohydrate kinase	FGGY family of carbohydrate kinases, putative, expressed
PhHAL.1G057300	189.978	0.338234	0.0779523	4.33899	1.4314e-05	4.96712e-05	CONSTANS-like 4	CCT/B-box zinc finger protein, putative, expressed
PhHAL.1G057500	70.4924	-0.300532	0.0873861	-3.43913	0.000583589	0.00149207	secE/sec61-gamma protein transport protein	protein transport protein SEC61 subunit gamma, putative, expressed
PhHAL.1G057700	8.05635	-0.581762	0.121027	-4.80688	1.53307e-06	6.27002e-06	#N/A	zinc finger, C3HC4 type domain containing protein, expressed
PhHAL.1G058300	1.78292	-1.79458	0.242924	-7.38741	1.49718e-13	1.62131e-12	#N/A	OsFBX154 - F-box domain containing protein, expressed
PhHAL.1G058500	6.75751	0.473223	0.109997	4.30213	1.69164e-05	5.79171e-05	Protein kinase superfamily protein	STE_PAK_Ste20_STLK.1 - STE kinases include homologs to sterile 7, sterile 11 and sterile 20 from yeast, expressed
PhHAL.1G058600	94.1221	-0.361372	0.0595144	-6.07201	1.26321e-09	8.26973e-09	Metal-dependent phosphohydrolase	HD domain containing protein 2, putative, expressed
PhHAL.1G060300	104.293	0.257341	0.0935007	2.75229	0.00591807	0.0121351	cinnamoyl coa reductase	cinnamoyl CoA reductase, putative, expressed
PhHAL.1G060900	112.224	-0.191707	0.0592644	-3.23478	0.00121737	0.00291125	ubiquitin fusion degradation 1	ubiquitin fusion degradation protein, putative, expressed
PhHAL.1G061000	119.454	0.214628	0.0958233	2.23983	0.0251022	0.0441749	casein lytic proteinase B4	chaperone protein clpB 1, putative, expressed
PhHAL.1G061300	84.7251	0.158819	0.0505369	3.14263	0.00167436	0.00388141	proteasome beta subunit C1	peptidase, T1 family, putative, expressed
PhHAL.1G061600	262.024	-0.0898229	0.0390391	-2.30084	0.0214006	0.0383078	KNOTTED1-like homeobox gene 3	homeobox protein knotted-1, putative, expressed
PhHAL.1G062000	1.42064	-0.477986	0.214175	-2.23176	0.0256311	0.0450002	#N/A	#N/A
PhHAL.1G062400	8.32194	0.342075	0.123429	2.77143	0.00558099	0.011503	Ankyrin repeat family protein with DHHC zinc finger domain	palmitoyltransferase TIP1, putative, expressed
PhHAL.1G062600	73.4122	0.220749	0.0527771	4.18267	2.88102e-05	9.47842e-05	sucrose phosphate synthase 1F	sucrose-phosphate synthase, putative, expressed
PhHAL.1G062700	95.3523	-0.342513	0.0558782	-6.12964	8.80787e-10	5.9148e-09	Ubiquitin system component Cue protein	CUE domain containing protein, expressed
PhHAL.1G063400	22.5103	0.643276	0.125191	5.13836	2.77143e-07	1.27124e-06	#N/A	expressed protein
PhHAL.1G063800	4.75098	0.403552	0.144351	2.79562	0.00517999	0.010758	Exostosin family protein	exostosin family domain containing protein, expressed
PhHAL.1G063900	53.5931	0.648614	0.0787849	8.23273	1.82999e-16	2.6836e-15	#N/A	expressed protein
PhHAL.1G064000	1.72531	1.93892	0.290881	6.66569	2.63424e-11	2.1959e-10	SHV3-like 5	glycerophosphoryl diester phosphodiesterase family protein, putative, expressed
PhHAL.1G064100	136.038	0.660733	0.0554851	11.9083	1.07155e-32	5.49123e-31	#N/A	GA16396-PA, putative, expressed
PhHAL.1G064300	5.64594	-0.497803	0.196122	-2.53823	0.0111416	0.0213804	myb domain protein 77	myb-like DNA-binding domain containing protein, putative, expressed
PhHAL.1G064600	118.523	0.606487	0.132584	4.57436	4.77673e-06	1.79652e-05	UDP-Glycosyltransferase superfamily protein	limonoid UDP-glucosyltransferase, putative, expressed
PhHAL.1G064800	7.30277	1.27339	0.172222	7.39389	1.42595e-13	1.55044e-12	Ubiquitin-like superfamily protein	expressed protein
PhHAL.1G065400	25.5765	0.195767	0.0860918	2.27394	0.0229698	0.040803	Expressed protein	expressed protein
PhHAL.1G065600	9.80962	-1.31268	0.207453	-6.32759	2.49018e-10	1.82445e-09	GDSL-like Lipase/Acylhydrolase superfamily protein	GDSL-like lipase/acylhydrolase, putative, expressed
PhHAL.1G065800	63.5122	0.173722	0.0582876	2.98042	0.00287854	0.00631017	ethylene responsive element binding factor 3	AP2 domain containing protein, expressed
PhHAL.1G066000	1.178	0.857401	0.32764	2.6169	0.00887314	0.0174669	ABC transporter family protein	multidrug resistance protein, putative, expressed
PhHAL.1G066700	3.51755	-0.446189	0.15992	-2.79008	0.00526951	0.0109198	RING/U-box superfamily protein	zinc finger, C3HC4 type domain containing protein, expressed
PhHAL.1G067900	85.5813	0.64904	0.140258	4.62747	3.70156e-06	1.41831e-05	Thioredoxin superfamily protein	peroxiredoxin, putative, expressed
PhHAL.1G068200	2.37622	0.865337	0.204301	4.23561	2.27934e-05	7.62871e-05	#N/A	expressed protein
PhHAL.1G068800	9.6887	0.397581	0.107853	3.68631	0.000227526	0.00063222	SEC7-like guanine nucleotide exchange family protein	guanine nucleotide exchange family protein, putative, expressed
PhHAL.1G069200	18.9285	0.662097	0.113152	5.85139	4.87495e-09	2.91285e-08	Integral membrane HRF1 family protein	YIF1B, putative, expressed
PhHAL.1G069400	45.8456	0.255006	0.0719939	3.54205	0.000397034	0.00105091	Citrate synthase family protein	citrate synthase, putative, expressed
PhHAL.1G069500	21.34	-0.172972	0.0658948	-2.62498	0.00866548	0.0171012	KH domain-containing protein / zinc finger (CCCH type) family protein	zinc finger C-x8-C-x5-C-x3-H type family protein, expressed
PhHAL.1G069600	8.1969	-0.454099	0.0967948	-4.69136	2.71391e-06	1.06445e-05	Nse4, component of Smc5/6 DNA repair complex	expressed protein
PhHAL.1G069900	13.4835	0.620617	0.181123	3.42649	0.000611437	0.00155669	STRUBBELIG-receptor family 8	Leucine Rich Repeat family protein, expressed
PhHAL.1G070000	895.948	0.926432	0.176803	5.2399	1.60662e-07	7.62494e-07	lipoxygenase 2	lipoxygenase, putative, expressed
PhHAL.1G070100	19.46	0.212581	0.0874644	2.43049	0.0150784	0.0281348	Tubulin binding cofactor C domain-containing protein	tubulin binding cofactor C, putative, expressed
PhHAL.1G070400	4.95213	-0.531264	0.127837	-4.15578	3.24176e-05	0.000105744	bZIP transcription factor family protein	transcription factor, putative, expressed
PhHAL.1G070700	651.329	-0.335969	0.0455712	-7.37238	1.67606e-13	1.80356e-12	#N/A	#N/A
PhHAL.1G070900	8.63349	-0.416267	0.111655	-3.72814	0.000192895	0.000543805	Chaperone DnaJ-domain superfamily protein	heat shock protein DnaJ, putative, expressed
PhHAL.1G071100	52.7601	-0.140397	0.0460917	-3.04603	0.00231883	0.00518689	ZIP metal ion transporter family	metal cation transporter, putative, expressed
PhHAL.1G071300	37.3672	0.673511	0.0789736	8.52831	1.48506e-17	2.39913e-16	outer envelope protein of 80 kDa	outer membrane protein, OMP85 family protein, expressed
PhHAL.1G071700	256.855	0.575162	0.0754486	7.62323	2.4741e-14	2.9407e-13	fumarylacetoacetase, putative	fumarylacetoacetase, putative, expressed
PhHAL.1G071800	5.37427	0.384266	0.128956	2.97983	0.00288407	0.00632083	Beta-ketoacyl synthase	3-oxoacyl-synthase, putative, expressed
PhHAL.1G072200	25.7876	0.237477	0.0589362	4.0294	5.59194e-05	0.000174775	Regulator of chromosome condensation (RCC1) family protein	Regulator of chromosome condensation domain containing protein, expressed
PhHAL.1G072300	3.32012	-0.924939	0.143559	-6.44293	1.17188e-10	8.99703e-10	alpha/beta-Hydrolases superfamily protein	protein with a conserved N-terminal region, putative, expressed
PhHAL.1G073000	1.65788	-0.844372	0.224652	-3.75858	0.000170878	0.000487081	#N/A	expressed protein
PhHAL.1G073200	46.1184	0.153656	0.0666639	2.30494	0.02117	0.0379675	ubiquitin family protein	Ubiquitin family domain containing protein, expressed
PhHAL.1G073500	136.246	0.560699	0.0763211	7.34658	2.03343e-13	2.16208e-12	Ribosomal protein L12/ ATP-dependent Clp protease adaptor protein ClpS family protein	ribosomal protein L7/L12 C-terminal domain containing protein, expressed
PhHAL.1G074400	6.11102	0.360121	0.159126	2.26311	0.0236289	0.0418453	Pentatricopeptide repeat (PPR) superfamily protein	PPR repeat containing protein, expressed
PhHAL.1G074500	2.11795	0.847887	0.200375	4.2315	2.32142e-05	7.76173e-05	C2 calcium/lipid-binding and GRAM domain containing protein	GRAM and C2 domains containing protein, putative, expressed
PhHAL.1G074700	19.013	1.02324	0.115694	8.84437	9.20429e-19	1.65996e-17	Sec14p-like phosphatidylinositol transfer family protein	CRAL/TRIO domain containing protein, expressed
PhHAL.1G074800	25.4442	0.340719	0.127483	2.67266	0.00752532	0.0150558	Glycosyl hydrolase superfamily protein	glycosyl hydrolases family 17, putative, expressed
PhHAL.1G075400	90.6165	-0.241648	0.0653267	-3.69907	0.000216387	0.000604311	#N/A	expressed protein
PhHAL.1G077800	564.517	-0.186548	0.07911	-2.35808	0.0183698	0.0334249	Basic-leucine zipper (bZIP) transcription factor family protein	bZIP transcription factor domain containing protein, expressed
PhHAL.1G078100	88.7816	0.3276	0.0584324	5.60647	2.06496e-08	1.12132e-07	Disease resistance protein (CC-NBS-LRR class) family	NB-ARC domain containing protein, expressed
PhHAL.1G078400	116.205	0.249362	0.0734879	3.39324	0.000690721	0.00173564	Cyclophilin-like peptidyl-prolyl cis-trans isomerase family protein	peptidyl-prolyl cis-trans isomerase, putative, expressed
PhHAL.1G078800	189.969	-0.0963287	0.0406763	-2.36818	0.0178759	0.0326561	regulatory particle triple-A ATPase 6A	26S protease regulatory subunit, putative, expressed
PhHAL.1G079500	278.976	-0.741657	0.118494	-6.25902	3.87413e-10	2.77219e-09	UDP-Glycosyltransferase superfamily protein	cytokinin-O-glucosyltransferase 3, putative, expressed
PhHAL.1G079800	3.2095	-1.12858	0.189485	-5.95606	2.58391e-09	1.62141e-08	UDP-glucosyl transferase 73D1	flavonol-3-O-glycoside-7-O-glucosyltransferase 1, putative, expressed
PhHAL.1G080300	2.21675	-2.14141	0.307228	-6.97011	3.16702e-12	2.95379e-11	Leucine-rich repeat protein kinase family protein	receptor-like protein kinase precursor, putative, expressed
PhHAL.1G080600	106.09	-0.777729	0.0904344	-8.59992	7.97686e-18	1.32285e-16	nucleotide transporter 1	plastidic ATP/ADP-transporter, putative, expressed
PhHAL.1G080700	93.567	-0.281043	0.0700439	-4.01238	6.01091e-05	0.000186811	RNA-binding (RRM/RBD/RNP motifs) family protein	RNA recognition motif containing protein, putative, expressed
PhHAL.1G080800	1.23398	-0.855808	0.340395	-2.51416	0.0119315	0.0227796	pleiotropic drug resistance 12	pleiotropic drug resistance protein, putative, expressed
PhHAL.1G081000	16.098	0.315574	0.133454	2.36466	0.0180467	0.0329258	fatty acyl-ACP thioesterases B	myristoyl-acyl carrier protein thioesterase, chloroplast precursor, putative, expressed
PhHAL.1G081100	5.8878	2.76341	0.249599	11.0714	1.72734e-28	6.53187e-27	#N/A	#N/A
PhHAL.1G081200	84.9569	-0.290039	0.0492952	-5.88372	4.01149e-09	2.43087e-08	SPOC domain / Transcription elongation factor S-II protein	transcription factor S-II, central domain containing protein, expressed
PhHAL.1G081900	3.96652	0.668014	0.202899	3.29234	0.000993563	0.00241358	#N/A	expressed protein
PhHAL.1G082200	4.99124	0.681311	0.147403	4.6221	3.79869e-06	1.45227e-05	UDP-Glycosyltransferase superfamily protein	sterol glucosyltransferase, putative, expressed
PhHAL.1G082600	35.9404	1.25163	0.164779	7.59579	3.0592e-14	3.59964e-13	ABC2 homolog 7	ABC transporter, ATP-binding protein, putative, expressed
PhHAL.1G082700	4.12644	2.13526	0.281919	7.57402	3.61842e-14	4.22322e-13	ABC2 homolog 6	ABC transporter, ATP-binding protein, putative, expressed
PhHAL.1G083900	28.3903	2.4035	0.302464	7.94641	1.91992e-15	2.56481e-14	#N/A	hypothetical protein
PhHAL.1G084000	43.3339	0.393991	0.168439	2.33906	0.0193321	0.0349858	#N/A	hypothetical protein
PhHAL.1G084100	201.991	0.195496	0.039884	4.90162	9.50517e-07	4.01423e-06	Root hair defective 3 GTP-binding protein (RHD3)	SEY1, putative, expressed
PhHAL.1G084200	8.81144	2.61216	0.303282	8.61297	7.11929e-18	1.18377e-16	#N/A	hypothetical protein
PhHAL.1G085100	4.55686	2.26714	0.302986	7.48266	7.28333e-14	8.15559e-13	Leucine-rich repeat protein kinase family protein	receptor-like protein kinase precursor, putative, expressed
PhHAL.1G085600	118.465	-0.830516	0.103636	-8.01379	1.11228e-15	1.51943e-14	#N/A	expressed protein
PhHAL.1G085900	2.73764	1.69662	0.28453	5.96289	2.47812e-09	1.5592e-08	#N/A	#N/A
PhHAL.1G086300	4.24646	0.606056	0.13552	4.47208	7.74638e-06	2.81517e-05	S-adenosyl-L-methionine-dependent methyltransferases superfamily protein	NOL1/NOP2/sun family protein, putative, expressed
PhHAL.1G086600	59.9182	-0.559893	0.124729	-4.48887	7.1602e-06	2.61532e-05	aminopeptidase M1	puromycin-sensitive aminopeptidase, putative, expressed
PhHAL.1G087400	28.9779	0.179693	0.0757742	2.37143	0.0177195	0.0324082	Peptidase C13 family	GPI-anchor transamidase precursor, putative, expressed
PhHAL.1G087500	28.5173	0.343287	0.120562	2.8474	0.00440782	0.00928494	tetraspanin2	tetraspanin family protein, putative, expressed
PhHAL.1G087600	155.999	0.493958	0.107921	4.57703	4.71618e-06	1.77659e-05	Uncharacterised protein family (UPF0497)	integral membrane protein, putative, expressed
PhHAL.1G087900	36.0377	0.812721	0.136407	5.95806	2.55246e-09	1.60382e-08	cytokinin-responsive gata factor 1	GATA zinc finger domain containing protein, expressed
PhHAL.1G088200	61.3704	-0.311775	0.060456	-5.15706	2.50857e-07	1.16031e-06	Protein kinase superfamily protein	protein kinase domain containing protein, expressed
PhHAL.1G088300	18.8232	-0.538776	0.079618	-6.76701	1.31468e-11	1.14053e-10	Flavodoxin family protein	NADPH reductase, putative, expressed
PhHAL.1G088400	14.1236	0.502001	0.147128	3.412	0.00064488	0.00163297	histone deacetylase 2	histone deacetylase, putative, expressed
PhHAL.1G089100	27.1536	0.381458	0.106916	3.56782	0.000359964	0.000960381	#N/A	#N/A
PhHAL.1G089300	435.395	0.282324	0.0921084	3.06513	0.00217575	0.00490367	cytochrome P450, family 711, subfamily A, polypeptide 1	cytochrome P450, putative, expressed
PhHAL.1G089400	1.1625	1.86007	0.310317	5.99409	2.04625e-09	1.30187e-08	O-acetylserine (thiol) lyase B	cysteine synthase, putative, expressed
PhHAL.1G089800	62.2513	-0.138896	0.0507094	-2.73906	0.00616157	0.0125766	Protein phosphatase 2A, regulatory subunit PR55	serine/threonine protein phosphatase 2A 55 kDa regulatory subunit B, putative, expressed
PhHAL.1G090100	40.5677	0.315087	0.0650642	4.84271	1.28078e-06	5.28195e-06	Metallopeptidase M24 family protein	xaa-Pro dipeptidase, putative, expressed
PhHAL.1G090400	14.5053	0.344263	0.12021	2.86384	0.00418538	0.00886016	N-MYC downregulated-like 1	pollen-specific protein SF21, putative, expressed
PhHAL.1G090700	92.68	-0.386243	0.0524717	-7.36098	1.82568e-13	1.95336e-12	Peroxisomal membrane 22 kDa (Mpv17/PMP22) family protein	Mpv17 / PMP22 family domain containing protein, expressed
PhHAL.1G091200	1.73919	-0.979703	0.175174	-5.59274	2.23516e-08	1.2078e-07	PYR1-like 2	bet v I allergen family protein, putative, expressed
PhHAL.1G091900	94.8659	0.253693	0.0580084	4.37338	1.22335e-05	4.29766e-05	early nodulin-related	early nodulin 93 ENOD93 protein, putative, expressed
PhHAL.1G092100	57.0296	-0.179657	0.073895	-2.43125	0.015047	0.0280817	#N/A	#N/A
PhHAL.1G093100	74.1911	0.601103	0.108304	5.55013	2.85464e-08	1.51633e-07	Ribosomal protein S24e family protein	40S ribosomal protein S24, putative, expressed
PhHAL.1G093500	363.522	0.921855	0.102187	9.02123	1.85981e-19	3.57771e-18	tonoplast monosaccharide transporter2	transporter family protein, putative, expressed
PhHAL.1G093600	13.794	0.576159	0.144523	3.98663	6.70175e-05	0.000205995	P-loop containing nucleoside triphosphate hydrolases superfamily protein	kinesin motor domain containing protein, expressed
PhHAL.1G093900	28.5234	-0.416451	0.0939856	-4.43101	9.37914e-06	3.36037e-05	Protein of unknown function (DUF1677)	expressed protein
PhHAL.1G094000	13.3555	0.291908	0.121051	2.41145	0.0158894	0.0294546	#N/A	expressed protein
PhHAL.1G094100	74.5632	0.193794	0.0526954	3.67763	0.000235414	0.000652013	Leucine-rich repeat (LRR) family protein	protein phosphatase 1 regulatory subunit SDS22, putative, expressed
PhHAL.1G094400	1.39554	1.08283	0.375047	2.88718	0.00388715	0.00828586	Integrase-type DNA-binding superfamily protein	ethylene-responsive transcription factor TINY, putative, expressed
PhHAL.1G094800	3.08467	-1.54154	0.207081	-7.44415	9.75735e-14	1.08034e-12	#N/A	expressed protein
PhHAL.1G095000	4.57575	0.598499	0.158251	3.78195	0.000155602	0.000447001	NAD-dependent epimerase/dehydratase family protein	NAD dependent epimerase/dehydratase family domain containing protein, expressed
PhHAL.1G095100	43.031	-0.847809	0.243309	-3.4845	0.000493058	0.00128175	NAD-dependent epimerase/dehydratase family protein	NAD dependent epimerase/dehydratase family domain containing protein, expressed
PhHAL.1G095300	121.907	-0.454788	0.0637584	-7.133	9.82067e-13	9.68945e-12	citrate synthase 3	citrate synthase, putative, expressed
PhHAL.1G095500	54.8349	-0.589824	0.19155	-3.07921	0.0020755	0.00470204	heat shock transcription factor C1	HSF-type DNA-binding domain containing protein, expressed
PhHAL.1G096000	5.18172	0.461999	0.140966	3.27738	0.00104774	0.00253348	Protein with RNI-like/FBD-like domains	OsFBD13 - F-box and FBD domain containing protein, expressed
PhHAL.1G096500	148.009	0.179279	0.061979	2.89257	0.003821	0.00816063	plant U-box 17	spotted leaf 11, putative, expressed
PhHAL.1G096700	1076.19	-0.114404	0.042379	-2.69955	0.00694337	0.0140153	NAD(P)-binding Rossmann-fold superfamily protein	Complex I intermediate-associated protein 30 domain containing protein, putative, expressed
PhHAL.1G096800	47.1347	-0.498975	0.10661	-4.68037	2.86357e-06	1.11871e-05	#N/A	expressed protein
PhHAL.1G096900	59.5147	-0.248807	0.0636965	-3.90614	9.37811e-05	0.000280357	actin-related protein C3	actin-related protein 2/3 complex subunit 3, putative, expressed
PhHAL.1G097100	73.4384	0.373248	0.0985466	3.78753	0.000152153	0.000437631	Ribosomal protein L16p/L10e family protein	ribosomal protein, putative, expressed
PhHAL.1G097500	4.36073	-0.885621	0.175182	-5.05543	4.29414e-07	1.914e-06	FAD-binding Berberine family protein	berberine and berberine like domain containing protein, expressed
PhHAL.1G097700	4.86701	0.343077	0.12973	2.64454	0.00818016	0.0162288	Leucine-rich repeat protein kinase family protein	BRASSINOSTEROID INSENSITIVE 1-associated receptor kinase 1 precursor, putative, expressed
PhHAL.1G097900	125.946	-0.125844	0.0465491	-2.70347	0.00686195	0.0138628	Protein kinase superfamily protein	CGMC_GSK.4 - CGMC includes CDA, MAPK, GSK3, and CLKC kinases, expressed
PhHAL.1G098200	6.85471	0.625048	0.179741	3.47749	0.000506128	0.00131263	Peroxidase superfamily protein	peroxidase precursor, putative, expressed
PhHAL.1G099200	1.3755	3.46606	0.350377	9.89239	4.49191e-23	1.16529e-21	#N/A	#N/A
PhHAL.1G099800	2.83127	-0.645867	0.261067	-2.47395	0.0133628	0.025217	Leucine-rich repeat protein kinase family protein	receptor-like kinase, putative, expressed
PhHAL.1G100200	14.8634	0.208585	0.0733395	2.8441	0.00445375	0.00937432	Mitogen activated protein kinase kinase kinase-related	protein kinase domain containing protein, expressed
PhHAL.1G100300	4.10832	0.880966	0.149112	5.9081	3.4608e-09	2.12474e-08	UDP-Glycosyltransferase superfamily protein	hydroquinone glucosyltransferase, putative, expressed
PhHAL.1G100800	40.7793	-0.814498	0.0920661	-8.84688	8.99972e-19	1.62619e-17	phosphoenolpyruvate carboxylase 3	phosphoenolpyruvate carboxylase, putative, expressed
PhHAL.1G100900	155.624	0.57763	0.112834	5.1193	3.06664e-07	1.39878e-06	CTC-interacting domain 9	CID11, putative, expressed
PhHAL.1G101100	32.2172	0.163625	0.0617342	2.65048	0.00803779	0.0159746	ubiquitin-specific protease 15	ubiquitin carboxyl-terminal hydrolase family protein, expressed
PhHAL.1G101200	1.23355	0.82397	0.256228	3.21577	0.00130094	0.00308984	#N/A	#N/A
PhHAL.1G101400	28.9924	0.193575	0.0652819	2.96523	0.00302461	0.00660492	RING/U-box superfamily protein	expressed protein
PhHAL.1G101800	84.6543	0.575399	0.102004	5.64094	1.69127e-08	9.3189e-08	potassium channel in Arabidopsis thaliana 1	potassium channel KAT1, putative, expressed
PhHAL.1G102500	107.782	0.354866	0.0848463	4.18246	2.88371e-05	9.48392e-05	sodium/calcium exchanger family protein / calcium-binding EF hand family protein	calcium-binding EF hand family protein, putative, expressed
PhHAL.1G102800	11.3428	0.242674	0.095606	2.53827	0.0111401	0.0213798	P-loop containing nucleoside triphosphate hydrolases superfamily protein	DEAD-box ATP-dependent RNA helicase, putative, expressed
PhHAL.1G104200	9.50138	0.362741	0.107397	3.37757	0.000731289	0.00182783	NAD(P)-linked oxidoreductase superfamily protein	oxidoreductase, aldo/keto reductase family protein, putative, expressed
PhHAL.1G105300	7.32838	-0.956527	0.209054	-4.5755	4.75082e-06	1.78785e-05	fucosyltransferase 1	xyloglucan fucosyltransferase, putative, expressed
PhHAL.1G105600	157.7	-0.256748	0.0726711	-3.53301	0.00041085	0.00108394	Major facilitator superfamily protein	transporter family protein, putative, expressed
PhHAL.1G106700	2.23104	-1.48272	0.240974	-6.15304	7.60115e-10	5.13756e-09	#N/A	expressed protein
PhHAL.1G107000	71.8875	0.235814	0.0620554	3.80005	0.000144668	0.000418733	ENTH/VHS/GAT family protein	VHS and GAT domain containing protein, expressed
PhHAL.1G107400	10.9265	0.327864	0.145591	2.25196	0.0243249	0.0429441	D-aminoacid aminotransferase-like PLP-dependent enzymes superfamily protein	aminotransferase domain containing protein, putative, expressed
PhHAL.1G107500	28.7807	-0.29106	0.0677543	-4.29581	1.74054e-05	5.94227e-05	#N/A	gamma-secretase subunit APH-1B, putative, expressed
PhHAL.1G107900	3.62762	0.732856	0.229644	3.19127	0.00141647	0.00333676	Protein kinase family protein with leucine-rich repeat domain	receptor-like protein kinase 5 precursor, putative, expressed
PhHAL.1G108000	0.88391	0.771106	0.301149	2.56054	0.0104508	0.0201953	myb domain protein 3r-4	MYB family transcription factor, putative, expressed
PhHAL.1G108100	7.49327	-0.452711	0.134892	-3.3561	0.000790511	0.0019607	myb domain protein 3r-4	MYB family transcription factor, putative, expressed
PhHAL.1G108600	6.76147	-0.410032	0.138193	-2.9671	0.00300626	0.00656714	#N/A	#N/A
PhHAL.1G108700	129.68	0.371571	0.110937	3.34937	0.000809947	0.00200546	F-box family protein with a domain of unknown function (DUF295)	expressed protein
PhHAL.1G108800	21.4195	0.244939	0.0711461	3.44277	0.000575798	0.00147375	like COV 1	protein of unknown function DUF502 domain containing protein, expressed
PhHAL.1G109200	1.09003	-1.27955	0.253288	-5.05177	4.37738e-07	1.94693e-06	Transducin family protein / WD-40 repeat family protein	WD repeat-containing protein, putative, expressed
PhHAL.1G109900	24.8806	0.304551	0.1125	2.70711	0.00678715	0.013728	C2H2 and C2HC zinc fingers superfamily protein	proline-rich protein HaeIII subfamily 1 precursor, putative, expressed
PhHAL.1G110000	52.4742	-0.502384	0.0703655	-7.13964	9.3578e-13	9.24736e-12	phosphoribosylanthranilate isomerase 1	tryptophan biosynthesis protein trpCF, putative, expressed
PhHAL.1G110400	70.323	-0.139754	0.0621277	-2.24946	0.0244835	0.0431955	#N/A	expressed protein
PhHAL.1G110500	37.5432	-0.677536	0.0957167	-7.07856	1.45665e-12	1.40757e-11	Calcineurin-like metallo-phosphoesterase superfamily protein	Ser/Thr protein phosphatase family protein, putative, expressed
PhHAL.1G111000	1.1218	1.02217	0.411851	2.4819	0.0130685	0.0247189	cytochrome P450, family 87, subfamily A, polypeptide 6	cytochrome P450, putative, expressed
PhHAL.1G111200	16.2209	-0.860441	0.0973767	-8.83621	9.90179e-19	1.77721e-17	#N/A	expressed protein
PhHAL.1G112700	9.52558	0.350062	0.11809	2.96438	0.00303296	0.00662026	tRNAse Z1	nuclear ribonuclease Z, putative, expressed
PhHAL.1G113100	9.64392	-0.639992	0.12357	-5.17918	2.22868e-07	1.03571e-06	#N/A	expressed protein
PhHAL.1G113300	830.145	-0.498585	0.13711	-3.63639	0.000276484	0.000754508	BCL-2-associated athanogene 6	expressed protein
PhHAL.1G113400	3.18517	-1.39073	0.235383	-5.90837	3.45502e-09	2.12328e-08	#N/A	#N/A
PhHAL.1G113700	16.3712	-1.61181	0.177783	-9.06617	1.23269e-19	2.41341e-18	#N/A	#N/A
PhHAL.1G113800	154.347	0.767367	0.112285	6.83411	8.25141e-12	7.33128e-11	Ribosomal protein L21	50S ribosomal protein L21, chloroplast precursor, putative, expressed
PhHAL.1G114000	56.8421	-0.279907	0.0628844	-4.45113	8.54184e-06	3.08097e-05	#N/A	expressed protein
PhHAL.1G114100	115.638	0.844863	0.243597	3.46828	0.000523799	0.00135322	#N/A	expressed protein
PhHAL.1G114400	1.87458	1.00208	0.246815	4.06006	4.90605e-05	0.000154991	Protein of unknown function (DUF3133)	extra-large G-protein-related, putative, expressed
PhHAL.1G114800	303.343	-0.174736	0.0735398	-2.37608	0.0174976	0.0320369	thylakoid rhodanese-like	expressed protein
PhHAL.1G115500	67.6849	1.17126	0.202327	5.78894	7.08301e-09	4.12063e-08	#N/A	#N/A
PhHAL.1G115600	60.1226	-0.967814	0.173626	-5.57413	2.48767e-08	1.33463e-07	#N/A	#N/A
PhHAL.1G116000	3.38275	-1.63174	0.161713	-10.0904	6.0918e-24	1.69774e-22	Pectin lyase-like superfamily protein	polygalacturonase, putative, expressed
PhHAL.1G116100	371.401	-0.213224	0.0501518	-4.25157	2.12273e-05	7.13894e-05	regulatory components of ABA receptor 3	CAPIP1, putative, expressed
PhHAL.1G116400	29.2154	0.364574	0.0680509	5.35736	8.44446e-08	4.1746e-07	Zinc finger (CCCH-type/C3HC4-type RING finger) family protein	Zinc finger C-x8-C-x5-C-x3-H type domain containing protein, expressed
PhHAL.1G116800	106.284	0.14826	0.0512321	2.89388	0.00380517	0.0081296	spermidine synthase 3	spermidine synthase, putative, expressed
PhHAL.1G116900	21.6703	0.950325	0.1034	9.19079	3.89978e-20	7.97647e-19	Ribosomal RNA processing Brix domain protein	Brix domain containing protein, putative, expressed
PhHAL.1G117700	1.31657	2.31233	0.34524	6.69775	2.1166e-11	1.78422e-10	#N/A	#N/A
PhHAL.1G118900	2.72134	-1.16723	0.277035	-4.21329	2.51679e-05	8.36078e-05	#N/A	VQ domain containing protein, putative, expressed
PhHAL.1G119100	6.29154	-1.46411	0.146266	-10.0099	1.37891e-23	3.71593e-22	dual specificity protein phosphatase-related	tyrosine-protein phosphatase YVH1, putative, expressed
PhHAL.1G119300	3.45394	1.9216	0.291791	6.58555	4.53209e-11	3.67664e-10	Protein kinase family protein with leucine-rich repeat domain	receptor-like protein kinase 5 precursor, putative, expressed
PhHAL.1G119600	4.23134	-0.481344	0.175406	-2.74417	0.00606635	0.0124011	global transcription factor group E4	bromodomain containing protein, expressed
PhHAL.1G120800	1.80395	-3.78961	0.368115	-10.2946	7.44917e-25	2.23905e-23	#N/A	#N/A
PhHAL.1G121100	52.8606	1.36903	0.12345	11.0898	1.40667e-28	5.35164e-27	Pyridine nucleotide-disulphide oxidoreductase family protein	pyridine nucleotide-disulphide oxidoreductase domain containing protein, expressed
PhHAL.1G121800	1.58886	-1.04287	0.275793	-3.78134	0.000155984	0.000447824	UDP-Glycosyltransferase superfamily protein	cytokinin-O-glucosyltransferase 2, putative, expressed
PhHAL.1G122200	1.19164	-4.48873	0.323563	-13.8728	9.25991e-44	9.20543e-42	UDP-glucosyl transferase 85A7	UDP-glucoronosyl/UDP-glucosyl transferase, putative, expressed
PhHAL.1G122400	1.90877	-5.10199	0.418662	-12.1864	3.67277e-34	2.06866e-32	DNA binding	DNA binding protein, putative, expressed
PhHAL.1G122900	3.45059	-0.983849	0.281176	-3.49904	0.00046693	0.00121957	F-box/RNI-like superfamily protein	OsFBX136 - F-box domain containing protein, expressed
PhHAL.1G124100	60.0314	0.901513	0.198305	4.5461	5.46495e-06	2.03819e-05	ARM repeat superfamily protein	expressed protein
PhHAL.1G124200	132.253	0.469968	0.0698235	6.73079	1.6874e-11	1.44252e-10	protein serine/threonine phosphatases;protein kinases;catalytics;cAMP-dependent protein kinase regulators;ATP binding;protein serine/threonine phosphatases	AGC_PKA/PKG_like.1 - ACG kinases include homologs to PKA, PKG and PKC, expressed
PhHAL.1G124300	23.3244	0.226173	0.0760828	2.97272	0.00295174	0.00645556	RNI-like superfamily protein	Leucine Rich Repeat family protein, expressed
PhHAL.1G124700	9.626	-1.99919	0.233854	-8.54886	1.24307e-17	2.02388e-16	LRR and NB-ARC domains-containing disease resistance protein	disease resistance protein RGA2, putative, expressed
PhHAL.1G125100	21.6891	0.482578	0.0989667	4.87617	1.08168e-06	4.52733e-06	#N/A	expressed protein
PhHAL.1G125300	41.6591	0.191448	0.0632827	3.02528	0.00248404	0.00551956	leucine-rich repeat transmembrane protein kinase family protein	BRASSINOSTEROID INSENSITIVE 1-associated receptor kinase 1 precursor, putative, expressed
PhHAL.1G125800	5.4526	-0.322197	0.131942	-2.44196	0.0146077	0.0273272	S-locus lectin protein kinase family protein	serine/threonine-protein kinase receptor precursor, putative, expressed
PhHAL.1G126300	4.21475	-0.516739	0.15701	-3.29112	0.000997908	0.00242259	Protein of unknown function (DUF594)	expressed protein
PhHAL.1G126600	2544.89	-0.24402	0.0862985	-2.82762	0.00468952	0.00981221	elongation factor family protein	GTP-binding protein typA/bipA, putative, expressed
PhHAL.1G129400	30.4962	0.244828	0.0952713	2.56979	0.0101759	0.0197128	nucleolar essential protein-related	ribosome biogenesis protein NEP1, putative, expressed
PhHAL.1G129800	27.1074	0.271145	0.0773388	3.50593	0.000455007	0.00119092	prolyl oligopeptidase family protein	OsPOP5 - Putative Prolyl Oligopeptidase homologue, expressed
PhHAL.1G130100	65.0923	0.512542	0.132348	3.87267	0.000107651	0.000318973	#N/A	expressed protein
PhHAL.1G131100	162.809	-0.328966	0.0575959	-5.71162	1.11903e-08	6.32567e-08	Protein with RING/U-box and TRAF-like domains	seven in absentia protein family domain containing protein, expressed
PhHAL.1G131200	44.3757	-0.233022	0.0717195	-3.24907	0.00115784	0.00277881	CLP protease regulatory subunit X	AAA family ATPase, putative, expressed
PhHAL.1G131600	8.19355	4.93168	0.276141	17.8593	2.44821e-71	9.00366e-69	#N/A	#N/A
PhHAL.1G131700	28.7953	-0.170358	0.0546749	-3.11583	0.00183429	0.00421668	#N/A	expressed protein
PhHAL.1G132200	8.1496	-0.406549	0.154175	-2.63694	0.00836588	0.016571	O-fucosyltransferase family protein	growth regulator related protein, putative, expressed
PhHAL.1G134200	1.82603	0.655241	0.189508	3.45758	0.000545044	0.00140308	acetone-cyanohydrin lyase	esterase, putative, expressed
PhHAL.1G136200	323.922	0.150544	0.0579728	2.5968	0.00940965	0.0183918	Nucleic acid-binding, OB-fold-like protein	eukaryotic translation initiation factor 1A, putative, expressed
PhHAL.1G136600	30.726	3.45479	0.429853	8.03713	9.19634e-16	1.25995e-14	P-loop containing nucleoside triphosphate hydrolases superfamily protein	uncharacterized kinase mug58, putative, expressed
PhHAL.1G136700	3.2224	3.31816	0.446965	7.42376	1.13841e-13	1.25305e-12	Protein phosphatase 2A regulatory B subunit family protein	transposon protein, putative, unclassified, expressed
PhHAL.1G137300	8.45007	0.447683	0.114835	3.89849	9.67946e-05	0.000288767	#N/A	#N/A
PhHAL.1G137600	7.95595	4.34858	0.264184	16.4604	7.06044e-61	1.83925e-58	P-loop containing nucleoside triphosphate hydrolases superfamily protein	tRNA-splicing endonuclease positive effector-related, putative, expressed
PhHAL.1G138300	168.238	0.259506	0.0532197	4.87613	1.08187e-06	4.52733e-06	chloroplastic NIFS-like cysteine desulfurase	aminotransferase, putative, expressed
PhHAL.1G138400	2.73697	-0.823976	0.181522	-4.53927	5.64506e-06	2.10119e-05	Concanavalin A-like lectin protein kinase family protein	lectin-like receptor kinase, putative, expressed
PhHAL.1G138500	69.4398	0.13509	0.0610982	2.21104	0.0270333	0.0472321	Protein of unknown function (DUF707)	lysine ketoglutarate reductase trans-splicing related 1, putative, expressed
PhHAL.1G138600	1.64015	-4.16083	0.803149	-5.18064	2.21123e-07	1.02862e-06	DNA binding	transposon protein, putative, Pong sub-class, expressed
PhHAL.1G138900	27.303	0.217855	0.0693152	3.14296	0.00167251	0.00387805	sirohydrochlorin ferrochelatase B	sirohydrochlorin ferrochelatase, putative, expressed
PhHAL.1G139700	29.4879	0.463434	0.135402	3.42265	0.000620141	0.00157724	#N/A	OsFBX45 - F-box domain containing protein, expressed
PhHAL.1G140500	30.0559	1.086	0.0740976	14.6563	1.22803e-48	1.58848e-46	#N/A	OsFBX46 - F-box domain containing protein, expressed
PhHAL.1G141500	37.7242	0.987754	0.103624	9.53213	1.54089e-21	3.57243e-20	#N/A	expressed protein
PhHAL.1G142600	11.0626	-0.66095	0.179965	-3.67265	0.000240045	0.000663368	Domain of unknown function (DUF303)	receptor protein kinase, putative, expressed
PhHAL.1G144200	4.27599	-0.713636	0.206178	-3.46126	0.000537647	0.00138537	Nodulin MtN3 family protein	nodulin MtN3 family protein, putative, expressed
PhHAL.1G145400	29.8938	0.851911	0.196304	4.33976	1.42642e-05	4.95258e-05	Nodulin MtN3 family protein	nodulin MtN3 family protein, putative, expressed
PhHAL.1G146300	38.5081	0.21557	0.0888429	2.42642	0.0152486	0.0284098	Tyrosine transaminase family protein	aminotransferase, classes I and II, domain containing protein, expressed
PhHAL.1G146400	33.6206	0.616679	0.111631	5.52428	3.30832e-08	1.73812e-07	Tyrosine transaminase family protein	aminotransferase, classes I and II, domain containing protein, expressed
PhHAL.1G146800	8.10532	-0.621876	0.196523	-3.16439	0.00155406	0.00362717	Reticulon family protein	reticulon domain containing protein, putative, expressed
PhHAL.1G146900	7.4448	-1.79538	0.254557	-7.05294	1.7518e-12	1.67807e-11	Protein of unknown function, DUF538	DUF538 domain containing protein, putative, expressed
PhHAL.1G147600	27.9341	-0.995674	0.113388	-8.78111	1.61869e-18	2.82682e-17	Pentatricopeptide repeat (PPR) superfamily protein	PPR repeat domain containing protein, putative, expressed
PhHAL.1G148400	13.0216	-0.475836	0.0961901	-4.94683	7.54306e-07	3.23451e-06	minichromosome instability 12 (mis12)-like	mis12 protein, expressed
PhHAL.1G149100	16.6938	-0.44632	0.11364	-3.92747	8.58428e-05	0.000258148	#N/A	expressed protein
PhHAL.1G149300	66.6379	-0.233156	0.0663212	-3.51556	0.000438819	0.00115176	#N/A	expressed protein
PhHAL.1G150300	159.392	0.398448	0.0917636	4.34211	1.4112e-05	4.90522e-05	receptor kinase 3	serine/threonine-protein kinase receptor precursor, putative, expressed
PhHAL.1G151500	138.974	-0.393437	0.0447974	-8.78258	1.59767e-18	2.79794e-17	Guanylate-binding family protein	GTP binding protein, putative, expressed
PhHAL.1G151600	2.5324	2.14114	0.299248	7.15507	8.36282e-13	8.33438e-12	#N/A	expressed protein
PhHAL.1G151800	200.839	0.263983	0.100648	2.62283	0.00872037	0.017195	Calcium-dependent lipid-binding (CaLB domain) family protein	expressed protein
PhHAL.1G153300	7.87321	0.39791	0.11532	3.45048	0.000559583	0.00143715	DNAJ heat shock family protein	dnaJ domain containing protein, expressed
PhHAL.1G153400	8.40439	-0.265276	0.110716	-2.39602	0.0165743	0.0305852	B-cell receptor-associated 31-like	prefoldin, putative, expressed
PhHAL.1G154200	165.307	-0.14392	0.0360267	-3.99482	6.47437e-05	0.000199595	Family of unknown function (DUF572)	coiled-coil domain-containing protein, putative, expressed
PhHAL.1G156200	10.9552	1.79432	0.13414	13.3765	8.29614e-41	6.91566e-39	Optic atrophy 3 protein (OPA3)	expressed protein
PhHAL.1G156400	15.5735	0.184892	0.0773047	2.39173	0.0167693	0.0309025	#N/A	ATP11 protein, expressed
PhHAL.1G157400	8.49918	1.01327	0.136953	7.39866	1.37561e-13	1.49919e-12	#N/A	#N/A
PhHAL.1G157500	7.04161	1.34157	0.131486	10.2031	1.91948e-24	5.62529e-23	negative regulator of systemic acquired resistance (SNI1)	SNI1, putative, expressed
PhHAL.1G157800	34.1711	0.394985	0.105417	3.74689	0.000179041	0.000507495	Calcium-dependent lipid-binding (CaLB domain) family protein	C2 domain containing protein, putative, expressed
PhHAL.1G159600	28.7085	-0.726926	0.149471	-4.86333	1.15429e-06	4.80149e-06	#N/A	#N/A
PhHAL.1G159700	6.33219	0.317954	0.142161	2.23657	0.0253143	0.0445064	cation exchanger 3	sodium/calcium exchanger protein, putative, expressed
PhHAL.1G160500	2.10016	-4.07924	0.778539	-5.23961	1.60912e-07	7.63488e-07	#N/A	#N/A
PhHAL.1G160600	11.4259	1.04009	0.166288	6.25476	3.98124e-10	2.83816e-09	Eukaryotic aspartyl protease family protein	aspartic proteinase nepenthesin precursor, putative, expressed
PhHAL.1G160700	37.4555	1.85663	0.107596	17.2555	1.01717e-66	3.12753e-64	Homeodomain-like superfamily protein	expressed protein
PhHAL.1G161700	40.5458	0.67195	0.138185	4.8627	1.15797e-06	4.81573e-06	#N/A	#N/A
PhHAL.1G163600	0.890445	1.15939	0.330243	3.51072	0.000446891	0.00117082	#N/A	#N/A
PhHAL.1G163900	36.887	0.387188	0.142411	2.71881	0.0065517	0.013289	Chalcone-flavanone isomerase family protein	chalcone isomerase 3, putative, expressed
PhHAL.1G164300	18.5586	-0.895456	0.113466	-7.89187	2.9768e-15	3.88268e-14	#N/A	#N/A
PhHAL.1G164700	20.2194	-0.707916	0.0726772	-9.74055	2.02455e-22	4.95725e-21	Protein phosphatase 2C family protein	protein phosphatase 2C, putative, expressed
PhHAL.1G165000	143.676	-0.154045	0.0695569	-2.21467	0.026783	0.0468429	calcium-dependent lipid-binding family protein	expressed protein
PhHAL.1G166400	12.5704	-0.499792	0.0853776	-5.85391	4.80157e-09	2.87484e-08	Pentatricopeptide repeat (PPR-like) superfamily protein	PPR repeat domain containing protein, putative, expressed
PhHAL.1G166500	91.7386	0.307787	0.0725857	4.24033	2.23194e-05	7.47673e-05	HMG (high mobility group) box protein with ARID/BRIGHT DNA-binding domain	high mobility group, putative, expressed
PhHAL.1G166600	643.878	-0.320263	0.0814947	-3.92987	8.49935e-05	0.000255758	Papain family cysteine protease	cysteine proteinase 1 precursor, putative, expressed
PhHAL.1G168100	82.062	1.04325	0.0570617	18.2829	1.13298e-74	4.8296e-72	#N/A	expressed protein
PhHAL.1G168500	91.1838	0.355148	0.0773039	4.59418	4.34457e-06	1.64321e-05	Polyketide cyclase/dehydrase and lipid transport superfamily protein	START domain containing protein, putative, expressed
PhHAL.1G169100	15.5668	1.81056	0.135425	13.3695	9.11734e-41	7.56658e-39	Inositol 1,3,4-trisphosphate 5/6-kinase family protein	Inositol 1, 3, 4-trisphosphate 5/6-kinase, putative, expressed
PhHAL.1G169300	1.46807	1.57552	0.337929	4.66229	3.12717e-06	1.21285e-05	#N/A	expressed protein
PhHAL.1G169500	1.80261	0.835893	0.364025	2.29625	0.0216614	0.0387193	RGPR-related	expressed protein
PhHAL.1G169600	56.2915	3.27233	0.269448	12.1446	6.13036e-34	3.36202e-32	Nodulin MtN21 /EamA-like transporter family protein	integral membrane protein DUF6 domain containing protein, expressed
PhHAL.1G169800	23.0402	4.22155	0.161076	26.2085	2.12833e-151	4.98986e-148	Homeodomain-like superfamily protein	myb-like DNA-binding domain containing protein, expressed
PhHAL.1G169900	5.47996	3.87075	0.28073	13.7882	3.00341e-43	2.85949e-41	septum site-determining protein (MIND)	septum site-determining protein minD, putative, expressed
PhHAL.1G170400	13.0693	-2.57012	0.235098	-10.9321	8.09664e-28	2.91479e-26	quinolinate synthase	Fe-S metabolism associated domain containing protein, expressed
PhHAL.1G170600	1.87883	-1.41299	0.250523	-5.64014	1.69916e-08	9.35683e-08	#N/A	#N/A
PhHAL.1G171200	56.3194	0.810695	0.106512	7.61129	2.7137e-14	3.20922e-13	ChaC-like family protein	cation transport regulator-like protein 1, putative, expressed
PhHAL.1G172100	1.98405	-4.22536	0.55041	-7.67675	1.63181e-14	1.98355e-13	HXXXD-type acyl-transferase family protein	transferase family protein, putative, expressed
PhHAL.1G172800	182.403	0.834083	0.0800056	10.4253	1.90043e-25	5.93086e-24	rotamase FKBP 1	peptidyl-prolyl isomerase, putative, expressed
PhHAL.1G173300	25.6981	3.8204	0.145812	26.2008	2.60149e-151	5.42152e-148	#N/A	#N/A
PhHAL.1G173400	8.07353	-0.86561	0.252175	-3.43258	0.000597867	0.00152524	#N/A	#N/A
PhHAL.1G173700	132.145	-0.208741	0.0557815	-3.74211	0.000182479	0.000516617	Tetratricopeptide repeat (TPR)-like superfamily protein	tetratricopeptide repeat domain containing protein, expressed
PhHAL.1G173900	6.38318	4.42463	0.546929	8.08995	5.96874e-16	8.3607e-15	#N/A	#N/A
PhHAL.1G176000	275.988	-0.313357	0.0617337	-5.07595	3.85562e-07	1.73088e-06	plant U-box 9	spotted leaf 11, putative, expressed
PhHAL.1G176700	3.56808	3.07763	0.345969	8.89567	5.80688e-19	1.06988e-17	#N/A	#N/A
PhHAL.1G177600	35.1875	0.430326	0.105865	4.06488	4.80579e-05	0.000152002	#N/A	expressed protein
PhHAL.1G178100	10.5449	-0.573817	0.131447	-4.36539	1.26896e-05	4.43957e-05	#N/A	MazG nucleotide pyrophosphohydrolase domain containing protein, expressed
PhHAL.1G178600	2.35475	3.13198	0.279937	11.1882	4.65926e-29	1.85934e-27	#N/A	#N/A
PhHAL.1G179100	116.422	-0.402055	0.0579387	-6.93932	3.94e-12	3.64212e-11	Aldolase superfamily protein	fructose-bisphospate aldolase isozyme, putative, expressed
PhHAL.1G179700	170.177	0.360272	0.0855822	4.20966	2.5575e-05	8.484e-05	ribosomal protein S27	40S ribosomal protein S27, putative, expressed
PhHAL.1G179900	9.32887	0.357347	0.134004	2.66669	0.00766032	0.0153011	#N/A	expressed protein
PhHAL.1G180500	35.7413	-0.528795	0.13615	-3.88391	0.000102791	0.000305588	#N/A	#N/A
PhHAL.1G182200	2.21135	5.07466	0.717244	7.07523	1.49202e-12	1.441e-11	Ribosomal protein L30/L7 family protein	60S ribosomal protein L7, putative, expressed
PhHAL.1G182400	41.4927	0.52159	0.0712086	7.32482	2.39213e-13	2.52202e-12	ARM repeat superfamily protein	importin-8, putative, expressed
PhHAL.1G185500	5.58583	0.364391	0.133865	2.72208	0.00648734	0.0131699	cytidine/deoxycytidylate deaminase family protein	riboflavin biosynthesis protein ribD, putative, expressed
PhHAL.1G188200	23.6276	0.339649	0.0856772	3.96429	7.3616e-05	0.000224693	translocation protein-related	protein transporter, putative, expressed
PhHAL.1G188300	62.5518	0.299902	0.0612333	4.89769	9.69681e-07	4.08612e-06	basic helix-loop-helix (bHLH) DNA-binding superfamily protein	helix-loop-helix DNA-binding domain containing protein, expressed
PhHAL.1G188800	34.8006	0.473962	0.0777434	6.09649	1.08423e-09	7.17565e-09	Ribosomal protein S24/S35, mitochondrial	expressed protein
PhHAL.1G190300	189.85	-0.262384	0.0391241	-6.70645	1.99421e-11	1.68712e-10	regulatory particle triple-A ATPase 3	26S protease regulatory subunit 6B, putative, expressed
PhHAL.1G191600	198.263	0.394125	0.059243	6.65268	2.87805e-11	2.3917e-10	FAD/NAD(P)-binding oxidoreductase	fruit protein PKIWI502, putative, expressed
PhHAL.1G191700	153.184	-0.359983	0.0588482	-6.11715	9.52654e-10	6.35871e-09	Integrase-type DNA-binding superfamily protein	AP2 domain containing protein, expressed
PhHAL.1G193100	64.6989	-0.528874	0.0785607	-6.73204	1.67299e-11	1.43151e-10	Nucleotide-diphospho-sugar transferases superfamily protein	glycosyl transferase 8 domain containing protein, putative, expressed
PhHAL.1G193800	3.27159	-0.471841	0.167506	-2.81686	0.00484959	0.0101212	DNA repair-recombination protein (RAD50)	RecF/RecN/SMC N terminal domain containing protein, expressed
PhHAL.1G196800	4.13284	3.30073	0.296145	11.1457	7.51807e-29	2.9255e-27	MBOAT (membrane bound O-acyl transferase) family protein	O-acyltransferase, putative, expressed
PhHAL.1G197100	3.75699	0.897194	0.175894	5.10075	3.38312e-07	1.53344e-06	Protein of unknown function (DUF1442)	expressed protein
PhHAL.1G197700	17.745	-0.874442	0.121488	-7.19775	6.12156e-13	6.22309e-12	#N/A	#N/A
PhHAL.1G197800	25.3122	-0.354064	0.0763757	-4.63582	3.55525e-06	1.36588e-05	#N/A	conserved oligomeric Golgi complex component 4, related, putative, expressed
PhHAL.1G198600	24.7659	-0.226394	0.0874814	-2.58791	0.00965614	0.0188284	Calcium-dependent lipid-binding (CaLB domain) family protein	NTMC2Type1.2 protein, putative, expressed
PhHAL.1G204700	18.5877	0.495364	0.142407	3.4785	0.000504235	0.00130806	MAK16 protein-related	Mak16 protein domain containing protein, expressed
PhHAL.1G205600	188.016	0.458276	0.119813	3.82494	0.000130805	0.000381316	flowering promoting factor 1	flowering promoting factor-like 1, putative, expressed
PhHAL.1G209900	28.1676	1.1109	0.0918441	12.0955	1.1158e-33	5.97943e-32	Dihydrodipicolinate reductase, bacterial/plant	dihydrodipicolinate reductase, putative, expressed
PhHAL.1G213600	3.68659	1.68451	0.293974	5.73011	1.00364e-08	5.70951e-08	#N/A	#N/A
PhHAL.1G213800	127.371	0.565545	0.0668075	8.46529	2.55507e-17	4.05097e-16	Pollen Ole e 1 allergen and extensin family protein	POEI30 - Pollen Ole e I allergen and extensin family protein precursor, expressed
PhHAL.1G213900	43.3123	-1.55252	0.254989	-6.08859	1.1391e-09	7.4991e-09	#N/A	#N/A
PhHAL.1G214000	4.35707	2.55833	0.346764	7.37773	1.61015e-13	1.73862e-12	#N/A	#N/A
PhHAL.1G215100	32.9071	0.539301	0.0760428	7.09208	1.32116e-12	1.28392e-11	RNI-like superfamily protein	OsFBX48 - F-box domain containing protein, expressed
PhHAL.1G216900	74.0285	-1.15086	0.106467	-10.8095	3.10212e-27	1.07152e-25	#N/A	expressed protein
PhHAL.1G219300	4.02533	0.815693	0.177336	4.59971	4.23083e-06	1.60375e-05	Glycosyltransferase family 61 protein	glycosyltransferase, putative, expressed
PhHAL.1G221500	2.13707	-0.469016	0.206945	-2.26638	0.023428	0.0415366	#N/A	expressed protein
PhHAL.1G221900	2.60005	1.03789	0.444751	2.33365	0.0196141	0.0354482	#N/A	#N/A
PhHAL.1G222600	1.36588	0.998594	0.322327	3.09807	0.00194782	0.00445046	TTF-type zinc finger protein with HAT dimerisation domain	hAT dimerisation domain-containing protein, putative, expressed
PhHAL.1G222700	6.5452	1.07154	0.259304	4.13236	3.59057e-05	0.000116152	WRKY DNA-binding protein 11	WRKY51, expressed
PhHAL.1G222800	21.567	-0.562632	0.125759	-4.47391	7.68035e-06	2.7928e-05	#N/A	expressed protein
PhHAL.1G222900	18.002	0.702195	0.0952806	7.36976	1.70935e-13	1.83729e-12	#N/A	nuclease, EndA/NucM family protein, expressed
PhHAL.1G224400	32.7869	2.61444	0.149977	17.4323	4.69602e-68	1.5186e-65	#N/A	#N/A
PhHAL.1G224600	36.0494	0.258417	0.0748314	3.45332	0.000553727	0.00142387	hydroxyproline-rich glycoprotein family protein	wiskott-Aldrich syndrome protein family member 2, putative, expressed
PhHAL.1G225000	23.9841	0.193354	0.0598965	3.22814	0.00124599	0.00297294	#N/A	#N/A
PhHAL.1G226300	4.52986	0.98977	0.154831	6.39259	1.63102e-10	1.22488e-09	#N/A	expressed protein
PhHAL.1G229400	1.08938	0.728647	0.282192	2.5821	0.00982014	0.0191045	Cysteine proteinases superfamily protein	vignain precursor, putative, expressed
PhHAL.1G229700	87.3267	0.793776	0.272013	2.91815	0.0035211	0.00758141	cold, circadian rhythm, and rna binding 2	RNA recognition motif containing protein, putative, expressed
PhHAL.1G230100	26.5936	-0.207791	0.0703051	-2.95557	0.00312096	0.00679238	alpha-1,3-mannosyl-glycoprotein beta-1,2-N-acetylglucosaminyltransferase, putative	N-acetylglucosaminyltransferase I, putative, expressed
PhHAL.1G230600	2.59388	0.496575	0.194041	2.55912	0.0104939	0.0202701	#N/A	#N/A
PhHAL.1G230700	3.64503	2.02149	0.25283	7.99545	1.29099e-15	1.75335e-14	#N/A	#N/A
PhHAL.1G230800	68.8881	0.523448	0.0472164	11.0862	1.46442e-28	5.56007e-27	#N/A	expressed protein
PhHAL.1G231800	3.38899	0.495653	0.225034	2.20257	0.0276248	0.04814	Concanavalin A-like lectin protein kinase family protein	lectin-like receptor kinase, putative, expressed
PhHAL.1G232500	14.5687	1.64215	0.223422	7.34997	1.98255e-13	2.11397e-12	cytochrome P450, family 71, subfamily B, polypeptide 34	cytochrome P450, putative, expressed
PhHAL.1G232600	93.3563	2.79109	0.223226	12.5035	7.14749e-36	4.48355e-34	pleiotropic drug resistance 9	pleiotropic drug resistance protein 15, putative, expressed
PhHAL.1G232900	2.78633	0.831805	0.305205	2.7254	0.00642238	0.0130479	NB-ARC domain-containing disease resistance protein	expressed protein
PhHAL.1G233100	225.129	0.339224	0.0740693	4.57982	4.65383e-06	1.75417e-05	Ribosomal L29 family protein	ribosomal protein L29, putative, expressed
PhHAL.1G233300	12.5158	1.00674	0.13309	7.56435	3.89808e-14	4.53832e-13	NAD(P)-binding Rossmann-fold superfamily protein	3-oxoacyl-reductase, chloroplast precursor, putative, expressed
PhHAL.1G233600	5.37214	0.398319	0.131377	3.03187	0.00243042	0.00541003	#N/A	expressed protein
PhHAL.1G233700	8.12964	0.746091	0.152446	4.89413	9.87424e-07	4.15529e-06	NAD(P)-binding Rossmann-fold superfamily protein	3-oxoacyl-reductase, chloroplast precursor, putative, expressed
PhHAL.1G233800	9.88161	0.4869	0.210585	2.31213	0.0207707	0.03733	Cytosol aminopeptidase family protein	leucine aminopeptidase, chloroplast precursor, putative, expressed
PhHAL.1G234000	8.42933	0.465464	0.151985	3.06256	0.00219454	0.00494128	#N/A	expressed protein
PhHAL.1G234200	8.1592	-1.218	0.376623	-3.23401	0.00122065	0.00291798	#N/A	OsFBX408 - F-box domain containing protein, expressed
PhHAL.1G235100	4.85415	-1.30366	0.186636	-6.98502	2.84823e-12	2.67107e-11	#N/A	expressed protein
PhHAL.1G235500	26.3351	0.277375	0.092267	3.00622	0.00264517	0.00584643	NAD(P)-binding Rossmann-fold superfamily protein	ThiF family domain containing protein, putative, expressed
PhHAL.1G235600	3347.26	-0.710481	0.057492	-12.3579	4.41521e-35	2.65422e-33	chaperone protein dnaJ-related	drought-induced protein 1, putative, expressed
PhHAL.1G236100	92.2052	0.155843	0.0452012	3.44776	0.00056526	0.00145054	gamma carbonic anhydrase-like 2	uncharacterized protein MJ0304, putative, expressed
PhHAL.1G236700	94.0135	-0.300582	0.0626308	-4.79927	1.59242e-06	6.49855e-06	Small nuclear ribonucleoprotein family protein	LSM domain containing protein, expressed
PhHAL.1G236900	612.375	0.524786	0.0743619	7.05719	1.69904e-12	1.63036e-11	Heavy metal transport/detoxification superfamily protein	heavy metal-associated domain containing protein, expressed
PhHAL.1G237300	1.90338	1.25882	0.341848	3.6824	0.000231052	0.000640972	#N/A	#N/A
PhHAL.1G237500	4.90075	-0.813831	0.165047	-4.93091	8.1846e-07	3.48967e-06	DNA polymerase epsilon catalytic subunit	POLE1 - Putative DNA polymerase epsilon catalytic subunit, expressed
PhHAL.1G238300	17.0039	0.438239	0.100593	4.35657	1.32117e-05	4.61449e-05	Pseudouridine synthase family protein	RNA pseudouridine synthase, putative, expressed
PhHAL.1G240100	9.28555	-0.215053	0.0887376	-2.42347	0.0153729	0.0286132	Dihydrolipoamide succinyltransferase	dihydrolipoyllysine-residue succinyltransferase component of 2-oxoglutarate dehydrogenase complex, mitochondrial precursor, putative, expressed
PhHAL.1G240200	52.8243	-0.794798	0.0792998	-10.0227	1.21149e-23	3.28362e-22	RNA polymerase III RPC4	RNA polymerase III RPC4 domain containing protein, expressed
PhHAL.1G240400	175.344	0.262384	0.0777867	3.37312	0.000743223	0.0018547	#N/A	expressed protein
PhHAL.1G240500	5.77849	0.398294	0.124916	3.18849	0.00143016	0.00336653	hydroxyproline-rich glycoprotein family protein	hydroxyproline-rich glycoprotein family protein, putative, expressed
PhHAL.1G240600	22.7932	-0.665989	0.102814	-6.47758	9.32034e-11	7.25595e-10	#N/A	LITAF-domain-containing protein, putative, expressed
PhHAL.1G241200	17.7891	0.924384	0.128784	7.17778	7.08528e-13	7.11792e-12	Homeodomain-like superfamily protein	transcription factor, putative, expressed
PhHAL.1G241300	200.124	0.234435	0.0516164	4.54188	5.57553e-06	2.07613e-05	MEI2-like protein 1	AML1, putative, expressed
PhHAL.1G241900	154.894	0.178067	0.0438248	4.06314	4.84162e-05	0.000153084	Ubiquinol-cytochrome C reductase iron-sulfur subunit	cytochrome b-c1 complex subunit Rieske, mitochondrial precursor, putative, expressed
PhHAL.1G242000	9.51545	1.19067	0.151587	7.8547	4.00726e-15	5.15856e-14	Exostosin family protein	exostosin family domain containing protein, expressed
PhHAL.1G242700	24.4212	-0.396095	0.156694	-2.52782	0.0114774	0.0219909	#N/A	expressed protein
PhHAL.1G243200	95.0984	0.30755	0.13201	2.32975	0.0198195	0.0357781	soybean gene regulated by cold-2	expressed protein
PhHAL.1G243500	16.1272	1.11101	0.127864	8.68903	3.65545e-18	6.21118e-17	#N/A	#N/A
PhHAL.1G243900	8.61458	0.371855	0.147796	2.516	0.0118694	0.0226772	inositol polyphosphate kinase 2 beta	inositol hexaphosphate kinase, putative, expressed
PhHAL.1G244600	4.9063	0.32569	0.132711	2.45413	0.0141226	0.0265175	Glycosyltransferase family 61 protein	glycosyltransferase, putative, expressed
PhHAL.1G244800	3.35666	1.09432	0.185058	5.91339	3.3514e-09	2.06841e-08	SBP (S-ribonuclease binding protein) family protein	protein binding protein, putative, expressed
PhHAL.1G244900	15.3654	0.367616	0.0926264	3.96881	7.22328e-05	0.000220723	#N/A	#N/A
PhHAL.1G245000	14.3468	0.444571	0.084621	5.25368	1.49093e-07	7.11732e-07	Transducin/WD40 repeat-like superfamily protein	WD domain, G-beta repeat domain containing protein, expressed
PhHAL.1G245400	79.596	-0.274201	0.113636	-2.41299	0.0158223	0.0293481	#N/A	#N/A
PhHAL.1G245800	106.53	0.237195	0.0857012	2.7677	0.00564542	0.0116192	Protein of unknown function (DUF1624)	heparan-alpha-glucosaminide N-acetyltransferase, putative, expressed
PhHAL.1G246000	70.0485	0.464401	0.0765057	6.07016	1.27785e-09	8.35684e-09	Mitochondrial import inner membrane translocase subunit Tim17/Tim22/Tim23 family protein	SAM domain family protein, expressed
PhHAL.1G246400	4.82053	-1.13948	0.129847	-8.77553	1.70098e-18	2.96501e-17	DNA/RNA helicase protein	SNF2 family N-terminal domain containing protein, expressed
PhHAL.1G246600	9.31416	0.775499	0.21798	3.55767	0.000374161	0.000994571	heat shock transcription factor A3	HSF-type DNA-binding domain containing protein, expressed
PhHAL.1G247200	6.38477	-0.763507	0.142764	-5.34803	8.8918e-08	4.37958e-07	D-mannose binding lectin protein with Apple-like carbohydrate-binding domain	PAN domain-containing protein At5g03700 precursor, putative, expressed
PhHAL.1G247700	1.28213	0.767985	0.290208	2.64633	0.00813715	0.0161588	RING/U-box superfamily protein	RING-H2 finger protein, putative, expressed
PhHAL.1G247900	3.53583	-1.33743	0.337704	-3.96037	7.48351e-05	0.00022808	starch branching enzyme 2.2	1,4-alpha-glucan-branching enzyme, chloroplast precursor, putative, expressed
PhHAL.1G248700	4.23644	1.93193	0.430348	4.48924	7.14772e-06	2.61127e-05	#N/A	#N/A
PhHAL.1G248800	13.2256	-1.10379	0.122566	-9.00568	2.14329e-19	4.11038e-18	A20/AN1-like zinc finger family protein	zinc finger A20 and AN1 domain-containing stress-associated protein, putative, expressed
PhHAL.1G249100	84.3979	0.751588	0.0809055	9.2897	1.54718e-20	3.28269e-19	Sodium Bile acid symporter family	bile acid sodium symporter, putative, expressed
PhHAL.1G249600	20.1933	-0.96002	0.121933	-7.87334	3.45284e-15	4.47764e-14	alpha/beta-Hydrolases superfamily protein	hydrolase, alpha/beta fold family protein, putative, expressed
PhHAL.1G249700	14.8838	0.946308	0.10048	9.41785	4.60408e-21	1.01713e-19	P-loop containing nucleoside triphosphate hydrolases superfamily protein	GTPase of unknown function domain containing protein, putative, expressed
PhHAL.1G249800	3.01528	0.643199	0.215766	2.981	0.00287308	0.00629969	RmlC-like cupins superfamily protein	Cupin domain containing protein, expressed
PhHAL.1G249900	350.282	-0.263535	0.0744362	-3.54041	0.000399506	0.00105686	#N/A	expressed protein
PhHAL.1G250100	207.066	-0.227403	0.0549977	-4.13477	3.5531e-05	0.000115059	Iron-sulphur cluster biosynthesis family protein	expressed protein
PhHAL.1G250200	117.013	0.802294	0.116849	6.86606	6.59995e-12	5.94281e-11	SOUL heme-binding family protein	SOUL heme-binding protein, putative, expressed
PhHAL.1G250500	39.9234	-0.688333	0.166884	-4.12463	3.71335e-05	0.000119896	F1F0-ATPase inhibitor protein, putative	expressed protein
PhHAL.1G250600	54.3093	0.222444	0.0713576	3.11731	0.00182509	0.00419708	nitrilase-like protein 1	N-carbamoylputrescine amidase, putative, expressed
PhHAL.1G251000	58.1869	0.405867	0.105989	3.82935	0.000128484	0.000375425	Ribosomal protein S11 family protein	ribosomal protein, putative, expressed
PhHAL.1G251500	16.3261	1.22826	0.156544	7.8461	4.29186e-15	5.51118e-14	F-box family protein	OsFBX51 - F-box domain containing protein, expressed
PhHAL.1G251600	45.021	0.64381	0.097859	6.57896	4.73754e-11	3.83171e-10	#N/A	expressed protein
PhHAL.1G251700	1.78943	1.02237	0.269817	3.78911	0.00015119	0.00043526	#N/A	expressed protein
PhHAL.1G253200	667.845	0.182412	0.0635534	2.87022	0.00410184	0.00869705	2-cysteine peroxiredoxin B	peroxiredoxin, putative, expressed
PhHAL.1G253300	1.14318	-0.953815	0.30076	-3.17135	0.00151734	0.00354809	Double Clp-N motif-containing P-loop nucleoside triphosphate hydrolases superfamily protein	transposon protein, putative, Mutator sub-class, expressed
PhHAL.1G253500	7.22022	-1.57919	0.405648	-3.89301	9.90073e-05	0.000295087	azelaic acid induced 1	LTPL114 - Protease inhibitor/seed storage/LTP family protein precursor, expressed
PhHAL.1G253600	12.8563	-2.34325	0.376983	-6.2158	5.10622e-10	3.5696e-09	Bifunctional inhibitor/lipid-transfer protein/seed storage 2S albumin superfamily protein	LTPL140 - Protease inhibitor/seed storage/LTP family protein precursor, expressed
PhHAL.1G253900	137.982	0.383415	0.0616356	6.22068	4.95009e-10	3.4695e-09	UDP-Glycosyltransferase superfamily protein	digalactosyldiacylglycerol synthase, chloroplast precursor, putative, expressed
PhHAL.1G254000	2.23733	-0.546619	0.241684	-2.26171	0.0237153	0.0419903	Leucine-rich repeat protein kinase family protein	receptor kinase, putative, expressed
PhHAL.1G254200	251.169	0.475905	0.0748013	6.36226	1.98807e-10	1.47384e-09	Zinc-binding ribosomal protein family protein	60S ribosomal protein L44, putative, expressed
PhHAL.1G255100	58.9424	-0.334092	0.0823503	-4.05696	4.97148e-05	0.000156872	Glycosyltransferase family 61 protein	glycosyltransferase protein, putative, expressed
PhHAL.1G255300	31.4339	-0.543574	0.153414	-3.54318	0.000395339	0.00104702	RNA-metabolising metallo-beta-lactamase family protein	metallo-beta-lactamase, putative, expressed
PhHAL.1G255400	4.82007	0.380633	0.140537	2.70842	0.00676035	0.0136768	Transducin/WD40 repeat-like superfamily protein	WD domain, G-beta repeat domain containing protein, expressed
PhHAL.1G255600	6.04524	0.708234	0.30573	2.31653	0.0205291	0.0369346	#N/A	#N/A
PhHAL.1G255700	1.99363	1.46677	0.487355	3.00965	0.00261545	0.00579099	#N/A	#N/A
PhHAL.1G256400	5.856	0.735015	0.178792	4.111	3.9395e-05	0.000126675	RING/U-box superfamily protein	RING-H2 finger protein, putative, expressed
PhHAL.1G256600	2.95729	-1.19812	0.266503	-4.4957	6.93406e-06	2.54213e-05	Histone superfamily protein	histone H3, putative, expressed
PhHAL.1G256800	2.26642	-0.980609	0.218854	-4.48065	7.44163e-06	2.70967e-05	#N/A	serine-aspartate repeat-containing protein I precursor, putative, expressed
PhHAL.1G257000	9.86985	1.0986	0.269027	4.08359	4.43449e-05	0.000141235	#N/A	abscisic stress-ripening, putative, expressed
PhHAL.1G257200	3.40497	-1.2633	0.180012	-7.01787	2.2527e-12	2.12641e-11	MAK16 protein-related	Mak16 protein domain containing protein, expressed
PhHAL.1G258100	3.3784	0.880072	0.222637	3.95294	7.71969e-05	0.000234593	#N/A	#N/A
PhHAL.1G258800	1.99255	0.655652	0.273862	2.3941	0.0166613	0.0307306	ammonium transporter 2	ammonium transporter protein, putative, expressed
PhHAL.1G258900	13.684	0.536461	0.0837056	6.4089	1.46577e-10	1.10765e-09	FAR1-related sequence 5	transposon protein, putative, unclassified, expressed
PhHAL.1G259400	23.0878	0.818323	0.110447	7.4092	1.27065e-13	1.38883e-12	PDI-like 5-2	OsPDIL5-3 protein disulfide isomerase PDIL5-3, expressed
PhHAL.1G259800	37.2345	-0.17894	0.0665573	-2.68851	0.00717716	0.0144406	Protein of unknown function (DUF668)	expressed protein
PhHAL.1G259900	54.0125	-0.148518	0.0560027	-2.65199	0.0080019	0.0159105	zinc finger (C2H2 type) family protein	ZOS2-09 - C2H2 zinc finger protein, expressed
PhHAL.1G260900	15.8987	0.644807	0.248474	2.59507	0.00945724	0.0184771	#N/A	expressed protein
PhHAL.1G261000	53.4496	-0.416158	0.0636182	-6.5415	6.09043e-11	4.86508e-10	#N/A	transposon protein, putative, Mariner sub-class, expressed
PhHAL.1G261200	712.073	0.524454	0.0904047	5.80118	6.58485e-09	3.84992e-08	thylakoidal ascorbate peroxidase	OsAPx8 - Thylakoid-bound Ascorbate Peroxidase encoding gene 5,8, expressed
PhHAL.1G261400	71.8803	-0.377672	0.0659276	-5.72858	1.01273e-08	5.75947e-08	ssDNA-binding transcriptional regulator	tetratricopeptide repeat domain containing protein, expressed
PhHAL.1G261500	79.7402	0.64044	0.0764744	8.37456	5.54319e-17	8.56408e-16	histone methyltransferases(H3-K4 specific);histone methyltransferases(H3-K36 specific)	histone-lysine N-methyltransferase ASHH2, putative, expressed
PhHAL.1G261800	4.3305	-0.384561	0.131604	-2.9221	0.00347677	0.00749802	#N/A	expressed protein
PhHAL.1G262000	41.6648	0.583414	0.0686325	8.50055	1.88694e-17	3.02491e-16	P-loop containing nucleoside triphosphate hydrolases superfamily protein	ATP binding protein, putative, expressed
PhHAL.1G262400	73.4327	-0.358736	0.0765117	-4.68864	2.75028e-06	1.07737e-05	ACT domain repeat 3	ACT domain containing protein, putative, expressed
PhHAL.1G262700	1.48694	0.753022	0.33557	2.24401	0.0248319	0.0437568	plant glycogenin-like starch initiation protein 1	glycosyl transferase, putative, expressed
PhHAL.1G263400	75.2662	0.2445	0.0630003	3.88094	0.000104053	0.0003091	DDT domain-containing protein	DDT domain containing protein, putative, expressed
PhHAL.1G263500	9.33671	0.398481	0.107691	3.70021	0.000215418	0.000601784	C-CAP/cofactor C-like domain-containing protein	tubulin binding cofactor C, putative, expressed
PhHAL.1G263700	132.947	0.336733	0.0530812	6.34372	2.24281e-10	1.6516e-09	P-loop containing nucleoside triphosphate hydrolases superfamily protein	AIG1, putative, expressed
PhHAL.1G263900	182.139	0.879791	0.0593489	14.824	1.02425e-49	1.42303e-47	NAD(P)-binding Rossmann-fold superfamily protein	uncharacterized oxidoreductase yoxD, putative, expressed
PhHAL.1G264300	154.032	-0.569007	0.0788403	-7.21721	5.30663e-13	5.43589e-12	auxin response factor 1	auxin response factor 7, putative, expressed
PhHAL.1G264600	111.443	-0.218843	0.0705141	-3.10353	0.00191226	0.00437714	chloride channel C	chloride channel protein, putative, expressed
PhHAL.1G264700	836.936	-0.212972	0.0488551	-4.35925	1.30508e-05	4.56001e-05	ferrochelatase 2	ferrochelatase-2, chloroplast precursor, putative, expressed
PhHAL.1G265000	96.804	-0.434184	0.0943969	-4.59955	4.23395e-06	1.6046e-05	#N/A	expressed protein
PhHAL.1G265300	1.56482	-2.6331	0.284835	-9.24431	2.36761e-20	4.92862e-19	Protein kinase superfamily protein	transposon protein, putative, unclassified, expressed
PhHAL.1G266000	19.6804	1.12566	0.195641	5.75371	8.73064e-09	5.00923e-08	monooxygenase 1	expressed protein
PhHAL.1G266400	1.36324	1.4892	0.311057	4.78754	1.68836e-06	6.86916e-06	homolog of X-ray repair cross complementing 3 (XRCC3)	DNA repair protein Rad51, putative, expressed
PhHAL.1G266600	270.121	-0.230133	0.0435168	-5.28838	1.23402e-07	5.96376e-07	Calmodulin-binding protein	calmodulin binding protein, putative, expressed
PhHAL.1G267300	86.3758	0.553168	0.0812786	6.80583	1.00468e-11	8.8385e-11	glutathione S-transferase (class zeta) 2	glutathione S-transferase, putative, expressed
PhHAL.1G267400	235.996	-0.347146	0.0626112	-5.54448	2.94835e-08	1.56124e-07	alfin-like 3	PHD finger protein, putative, expressed
PhHAL.1G267600	155.451	0.341405	0.0558293	6.11515	9.64639e-10	6.42955e-09	NADH dehydrogenase (ubiquinone)s	expressed protein
PhHAL.1G267700	147.441	-0.468746	0.0555329	-8.44087	3.1499e-17	4.96051e-16	copper ion transmembrane transporters	expressed protein
PhHAL.1G267800	160.911	-0.166505	0.0688449	-2.41855	0.0155824	0.0289627	ATP-dependent Clp protease	AAA family ATPase, putative, expressed
PhHAL.1G268100	18.2569	0.36121	0.0854866	4.22534	2.38583e-05	7.95955e-05	Got1/Sft2-like vescicle transport protein family	SFT2, putative, expressed
PhHAL.1G268300	2.39871	0.515104	0.198041	2.601	0.00929524	0.0181942	LJRHL1-like 3	PTF1, putative, expressed
PhHAL.1G268900	14.963	0.769782	0.109568	7.02564	2.13091e-12	2.01958e-11	Nucleoside diphosphate kinase family protein	nucleoside diphosphate kinase, putative, expressed
PhHAL.1G269200	6.01978	0.671911	0.140438	4.78438	1.71515e-06	6.9691e-06	Pentatricopeptide repeat (PPR-like) superfamily protein	pentatricopeptide repeat domain containing protein, putative, expressed
PhHAL.1G269400	1.77122	2.20599	0.354602	6.22104	4.93873e-10	3.46413e-09	homeobox from Arabidopsis thaliana	homeobox associated leucine zipper, putative, expressed
PhHAL.1G269700	19.8116	-0.809463	0.139729	-5.79311	6.90954e-09	4.0297e-08	Protein of unknown function (DUF3537)	extracellular ligand-gated ion channel, putative, expressed
PhHAL.1G269900	26.1332	0.1644	0.0636171	2.58421	0.00976023	0.019005	#N/A	expressed protein
PhHAL.1G270000	11.52	0.773948	0.131614	5.88044	4.09183e-09	2.47316e-08	Galactosyltransferase family protein	galactosyltransferase, putative, expressed
PhHAL.1G270300	47.3323	0.410945	0.0727354	5.64987	1.60573e-08	8.87624e-08	#N/A	expressed protein
PhHAL.1G270400	150.865	-0.292368	0.0541186	-5.40236	6.57681e-08	3.30532e-07	Thioredoxin superfamily protein	thioredoxin, putative, expressed
PhHAL.1G270600	3.51952	-0.916682	0.224024	-4.09189	4.27868e-05	0.000136737	#N/A	#N/A
PhHAL.1G270900	62.8973	0.966352	0.10697	9.03383	1.65766e-19	3.2152e-18	RNA-binding protein 47C	RNA recognition motif containing protein, putative, expressed
[truncated: 10,195 more rows]

## Sheet: GXEGene
GeneID	baseMean	log2FoldChange	lfcSE	stat	pvalue	padj	arabi.defline	rice.defline
[truncated: 1,744 more rows]
