# Supplementary material for: Evolutionary Analyses of Gene Expression Divergence in Panicum hallii: Exploring Constitutive and Plastic Responses Using Reciprocal Transplants
Source: Mol Biol Evol. 2023 Sep 20;40(10):msad210. doi: 10.1093/molbev/msad210 (PMC10556983; doi:10.1093/molbev/msad210)
Supplement: msad210_Supplementary_Data [file msad210_supplementary_data.zip › Supplementary_Table_S4.xlsx]

## Sheet: Decription
Supplementary Table S4: List of Differentially expressed genes (DEGs) by post hoc pairwise comparison of Northern vs. Coastal genetic cluster
Each sheet contain the result of the individual component (G or GXE) of post hoc analysis for pairwise comparision and has the following description
GeneID = Identiifier of the Gene
baseMean = Mean Expression for base
log2FoldChange = log 2 base of fold change (LFC)
lfcSE = Standard Error of LFC
stat = Wald test statistics
pvalue = p-value of Wald test
padj = adjusted p-value of Wald test
arabi.defline = Gene description of the homolog of Arabidopsis thaliana
rice.defline = Gene description of the homolog of Oryza Sativa

## Sheet: GGene
GeneID	baseMean	log2FoldChange	lfcSE	stat	pvalue	padj	arabi.defline	rice.defline
PhHAL.1G000100	48.4452	-0.353845	0.0757372	-4.67201	2.98271e-06	8.23066e-06	RING/U-box superfamily protein	zinc finger, C3HC4 type, domain containing protein, expressed
PhHAL.1G000200	26.4902	0.490265	0.0691317	7.09175	1.3243e-12	7.49275e-12	PDI-like 1-4	OsPDIL1-4 protein disulfide isomerase PDIL1-4, expressed
PhHAL.1G000400	0.989368	-1.72567	0.223031	-7.73736	1.01502e-14	7.01982e-14	Late embryogenesis abundant (LEA) hydroxyproline-rich glycoprotein family	harpin-induced protein 1 domain containing protein, expressed
PhHAL.1G000600	1.83108	-3.19462	0.466338	-6.85043	7.36269e-12	3.85201e-11	leucoanthocyanidin dioxygenase	leucoanthocyanidin dioxygenase, putative, expressed
PhHAL.1G000700	2.2199	0.528747	0.171495	3.08316	0.00204815	0.00379895	#N/A	expressed protein
PhHAL.1G001400	882.107	-0.25294	0.0872204	-2.9	0.00373157	0.00661212	hydroxypyruvate reductase	erythronate-4-phosphate dehydrogenase domain containing protein, expressed
PhHAL.1G001700	3.69462	-0.745126	0.140047	-5.32056	1.03448e-07	3.4347e-07	ATP binding microtubule motor family protein	kinesin motor domain containing protein, putative, expressed
PhHAL.1G002100	189.18	0.625906	0.0965577	6.4822	9.03957e-11	4.24077e-10	Rhodanese/Cell cycle control phosphatase superfamily protein	rhodanese-like domain containing protein, putative, expressed
PhHAL.1G002200	187.857	1.26914	0.0956892	13.2631	3.78676e-40	1.41766e-38	sulfurtransferase 18	rhodanese-like domain containing protein, putative, expressed
PhHAL.1G002300	26.36	0.282172	0.0819868	3.44167	0.000578132	0.00115911	Ribosomal protein S5 family protein	ribosomal protein, putative, expressed
PhHAL.1G002600	2.14116	-4.1746	0.212522	-19.6432	6.61574e-86	1.55106e-83	ENHANCED DISEASE RESISTANCE 2	START domain containing protein, expressed
PhHAL.1G002700	58.6443	-0.456841	0.0754007	-6.05885	1.37098e-09	5.67138e-09	TCP-1/cpn60 chaperonin family protein	T-complex protein, putative, expressed
PhHAL.1G002900	10.5748	1.6973	0.118605	14.3105	1.88041e-46	9.63634e-45	nuclear RNA polymerase C2	DNA-directed RNA polymerase subunit, putative, expressed
PhHAL.1G003300	97.547	0.46763	0.069409	6.73732	1.61334e-11	8.16727e-11	Ribosomal protein L6 family	ribosomal protein L6, putative, expressed
PhHAL.1G003400	4838.12	-0.348987	0.0528207	-6.607	3.92175e-11	1.91254e-10	ferredoxin-NADP(+)-oxidoreductase 1	ferredoxin--NADP reductase, chloroplast precursor, putative, expressed
PhHAL.1G003700	285.355	-0.20874	0.0363944	-5.73551	9.72208e-09	3.61585e-08	AGAMOUS-like 20	expressed protein
PhHAL.1G004000	66.0764	0.579373	0.0787873	7.35363	1.92888e-13	1.17921e-12	P-loop containing nucleoside triphosphate hydrolases superfamily protein	nitric oxide synthase 1, putative, expressed
PhHAL.1G004100	39.0025	-0.574917	0.0471147	-12.2025	3.01447e-34	8.17043e-33	Uncharacterised conserved protein UCP022280	expressed protein
PhHAL.1G004200	13.3281	0.169355	0.0743663	2.27731	0.0227677	0.0350283	RNA-binding (RRM/RBD/RNP motifs) family protein	nucleic acid binding protein, putative, expressed
PhHAL.1G004300	29.2148	-0.466621	0.0552532	-8.44514	3.03686e-17	2.58202e-16	RGPR-related	expressed protein
PhHAL.1G004600	2.00146	2.13058	0.299484	7.11416	1.12598e-12	6.41716e-12	Lactate/malate dehydrogenase family protein	lactate/malate dehydrogenase, putative, expressed
PhHAL.1G004700	30.724	0.246664	0.103211	2.38991	0.0168525	0.0265976	BCL-2-associated athanogene 7	IQ calmodulin-binding motif family protein, putative, expressed
PhHAL.1G004900	12.7708	3.83752	0.297278	12.9089	4.01158e-38	1.37051e-36	#N/A	#N/A
PhHAL.1G005300	4.9004	1.51882	0.192459	7.89166	2.98193e-15	2.15859e-14	RING/U-box superfamily protein	RNA recognition motif containing protein, putative, expressed
PhHAL.1G005400	16.6741	0.429142	0.0950244	4.51613	6.298e-06	1.66749e-05	#N/A	kinesin heavy chain isolog, putative, expressed
PhHAL.1G005600	187.869	0.14428	0.0421982	3.41911	0.000628263	0.00125465	TMPIT-like protein	transmembrane protein 120A, putative, expressed
PhHAL.1G005700	6.7308	-0.329721	0.123704	-2.6654	0.00768959	0.0129142	Protein kinase superfamily protein	serine/threonine-protein kinase At1g18390 precursor, putative, expressed
PhHAL.1G005800	147.993	-0.3359	0.036772	-9.13465	6.5618e-20	6.91034e-19	U5 small nuclear ribonucleoprotein helicase, putative	U5 small nuclear ribonucleoprotein 200 kDa helicase, putative, expressed
PhHAL.1G005900	36.0452	-0.469688	0.0617728	-7.60349	2.88259e-14	1.90642e-13	from the Czech \'roh\' meaning \'corner\'	expressed protein
PhHAL.1G006300	20.7273	-0.289947	0.0713997	-4.0609	4.88838e-05	0.000114953	Tetratricopeptide repeat (TPR)-like superfamily protein	tetratricopeptide repeat domain containing protein, expressed
PhHAL.1G006400	12.4913	0.200122	0.0748633	2.67317	0.00751385	0.0126462	#N/A	expressed protein
PhHAL.1G006800	76.7888	0.735813	0.156876	4.69041	2.72654e-06	7.56717e-06	hydroperoxide lyase 1	cytochrome P450, putative, expressed
PhHAL.1G006900	4.86847	0.971171	0.164196	5.91471	3.32454e-09	1.31108e-08	Tetratricopeptide repeat (TPR)-like superfamily protein	pentatricopeptide, putative, expressed
PhHAL.1G007000	2.38525	-0.795941	0.244556	-3.25464	0.00113537	0.00219287	Protein kinase superfamily protein	protein kinase, putative, expressed
PhHAL.1G007300	8.51057	0.284652	0.0931825	3.05478	0.00225223	0.0041445	Alg9-like mannosyltransferase family	Alg9-like mannosyltransferase protein, putative, expressed
PhHAL.1G007400	66.5253	0.583012	0.0838473	6.95327	3.5692e-12	1.93703e-11	Zinc-binding ribosomal protein family protein	ribosomal protein L37, putative, expressed
PhHAL.1G008600	130.054	0.135526	0.0496982	2.72698	0.00639164	0.0108993	transcription regulatory protein SNF2, putative	SNF2 family N-terminal domain containing protein, expressed
PhHAL.1G008900	100.565	-1.05754	0.0920656	-11.4868	1.53619e-30	3.33096e-29	NC domain-containing protein-related	NC domain-containing protein, putative, expressed
PhHAL.1G009200	4.51774	-0.71166	0.151994	-4.68217	2.83858e-06	7.85837e-06	serine carboxypeptidase-like 48	OsSCP6 - Putative Serine Carboxypeptidase homologue, expressed
PhHAL.1G009400	7.38942	-1.54739	0.147322	-10.5034	8.33223e-26	1.3323e-24	glycerol-3-phosphate acyltransferase 4	glycerol-3-phosphate acyltransferase, putative, expressed
PhHAL.1G009500	33.0758	-0.321425	0.048404	-6.64047	3.12692e-11	1.53973e-10	SKP1 interacting partner 4	OsFBK2 - F-box domain and kelch repeat containing protein, expressed
PhHAL.1G009600	32.4672	0.632019	0.0833179	7.58563	3.3087e-14	2.17366e-13	#N/A	expressed protein
PhHAL.1G009800	109.402	0.269475	0.0613789	4.39035	1.13168e-05	2.90089e-05	Ribosomal protein L30/L7 family protein	60S ribosomal protein L7, putative, expressed
PhHAL.1G010000	13.7408	1.08256	0.157101	6.89084	5.54653e-12	2.94702e-11	Nucleic acid-binding, OB-fold-like protein	S1 RNA binding domain containing protein, expressed
PhHAL.1G010200	30.784	-1.33825	0.227592	-5.88006	4.10124e-09	1.59984e-08	catalase 1	catalase isozyme A, putative, expressed
PhHAL.1G010300	112.389	-0.44668	0.105449	-4.23599	2.27544e-05	5.58907e-05	Heat shock protein 70 (Hsp 70) family protein	DnaK family protein, putative, expressed
PhHAL.1G010400	57.484	0.524989	0.081408	6.44887	1.1269e-10	5.23689e-10	transcription factor IIIA	ZOS2-02 - C2H2 zinc finger protein, expressed
PhHAL.1G010800	3.18341	-2.00973	0.191447	-10.4976	8.85856e-26	1.41285e-24	YELLOW STRIPE like 7	transposon protein, putative, unclassified, expressed
PhHAL.1G011000	26.8349	-0.371538	0.0930603	-3.99244	6.53956e-05	0.000151278	#N/A	expressed protein
PhHAL.1G011100	81.9176	-0.355163	0.0596375	-5.95536	2.59505e-09	1.03625e-08	NAD(P)-binding Rossmann-fold superfamily protein	oxidoreductase, short chain dehydrogenase/reductase family domain containing protein, expressed
PhHAL.1G011200	287.499	-0.69523	0.03202	-21.7123	1.56873e-104	6.39634e-102	basic helix-loop-helix (bHLH) DNA-binding superfamily protein	basic helix-loop-helix DND-binding domain containing protein, expressed
PhHAL.1G011300	1.44925	-0.59739	0.207951	-2.87274	0.00406926	0.00717457	phytosulfokin receptor 1	phytosulfokine receptor precursor, putative, expressed
PhHAL.1G011500	139.92	0.29575	0.0441401	6.70025	2.08061e-11	1.04147e-10	RNA polymerase II, Rpb4, core protein	DNA-directed RNA polymerase II subunit RPB4, putative, expressed
PhHAL.1G011600	331.873	-0.288375	0.0470402	-6.13038	8.7668e-10	3.69921e-09	Low PSII Accumulation 3	expressed protein
PhHAL.1G011700	43.3933	0.785889	0.087706	8.96049	3.2323e-19	3.25241e-18	#N/A	canopy homolog 2 precursor, putative, expressed
PhHAL.1G011800	138.173	0.230214	0.0445085	5.17236	2.31157e-07	7.36844e-07	signal peptide peptidase	signal peptide peptidase domain containing protein, expressed
PhHAL.1G012000	13.9112	-0.900139	0.114195	-7.88249	3.20927e-15	2.3169e-14	FKBP-like peptidyl-prolyl cis-trans isomerase family protein	peptidyl-prolyl cis-trans isomerase, FKBP-type, putative, expressed
PhHAL.1G012100	0.918261	0.729498	0.259342	2.81288	0.00490993	0.0085451	UDP-glucose pyrophosphorylase 2	UTP--glucose-1-phosphate uridylyltransferase, putative, expressed
PhHAL.1G012200	16.5322	0.514715	0.0696666	7.38826	1.48765e-13	9.1905e-13	autophagy protein Apg5 family	autophagy protein 5, putative, expressed
PhHAL.1G012400	16.4173	0.280058	0.10418	2.68821	0.0071837	0.0121331	Protein kinase superfamily protein	serine/threonine-protein kinase Cx32, chloroplast precursor, putative, expressed
PhHAL.1G012500	19.7799	0.325975	0.0810006	4.02436	5.71307e-05	0.000133144	Glycosyltransferase family 29 (sialyltransferase) family protein	sialyltransferase family domain containing protein, expressed
PhHAL.1G012700	51.6265	0.144514	0.0608575	2.37463	0.0175665	0.0276361	#N/A	expressed protein
PhHAL.1G012800	142.744	-0.499469	0.0722568	-6.91241	4.76473e-12	2.55408e-11	acyl activating enzyme 1	AMP-binding enzyme, putative, expressed
PhHAL.1G013000	1.35481	-0.893689	0.264835	-3.37452	0.000739455	0.00146238	#N/A	expressed protein
PhHAL.1G013200	5.26777	0.37437	0.132541	2.82455	0.00473468	0.00825927	Tetratricopeptide repeat (TPR)-like superfamily protein	PPR repeat containing protein, expressed
PhHAL.1G014000	3.16363	0.986802	0.168506	5.85618	4.73637e-09	1.83544e-08	Single hybrid motif superfamily protein	expressed protein
PhHAL.1G014300	157.807	-0.446993	0.0691994	-6.45948	1.05063e-10	4.89579e-10	ubiquitin-conjugating enzyme 28	ubiquitin-conjugating enzyme, putative, expressed
PhHAL.1G014600	27.4168	-0.467193	0.0806319	-5.79415	6.86698e-09	2.59619e-08	Amino acid dehydrogenase family protein	bifunctional protein folD, putative, expressed
PhHAL.1G014900	188.409	-0.529203	0.0542348	-9.75762	1.71123e-22	2.20438e-21	cold shock domain protein 1	glycine-rich protein 2, putative, expressed
PhHAL.1G015100	1162.48	-0.480266	0.0956709	-5.01998	5.16766e-07	1.57704e-06	Cyclophilin-like peptidyl-prolyl cis-trans isomerase family protein	peptidyl-prolyl cis-trans isomerase, putative, expressed
PhHAL.1G015200	40.7845	0.153521	0.0619475	2.47824	0.0132032	0.0212565	#N/A	expressed protein
PhHAL.1G015300	15.0826	-0.702355	0.110121	-6.37802	1.79398e-10	8.15706e-10	#N/A	expressed protein
PhHAL.1G015400	35.9744	-0.188323	0.0634657	-2.96732	0.00300407	0.00541772	Abscisic acid-responsive (TB2/DP1, HVA22) family protein	HVA22, putative, expressed
PhHAL.1G015600	19.5371	-1.10096	0.361104	-3.04888	0.00229698	0.00422208	terpene synthase 14	terpene synthase, putative, expressed
PhHAL.1G015700	6.35941	-1.14686	0.23148	-4.95448	7.2523e-07	2.17639e-06	terpene synthase 14	terpene synthase, putative, expressed
PhHAL.1G015800	8.71696	-1.89701	0.113282	-16.7458	6.07538e-63	6.09357e-61	Tetratricopeptide repeat (TPR)-like superfamily protein	pentatricopeptide, putative, expressed
PhHAL.1G016100	1.21577	1.16256	0.271363	4.28413	1.83456e-05	4.56534e-05	Nucleotidyltransferase family protein	expressed protein
PhHAL.1G016200	108.014	-0.329539	0.0463397	-7.11139	1.14884e-12	6.54148e-12	MATE efflux family protein	MATE domain containing protein, expressed
PhHAL.1G016500	8.58343	0.969739	0.122605	7.90948	2.58469e-15	1.8812e-14	Chaperone DnaJ-domain superfamily protein	division protein, putative, expressed
PhHAL.1G016700	14.5331	-0.415883	0.146461	-2.83955	0.00451779	0.0079133	Calcium-binding EF-hand family protein	EF hand family protein, putative, expressed
PhHAL.1G016900	54.3603	0.150433	0.0440757	3.41307	0.000642359	0.00128076	arginine/serine-rich splicing factor 35	RNA recognition motif containing protein, expressed
PhHAL.1G017000	24.1034	-1.0175	0.104205	-9.76442	1.60022e-22	2.06422e-21	Ribosomal RNA adenine dimethylase family protein	dimethyladenosine transferase, putative, expressed
PhHAL.1G017100	31.1779	-0.785208	0.0773941	-10.1456	3.46701e-24	5.0021e-23	cell division control 2	cyclin-dependent kinase A-2, putative, expressed
PhHAL.1G017200	83.614	0.211301	0.0413127	5.11469	3.14265e-07	9.87824e-07	shrunken seed protein (SSE1)	SSE1, putative, expressed
PhHAL.1G017400	49.6641	-0.204165	0.0595119	-3.43065	0.00060213	0.00120477	Protein of unknown function (DUF1218)	fiber protein Fb34, putative, expressed
PhHAL.1G017500	6.27021	1.52319	0.184089	8.27421	1.29311e-16	1.05085e-15	NAD(P)-linked oxidoreductase superfamily protein	oxidoreductase, aldo/keto reductase family protein, putative, expressed
PhHAL.1G017600	414.595	0.418895	0.0409443	10.2309	1.4423e-24	2.13848e-23	NAD(P)-linked oxidoreductase superfamily protein	oxidoreductase, aldo/keto reductase family protein, putative, expressed
PhHAL.1G018500	2.29185	0.7111	0.188661	3.76919	0.000163775	0.000356892	basic helix-loop-helix (bHLH) DNA-binding superfamily protein	CPuORF31 - conserved peptide uORF-containing transcript, expressed
PhHAL.1G019500	19.7386	0.164612	0.0695269	2.3676	0.0179039	0.0281127	#N/A	#N/A
PhHAL.1G019700	446.413	0.282161	0.0598608	4.71362	2.43356e-06	6.81354e-06	Polyketide cyclase/dehydrase and lipid transport superfamily protein	membrane related protein CP5, putative, expressed
PhHAL.1G020000	219.881	0.258281	0.044208	5.84242	5.14484e-09	1.98512e-08	isopropyl malate isomerase large subunit 1	3-isopropylmalate dehydratase large subunit 2, putative, expressed
PhHAL.1G020800	2.00583	1.87305	0.334824	5.59412	2.21738e-08	7.93233e-08	cyclin p4;1	cyclin, putative, expressed
PhHAL.1G020900	2.12622	1.60628	0.254121	6.32094	2.59984e-10	1.16462e-09	RNA-binding KH domain-containing protein	KH domain containing protein, putative, expressed
PhHAL.1G021200	315.718	-0.254308	0.088857	-2.86199	0.00420989	0.00740581	Chlorophyll A-B binding family protein	expressed protein
PhHAL.1G021500	47.3777	0.365447	0.148034	2.46867	0.0135614	0.0217978	calcium-dependent protein kinase 16	CAMK_CAMK_like.12 - CAMK includes calcium/calmodulin depedent protein kinases, expressed
PhHAL.1G021700	4.93574	-0.718706	0.157715	-4.55699	5.18907e-06	1.38899e-05	#N/A	expressed protein
PhHAL.1G022000	28.6944	-0.25008	0.0692812	-3.60964	0.000306621	0.000641993	cytidinediphosphate diacylglycerol synthase 4	phosphatidate cytidylyltransferase, putative, expressed
PhHAL.1G022100	4.40632	0.505046	0.155525	3.24736	0.00116482	0.00224467	Pentatricopeptide repeat (PPR) superfamily protein	PPR repeat domain containing protein, putative, expressed
PhHAL.1G022200	13.472	-0.348232	0.130803	-2.66226	0.00776188	0.013024	Phosphoribosyltransferase family protein	phosphoribosyl transferase, putative, expressed
PhHAL.1G022400	31.5272	0.291962	0.0717404	4.0697	4.70735e-05	0.000111016	#N/A	expressed protein
PhHAL.1G022500	836.756	0.428263	0.0775519	5.52227	3.34647e-08	1.1743e-07	HSP20-like chaperones superfamily protein	hsp20/alpha crystallin family protein, putative, expressed
PhHAL.1G022700	61.1297	-0.200095	0.0691738	-2.89265	0.0038201	0.00675942	basic region/leucine zipper transcription factor 68	transcription factor, putative, expressed
PhHAL.1G022800	2.20089	-0.702692	0.182813	-3.84378	0.000121152	0.000269936	protein dimerizations	expressed protein
PhHAL.1G023400	75.1498	-0.207918	0.0673928	-3.08517	0.00203439	0.0037768	Domain of unknown function (DUF1995)	expressed protein
PhHAL.1G023600	16.5163	-0.164348	0.0687788	-2.38952	0.0168706	0.0266194	beta-amylase 2	beta-amylase, putative, expressed
PhHAL.1G023900	229.99	-0.35813	0.0532254	-6.72856	1.71352e-11	8.6348e-11	alpha/beta-Hydrolases superfamily protein	expressed protein
PhHAL.1G024100	484.69	0.261407	0.0747321	3.49792	0.000468898	0.000952628	pyridoxine biosynthesis 2	pyridoxal biosynthesis protein PDX2, putative, expressed
PhHAL.1G024300	30.8213	-0.125357	0.0498594	-2.5142	0.0119302	0.0193416	SBP (S-ribonuclease binding protein) family protein	expressed protein
PhHAL.1G025500	16.8896	0.513014	0.0742231	6.91178	4.78606e-12	2.56478e-11	anthranilate phosphoribosyltransferase, putative	glycosyltransferase, putative, expressed
PhHAL.1G025600	16341	-0.488513	0.084927	-5.75216	8.81125e-09	3.29473e-08	#N/A	expressed protein
PhHAL.1G026800	10.8193	-0.754857	0.119777	-6.30219	2.93474e-10	1.30529e-09	RING/FYVE/PHD zinc finger superfamily protein	zinc finger, C3HC4 type family protein, expressed
PhHAL.1G026900	140.163	-0.31255	0.0723408	-4.32052	1.5566e-05	3.91099e-05	basic leucine-zipper 44	CPuORF1 - conserved peptide uORF-containing transcript, expressed
PhHAL.1G027100	7.40974	0.337502	0.114152	2.95661	0.00311041	0.00559444	Pentatricopeptide repeat (PPR) superfamily protein	PPR repeat domain containing protein, putative, expressed
PhHAL.1G027500	150.755	0.242771	0.0416066	5.83491	5.38195e-09	2.07064e-08	proteasome alpha subunit F1	peptidase, T1 family, putative, expressed
PhHAL.1G027800	7.69573	0.255007	0.114954	2.21833	0.0265323	0.0402588	alpha/beta-Hydrolases superfamily protein	expressed protein
PhHAL.1G027900	25.0047	0.295812	0.0793447	3.72819	0.000192861	0.000416739	4-phosphopantetheine adenylyltransferase	cytidylyltransferase domain containing protein, expressed
PhHAL.1G028300	145.015	-0.906029	0.099205	-9.1329	6.66895e-20	7.0153e-19	L-aspartate oxidase	L-aspartate oxidase 1, putative, expressed
PhHAL.1G028400	44.9592	-0.14358	0.0472195	-3.04068	0.00236041	0.00433068	Uncharacterised protein family (UPF0497)	retrotransposon protein, putative, unclassified, expressed
PhHAL.1G028600	8.62357	0.247729	0.107466	2.30519	0.0211559	0.0327339	MAP kinase 9	CGMC_MAPKCMGC_2.7 - CGMC includes CDA, MAPK, GSK3, and CLKC kinases, expressed
PhHAL.1G029000	37.0027	-0.146516	0.0577616	-2.53657	0.0111945	0.0182276	#N/A	expressed protein
PhHAL.1G029100	16.1639	0.271445	0.0978881	2.77302	0.00555392	0.00957703	DNA polymerase V family	DNA polymerase V, putative, expressed
PhHAL.1G029300	59.6886	0.388406	0.0820733	4.73243	2.21849e-06	6.2515e-06	5\'-AMP-activated protein kinase-related	5-AMP-activated protein kinase beta-1 subunit-related, putative, expressed
PhHAL.1G029800	26.8733	-0.6349	0.0621223	-10.2202	1.61072e-24	2.37879e-23	Transducin family protein / WD-40 repeat family protein	transducin family protein, putative, expressed
PhHAL.1G030000	423.463	0.36381	0.0850257	4.27882	1.87887e-05	4.66446e-05	Ribosomal protein L3 family protein	ribosomal protein L3, putative, expressed
PhHAL.1G030200	0.940134	1.58403	0.390703	4.05432	5.02801e-05	0.000118029	#N/A	histone acetyltransferase HAC1, putative, expressed
PhHAL.1G030300	169.307	-0.141671	0.0480502	-2.94839	0.0031943	0.00573543	histone acetyltransferase of the CBP family 1	histone acetyltransferase HAC1, putative, expressed
PhHAL.1G030800	42.9013	-0.181812	0.0581875	-3.12458	0.00178058	0.00333865	Ggamma-subunit 1	AGG2, putative, expressed
PhHAL.1G030900	3.62995	0.950091	0.183867	5.16728	2.3752e-07	7.56227e-07	DNA helicase (RECQl4A)	helicase conserved C-terminal domain containing protein, expressed
PhHAL.1G031200	38.4747	-0.558713	0.059756	-9.3499	8.77287e-21	9.92424e-20	RNA-binding (RRM/RBD/RNP motifs) family protein	marker Xucw84, putative, expressed
PhHAL.1G031400	20.5556	1.39629	0.117976	11.8354	2.56137e-32	6.20684e-31	myb-like HTH transcriptional regulator family protein	Myb-like DNA-binding domain containing protein, putative, expressed
PhHAL.1G031500	320.559	0.420472	0.0602128	6.98311	2.88712e-12	1.5769e-11	chaperone binding;ATPase activators	activator of 90 kDa heat shock protein ATPase homolog, putative, expressed
PhHAL.1G031700	11.9316	-0.454574	0.0824098	-5.51601	3.46777e-08	1.21437e-07	O-Glycosyl hydrolases family 17 protein	glucan endo-1,3-beta-glucosidase precursor, putative, expressed
PhHAL.1G031800	68.9706	-0.212121	0.0861071	-2.46346	0.0137605	0.0220893	squamosa promoter binding protein-like 2	OsSPL3 - SBP-box gene family member, expressed
PhHAL.1G032100	141.293	1.95081	0.0796937	24.4789	2.48117e-132	2.21604e-129	cycloartenol synthase 1	cycloartenol synthase, putative, expressed
PhHAL.1G032300	101.912	0.207476	0.0598256	3.46802	0.000524304	0.0010574	molybdopterin biosynthesis MoaE family protein	molybdenum cofactor synthesis protein 2 large subunit, putative, expressed
PhHAL.1G032400	20.3986	-0.523081	0.0976687	-5.35566	8.52447e-08	2.85866e-07	AIG2-like (avirulence induced gene) family protein	AIG2-like family domain containing protein, expressed
PhHAL.1G032500	2.72586	-0.592821	0.164279	-3.60861	0.000307837	0.000644395	Transcriptional factor B3 family protein / auxin-responsive factor AUX/IAA-related	auxin response factor 5, putative, expressed
PhHAL.1G032700	59.6744	0.163716	0.0578103	2.83196	0.00462639	0.00808917	#N/A	expressed protein
PhHAL.1G032800	5.01276	2.63133	0.52608	5.00177	5.68059e-07	1.72655e-06	#N/A	transposon protein, putative, CACTA, En/Spm sub-class, expressed
PhHAL.1G032900	11.7694	-0.440135	0.122218	-3.60124	0.000316706	0.000662149	SUPPRESSOR OF AUXIN RESISTANCE1	expressed protein
PhHAL.1G033500	15.9437	1.31276	0.170928	7.68021	1.58829e-14	1.07623e-13	eukaryotic translation initiation factor 4A1	DEAD-box ATP-dependent RNA helicase, putative, expressed
PhHAL.1G033700	154.922	-0.148885	0.0373292	-3.98844	6.651e-05	0.000153647	26S proteasome regulatory subunit S2 1A	proteasome/cyclosome repeat containing protein, expressed
PhHAL.1G033800	40.7091	0.243456	0.104506	2.32959	0.0198277	0.0308775	double-stranded DNA binding	expressed protein
PhHAL.1G034100	55.8259	0.337084	0.10948	3.07894	0.00207735	0.00384856	chloroplast import apparatus 2	CCT motif family protein, expressed
PhHAL.1G034200	391.551	0.54092	0.0695257	7.78015	7.24398e-15	5.07918e-14	breast basic conserved 1	ribosomal protein L13, putative, expressed
PhHAL.1G034300	95.083	-0.19468	0.0554681	-3.50976	0.000448515	0.000914882	mitogen-activated protein kinase 1	CGMC_MAPKCMGC_2_SLT2y_ERK.1 - CGMC includes CDA, MAPK, GSK3, and CLKC kinases, expressed
PhHAL.1G034400	54.0718	-0.523241	0.0890305	-5.8771	4.17518e-09	1.62715e-08	#N/A	expressed protein
PhHAL.1G034600	10.9568	0.668423	0.100328	6.66235	2.69486e-11	1.33504e-10	#N/A	expressed protein
PhHAL.1G035000	215.735	0.0887631	0.0363562	2.44148	0.0146271	0.0233565	HOPW1-1-interacting 2	protein phosphatase 2C, putative, expressed
PhHAL.1G035400	103.198	0.073463	0.0328151	2.2387	0.0251757	0.0383836	DEAD-box protein abstrakt, putative	DEAD-box ATP-dependent RNA helicase 35A, putative, expressed
PhHAL.1G035700	109.889	0.134571	0.0555385	2.42303	0.0153917	0.0244567	RING/U-box superfamily protein	zinc finger, C3HC4 type domain containing protein, expressed
PhHAL.1G035800	107.732	0.181984	0.0306667	5.93426	2.95169e-09	1.16945e-08	Galactose oxidase/kelch repeat superfamily protein	OsFBO8 - F-box and other domain containing protein, expressed
PhHAL.1G036400	65.6259	0.101239	0.0419326	2.41432	0.0157644	0.0249939	vernalization5/VIN3-like	VIL2 protein, putative, expressed
PhHAL.1G036600	323.155	-0.197891	0.0655821	-3.01746	0.00254903	0.00465437	polyubiquitin 10	ubiquitin family protein, putative, expressed
PhHAL.1G036700	10.369	0.848307	0.128512	6.60098	4.08443e-11	1.98877e-10	#N/A	expressed protein
PhHAL.1G036800	8.92133	-0.273457	0.113192	-2.41587	0.0156976	0.0249006	nuclear RNA polymerase D1B	RNA polymerase Rpb1, domain 2 family protein, expressed
PhHAL.1G036900	34.31	1.1754	0.152766	7.6941	1.42491e-14	9.71136e-14	embryo defective 1303	EMB1303, putative, expressed
PhHAL.1G039600	1.03827	-2.11125	0.23612	-8.94144	3.84137e-19	3.83442e-18	Arabidopsis protein of unknown function (DUF241)	carrier, putative, expressed
PhHAL.1G039900	189.077	0.481239	0.0668327	7.20065	5.99245e-13	3.48726e-12	polyubiquitin 10	ubiquitin family protein, putative, expressed
PhHAL.1G040300	3.00823	-1.72497	0.248502	-6.94148	3.88003e-12	2.09965e-11	#N/A	expressed protein
PhHAL.1G040400	0.915443	-2.59465	0.306651	-8.46125	2.64519e-17	2.26234e-16	sulfurtransferase 18	rhodanese-like domain containing protein, putative, expressed
PhHAL.1G040500	480.286	-0.184959	0.0616016	-3.0025	0.00267769	0.00487033	Small GTP-binding protein	GTP-binding protein lepA, putative, expressed
PhHAL.1G040600	3.48636	1.31195	0.225534	5.81708	5.98844e-09	2.28616e-08	#N/A	expressed protein
PhHAL.1G040700	35.3978	-0.124917	0.0490651	-2.54596	0.0108979	0.0177822	Modifier of rudimentary (Mod(r)) protein	modifier of rudimentary protein, expressed
PhHAL.1G041100	3.28994	-0.942987	0.247591	-3.80866	0.000139723	0.000307805	#N/A	#N/A
PhHAL.1G041200	1.48696	-0.700953	0.181086	-3.87083	0.000108465	0.000243026	EPS15 homology domain 1	EH domain-containing protein 1, putative, expressed
PhHAL.1G041900	2.96429	0.594841	0.195811	3.03782	0.00238293	0.00436979	WHIRLY 2	whirly transcription factor domain containing protein, expressed
PhHAL.1G042000	1.17275	1.16768	0.381244	3.0628	0.00219273	0.00404394	Protein of unknown function (DUF579)	plant-specific domain TIGR01627 family protein, expressed
PhHAL.1G042300	4.11625	-0.345664	0.125974	-2.74394	0.00607063	0.0103906	Cystathionine beta-synthase (CBS) protein	CBS domain containing membrane protein, putative, expressed
PhHAL.1G042400	227.96	-0.305978	0.0577666	-5.29679	1.17855e-07	3.88827e-07	Regulator of Vps4 activity in the MVB pathway protein	DUF292 domain containing protein, expressed
PhHAL.1G043000	0.975689	0.912804	0.323865	2.81847	0.00482534	0.00840647	#N/A	#N/A
PhHAL.1G043400	9.30591	0.334926	0.0888058	3.77145	0.000162303	0.000353767	HSP20-like chaperones superfamily protein	CS domain containing protein, putative, expressed
PhHAL.1G043900	13.6881	1.05437	0.111803	9.43066	4.07521e-21	4.73572e-20	SOS3-interacting protein 1	CAMK_KIN1/SNF1/Nim1_like.13 - CAMK includes calcium/calmodulin depedent protein kinases, expressed
PhHAL.1G044200	150.227	-0.271684	0.0484653	-5.60576	2.07348e-08	7.44881e-08	Zinc finger C-x8-C-x5-C-x3-H type family protein	zinc finger C-x8-C-x5-C-x3-H type family protein, expressed
PhHAL.1G044500	1268.16	-0.22254	0.0582518	-3.82031	0.000133282	0.00029441	polyubiquitin 10	ubiquitin family protein, putative, expressed
PhHAL.1G044600	804.928	-0.632035	0.0661094	-9.56045	1.17246e-21	1.41875e-20	polyubiquitin 10	ubiquitin family protein, putative, expressed
PhHAL.1G045100	28.7989	3.57277	0.229849	15.544	1.74737e-54	1.28022e-52	#N/A	#N/A
PhHAL.1G045300	11.0739	3.46764	0.331255	10.4682	1.20935e-25	1.91253e-24	#N/A	#N/A
PhHAL.1G046100	97.0302	-0.228292	0.0658087	-3.46902	0.000522363	0.00105371	Galactosyltransferase family protein	galactosyltransferase, putative, expressed
PhHAL.1G046400	1.41995	-1.51226	0.152228	-9.93418	2.9561e-23	4.01517e-22	Pentatricopeptide repeat (PPR) superfamily protein	EMB2758, putative, expressed
PhHAL.1G046500	1.59908	2.05713	0.324077	6.34766	2.18612e-10	9.84462e-10	#N/A	#N/A
PhHAL.1G046600	49.6392	0.310055	0.0524118	5.91575	3.30361e-09	1.3031e-08	OTU-like cysteine protease family protein	OTU-like cysteine protease family protein, putative, expressed
PhHAL.1G046800	46.0891	0.54423	0.0996424	5.46183	4.71251e-08	1.62597e-07	Protein kinase superfamily protein	protein kinase, putative, expressed
PhHAL.1G047100	8.58498	1.58633	0.214888	7.38215	1.55757e-13	9.59088e-13	#N/A	#N/A
PhHAL.1G047400	21.9686	0.709839	0.0715672	9.91849	3.45941e-23	4.68728e-22	holocarboxylase synthase 1	biotin--protein ligase, putative, expressed
PhHAL.1G047500	57.7094	0.846532	0.0733493	11.5411	8.18622e-31	1.80636e-29	mercaptopyruvate sulfurtransferase 1	rhodanese-like domain containing protein, putative, expressed
PhHAL.1G047800	5.67326	-0.803091	0.169591	-4.73544	2.18577e-06	6.16949e-06	tubulin beta 8	tubulin/FtsZ domain containing protein, putative, expressed
PhHAL.1G048000	73.0336	-0.237331	0.0416481	-5.69849	1.20873e-08	4.45753e-08	suppressor of abi3-5	RNA recognition motif family protein, expressed
PhHAL.1G048100	63.8886	-0.666601	0.139119	-4.79159	1.65468e-06	4.74255e-06	SAUR-like auxin-responsive protein family	OsSAUR6 - Auxin-responsive SAUR gene family member, expressed
PhHAL.1G048800	651.496	-0.266633	0.0581501	-4.58526	4.5343e-06	1.22184e-05	phytoene desaturation 1	glyoxalase family protein, putative, expressed
PhHAL.1G049300	29.9118	-0.236621	0.0511332	-4.62755	3.70023e-06	1.0086e-05	O-fucosyltransferase family protein	protein-O-fucosyltransferase 1, putative, expressed
PhHAL.1G049400	44.3949	0.232827	0.0545062	4.27157	1.94102e-05	4.81113e-05	Cysteine proteinases superfamily protein	OTU-like cysteine protease family protein, putative, expressed
PhHAL.1G049600	85.4942	0.330367	0.0710086	4.65249	3.27951e-06	9.00199e-06	hydroxymethylbilane synthase	porphobilinogen deaminase, chloroplast precursor, putative, expressed
PhHAL.1G049700	15.1879	-0.508699	0.0844699	-6.02226	1.71998e-09	7.02986e-09	#N/A	expressed protein
PhHAL.1G049900	107.644	0.295393	0.0628891	4.69704	2.6396e-06	7.35307e-06	#N/A	peptidase, cysteine peptidase active site, putative, expressed
PhHAL.1G050000	1.32249	1.9247	0.274481	7.01216	2.34666e-12	1.29225e-11	#N/A	expressed protein
PhHAL.1G050100	65.5175	0.411918	0.0937056	4.39588	1.10325e-05	2.83149e-05	Ribosomal protein L18e/L15 superfamily protein	60S ribosomal protein, putative, expressed
PhHAL.1G050300	24.1403	-0.325198	0.0881123	-3.69072	0.000223622	0.000478304	myo-inositol monophosphatase like 1	inositol-1-monophosphatase, putative, expressed
PhHAL.1G050800	59.5991	-0.131061	0.0607641	-2.15688	0.0310153	0.0463487	#N/A	splicing factor, arginine/serine-rich 12, putative, expressed
PhHAL.1G051100	32.9011	0.430393	0.0509723	8.44367	3.07533e-17	2.61236e-16	nuclear factor Y, subunit C2	core histone H2A/H2B/H3/H4, putative, expressed
PhHAL.1G051300	15.6069	1.03795	0.107519	9.65366	4.74329e-22	5.93101e-21	#N/A	transglycosylase SLT domain containing protein, expressed
PhHAL.1G051500	77.3146	0.757186	0.0591156	12.8086	1.46818e-37	4.77247e-36	glyceraldehyde-3-phosphate dehydrogenase of plastid 1	glyceraldehyde-3-phosphate dehydrogenase, putative, expressed
PhHAL.1G052600	38.1755	0.810085	0.0740803	10.9352	7.82023e-28	1.44509e-26	cytochrome P450, family 97, subfamily B, polypeptide 3	cytochrome P450, putative, expressed
PhHAL.1G052800	399.875	-0.136248	0.0489426	-2.78384	0.00537199	0.00929065	phosphorylcholine cytidylyltransferase	cytidylyltransferase domain containing protein, expressed
PhHAL.1G052900	1.82196	1.49053	0.242803	6.13885	8.31208e-10	3.52081e-09	Haloacid dehalogenase-like hydrolase (HAD) superfamily protein	haloacid dehalogenase-like hydrolase domain-containing protein 3, putative, expressed
PhHAL.1G053100	38.4489	0.586052	0.0859173	6.82111	9.0337e-12	4.69092e-11	LEM3 (ligand-effect modulator 3) family protein / CDC50 family protein	cell cycle control protein, putative, expressed
PhHAL.1G053200	108.974	0.959488	0.0803011	11.9486	6.60002e-33	1.65274e-31	aldehyde dehydrogenase 5F1	aldehyde dehydrogenase, putative, expressed
PhHAL.1G053500	29.7706	0.206264	0.0772538	2.66995	0.00758617	0.0127603	squamosa promoter binding protein-like 10	OsSPL11 - SBP-box gene family member, expressed
PhHAL.1G053600	137.649	0.394229	0.0582242	6.77089	1.27994e-11	6.54488e-11	Protein kinase superfamily protein	serine/threonine-protein kinase HT1, putative, expressed
PhHAL.1G054000	40.1342	-0.507657	0.0791505	-6.41382	1.41922e-10	6.52743e-10	Protein of unknown function (DUF581)	DUF581 domain containing protein, expressed
PhHAL.1G054100	4.24902	-1.5509	0.2192	-7.07527	1.49155e-12	8.38597e-12	high-affinity K+ transporter 1	OsHKT1;3 - Na+ transporter, expressed
PhHAL.1G054300	4.23679	-0.485713	0.150072	-3.23653	0.00120991	0.00232631	Protein of unknown function (DUF630 and DUF632)	DUF630/DUF632 domains containing protein, putative, expressed
PhHAL.1G054400	340.221	0.18261	0.04193	4.35512	1.32994e-05	3.3768e-05	vacuolar ATP synthase subunit A	ATP synthase, putative, expressed
PhHAL.1G054500	8.53919	0.244554	0.0836474	2.92362	0.00345982	0.00616964	Core-2/I-branching beta-1,6-N-acetylglucosaminyltransferase family protein	DNA binding protein, putative, expressed
PhHAL.1G054800	168.861	0.122199	0.0509442	2.39868	0.0164543	0.0260173	#N/A	fiber protein Fb15, putative, expressed
PhHAL.1G055100	29.6221	-1.10836	0.0766858	-14.4532	2.3926e-47	1.28583e-45	STRUBBELIG-receptor family 1	STRUBBELIG-RECEPTOR FAMILY 3 precursor, putative, expressed
PhHAL.1G055400	94.3101	1.27203	0.0714024	17.815	5.40676e-71	7.45656e-69	Eukaryotic protein of unknown function (DUF872)	expressed protein
PhHAL.1G055600	82.6999	0.407353	0.0769483	5.29386	1.19762e-07	3.9491e-07	autoinhibited Ca2+ -ATPase, isoform 8	calcium-transporting ATPase, plasma membrane-type, putative, expressed
PhHAL.1G055900	30.0176	0.237098	0.089779	2.64091	0.00826835	0.0138108	Ribosomal RNA adenine dimethylase family protein	dimethyladenosine transferase, putative, expressed
PhHAL.1G056300	29.6812	-0.478172	0.0577226	-8.28397	1.19138e-16	9.72817e-16	histone mono-ubiquitination 2	zinc finger, C3HC4 type domain containing protein, expressed
PhHAL.1G056700	2.77834	-1.6198	0.195233	-8.29678	1.06971e-16	8.76131e-16	#N/A	transposon protein, putative, CACTA, En/Spm sub-class, expressed
PhHAL.1G056900	33.9351	-1.2735	0.130526	-9.75663	1.72804e-22	2.22451e-21	FGGY family of carbohydrate kinase	FGGY family of carbohydrate kinases, putative, expressed
PhHAL.1G057100	21.371	4.1456	0.247689	16.7371	7.03135e-63	7.01489e-61	FGGY family of carbohydrate kinase	FGGY family of carbohydrate kinases, putative, expressed
PhHAL.1G057300	189.978	0.643348	0.0691637	9.30181	1.38074e-20	1.53601e-19	CONSTANS-like 4	CCT/B-box zinc finger protein, putative, expressed
PhHAL.1G057400	1.09515	-1.23315	0.251871	-4.89594	9.78348e-07	2.89157e-06	glutamine dumper 1	GDU1, putative, expressed
PhHAL.1G057700	8.05635	-0.952855	0.107222	-8.88676	6.29181e-19	6.18173e-18	#N/A	zinc finger, C3HC4 type domain containing protein, expressed
PhHAL.1G058300	1.78292	-0.715182	0.19403	-3.68594	0.000227857	0.000486475	#N/A	OsFBX154 - F-box domain containing protein, expressed
PhHAL.1G058500	6.75751	-0.3044	0.101351	-3.00341	0.00266973	0.00485725	Protein kinase superfamily protein	STE_PAK_Ste20_STLK.1 - STE kinases include homologs to sterile 7, sterile 11 and sterile 20 from yeast, expressed
PhHAL.1G058600	94.1221	-0.603186	0.0527737	-11.4297	2.9723e-30	6.32068e-29	Metal-dependent phosphohydrolase	HD domain containing protein 2, putative, expressed
PhHAL.1G058700	1.41892	0.947037	0.255899	3.70081	0.000214908	0.000460876	#N/A	#N/A
PhHAL.1G059500	40.3513	-0.246436	0.0537065	-4.58856	4.46305e-06	1.20375e-05	#N/A	expressed protein
PhHAL.1G059600	120.871	-0.271357	0.04674	-5.80566	6.41112e-09	2.4376e-08	RNA recognition motif (RRM)-containing protein	RNA recognition motif, putative, expressed
PhHAL.1G060100	38.0724	-0.371475	0.0851345	-4.36339	1.28063e-05	3.25952e-05	chorismate mutase 2	chorismate mutase, chloroplast precursor, putative, expressed
PhHAL.1G060300	104.293	0.468728	0.0829649	5.64971	1.60717e-08	5.83509e-08	cinnamoyl coa reductase	cinnamoyl CoA reductase, putative, expressed
PhHAL.1G060600	110.097	0.571939	0.193568	2.95472	0.00312954	0.00562561	WRKY DNA-binding protein 40	WRKY71, expressed
PhHAL.1G060900	112.224	-0.299499	0.0525563	-5.69863	1.20774e-08	4.45475e-08	ubiquitin fusion degradation 1	ubiquitin fusion degradation protein, putative, expressed
PhHAL.1G061100	101.431	0.244824	0.0791146	3.09454	0.00197117	0.0036696	response regulator 12	two-component response regulator, putative, expressed
PhHAL.1G061300	84.7251	0.304584	0.0449044	6.78295	1.17745e-11	6.04221e-11	proteasome beta subunit C1	peptidase, T1 family, putative, expressed
PhHAL.1G061400	1.31816	0.662917	0.23417	2.83092	0.00464141	0.00811317	Protein kinase superfamily protein	protein kinase family protein, putative, expressed
PhHAL.1G062000	1.42064	-0.681015	0.188477	-3.61326	0.000302371	0.000633521	#N/A	#N/A
PhHAL.1G062400	8.32194	0.429054	0.110499	3.88289	0.000103224	0.00023192	Ankyrin repeat family protein with DHHC zinc finger domain	palmitoyltransferase TIP1, putative, expressed
PhHAL.1G062500	144.598	-0.369384	0.101307	-3.64619	0.000266162	0.000562621	Inorganic H pyrophosphatase family protein	inorganic H+ pyrophosphatase, putative, expressed
PhHAL.1G062600	73.4122	0.153087	0.0470621	3.25287	0.00114247	0.00220591	sucrose phosphate synthase 1F	sucrose-phosphate synthase, putative, expressed
PhHAL.1G062700	95.3523	-0.165229	0.0493331	-3.34926	0.000810285	0.00159372	Ubiquitin system component Cue protein	CUE domain containing protein, expressed
PhHAL.1G062800	64.6127	0.510607	0.137128	3.72358	0.000196414	0.000424075	Cytochrome P450 superfamily protein	cytochrome P450 71D10, putative, expressed
PhHAL.1G062900	31.4091	-0.423849	0.181357	-2.3371	0.0194341	0.0303175	cytochrome P450, family 71, subfamily B, polypeptide 34	cytochrome P450 71D10, putative, expressed
PhHAL.1G063400	22.5103	0.71169	0.111818	6.3647	1.95676e-10	8.86711e-10	#N/A	expressed protein
PhHAL.1G063500	1.36912	2.0092	0.306942	6.54587	5.91511e-11	2.8266e-10	cytochrome P450, family 71, subfamily B, polypeptide 37	cytochrome P450, putative, expressed
PhHAL.1G063900	53.5931	0.414894	0.0705034	5.88473	3.98695e-09	1.55693e-08	#N/A	expressed protein
PhHAL.1G064000	1.72531	1.87849	0.274965	6.83174	8.3889e-12	4.3694e-11	SHV3-like 5	glycerophosphoryl diester phosphodiesterase family protein, putative, expressed
PhHAL.1G064100	136.038	0.873154	0.0494898	17.6431	1.14954e-69	1.49727e-67	#N/A	GA16396-PA, putative, expressed
PhHAL.1G064600	118.523	0.488517	0.117707	4.15028	3.3207e-05	7.97579e-05	UDP-Glycosyltransferase superfamily protein	limonoid UDP-glucosyltransferase, putative, expressed
PhHAL.1G064800	7.30277	1.85935	0.157091	11.8362	2.53767e-32	6.16535e-31	Ubiquitin-like superfamily protein	expressed protein
PhHAL.1G065400	25.5765	0.258392	0.0766529	3.37094	0.000749129	0.00148059	Expressed protein	expressed protein
PhHAL.1G065600	9.80962	-1.14925	0.182224	-6.30679	2.84874e-10	1.26854e-09	GDSL-like Lipase/Acylhydrolase superfamily protein	GDSL-like lipase/acylhydrolase, putative, expressed
PhHAL.1G066000	1.178	1.74747	0.29283	5.96751	2.40895e-09	9.65432e-09	ABC transporter family protein	multidrug resistance protein, putative, expressed
PhHAL.1G066500	68.1658	0.156947	0.0463409	3.38678	0.000707177	0.00140224	#N/A	phytoene dehydrogenase-like, putative, expressed
PhHAL.1G066600	1.97303	0.702926	0.23059	3.04838	0.00230078	0.00422865	Transmembrane amino acid transporter family protein	amino acid transporter, putative, expressed
PhHAL.1G066700	3.51755	-0.388049	0.139919	-2.77339	0.00554761	0.00956791	RING/U-box superfamily protein	zinc finger, C3HC4 type domain containing protein, expressed
PhHAL.1G066900	1.99684	-0.694112	0.246439	-2.81656	0.00485403	0.00845488	basic leucine-zipper 42	bZIP transcription factor domain containing protein, expressed
PhHAL.1G067000	9.91993	-0.352204	0.102782	-3.42672	0.000610908	0.00122169	Calcium-binding EF-hand family protein	serine/threonine-protein phosphatase 2A regulatory subunit B subunitbeta, putative, expressed
PhHAL.1G067600	46.0076	-0.317177	0.0578396	-5.48373	4.1644e-08	1.44403e-07	methyl-CPG-binding domain 9	PHD-finger domain containing protein, putative, expressed
PhHAL.1G067900	85.5813	0.560332	0.124573	4.49801	6.85917e-06	1.8041e-05	Thioredoxin superfamily protein	peroxiredoxin, putative, expressed
PhHAL.1G068000	11.5402	0.344722	0.151677	2.27273	0.0230422	0.0354216	Protein kinase superfamily protein	LYK8, putative, expressed
PhHAL.1G068200	2.37622	0.559143	0.18807	2.97306	0.00294847	0.00532359	#N/A	expressed protein
PhHAL.1G068900	30.4213	0.313341	0.0556938	5.62614	1.84287e-08	6.6471e-08	#N/A	expressed protein
PhHAL.1G069200	18.9285	0.836767	0.10137	8.2546	1.52411e-16	1.23164e-15	Integral membrane HRF1 family protein	YIF1B, putative, expressed
PhHAL.1G069400	45.8456	0.295848	0.0641179	4.61413	3.9475e-06	1.07319e-05	Citrate synthase family protein	citrate synthase, putative, expressed
PhHAL.1G069600	8.1969	-0.264818	0.0839861	-3.15312	0.00161535	0.00304927	Nse4, component of Smc5/6 DNA repair complex	expressed protein
PhHAL.1G069700	0.551035	1.93192	0.582911	3.31426	0.000918857	0.00179578	Leucine-rich repeat transmembrane protein kinase	leucine-rich repeat receptor protein kinase EXS precursor, putative, expressed
PhHAL.1G069900	13.4835	1.3476	0.161124	8.3637	6.07792e-17	5.0688e-16	STRUBBELIG-receptor family 8	Leucine Rich Repeat family protein, expressed
PhHAL.1G070000	895.948	0.909745	0.156749	5.80382	6.48211e-09	2.4611e-08	lipoxygenase 2	lipoxygenase, putative, expressed
PhHAL.1G070300	3.71652	-0.442073	0.126153	-3.50427	0.000457862	0.000932326	XS domain-containing protein / XS zinc finger domain-containing protein-related	leafbladeless1, putative, expressed
PhHAL.1G070400	4.95213	-0.360894	0.110815	-3.25672	0.00112708	0.00217822	bZIP transcription factor family protein	transcription factor, putative, expressed
PhHAL.1G070600	30.624	-0.191061	0.0753166	-2.53677	0.011188	0.0182201	Putative glycosyl hydrolase of unknown function (DUF1680)	DUF1680 domain containing protein, putative, expressed
PhHAL.1G070700	651.329	-0.160201	0.0403677	-3.96854	7.23138e-05	0.000166175	#N/A	#N/A
PhHAL.1G070900	8.63349	-0.72018	0.0990176	-7.27326	3.50919e-13	2.0855e-12	Chaperone DnaJ-domain superfamily protein	heat shock protein DnaJ, putative, expressed
PhHAL.1G071100	52.7601	-0.369767	0.0410335	-9.01135	2.03535e-19	2.07586e-18	ZIP metal ion transporter family	metal cation transporter, putative, expressed
PhHAL.1G071300	37.3672	0.581505	0.0708997	8.2018	2.36819e-16	1.88851e-15	outer envelope protein of 80 kDa	outer membrane protein, OMP85 family protein, expressed
PhHAL.1G071700	256.855	0.610552	0.0670152	9.11065	8.18886e-20	8.56133e-19	fumarylacetoacetase, putative	fumarylacetoacetase, putative, expressed
PhHAL.1G071800	5.37427	0.544046	0.11589	4.69451	2.67241e-06	7.43344e-06	Beta-ketoacyl synthase	3-oxoacyl-synthase, putative, expressed
PhHAL.1G072100	2.43684	0.400529	0.165107	2.42588	0.0152715	0.02428	#N/A	hrpN-interacting protein from Malus, putative, expressed
PhHAL.1G072300	3.32012	-0.841375	0.122413	-6.87323	6.27659e-12	3.31523e-11	alpha/beta-Hydrolases superfamily protein	protein with a conserved N-terminal region, putative, expressed
PhHAL.1G072800	16.4025	-0.908161	0.106093	-8.56001	1.12857e-17	9.97523e-17	Calcium-dependent ARF-type GTPase activating protein family	stromal membrane-associated protein, putative, expressed
PhHAL.1G073000	1.65788	-0.921791	0.195184	-4.72267	2.32771e-06	6.53766e-06	#N/A	expressed protein
PhHAL.1G073200	46.1184	0.25444	0.0592647	4.29328	1.76052e-05	4.3945e-05	ubiquitin family protein	Ubiquitin family domain containing protein, expressed
PhHAL.1G073500	136.246	0.489342	0.0678889	7.20798	5.67862e-13	3.31698e-12	Ribosomal protein L12/ ATP-dependent Clp protease adaptor protein ClpS family protein	ribosomal protein L7/L12 C-terminal domain containing protein, expressed
PhHAL.1G073600	2.23694	-1.53863	0.364962	-4.21586	2.48828e-05	6.07606e-05	Pectin lyase-like superfamily protein	polygalacturonase, putative, expressed
PhHAL.1G073800	16.2588	0.593476	0.120219	4.93665	7.94768e-07	2.37367e-06	FKBP-like peptidyl-prolyl cis-trans isomerase family protein	peptidyl-prolyl cis-trans isomerase, FKBP-type, putative, expressed
PhHAL.1G073900	12.2906	-0.298966	0.088413	-3.38147	0.000720996	0.00142738	F-box and associated interaction domains-containing protein	OsFBA1 - F-box and FBA domain containing protein, expressed
PhHAL.1G074000	101.547	0.38542	0.115994	3.32277	0.000891299	0.0017441	#N/A	OsFBX126 - F-box domain containing protein, expressed
PhHAL.1G074400	6.11102	0.692888	0.141779	4.88709	1.02335e-06	3.01509e-06	Pentatricopeptide repeat (PPR) superfamily protein	PPR repeat containing protein, expressed
PhHAL.1G074500	2.11795	0.745593	0.184959	4.03114	5.55078e-05	0.000129571	C2 calcium/lipid-binding and GRAM domain containing protein	GRAM and C2 domains containing protein, putative, expressed
PhHAL.1G074700	19.013	1.14843	0.10438	11.0024	3.72235e-28	7.00968e-27	Sec14p-like phosphatidylinositol transfer family protein	CRAL/TRIO domain containing protein, expressed
PhHAL.1G074900	6.86303	-0.370564	0.168497	-2.19923	0.0278617	0.0420479	TPX2 (targeting protein for Xklp2) protein family	targeting protein for Xklp2, putative, expressed
PhHAL.1G076200	4.09828	2.18306	0.37326	5.84862	4.9568e-09	1.91724e-08	Leucine-rich repeat (LRR) family protein	Cf2/Cf5 disease resistance protein, putative, expressed
PhHAL.1G076300	42.5554	-0.607315	0.172188	-3.52704	0.000420231	0.000860277	receptor like protein 46	expressed protein
PhHAL.1G077100	37.9719	-0.597442	0.204087	-2.92739	0.00341817	0.00610466	SPX domain gene 1	SPX domain containing protein, putative, expressed
PhHAL.1G077400	21.8149	0.486486	0.12788	3.80425	0.000142234	0.000313189	Alba DNA/RNA-binding protein	protein of unknown function domain containing protein, expressed
PhHAL.1G077600	19.5032	0.368363	0.0814382	4.52322	6.0905e-06	1.61621e-05	binding	Sel1 repeat domain containing protein, putative, expressed
PhHAL.1G077700	27.8627	0.307037	0.138956	2.20959	0.0271334	0.0410713	Galactose oxidase/kelch repeat superfamily protein	OsFBK3 - F-box domain and kelch repeat containing protein, expressed
PhHAL.1G077800	564.517	-0.211481	0.0701287	-3.01561	0.00256464	0.00468103	Basic-leucine zipper (bZIP) transcription factor family protein	bZIP transcription factor domain containing protein, expressed
PhHAL.1G078100	88.7816	0.301549	0.0520606	5.79227	6.94434e-09	2.62279e-08	Disease resistance protein (CC-NBS-LRR class) family	NB-ARC domain containing protein, expressed
PhHAL.1G078400	116.205	0.683085	0.065169	10.4817	1.04788e-25	1.6656e-24	Cyclophilin-like peptidyl-prolyl cis-trans isomerase family protein	peptidyl-prolyl cis-trans isomerase, putative, expressed
PhHAL.1G078900	30.3686	0.2888	0.0652916	4.42323	9.72375e-06	2.51176e-05	Transducin/WD40 repeat-like superfamily protein	WD domain, G-beta repeat domain containing protein, expressed
PhHAL.1G079000	57.6934	0.343571	0.160486	2.14081	0.0322893	0.0481069	3-ketoacyl-CoA synthase 11	3-ketoacyl-CoA synthase, putative, expressed
PhHAL.1G079100	7.58175	-0.993853	0.21194	-4.68932	2.74121e-06	7.60563e-06	myb-like transcription factor family protein	MYB family transcription factor, putative, expressed
PhHAL.1G079200	320.76	-0.172676	0.0786144	-2.1965	0.0280565	0.0422944	UDP-Glycosyltransferase superfamily protein	cytokinin-O-glucosyltransferase 3, putative, expressed
PhHAL.1G079500	278.976	-1.33748	0.105067	-12.7299	4.03515e-37	1.26773e-35	UDP-Glycosyltransferase superfamily protein	cytokinin-O-glucosyltransferase 3, putative, expressed
PhHAL.1G079800	3.2095	-1.43428	0.166058	-8.63726	5.75762e-18	5.19682e-17	UDP-glucosyl transferase 73D1	flavonol-3-O-glycoside-7-O-glucosyltransferase 1, putative, expressed
PhHAL.1G080300	2.21675	-1.60413	0.262028	-6.12197	9.24269e-10	3.8869e-09	Leucine-rich repeat protein kinase family protein	receptor-like protein kinase precursor, putative, expressed
PhHAL.1G080600	106.09	-0.678701	0.079983	-8.48556	2.14684e-17	1.85046e-16	nucleotide transporter 1	plastidic ATP/ADP-transporter, putative, expressed
PhHAL.1G080900	6.62439	0.858916	0.274628	3.12756	0.00176264	0.00330931	#N/A	expressed protein
PhHAL.1G081100	5.8878	2.68729	0.234344	11.4673	1.92534e-30	4.15555e-29	#N/A	#N/A
PhHAL.1G081200	84.9569	-0.343073	0.0436235	-7.86441	3.70848e-15	2.66703e-14	SPOC domain / Transcription elongation factor S-II protein	transcription factor S-II, central domain containing protein, expressed
PhHAL.1G081600	58.9027	0.243402	0.0564221	4.31395	1.60361e-05	4.02265e-05	Coatomer, beta\' subunit	coatomer subunit beta, putative, expressed
PhHAL.1G081700	28.9567	0.764777	0.154221	4.95895	7.08737e-07	2.12859e-06	#N/A	expressed protein
PhHAL.1G081900	3.96652	0.912276	0.182479	4.99936	5.7521e-07	1.74743e-06	#N/A	expressed protein
PhHAL.1G082200	4.99124	0.425755	0.134355	3.16887	0.00153033	0.00289695	UDP-Glycosyltransferase superfamily protein	sterol glucosyltransferase, putative, expressed
PhHAL.1G082600	35.9404	1.07036	0.14705	7.2789	3.36548e-13	2.002e-12	ABC2 homolog 7	ABC transporter, ATP-binding protein, putative, expressed
PhHAL.1G082700	4.12644	1.46285	0.259231	5.64304	1.67077e-08	6.04959e-08	ABC2 homolog 6	ABC transporter, ATP-binding protein, putative, expressed
PhHAL.1G083800	1.27613	0.753593	0.333901	2.25694	0.0240119	0.0367527	#N/A	hypothetical protein
PhHAL.1G083900	28.3903	2.26908	0.270259	8.39593	4.6221e-17	3.87884e-16	#N/A	hypothetical protein
PhHAL.1G084100	201.991	0.0794993	0.0354978	2.23956	0.0251198	0.0383046	Root hair defective 3 GTP-binding protein (RHD3)	SEY1, putative, expressed
PhHAL.1G084200	8.81144	2.937	0.277582	10.5806	3.66447e-26	6.08236e-25	#N/A	hypothetical protein
PhHAL.1G084600	67.3849	-0.184685	0.0545428	-3.38606	0.000709046	0.00140521	histone deacetylase 1	histone deacetylase 19, putative, expressed
PhHAL.1G085300	6.63311	0.327107	0.133452	2.45111	0.0142415	0.0227951	#N/A	expressed protein
PhHAL.1G085600	118.465	-0.562293	0.0916718	-6.13376	8.58234e-10	3.62709e-09	#N/A	expressed protein
PhHAL.1G085900	2.73764	2.04176	0.263093	7.7606	8.45271e-15	5.89364e-14	#N/A	#N/A
PhHAL.1G086400	1.66728	1.10905	0.365299	3.03601	0.00239735	0.00439366	heat shock protein 17.6A	hsp20/alpha crystallin family protein, putative, expressed
PhHAL.1G086600	59.9182	-0.4817	0.110411	-4.36278	1.28417e-05	3.26767e-05	aminopeptidase M1	puromycin-sensitive aminopeptidase, putative, expressed
PhHAL.1G087400	28.9779	0.202016	0.0675056	2.99258	0.00276632	0.005015	Peptidase C13 family	GPI-anchor transamidase precursor, putative, expressed
PhHAL.1G087600	155.999	0.664076	0.0957847	6.93301	4.11985e-12	2.22365e-11	Uncharacterised protein family (UPF0497)	integral membrane protein, putative, expressed
PhHAL.1G087900	36.0377	1.16016	0.121561	9.54389	1.37576e-21	1.65669e-20	cytokinin-responsive gata factor 1	GATA zinc finger domain containing protein, expressed
PhHAL.1G088200	61.3704	-0.260476	0.0534103	-4.87689	1.07773e-06	3.16089e-06	Protein kinase superfamily protein	protein kinase domain containing protein, expressed
PhHAL.1G088300	18.8232	-0.510766	0.0698128	-7.31623	2.55043e-13	1.54309e-12	Flavodoxin family protein	NADPH reductase, putative, expressed
PhHAL.1G088400	14.1236	1.00731	0.130972	7.69104	1.45946e-14	9.92518e-14	histone deacetylase 2	histone deacetylase, putative, expressed
PhHAL.1G089100	27.1536	0.245216	0.0953738	2.5711	0.0101376	0.0166483	#N/A	#N/A
PhHAL.1G089400	1.1625	1.71679	0.290849	5.9027	3.57597e-09	1.40492e-08	O-acetylserine (thiol) lyase B	cysteine synthase, putative, expressed
PhHAL.1G089800	62.2513	-0.305979	0.045051	-6.79184	1.10711e-11	5.69996e-11	Protein phosphatase 2A, regulatory subunit PR55	serine/threonine protein phosphatase 2A 55 kDa regulatory subunit B, putative, expressed
PhHAL.1G090000	121.304	0.231874	0.0499261	4.64435	3.41144e-06	9.33815e-06	KH domain-containing protein	KH domain-containing protein, putative, expressed
PhHAL.1G090400	14.5053	0.848241	0.106788	7.94321	1.97018e-15	1.44572e-14	N-MYC downregulated-like 1	pollen-specific protein SF21, putative, expressed
PhHAL.1G090500	9.44369	-0.527069	0.121833	-4.32614	1.51745e-05	3.81979e-05	#N/A	F-box family protein, putative, expressed
PhHAL.1G090700	92.68	-0.310109	0.0463304	-6.69341	2.18027e-11	1.08932e-10	Peroxisomal membrane 22 kDa (Mpv17/PMP22) family protein	Mpv17 / PMP22 family domain containing protein, expressed
PhHAL.1G091200	1.73919	-1.38318	0.153145	-9.03187	1.68768e-19	1.7269e-18	PYR1-like 2	bet v I allergen family protein, putative, expressed
PhHAL.1G091400	2.89362	0.585956	0.188195	3.11355	0.00184849	0.00345701	haloacid dehalogenase-like hydrolase family protein	expressed protein
PhHAL.1G091900	94.8659	0.209587	0.05164	4.05861	4.9365e-05	0.000116026	early nodulin-related	early nodulin 93 ENOD93 protein, putative, expressed
PhHAL.1G092100	57.0296	-0.29915	0.0655458	-4.56398	5.01925e-06	1.34641e-05	#N/A	#N/A
PhHAL.1G092400	265.403	0.408027	0.156414	2.60863	0.00909052	0.0150647	Protein kinase family protein with leucine-rich repeat domain	receptor-like protein kinase 5 precursor, putative, expressed
PhHAL.1G092800	4.07406	-1.07428	0.216333	-4.96586	6.83958e-07	2.05813e-06	phytochrome-associated protein 1	OsIAA7 - Auxin-responsive Aux/IAA gene family member, expressed
PhHAL.1G093100	74.1911	0.601648	0.0963172	6.24652	4.19694e-10	1.8362e-09	Ribosomal protein S24e family protein	40S ribosomal protein S24, putative, expressed
PhHAL.1G093500	363.522	0.460177	0.0907033	5.07343	3.9071e-07	1.21167e-06	tonoplast monosaccharide transporter2	transporter family protein, putative, expressed
PhHAL.1G093600	13.794	0.292671	0.129415	2.2615	0.0237284	0.0363811	P-loop containing nucleoside triphosphate hydrolases superfamily protein	kinesin motor domain containing protein, expressed
PhHAL.1G093800	6.44147	-0.292926	0.129683	-2.25878	0.023897	0.0365917	#N/A	expressed protein
PhHAL.1G093900	28.5234	-0.338946	0.0829568	-4.08582	4.39222e-05	0.000103924	Protein of unknown function (DUF1677)	expressed protein
PhHAL.1G094000	13.3555	0.665091	0.10755	6.18403	6.24869e-10	2.68623e-09	#N/A	expressed protein
PhHAL.1G094100	74.5632	0.195585	0.046928	4.16778	3.07584e-05	7.42667e-05	Leucine-rich repeat (LRR) family protein	protein phosphatase 1 regulatory subunit SDS22, putative, expressed
PhHAL.1G094400	1.39554	1.31613	0.339841	3.87277	0.000107606	0.000241189	Integrase-type DNA-binding superfamily protein	ethylene-responsive transcription factor TINY, putative, expressed
PhHAL.1G095000	4.57575	0.704706	0.143136	4.92334	8.50811e-07	2.53058e-06	NAD-dependent epimerase/dehydratase family protein	NAD dependent epimerase/dehydratase family domain containing protein, expressed
PhHAL.1G095100	43.031	-0.539075	0.215426	-2.50237	0.0123366	0.0199608	NAD-dependent epimerase/dehydratase family protein	NAD dependent epimerase/dehydratase family domain containing protein, expressed
PhHAL.1G095300	121.907	-0.167237	0.0563039	-2.97026	0.00297547	0.00536977	citrate synthase 3	citrate synthase, putative, expressed
PhHAL.1G095500	54.8349	-0.443648	0.169638	-2.61526	0.00891588	0.0148053	heat shock transcription factor C1	HSF-type DNA-binding domain containing protein, expressed
PhHAL.1G095800	17.7236	0.768809	0.176364	4.35923	1.30523e-05	3.31809e-05	NOD26-like intrinsic protein 1;2	aquaporin protein, putative, expressed
PhHAL.1G096000	5.18172	0.501698	0.127067	3.94828	7.87148e-05	0.000179848	Protein with RNI-like/FBD-like domains	OsFBD13 - F-box and FBD domain containing protein, expressed
PhHAL.1G096100	21.1491	-0.213705	0.0606591	-3.52305	0.000426603	0.000872749	RING/FYVE/PHD-type zinc finger family protein	FYVE zinc finger domain containing protein, expressed
PhHAL.1G096400	2.1325	-0.687873	0.160612	-4.28283	1.84534e-05	4.58852e-05	NHL domain-containing protein	NHL repeat-containing protein, putative, expressed
PhHAL.1G096700	1076.19	-0.221293	0.0375786	-5.8888	3.8902e-09	1.52041e-08	NAD(P)-binding Rossmann-fold superfamily protein	Complex I intermediate-associated protein 30 domain containing protein, putative, expressed
PhHAL.1G096800	47.1347	-0.753807	0.094484	-7.97814	1.48549e-15	1.10388e-14	#N/A	expressed protein
PhHAL.1G096900	59.5147	-0.195365	0.0563378	-3.46774	0.000524856	0.0010584	actin-related protein C3	actin-related protein 2/3 complex subunit 3, putative, expressed
PhHAL.1G097100	73.4384	0.520284	0.0875385	5.94349	2.7902e-09	1.10828e-08	Ribosomal protein L16p/L10e family protein	ribosomal protein, putative, expressed
PhHAL.1G097500	4.36073	-0.85063	0.15279	-5.56732	2.5869e-08	9.18588e-08	FAD-binding Berberine family protein	berberine and berberine like domain containing protein, expressed
PhHAL.1G097700	4.86701	0.408072	0.1167	3.49676	0.000470945	0.000956372	Leucine-rich repeat protein kinase family protein	BRASSINOSTEROID INSENSITIVE 1-associated receptor kinase 1 precursor, putative, expressed
PhHAL.1G097900	125.946	-0.155464	0.0412733	-3.7667	0.00016542	0.000360309	Protein kinase superfamily protein	CGMC_GSK.4 - CGMC includes CDA, MAPK, GSK3, and CLKC kinases, expressed
PhHAL.1G099200	1.3755	2.10161	0.333134	6.3086	2.81567e-10	1.25441e-09	#N/A	#N/A
PhHAL.1G099800	2.83127	-0.769033	0.23016	-3.3413	0.000833886	0.00163808	Leucine-rich repeat protein kinase family protein	receptor-like kinase, putative, expressed
PhHAL.1G100200	14.8634	0.245916	0.0656526	3.74572	0.000179878	0.000390034	Mitogen activated protein kinase kinase kinase-related	protein kinase domain containing protein, expressed
PhHAL.1G100500	5.19943	-0.357228	0.128192	-2.78667	0.00532525	0.00921491	UDP-Glycosyltransferase superfamily protein	hydroquinone glucosyltransferase, putative, expressed
PhHAL.1G100800	40.7793	-0.379984	0.0807679	-4.70463	2.54321e-06	7.1025e-06	phosphoenolpyruvate carboxylase 3	phosphoenolpyruvate carboxylase, putative, expressed
PhHAL.1G100900	155.624	0.456632	0.100192	4.55757	5.17481e-06	1.38537e-05	CTC-interacting domain 9	CID11, putative, expressed
PhHAL.1G101100	32.2172	0.234639	0.0550034	4.2659	1.99101e-05	4.93048e-05	ubiquitin-specific protease 15	ubiquitin carboxyl-terminal hydrolase family protein, expressed
PhHAL.1G101400	28.9924	0.46418	0.0579948	8.00383	1.20607e-15	9.02314e-15	RING/U-box superfamily protein	expressed protein
PhHAL.1G102100	66.5794	0.117754	0.0553059	2.12914	0.0332426	0.0494369	prefoldin 6	prefoldin subunit, putative, expressed
PhHAL.1G102300	17.9287	-0.469083	0.170552	-2.75039	0.00595247	0.0102052	glucan synthase-like 4	1,3-beta-glucan synthase component domain containing protein, expressed
PhHAL.1G102500	107.782	0.578554	0.0753335	7.67991	1.59203e-14	1.07837e-13	sodium/calcium exchanger family protein / calcium-binding EF hand family protein	calcium-binding EF hand family protein, putative, expressed
PhHAL.1G102800	11.3428	0.208711	0.0856685	2.43627	0.0148397	0.0236578	P-loop containing nucleoside triphosphate hydrolases superfamily protein	DEAD-box ATP-dependent RNA helicase, putative, expressed
PhHAL.1G104200	9.50138	0.337498	0.0965259	3.49645	0.000471486	0.000957366	NAD(P)-linked oxidoreductase superfamily protein	oxidoreductase, aldo/keto reductase family protein, putative, expressed
PhHAL.1G104500	3.09919	0.888643	0.225019	3.94919	7.84163e-05	0.000179232	RING/U-box superfamily protein	RING-H2 finger protein, putative, expressed
PhHAL.1G104700	57.0091	0.243404	0.0571224	4.2611	2.03423e-05	5.03219e-05	Isochorismatase family protein	isochorismatase family protein, putative, expressed
PhHAL.1G105300	7.32838	-0.476121	0.18277	-2.60503	0.0091867	0.0152106	fucosyltransferase 1	xyloglucan fucosyltransferase, putative, expressed
PhHAL.1G105400	51.1088	0.651581	0.105334	6.18587	6.17594e-10	2.65618e-09	fucosyltransferase 1	xyloglucan fucosyltransferase, putative, expressed
PhHAL.1G105500	59.1136	0.178594	0.0709882	2.51583	0.0118752	0.0192591	cytochrome c biogenesis protein family	cytochrome c-type biogenesis protein ccmH precursor, putative, expressed
PhHAL.1G105600	157.7	-0.456863	0.0644512	-7.08852	1.35558e-12	7.66514e-12	Major facilitator superfamily protein	transporter family protein, putative, expressed
PhHAL.1G106100	333.861	-0.121441	0.0464103	-2.61668	0.0088789	0.0147492	#N/A	uncharacterized conserved membrane protein specific to cyanobacteria, putative, expressed
PhHAL.1G106200	7.40754	0.236258	0.0903329	2.61542	0.00891186	0.0148013	Tesmin/TSO1-like CXC domain-containing protein	tesmin/TSO1-like CXC domain containing protein, expressed
PhHAL.1G106400	134.219	0.164577	0.0617846	2.66372	0.00772821	0.0129733	Enoyl-CoA hydratase/isomerase family	3-hydroxyacyl-CoA dehydrogenase, putative, expressed
PhHAL.1G106600	2.79946	0.833688	0.197895	4.21278	2.52248e-05	6.15796e-05	#N/A	EMB1303, putative, expressed
PhHAL.1G106700	2.23104	-1.21825	0.206122	-5.91031	3.41459e-09	1.34293e-08	#N/A	expressed protein
PhHAL.1G107400	10.9265	0.335365	0.129869	2.58234	0.00981342	0.0161698	D-aminoacid aminotransferase-like PLP-dependent enzymes superfamily protein	aminotransferase domain containing protein, putative, expressed
PhHAL.1G107900	3.62762	0.474883	0.207271	2.29112	0.0219565	0.0338665	Protein kinase family protein with leucine-rich repeat domain	receptor-like protein kinase 5 precursor, putative, expressed
PhHAL.1G108000	0.88391	0.731317	0.27525	2.65692	0.00788583	0.0132201	myb domain protein 3r-4	MYB family transcription factor, putative, expressed
PhHAL.1G108100	7.49327	-0.615184	0.119198	-5.16103	2.45596e-07	7.81541e-07	myb domain protein 3r-4	MYB family transcription factor, putative, expressed
PhHAL.1G108800	21.4195	0.366222	0.0635236	5.76514	8.15889e-09	3.06056e-08	like COV 1	protein of unknown function DUF502 domain containing protein, expressed
PhHAL.1G109200	1.09003	-0.797356	0.208562	-3.82312	0.000131773	0.000291593	Transducin family protein / WD-40 repeat family protein	WD repeat-containing protein, putative, expressed
PhHAL.1G109700	8.2808	-0.324666	0.139703	-2.32397	0.020127	0.0312995	AAA-type ATPase family protein / ankyrin repeat family protein	cbxX, chromosomal, putative, expressed
PhHAL.1G109900	24.8806	0.244276	0.100222	2.43736	0.014795	0.0235946	C2H2 and C2HC zinc fingers superfamily protein	proline-rich protein HaeIII subfamily 1 precursor, putative, expressed
PhHAL.1G110100	202.839	-0.178548	0.0482282	-3.70216	0.000213774	0.0004586	VIRB2-interacting protein 2	reticulon domain containing protein, putative, expressed
PhHAL.1G110500	37.5432	-0.415147	0.0842266	-4.92893	8.26811e-07	2.46466e-06	Calcineurin-like metallo-phosphoesterase superfamily protein	Ser/Thr protein phosphatase family protein, putative, expressed
PhHAL.1G111200	16.2209	-1.14657	0.085838	-13.3573	1.07358e-40	4.10941e-39	#N/A	expressed protein
PhHAL.1G112700	9.52558	0.7159	0.105229	6.80325	1.02286e-11	5.28216e-11	tRNAse Z1	nuclear ribonuclease Z, putative, expressed
PhHAL.1G112800	1.28715	-0.554173	0.23911	-2.31765	0.0204683	0.0317879	Late embryogenesis abundant (LEA) hydroxyproline-rich glycoprotein family	harpin-induced protein 1 domain containing protein, expressed
PhHAL.1G113300	830.145	-0.327077	0.12152	-2.69155	0.00711207	0.0120196	BCL-2-associated athanogene 6	expressed protein
PhHAL.1G113400	3.18517	-0.886763	0.201921	-4.39162	1.12508e-05	2.88437e-05	#N/A	#N/A
PhHAL.1G113700	16.3712	-1.83441	0.156858	-11.6947	1.35666e-31	3.16092e-30	#N/A	#N/A
PhHAL.1G113800	154.347	0.806321	0.0997252	8.08543	6.19441e-16	4.74795e-15	Ribosomal protein L21	50S ribosomal protein L21, chloroplast precursor, putative, expressed
PhHAL.1G114000	56.8421	-0.335581	0.0556637	-6.02873	1.65256e-09	6.76166e-09	#N/A	expressed protein
PhHAL.1G114600	29.2831	-0.374268	0.118553	-3.15696	0.00159424	0.00301153	#N/A	expressed protein
PhHAL.1G114800	303.343	-0.397093	0.0652185	-6.08866	1.1386e-09	4.7478e-09	thylakoid rhodanese-like	expressed protein
PhHAL.1G115500	67.6849	0.907921	0.179762	5.05067	4.40259e-07	1.35658e-06	#N/A	#N/A
PhHAL.1G115600	60.1226	-0.603134	0.153615	-3.92626	8.62782e-05	0.000195746	#N/A	#N/A
PhHAL.1G116000	3.38275	-1.73834	0.138287	-12.5705	3.06805e-36	9.26639e-35	Pectin lyase-like superfamily protein	polygalacturonase, putative, expressed
PhHAL.1G116100	371.401	-0.285584	0.0444624	-6.42306	1.33564e-10	6.15208e-10	regulatory components of ABA receptor 3	CAPIP1, putative, expressed
PhHAL.1G116400	29.2154	0.542929	0.0608414	8.92368	4.51063e-19	4.48575e-18	Zinc finger (CCCH-type/C3HC4-type RING finger) family protein	Zinc finger C-x8-C-x5-C-x3-H type domain containing protein, expressed
PhHAL.1G116800	106.284	0.163485	0.0455501	3.58912	0.000331798	0.000692082	spermidine synthase 3	spermidine synthase, putative, expressed
PhHAL.1G116900	21.6703	1.11077	0.0932904	11.9066	1.09323e-32	2.70867e-31	Ribosomal RNA processing Brix domain protein	Brix domain containing protein, putative, expressed
PhHAL.1G118000	4.25756	1.20373	0.280497	4.29143	1.77528e-05	4.42723e-05	#N/A	#N/A
PhHAL.1G118400	1779.04	0.223346	0.0615441	3.62904	0.000284475	0.000599036	Rhomboid-related intramembrane serine protease family protein	OsRhmbd6 - Putative Rhomboid homologue, expressed
PhHAL.1G118900	2.72134	-0.565922	0.239192	-2.36597	0.0179828	0.0282271	#N/A	VQ domain containing protein, putative, expressed
PhHAL.1G119100	6.29154	-1.60381	0.127163	-12.6122	1.80808e-36	5.5232e-35	dual specificity protein phosphatase-related	tyrosine-protein phosphatase YVH1, putative, expressed
PhHAL.1G119300	3.45394	2.00543	0.268921	7.45732	8.82978e-14	5.57238e-13	Protein kinase family protein with leucine-rich repeat domain	receptor-like protein kinase 5 precursor, putative, expressed
PhHAL.1G119400	20.6398	0.287835	0.123139	2.33747	0.0194147	0.0302947	GDSL-like Lipase/Acylhydrolase superfamily protein	GDSL-like lipase/acylhydrolase, putative, expressed
PhHAL.1G120600	14.5234	-0.318307	0.100639	-3.16287	0.00156219	0.00295368	basic helix-loop-helix (bHLH) DNA-binding superfamily protein	ethylene-responsive protein related, putative, expressed
PhHAL.1G120800	1.80395	-4.76745	0.320849	-14.8589	6.09432e-50	3.62873e-48	#N/A	#N/A
PhHAL.1G121100	52.8606	0.330267	0.110437	2.99056	0.0027847	0.00504489	Pyridine nucleotide-disulphide oxidoreductase family protein	pyridine nucleotide-disulphide oxidoreductase domain containing protein, expressed
PhHAL.1G121800	1.58886	-1.28737	0.241491	-5.3309	9.77273e-08	3.25515e-07	UDP-Glycosyltransferase superfamily protein	cytokinin-O-glucosyltransferase 2, putative, expressed
PhHAL.1G122200	1.19164	-4.71066	0.264011	-17.8426	3.29691e-71	4.58051e-69	UDP-glucosyl transferase 85A7	UDP-glucoronosyl/UDP-glucosyl transferase, putative, expressed
PhHAL.1G122400	1.90877	-5.51134	0.353992	-15.5691	1.18038e-54	8.78543e-53	DNA binding	DNA binding protein, putative, expressed
PhHAL.1G122600	113.935	0.252144	0.0568739	4.43338	9.27666e-06	2.40455e-05	microfibrillar-associated protein-related	microfibrillar-associated protein 1, putative, expressed
PhHAL.1G122700	2.62807	0.973702	0.314831	3.09277	0.00198295	0.00368934	#N/A	OsFBX137 - F-box domain containing protein, expressed
PhHAL.1G122900	3.45059	0.897466	0.236604	3.79312	0.000148767	0.000326576	F-box/RNI-like superfamily protein	OsFBX136 - F-box domain containing protein, expressed
PhHAL.1G124100	60.0314	0.865246	0.176157	4.91178	9.02546e-07	2.67681e-06	ARM repeat superfamily protein	expressed protein
PhHAL.1G124200	132.253	0.521796	0.0620935	8.4034	4.33745e-17	3.64486e-16	protein serine/threonine phosphatases;protein kinases;catalytics;cAMP-dependent protein kinase regulators;ATP binding;protein serine/threonine phosphatases	AGC_PKA/PKG_like.1 - ACG kinases include homologs to PKA, PKG and PKC, expressed
PhHAL.1G124300	23.3244	0.298979	0.0678804	4.40449	1.06033e-05	2.7277e-05	RNI-like superfamily protein	Leucine Rich Repeat family protein, expressed
PhHAL.1G124700	9.626	-2.86457	0.207426	-13.8101	2.21594e-43	9.73354e-42	LRR and NB-ARC domains-containing disease resistance protein	disease resistance protein RGA2, putative, expressed
PhHAL.1G125100	21.6891	0.680523	0.0884299	7.69562	1.40812e-14	9.60387e-14	#N/A	expressed protein
PhHAL.1G125300	41.6591	0.501088	0.0561683	8.9212	4.61277e-19	4.5849e-18	leucine-rich repeat transmembrane protein kinase family protein	BRASSINOSTEROID INSENSITIVE 1-associated receptor kinase 1 precursor, putative, expressed
PhHAL.1G125400	3.32835	0.588969	0.206674	2.84975	0.00437535	0.00767816	#N/A	#N/A
PhHAL.1G125800	5.4526	-0.431693	0.11653	-3.70457	0.000211747	0.000454616	S-locus lectin protein kinase family protein	serine/threonine-protein kinase receptor precursor, putative, expressed
PhHAL.1G126600	2544.89	-0.506711	0.0764917	-6.62439	3.48691e-11	1.71026e-10	elongation factor family protein	GTP-binding protein typA/bipA, putative, expressed
PhHAL.1G127000	0.952887	1.16699	0.308017	3.78872	0.000151424	0.000331866	NAC domain containing protein 70	No apical meristem protein, putative, expressed
PhHAL.1G127200	4.89774	-0.427469	0.106256	-4.02299	5.74633e-05	0.000133853	alpha/beta-Hydrolases superfamily protein	lipase class 3 family protein, putative, expressed
PhHAL.1G128400	81.8228	-0.117164	0.0466711	-2.51042	0.0120587	0.0195398	#N/A	expressed protein
PhHAL.1G129400	30.4962	0.465959	0.0846568	5.5041	3.71056e-08	1.29407e-07	nucleolar essential protein-related	ribosome biogenesis protein NEP1, putative, expressed
PhHAL.1G129800	27.1074	0.286701	0.0690563	4.15171	3.30007e-05	7.93336e-05	prolyl oligopeptidase family protein	OsPOP5 - Putative Prolyl Oligopeptidase homologue, expressed
PhHAL.1G130100	65.0923	0.798673	0.117522	6.79596	1.07594e-11	5.54406e-11	#N/A	expressed protein
PhHAL.1G130900	16.1268	1.45073	0.0986527	14.7054	5.94744e-49	3.40092e-47	#N/A	#N/A
PhHAL.1G131100	162.809	-0.45376	0.0510423	-8.88987	6.11808e-19	6.01734e-18	Protein with RING/U-box and TRAF-like domains	seven in absentia protein family domain containing protein, expressed
PhHAL.1G131200	44.3757	-0.295246	0.0635303	-4.64732	3.36268e-06	9.21223e-06	CLP protease regulatory subunit X	AAA family ATPase, putative, expressed
PhHAL.1G131600	8.19355	4.31872	0.26933	16.0351	7.26984e-58	6.11449e-56	#N/A	#N/A
PhHAL.1G131700	28.7953	-0.170928	0.0483262	-3.53697	0.000404743	0.000830564	#N/A	expressed protein
PhHAL.1G132200	8.1496	0.979956	0.131868	7.43133	1.07507e-13	6.73483e-13	O-fucosyltransferase family protein	growth regulator related protein, putative, expressed
PhHAL.1G132900	53.3475	-0.271185	0.0557954	-4.86035	1.1718e-06	3.42449e-06	Zinc-finger domain of monoamine-oxidase A repressor R1 protein	expressed protein
PhHAL.1G134200	1.82603	-2.93565	0.199724	-14.6986	6.58406e-49	3.75352e-47	acetone-cyanohydrin lyase	esterase, putative, expressed
PhHAL.1G136200	323.922	0.153241	0.0514388	2.97909	0.00289105	0.00522797	Nucleic acid-binding, OB-fold-like protein	eukaryotic translation initiation factor 1A, putative, expressed
PhHAL.1G136600	30.726	4.41305	0.385473	11.4484	2.39552e-30	5.13489e-29	P-loop containing nucleoside triphosphate hydrolases superfamily protein	uncharacterized kinase mug58, putative, expressed
PhHAL.1G136700	3.2224	3.48953	0.410044	8.51014	1.73725e-17	1.50991e-16	Protein phosphatase 2A regulatory B subunit family protein	transposon protein, putative, unclassified, expressed
PhHAL.1G137300	8.45007	0.439695	0.103416	4.2517	2.12151e-05	5.23567e-05	#N/A	#N/A
PhHAL.1G137600	7.95595	4.41182	0.259031	17.032	4.75584e-65	5.21641e-63	P-loop containing nucleoside triphosphate hydrolases superfamily protein	tRNA-splicing endonuclease positive effector-related, putative, expressed
PhHAL.1G138000	26.5769	1.26031	0.142172	8.86473	7.66922e-19	7.49187e-18	#N/A	#N/A
PhHAL.1G138300	168.238	0.250729	0.0473077	5.29998	1.15818e-07	3.82513e-07	chloroplastic NIFS-like cysteine desulfurase	aminotransferase, putative, expressed
PhHAL.1G138400	2.73697	-0.399554	0.154605	-2.58436	0.00975595	0.016085	Concanavalin A-like lectin protein kinase family protein	lectin-like receptor kinase, putative, expressed
PhHAL.1G138500	69.4398	0.128717	0.0543378	2.36883	0.0178445	0.0280334	Protein of unknown function (DUF707)	lysine ketoglutarate reductase trans-splicing related 1, putative, expressed
PhHAL.1G138900	27.303	0.400671	0.0617148	6.49231	8.45296e-11	3.97552e-10	sirohydrochlorin ferrochelatase B	sirohydrochlorin ferrochelatase, putative, expressed
PhHAL.1G139700	29.4879	1.09844	0.120225	9.13651	6.44991e-20	6.80779e-19	#N/A	OsFBX45 - F-box domain containing protein, expressed
PhHAL.1G140500	30.0559	0.633332	0.0676991	9.3551	8.35224e-21	9.47486e-20	#N/A	OsFBX46 - F-box domain containing protein, expressed
PhHAL.1G141500	37.7242	1.09909	0.0929047	11.8303	2.72315e-32	6.57342e-31	#N/A	expressed protein
PhHAL.1G142600	11.0626	1.33165	0.153547	8.67258	4.22436e-18	3.86309e-17	Domain of unknown function (DUF303)	receptor protein kinase, putative, expressed
PhHAL.1G144200	4.27599	-1.19954	0.182855	-6.56007	5.37833e-11	2.58458e-10	Nodulin MtN3 family protein	nodulin MtN3 family protein, putative, expressed
PhHAL.1G145400	29.8938	0.431882	0.174838	2.47019	0.0135042	0.0217132	Nodulin MtN3 family protein	nodulin MtN3 family protein, putative, expressed
PhHAL.1G146300	38.5081	-0.642011	0.0795593	-8.0696	7.05294e-16	5.37743e-15	Tyrosine transaminase family protein	aminotransferase, classes I and II, domain containing protein, expressed
PhHAL.1G146400	33.6206	0.856478	0.0995092	8.60702	7.49859e-18	6.7133e-17	Tyrosine transaminase family protein	aminotransferase, classes I and II, domain containing protein, expressed
PhHAL.1G146800	8.10532	-0.644987	0.173461	-3.71834	0.000200538	0.000432382	Reticulon family protein	reticulon domain containing protein, putative, expressed
PhHAL.1G146900	7.4448	-1.7128	0.22234	-7.70352	1.32369e-14	9.04451e-14	Protein of unknown function, DUF538	DUF538 domain containing protein, putative, expressed
PhHAL.1G147600	27.9341	-0.421507	0.0991783	-4.24999	2.13777e-05	5.27232e-05	Pentatricopeptide repeat (PPR) superfamily protein	PPR repeat domain containing protein, putative, expressed
PhHAL.1G147800	1.8605	3.7205	0.290594	12.8031	1.57541e-37	5.09455e-36	#N/A	#N/A
PhHAL.1G148300	46.4286	-0.138981	0.0377888	-3.67784	0.000235219	0.000501053	#N/A	expressed protein
PhHAL.1G148400	13.0216	-0.538584	0.0846855	-6.35982	2.01996e-10	9.14025e-10	minichromosome instability 12 (mis12)-like	mis12 protein, expressed
PhHAL.1G149300	66.6379	-0.260324	0.0587477	-4.43123	9.36985e-06	2.42636e-05	#N/A	expressed protein
PhHAL.1G150300	159.392	-0.201428	0.0815456	-2.47012	0.0135067	0.0217154	receptor kinase 3	serine/threonine-protein kinase receptor precursor, putative, expressed
PhHAL.1G151500	138.974	-0.324452	0.0395681	-8.19985	2.40681e-16	1.91605e-15	Guanylate-binding family protein	GTP binding protein, putative, expressed
PhHAL.1G151600	2.5324	3.17854	0.27862	11.4081	3.80827e-30	8.02561e-29	#N/A	expressed protein
PhHAL.1G153300	7.87321	0.371018	0.103821	3.57363	0.000352062	0.000730209	DNAJ heat shock family protein	dnaJ domain containing protein, expressed
PhHAL.1G153400	8.40439	-0.640046	0.0987195	-6.48347	8.96338e-11	4.20819e-10	B-cell receptor-associated 31-like	prefoldin, putative, expressed
PhHAL.1G154200	165.307	-0.253317	0.0319675	-7.9242	2.29619e-15	1.67577e-14	Family of unknown function (DUF572)	coiled-coil domain-containing protein, putative, expressed
PhHAL.1G155600	17.4924	0.743678	0.15067	4.93581	7.98171e-07	2.38232e-06	#N/A	#N/A
PhHAL.1G156200	10.9552	2.36221	0.125829	18.7732	1.25194e-78	2.37186e-76	Optic atrophy 3 protein (OPA3)	expressed protein
PhHAL.1G156400	15.5735	0.216703	0.0690882	3.13661	0.00170914	0.00321467	#N/A	ATP11 protein, expressed
PhHAL.1G157400	8.49918	1.28703	0.124649	10.3252	5.41784e-25	8.23476e-24	#N/A	#N/A
PhHAL.1G157500	7.04161	0.714744	0.122526	5.83341	5.43046e-09	2.08759e-08	negative regulator of systemic acquired resistance (SNI1)	SNI1, putative, expressed
PhHAL.1G157800	34.1711	0.476329	0.0938416	5.07588	3.85706e-07	1.19694e-06	Calcium-dependent lipid-binding (CaLB domain) family protein	C2 domain containing protein, putative, expressed
PhHAL.1G159600	28.7085	-0.600823	0.132081	-4.54891	5.3924e-06	1.44033e-05	#N/A	#N/A
PhHAL.1G160500	2.10016	-5.63798	0.687919	-8.19571	2.49126e-16	1.97908e-15	#N/A	#N/A
PhHAL.1G160600	11.4259	0.778214	0.149685	5.19902	2.00345e-07	6.43107e-07	Eukaryotic aspartyl protease family protein	aspartic proteinase nepenthesin precursor, putative, expressed
PhHAL.1G160700	37.4555	1.03613	0.0975264	10.6241	2.30251e-26	3.87317e-25	Homeodomain-like superfamily protein	expressed protein
PhHAL.1G160800	10.48	0.239978	0.10376	2.31282	0.0207325	0.0321584	Oligosaccharyltransferase complex/magnesium transporter family protein	AGAP008475-PA, putative, expressed
PhHAL.1G161700	40.5458	0.325851	0.123065	2.64779	0.00810197	0.0135546	#N/A	#N/A
PhHAL.1G163600	0.890445	1.62671	0.297876	5.46105	4.73328e-08	1.63284e-07	#N/A	#N/A
PhHAL.1G163900	36.887	1.09429	0.12632	8.66288	4.59988e-18	4.1922e-17	Chalcone-flavanone isomerase family protein	chalcone isomerase 3, putative, expressed
PhHAL.1G164000	80.8061	0.364111	0.107715	3.38033	0.000723997	0.00143287	Glutathione S-transferase family protein	uncharacterized protein yqjG, putative, expressed
PhHAL.1G164300	18.5586	-1.11759	0.100105	-11.1642	6.10595e-29	1.19794e-27	#N/A	#N/A
PhHAL.1G164700	20.2194	-0.655217	0.063337	-10.3449	4.4128e-25	6.75094e-24	Protein phosphatase 2C family protein	protein phosphatase 2C, putative, expressed
PhHAL.1G165000	143.676	-0.300655	0.0616972	-4.87307	1.09876e-06	3.21885e-06	calcium-dependent lipid-binding family protein	expressed protein
PhHAL.1G166400	12.5704	-0.79483	0.0755546	-10.5199	6.99253e-26	1.1316e-24	Pentatricopeptide repeat (PPR-like) superfamily protein	PPR repeat domain containing protein, putative, expressed
PhHAL.1G167000	2.02888	0.611202	0.191218	3.19636	0.00139172	0.00265006	Pentatricopeptide repeat (PPR-like) superfamily protein	PPR repeat domain containing protein, putative, expressed
PhHAL.1G167100	43.3272	-0.425404	0.10708	-3.97277	7.1042e-05	0.000163432	Histidine kinase-, DNA gyrase B-, and HSP90-like ATPase family protein	ATP-binding region, ATPase-like domain containing protein, expressed
PhHAL.1G168100	82.062	0.974614	0.0514918	18.9276	6.76269e-80	1.32126e-77	#N/A	expressed protein
PhHAL.1G168300	13.7755	1.37259	0.0878861	15.6179	5.50042e-55	4.12664e-53	#N/A	expressed protein
PhHAL.1G168400	1.12674	0.552653	0.22619	2.44331	0.0145533	0.0232469	Tetratricopeptide repeat (TPR)-like superfamily protein	vegetative storage protein, putative, expressed
PhHAL.1G168500	91.1838	-0.296174	0.0689145	-4.2977	1.72581e-05	4.31187e-05	Polyketide cyclase/dehydrase and lipid transport superfamily protein	START domain containing protein, putative, expressed
PhHAL.1G168600	27.8505	0.489143	0.0633122	7.72589	1.11071e-14	7.64215e-14	glycosyltransferase family protein 28	UDP-N-acetylglucosamine transferase subunit ALG13, putative, expressed
PhHAL.1G169100	15.5668	0.720578	0.124113	5.8058	6.40584e-09	2.43609e-08	Inositol 1,3,4-trisphosphate 5/6-kinase family protein	Inositol 1, 3, 4-trisphosphate 5/6-kinase, putative, expressed
PhHAL.1G169500	1.80261	3.55616	0.307355	11.5702	5.83328e-31	1.3056e-29	RGPR-related	expressed protein
PhHAL.1G169600	56.2915	2.02568	0.24033	8.42876	3.49356e-17	2.95158e-16	Nodulin MtN21 /EamA-like transporter family protein	integral membrane protein DUF6 domain containing protein, expressed
PhHAL.1G169800	23.0402	4.17146	0.157975	26.4059	1.1726e-153	1.57095e-150	Homeodomain-like superfamily protein	myb-like DNA-binding domain containing protein, expressed
PhHAL.1G169900	5.47996	3.87922	0.271609	14.2824	2.81777e-46	1.42453e-44	septum site-determining protein (MIND)	septum site-determining protein minD, putative, expressed
PhHAL.1G170400	13.0693	0.72957	0.19263	3.78741	0.000152224	0.000333541	quinolinate synthase	Fe-S metabolism associated domain containing protein, expressed
PhHAL.1G170600	1.87883	0.815756	0.185558	4.39622	1.1015e-05	2.8274e-05	#N/A	#N/A
PhHAL.1G170700	9.98537	2.06448	0.206541	9.99548	1.59507e-23	2.19979e-22	#N/A	#N/A
PhHAL.1G171200	56.3194	0.703099	0.0949987	7.40114	1.35016e-13	8.38826e-13	ChaC-like family protein	cation transport regulator-like protein 1, putative, expressed
PhHAL.1G171300	27.2002	0.232262	0.0672941	3.45144	0.000557598	0.00112045	Polynucleotidyl transferase, ribonuclease H-like superfamily protein	exonuclease, putative, expressed
PhHAL.1G171400	182.283	0.446469	0.0928114	4.8105	1.50557e-06	4.34103e-06	Ergosterol biosynthesis ERG4/ERG24 family	delta14-sterol reductase, putative, expressed
PhHAL.1G172100	1.98405	-3.76304	0.474213	-7.93533	2.0993e-15	1.53687e-14	HXXXD-type acyl-transferase family protein	transferase family protein, putative, expressed
PhHAL.1G172800	182.403	0.50864	0.0711964	7.14418	9.05329e-13	5.19435e-12	rotamase FKBP 1	peptidyl-prolyl isomerase, putative, expressed
PhHAL.1G173300	25.6981	4.01513	0.141717	28.332	1.39559e-176	2.61757e-173	#N/A	#N/A
PhHAL.1G173400	8.07353	-0.477247	0.222013	-2.14964	0.0315837	0.0471343	#N/A	#N/A
PhHAL.1G173700	132.145	-0.397538	0.0494927	-8.03226	9.5696e-16	7.21702e-15	Tetratricopeptide repeat (TPR)-like superfamily protein	tetratricopeptide repeat domain containing protein, expressed
PhHAL.1G173900	6.38318	4.06435	0.4976	8.16791	3.13786e-16	2.46663e-15	#N/A	#N/A
PhHAL.1G176000	275.988	-0.436088	0.0547277	-7.96833	1.60836e-15	1.18812e-14	plant U-box 9	spotted leaf 11, putative, expressed
PhHAL.1G176700	3.56808	3.22184	0.323577	9.95695	2.3516e-23	3.21243e-22	#N/A	#N/A
PhHAL.1G177200	23.5655	-0.232926	0.0625935	-3.72125	0.000198239	0.000427699	lipase class 3 family protein	lipase, putative, expressed
PhHAL.1G177400	1.15949	1.19897	0.246727	4.85949	1.17691e-06	3.43887e-06	#N/A	#N/A
PhHAL.1G177600	35.1875	1.04443	0.094013	11.1094	1.12872e-28	2.19154e-27	#N/A	expressed protein
PhHAL.1G177900	28.813	-0.141082	0.0624534	-2.259	0.0238832	0.0365795	Disease resistance protein (TIR-NBS class)	AP003256-AK101847 - NBS/LRR genes that are S-rich,divergent TIR, divergent NBS, expressed
PhHAL.1G178100	10.5449	0.47678	0.112758	4.22836	2.35398e-05	5.77065e-05	#N/A	MazG nucleotide pyrophosphohydrolase domain containing protein, expressed
PhHAL.1G178600	2.35475	3.45003	0.267578	12.8935	4.89431e-38	1.65999e-36	#N/A	#N/A
PhHAL.1G179100	116.422	-0.458516	0.0512871	-8.94018	3.88531e-19	3.87622e-18	Aldolase superfamily protein	fructose-bisphospate aldolase isozyme, putative, expressed
PhHAL.1G179700	170.177	0.410871	0.0759713	5.40824	6.36461e-08	2.16141e-07	ribosomal protein S27	40S ribosomal protein S27, putative, expressed
PhHAL.1G179900	9.32887	0.39807	0.119807	3.3226	0.000891842	0.00174462	#N/A	expressed protein
PhHAL.1G180000	16.9744	-0.198286	0.0661436	-2.99781	0.00271927	0.00493867	Endonuclease/exonuclease/phosphatase family protein	endonuclease/exonuclease/phosphatase family domain containing protein, expressed
PhHAL.1G180300	8.19293	0.479014	0.148837	3.21837	0.00128921	0.00246851	Sodium Bile acid symporter family	bile acid sodium symporter family protein, putative, expressed
PhHAL.1G180400	9.19768	-0.243732	0.1138	-2.14175	0.0322139	0.0480022	MAC/Perforin domain-containing protein	membrane attack complex component/perforin/complement C9, putative, expressed
PhHAL.1G180500	35.7413	0.996828	0.119138	8.36701	5.90965e-17	4.93286e-16	#N/A	#N/A
PhHAL.1G182400	41.4927	0.704219	0.0636818	11.0584	1.9959e-28	3.81992e-27	ARM repeat superfamily protein	importin-8, putative, expressed
PhHAL.1G184300	1.37731	2.53423	0.643217	3.93993	8.15043e-05	0.000185611	TatD related DNase	deoxyribonuclease tatD, putative, expressed
PhHAL.1G185500	5.58583	0.442631	0.120221	3.6818	0.000231595	0.000493893	cytidine/deoxycytidylate deaminase family protein	riboflavin biosynthesis protein ribD, putative, expressed
PhHAL.1G188200	23.6276	0.558222	0.0763901	7.30752	2.7212e-13	1.63796e-12	translocation protein-related	protein transporter, putative, expressed
PhHAL.1G188300	62.5518	0.259701	0.0546117	4.7554	1.98055e-06	5.62154e-06	basic helix-loop-helix (bHLH) DNA-binding superfamily protein	helix-loop-helix DNA-binding domain containing protein, expressed
PhHAL.1G188800	34.8006	0.448496	0.0695774	6.44601	1.14834e-10	5.33123e-10	Ribosomal protein S24/S35, mitochondrial	expressed protein
PhHAL.1G190300	189.85	-0.187911	0.0346061	-5.43	5.63551e-08	1.92707e-07	regulatory particle triple-A ATPase 3	26S protease regulatory subunit 6B, putative, expressed
PhHAL.1G191600	198.263	0.340017	0.0526653	6.45618	1.07378e-10	4.99747e-10	FAD/NAD(P)-binding oxidoreductase	fruit protein PKIWI502, putative, expressed
PhHAL.1G191700	153.184	-0.421853	0.0521249	-8.09311	5.8159e-16	4.47062e-15	Integrase-type DNA-binding superfamily protein	AP2 domain containing protein, expressed
PhHAL.1G193100	64.6989	-0.242603	0.0692723	-3.50216	0.000461505	0.000939336	Nucleotide-diphospho-sugar transferases superfamily protein	glycosyl transferase 8 domain containing protein, putative, expressed
PhHAL.1G193800	3.27159	-0.471124	0.146753	-3.21033	0.00132584	0.00253387	DNA repair-recombination protein (RAD50)	RecF/RecN/SMC N terminal domain containing protein, expressed
PhHAL.1G196100	74.4851	-0.27669	0.0552641	-5.0067	5.53719e-07	1.68569e-06	binding	tetratricopeptide repeat domain containing protein, expressed
PhHAL.1G196800	4.13284	3.70133	0.282707	13.0924	3.63705e-39	1.29936e-37	MBOAT (membrane bound O-acyl transferase) family protein	O-acyltransferase, putative, expressed
PhHAL.1G197100	3.75699	0.530784	0.161352	3.28961	0.00100327	0.00194877	Protein of unknown function (DUF1442)	expressed protein
PhHAL.1G197800	25.3122	-0.231737	0.0672071	-3.4481	0.000564535	0.00113353	#N/A	conserved oligomeric Golgi complex component 4, related, putative, expressed
PhHAL.1G204700	18.5877	0.589741	0.126906	4.64708	3.36667e-06	9.22098e-06	MAK16 protein-related	Mak16 protein domain containing protein, expressed
PhHAL.1G209900	28.1676	1.5019	0.0831806	18.0559	7.09282e-73	1.02333e-70	Dihydrodipicolinate reductase, bacterial/plant	dihydrodipicolinate reductase, putative, expressed
PhHAL.1G210000	2.71374	-0.995939	0.234701	-4.24344	2.20117e-05	5.42155e-05	SKU5 similar 18	monocopper oxidase, putative, expressed
PhHAL.1G213600	3.68659	1.77068	0.268259	6.60065	4.09358e-11	1.99258e-10	#N/A	#N/A
PhHAL.1G213800	127.371	0.836563	0.0594496	14.0718	5.66162e-45	2.69516e-43	Pollen Ole e 1 allergen and extensin family protein	POEI30 - Pollen Ole e I allergen and extensin family protein precursor, expressed
PhHAL.1G213900	43.3123	-0.558933	0.22531	-2.48073	0.0131114	0.0211278	#N/A	#N/A
PhHAL.1G214000	4.35707	-2.13908	0.32631	-6.55535	5.55121e-11	2.6622e-10	#N/A	#N/A
PhHAL.1G214800	20.0857	1.66653	0.233942	7.12368	1.05084e-12	6.00349e-12	#N/A	#N/A
PhHAL.1G215100	32.9071	0.82221	0.0680426	12.0837	1.28727e-33	3.35333e-32	RNI-like superfamily protein	OsFBX48 - F-box domain containing protein, expressed
PhHAL.1G216800	12.8642	0.565284	0.124182	4.55205	5.31248e-06	1.4204e-05	#N/A	#N/A
PhHAL.1G216900	74.0285	-1.07692	0.0940705	-11.448	2.40536e-30	5.15011e-29	#N/A	expressed protein
PhHAL.1G219300	4.02533	0.816285	0.161284	5.06115	4.16728e-07	1.28831e-06	Glycosyltransferase family 61 protein	glycosyltransferase, putative, expressed
PhHAL.1G221500	2.13707	-0.827187	0.183592	-4.50558	6.61919e-06	1.74563e-05	#N/A	expressed protein
PhHAL.1G221900	2.60005	2.56839	0.392966	6.5359	6.32261e-11	3.01135e-10	#N/A	#N/A
PhHAL.1G222000	35.4909	0.555582	0.0932895	5.95546	2.59335e-09	1.03601e-08	PREFOLDIN 1	prefoldin subunit, putative, expressed
PhHAL.1G222600	1.36588	-1.56439	0.303441	-5.1555	2.52959e-07	8.03472e-07	TTF-type zinc finger protein with HAT dimerisation domain	hAT dimerisation domain-containing protein, putative, expressed
PhHAL.1G222700	6.5452	1.1369	0.232749	4.88463	1.03621e-06	3.04866e-06	WRKY DNA-binding protein 11	WRKY51, expressed
PhHAL.1G222800	21.567	-0.533064	0.111059	-4.79983	1.58802e-06	4.55983e-06	#N/A	expressed protein
PhHAL.1G222900	18.002	0.631089	0.0860156	7.33691	2.18577e-13	1.33105e-12	#N/A	nuclease, EndA/NucM family protein, expressed
PhHAL.1G223000	20.0342	-0.220038	0.0573696	-3.83544	0.000125339	0.000278373	#N/A	expressed protein
PhHAL.1G224400	32.7869	3.10057	0.13745	22.5578	1.12693e-112	5.71261e-110	#N/A	#N/A
PhHAL.1G229700	87.3267	-0.706242	0.241403	-2.92557	0.00343825	0.0061341	cold, circadian rhythm, and rna binding 2	RNA recognition motif containing protein, putative, expressed
PhHAL.1G230200	64.9223	0.175934	0.0402965	4.36599	1.26547e-05	3.22444e-05	Root hair defective 3 GTP-binding protein (RHD3)	SEY1, putative, expressed
PhHAL.1G230900	28.9731	0.315916	0.0654804	4.82459	1.40292e-06	4.05816e-06	winged-helix DNA-binding transcription factor family protein	HSF-type DNA-binding domain containing protein, expressed
PhHAL.1G231400	26.2112	0.539879	0.0994324	5.42961	5.64785e-08	1.93093e-07	demeter-like 2	expressed protein
PhHAL.1G232100	4.06092	0.681975	0.212955	3.20243	0.00136271	0.00259878	#N/A	#N/A
PhHAL.1G232500	14.5687	1.72272	0.200895	8.57523	9.88909e-18	8.78634e-17	cytochrome P450, family 71, subfamily B, polypeptide 34	cytochrome P450, putative, expressed
PhHAL.1G232600	93.3563	3.06961	0.199188	15.4106	1.38931e-53	9.65106e-52	pleiotropic drug resistance 9	pleiotropic drug resistance protein 15, putative, expressed
PhHAL.1G232900	2.78633	1.08662	0.27429	3.96158	7.4454e-05	0.000170758	NB-ARC domain-containing disease resistance protein	expressed protein
PhHAL.1G233000	1.4571	0.538261	0.243156	2.21364	0.0268534	0.0406901	Carbohydrate-binding X8 domain superfamily protein	X8 domain containing protein, expressed
PhHAL.1G233100	225.129	0.491892	0.0657372	7.48271	7.28034e-14	4.63668e-13	Ribosomal L29 family protein	ribosomal protein L29, putative, expressed
PhHAL.1G233200	12.0334	-0.706575	0.123384	-5.72662	1.02449e-08	3.80353e-08	NB-ARC domain-containing disease resistance protein	NBS-LRR disease resistance protein, putative, expressed
PhHAL.1G233300	12.5158	0.819578	0.120437	6.80502	1.01035e-11	5.22186e-11	NAD(P)-binding Rossmann-fold superfamily protein	3-oxoacyl-reductase, chloroplast precursor, putative, expressed
PhHAL.1G233600	5.37214	0.659816	0.117776	5.60231	2.11511e-08	7.58674e-08	#N/A	expressed protein
PhHAL.1G233700	8.12964	0.323541	0.137738	2.34896	0.018826	0.0294545	NAD(P)-binding Rossmann-fold superfamily protein	3-oxoacyl-reductase, chloroplast precursor, putative, expressed
PhHAL.1G233800	9.88161	0.863423	0.187327	4.60918	4.04253e-06	1.09775e-05	Cytosol aminopeptidase family protein	leucine aminopeptidase, chloroplast precursor, putative, expressed
PhHAL.1G234000	8.42933	0.329662	0.136262	2.41932	0.0155497	0.0246826	#N/A	expressed protein
PhHAL.1G234200	8.1592	1.69839	0.324762	5.22965	1.69829e-07	5.50046e-07	#N/A	OsFBX408 - F-box domain containing protein, expressed
PhHAL.1G235100	4.85415	-0.708809	0.159779	-4.43617	9.15722e-06	2.37589e-05	#N/A	expressed protein
PhHAL.1G235500	26.3351	0.41538	0.0821501	5.05636	4.27335e-07	1.31914e-06	NAD(P)-binding Rossmann-fold superfamily protein	ThiF family domain containing protein, putative, expressed
PhHAL.1G235600	3347.26	-0.69653	0.0509538	-13.6698	1.53727e-42	6.45033e-41	chaperone protein dnaJ-related	drought-induced protein 1, putative, expressed
PhHAL.1G235800	302.92	0.3279	0.0989877	3.31253	0.000924562	0.0018058	#N/A	expressed protein
PhHAL.1G236100	92.2052	0.148559	0.040249	3.69101	0.000223364	0.000477916	gamma carbonic anhydrase-like 2	uncharacterized protein MJ0304, putative, expressed
PhHAL.1G236200	4.65677	1.34531	0.286885	4.68938	2.74034e-06	7.60434e-06	Protein of unknown function (DUF 3339)	expressed protein
PhHAL.1G236400	13.258	0.477202	0.150139	3.17841	0.00148088	0.00280985	#N/A	expressed protein
PhHAL.1G236700	94.0135	0.468921	0.0550308	8.52107	1.58091e-17	1.37786e-16	Small nuclear ribonucleoprotein family protein	LSM domain containing protein, expressed
PhHAL.1G236900	612.375	0.432816	0.0659731	6.5605	5.36289e-11	2.57782e-10	Heavy metal transport/detoxification superfamily protein	heavy metal-associated domain containing protein, expressed
PhHAL.1G237300	1.90338	0.97441	0.311035	3.1328	0.00173148	0.00325439	#N/A	#N/A
PhHAL.1G237400	1.23493	1.53851	0.426539	3.60696	0.000309803	0.000648294	Peroxidase superfamily protein	peroxidase precursor, putative, expressed
PhHAL.1G238300	17.0039	0.468535	0.0900856	5.201	1.98219e-07	6.37044e-07	Pseudouridine synthase family protein	RNA pseudouridine synthase, putative, expressed
PhHAL.1G239500	13.3956	0.499611	0.230902	2.16374	0.0304846	0.0456248	Protein kinase superfamily protein	protein kinase domain containing protein, expressed
PhHAL.1G239800	51.6937	-1.35245	0.235139	-5.75169	8.83557e-09	3.30185e-08	senescence-related gene 3	glycerophosphoryl diester phosphodiesterase family protein, putative, expressed
PhHAL.1G240200	52.8243	-0.67895	0.0698383	-9.72176	2.43544e-22	3.1032e-21	RNA polymerase III RPC4	RNA polymerase III RPC4 domain containing protein, expressed
PhHAL.1G240300	65.7932	0.515459	0.162611	3.16989	0.00152497	0.00288737	#N/A	#N/A
PhHAL.1G240400	175.344	0.446047	0.0690186	6.4627	1.0285e-10	4.80341e-10	#N/A	expressed protein
PhHAL.1G240600	22.7932	-0.453532	0.0902922	-5.02293	5.08894e-07	1.55453e-06	#N/A	LITAF-domain-containing protein, putative, expressed
PhHAL.1G240800	4.083	0.328798	0.119251	2.75719	0.00583002	0.0100117	#N/A	major ampullate spidroin 2-2, putative, expressed
PhHAL.1G241000	84.6178	-0.238108	0.0416198	-5.72101	1.05891e-08	3.92508e-08	RING/U-box superfamily protein	zinc finger, C3HC4 type domain containing protein, expressed
PhHAL.1G241200	17.7891	-0.362281	0.116497	-3.10978	0.00187227	0.0034966	Homeodomain-like superfamily protein	transcription factor, putative, expressed
PhHAL.1G241900	154.894	0.258476	0.0389476	6.63649	3.21247e-11	1.57979e-10	Ubiquinol-cytochrome C reductase iron-sulfur subunit	cytochrome b-c1 complex subunit Rieske, mitochondrial precursor, putative, expressed
PhHAL.1G242000	9.51545	0.80679	0.137862	5.85215	4.85247e-09	1.87888e-08	Exostosin family protein	exostosin family domain containing protein, expressed
PhHAL.1G242100	5.24552	1.08448	0.169438	6.40048	1.5489e-10	7.0943e-10	nudix hydrolase homolog 12	hydrolase, NUDIX family, domain containing protein, expressed
PhHAL.1G242700	24.4212	0.431598	0.137972	3.12815	0.00175911	0.00330368	#N/A	expressed protein
PhHAL.1G243100	48.4327	0.415948	0.0578027	7.196	6.20051e-13	3.60498e-12	Protein of unknown function (DUF803)	DUF803 domain containing, putative, expressed
PhHAL.1G243200	95.0984	0.62449	0.117088	5.3335	9.63391e-08	3.21119e-07	soybean gene regulated by cold-2	expressed protein
PhHAL.1G243500	16.1272	0.708069	0.115654	6.12232	9.22204e-10	3.88058e-09	#N/A	#N/A
PhHAL.1G243800	103.97	0.20579	0.0739979	2.78102	0.00541879	0.00936726	TUDOR-SN protein 1	TUDOR protein with multiple SNc domains, putative, expressed
PhHAL.1G243900	8.61458	0.974304	0.131229	7.42447	1.13233e-13	7.07932e-13	inositol polyphosphate kinase 2 beta	inositol hexaphosphate kinase, putative, expressed
PhHAL.1G244000	14.3486	0.847305	0.148161	5.7188	1.0728e-08	3.97498e-08	SBP (S-ribonuclease binding protein) family protein	protein binding protein, putative, expressed
PhHAL.1G244600	4.9063	0.41704	0.119124	3.50089	0.0004637	0.000942987	Glycosyltransferase family 61 protein	glycosyltransferase, putative, expressed
PhHAL.1G244800	3.35666	0.751999	0.171209	4.39229	1.12165e-05	2.87713e-05	SBP (S-ribonuclease binding protein) family protein	protein binding protein, putative, expressed
PhHAL.1G244900	15.3654	0.250341	0.0831922	3.00919	0.00261945	0.0047704	#N/A	#N/A
PhHAL.1G245000	14.3468	0.247938	0.0765589	3.23852	0.00120152	0.00231111	Transducin/WD40 repeat-like superfamily protein	WD domain, G-beta repeat domain containing protein, expressed
PhHAL.1G245700	302.774	-0.222515	0.0849876	-2.61821	0.00883928	0.0146898	Cyclophilin-like peptidyl-prolyl cis-trans isomerase family protein	peptidyl-prolyl cis-trans isomerase, putative, expressed
PhHAL.1G245800	106.53	-0.256603	0.0762118	-3.36696	0.000760006	0.00149985	Protein of unknown function (DUF1624)	heparan-alpha-glucosaminide N-acetyltransferase, putative, expressed
PhHAL.1G245900	123.015	-0.269467	0.119308	-2.25858	0.0239094	0.0366077	Clp ATPase	ERD1 protein, chloroplast precursor, putative, expressed
PhHAL.1G246000	70.0485	0.516026	0.0681488	7.57206	3.67359e-14	2.40244e-13	Mitochondrial import inner membrane translocase subunit Tim17/Tim22/Tim23 family protein	SAM domain family protein, expressed
PhHAL.1G246400	4.82053	-1.36524	0.112735	-12.1101	9.33455e-34	2.45208e-32	DNA/RNA helicase protein	SNF2 family N-terminal domain containing protein, expressed
PhHAL.1G246600	9.31416	0.909856	0.194676	4.67369	2.95842e-06	8.16841e-06	heat shock transcription factor A3	HSF-type DNA-binding domain containing protein, expressed
PhHAL.1G247200	6.38477	-1.00755	0.125731	-8.01357	1.11428e-15	8.36315e-15	D-mannose binding lectin protein with Apple-like carbohydrate-binding domain	PAN domain-containing protein At5g03700 precursor, putative, expressed
PhHAL.1G247700	1.28213	0.903931	0.264004	3.42392	0.000617243	0.00123356	RING/U-box superfamily protein	RING-H2 finger protein, putative, expressed
PhHAL.1G247900	3.53583	-2.55521	0.301291	-8.48088	2.23506e-17	1.92473e-16	starch branching enzyme 2.2	1,4-alpha-glucan-branching enzyme, chloroplast precursor, putative, expressed
PhHAL.1G248100	113.598	0.192811	0.063337	3.04421	0.00233291	0.00428519	alkaline/neutral invertase	neutral/alkaline invertase, putative, expressed
PhHAL.1G248400	34.3758	0.410173	0.0620538	6.60996	3.84431e-11	1.87721e-10	Galactosyl transferase GMA12/MNN10 family protein	glycosyltransferase, putative, expressed
PhHAL.1G248500	15.3388	0.476486	0.102422	4.65218	3.28446e-06	9.01423e-06	Pentatricopeptide repeat (PPR) superfamily protein	pentatricopeptide, putative, expressed
PhHAL.1G248700	4.23644	1.1626	0.38814	2.9953	0.00274176	0.00497432	#N/A	#N/A
PhHAL.1G248800	13.2256	-0.796486	0.106545	-7.47558	7.6864e-14	4.8903e-13	A20/AN1-like zinc finger family protein	zinc finger A20 and AN1 domain-containing stress-associated protein, putative, expressed
PhHAL.1G249000	6.76734	-0.22654	0.0975541	-2.3222	0.020222	0.0314393	NAD+ ADP-ribosyltransferases;NAD+ ADP-ribosyltransferases	poly synthetase 3, putative, expressed
PhHAL.1G249100	84.3979	0.754674	0.0721638	10.4578	1.34951e-25	2.12702e-24	Sodium Bile acid symporter family	bile acid sodium symporter, putative, expressed
PhHAL.1G249600	20.1933	-1.06592	0.107469	-9.91844	3.46123e-23	4.68728e-22	alpha/beta-Hydrolases superfamily protein	hydrolase, alpha/beta fold family protein, putative, expressed
PhHAL.1G249700	14.8838	0.872896	0.0915238	9.53736	1.46509e-21	1.76149e-20	P-loop containing nucleoside triphosphate hydrolases superfamily protein	GTPase of unknown function domain containing protein, putative, expressed
PhHAL.1G249800	3.01528	1.0803	0.193938	5.57034	2.54249e-08	9.03505e-08	RmlC-like cupins superfamily protein	Cupin domain containing protein, expressed
PhHAL.1G249900	350.282	-0.401167	0.0659931	-6.07892	1.20996e-09	5.03304e-09	#N/A	expressed protein
PhHAL.1G250100	207.066	-0.414006	0.0487806	-8.4871	2.11857e-17	1.82778e-16	Iron-sulphur cluster biosynthesis family protein	expressed protein
PhHAL.1G250200	117.013	1.10198	0.103809	10.6154	2.52798e-26	4.24104e-25	SOUL heme-binding family protein	SOUL heme-binding protein, putative, expressed
PhHAL.1G250300	52.8947	-0.286296	0.0845349	-3.38672	0.000707345	0.00140243	alpha carbonic anhydrase 1	bifunctional monodehydroascorbate reductase and carbonic anhydrasenectarin-3 precursor, putative, expressed
PhHAL.1G250500	39.9234	-0.715987	0.147729	-4.84661	1.25588e-06	3.65254e-06	F1F0-ATPase inhibitor protein, putative	expressed protein
PhHAL.1G250600	54.3093	0.378327	0.0634228	5.96516	2.44391e-09	9.79234e-09	nitrilase-like protein 1	N-carbamoylputrescine amidase, putative, expressed
PhHAL.1G250900	23.6337	0.757293	0.176868	4.28169	1.85479e-05	4.60895e-05	cell wall invertase 2	glycosyl hydrolases, putative, expressed
PhHAL.1G251000	58.1869	0.429049	0.0942224	4.55357	5.27428e-06	1.41079e-05	Ribosomal protein S11 family protein	ribosomal protein, putative, expressed
PhHAL.1G251100	82.4274	0.501581	0.125006	4.01246	6.00899e-05	0.000139572	chaperone protein dnaJ-related	OR, putative, expressed
PhHAL.1G251300	64.1254	0.174871	0.0494881	3.5336	0.000409941	0.000840404	protein binding;zinc ion binding	rar1, putative, expressed
PhHAL.1G251400	46.6351	-0.315181	0.0443723	-7.1031	1.21992e-12	6.92728e-12	Protein of unknown function (DUF1022)	nucleoside-diphosphate-sugar epimerase, putative, expressed
PhHAL.1G251500	16.3261	1.13834	0.14089	8.0796	6.4977e-16	4.97027e-15	F-box family protein	OsFBX51 - F-box domain containing protein, expressed
PhHAL.1G251600	45.021	0.638004	0.0873227	7.30628	2.7465e-13	1.65266e-12	#N/A	expressed protein
PhHAL.1G251700	1.78943	0.935736	0.24728	3.78411	0.00015426	0.000337608	#N/A	expressed protein
PhHAL.1G251900	21.0255	0.299048	0.0700851	4.26692	1.98188e-05	4.9085e-05	arginine/serine-rich zinc knuckle-containing protein 33	RNA recognition motif containing protein, putative, expressed
PhHAL.1G253200	667.845	0.129617	0.0563671	2.29952	0.0214753	0.0331816	2-cysteine peroxiredoxin B	peroxiredoxin, putative, expressed
PhHAL.1G253300	1.14318	-1.6057	0.266691	-6.02082	1.73535e-09	7.08957e-09	Double Clp-N motif-containing P-loop nucleoside triphosphate hydrolases superfamily protein	transposon protein, putative, Mutator sub-class, expressed
PhHAL.1G253500	7.22022	-0.93023	0.357395	-2.60281	0.00924638	0.015304	azelaic acid induced 1	LTPL114 - Protease inhibitor/seed storage/LTP family protein precursor, expressed
PhHAL.1G253600	12.8563	-1.98006	0.332518	-5.95473	2.60506e-09	1.03981e-08	Bifunctional inhibitor/lipid-transfer protein/seed storage 2S albumin superfamily protein	LTPL140 - Protease inhibitor/seed storage/LTP family protein precursor, expressed
PhHAL.1G253800	4.88328	0.291832	0.115998	2.51585	0.0118747	0.0192591	bZIP protein	expressed protein
PhHAL.1G254000	2.23733	-0.944822	0.214335	-4.40817	1.04249e-05	2.68438e-05	Leucine-rich repeat protein kinase family protein	receptor kinase, putative, expressed
PhHAL.1G254200	251.169	0.676234	0.0664011	10.1841	2.33572e-24	3.40925e-23	Zinc-binding ribosomal protein family protein	60S ribosomal protein L44, putative, expressed
PhHAL.1G255100	58.9424	-0.169681	0.0727948	-2.33095	0.019756	0.0307785	Glycosyltransferase family 61 protein	glycosyltransferase protein, putative, expressed
PhHAL.1G255400	4.82007	0.488037	0.126278	3.86479	0.000111185	0.000248853	Transducin/WD40 repeat-like superfamily protein	WD domain, G-beta repeat domain containing protein, expressed
PhHAL.1G255600	6.04524	1.32851	0.272155	4.88146	1.05303e-06	3.09451e-06	#N/A	#N/A
PhHAL.1G255700	1.99363	2.06035	0.43527	4.73349	2.20695e-06	6.2218e-06	#N/A	#N/A
PhHAL.1G256100	197.92	0.804976	0.211703	3.80238	0.000143315	0.000315457	RING/U-box superfamily protein	zinc finger, C3HC4 type domain containing protein, expressed
PhHAL.1G256400	5.856	0.573112	0.16143	3.55021	0.000384923	0.000793276	RING/U-box superfamily protein	RING-H2 finger protein, putative, expressed
PhHAL.1G256500	108.15	0.327954	0.0765685	4.28315	1.84267e-05	4.58371e-05	Ubiquinol-cytochrome C reductase hinge protein	ubiquinol-cytochrome C reductase hinge protein, putative, expressed
PhHAL.1G256600	2.95729	-1.64248	0.235203	-6.98326	2.88399e-12	1.57565e-11	Histone superfamily protein	histone H3, putative, expressed
PhHAL.1G256700	20.7623	-0.589724	0.114816	-5.13624	2.8029e-07	8.8623e-07	sequence-specific DNA binding transcription factors	homeodomain, putative, expressed
PhHAL.1G256800	2.26642	-1.27181	0.191994	-6.62421	3.49102e-11	1.71183e-10	#N/A	serine-aspartate repeat-containing protein I precursor, putative, expressed
PhHAL.1G257000	9.86985	1.66205	0.2407	6.90508	5.01751e-12	2.67962e-11	#N/A	abscisic stress-ripening, putative, expressed
PhHAL.1G257200	3.40497	-1.88137	0.159194	-11.8181	3.14641e-32	7.58536e-31	MAK16 protein-related	Mak16 protein domain containing protein, expressed
PhHAL.1G257300	30.5634	0.346373	0.0678354	5.10607	3.28924e-07	1.03045e-06	Transducin/WD40 repeat-like superfamily protein	WD domain, G-beta repeat domain containing protein, expressed
PhHAL.1G258100	3.3784	0.740461	0.201974	3.66612	0.000246262	0.000523268	#N/A	#N/A
PhHAL.1G258600	25.3619	0.211895	0.0871517	2.43134	0.0150431	0.0239434	cytosolic invertase 2	plant neutral invertase domain containing protein, expressed
PhHAL.1G258700	14.0377	0.475357	0.139682	3.40314	0.000666172	0.00132514	3\'-5\'-exoribonuclease family protein	exosome complex exonuclease, putative, expressed
PhHAL.1G258900	13.684	0.525363	0.07584	6.92726	4.29077e-12	2.30926e-11	FAR1-related sequence 5	transposon protein, putative, unclassified, expressed
PhHAL.1G259200	46.6182	-0.258895	0.062764	-4.1249	3.70902e-05	8.84731e-05	SNF1-related protein kinase 2.10	CAMK_CAMK_like.13 - CAMK includes calcium/calmodulin depedent protein kinases, expressed
PhHAL.1G259300	38.8432	-0.0984576	0.0435883	-2.25881	0.0238954	0.0365917	Homeodomain-like superfamily protein	MYB family transcription factor, putative, expressed
PhHAL.1G259400	23.0878	1.47233	0.0989357	14.8817	4.3343e-50	2.62239e-48	PDI-like 5-2	OsPDIL5-3 protein disulfide isomerase PDIL5-3, expressed
PhHAL.1G259900	54.0125	-0.13125	0.049594	-2.64649	0.00813324	0.0136033	zinc finger (C2H2 type) family protein	ZOS2-09 - C2H2 zinc finger protein, expressed
PhHAL.1G260800	20.8366	-0.183024	0.0708582	-2.58296	0.00979573	0.0161449	Tetratricopeptide repeat (TPR)-like superfamily protein	expressed protein
PhHAL.1G260900	15.8987	1.2516	0.220765	5.66937	1.43326e-08	5.23511e-08	#N/A	expressed protein
PhHAL.1G261100	14.42	-0.168222	0.0709269	-2.37176	0.0177035	0.0278306	8-oxoguanine-DNA glycosylase 1	leucine-rich repeat receptor-like protein kinase 1, putative, expressed
PhHAL.1G261200	712.073	0.424016	0.0801738	5.28871	1.23182e-07	4.05691e-07	thylakoidal ascorbate peroxidase	OsAPx8 - Thylakoid-bound Ascorbate Peroxidase encoding gene 5,8, expressed
PhHAL.1G261400	71.8803	-0.184979	0.0581902	-3.17886	0.00147855	0.00280599	ssDNA-binding transcriptional regulator	tetratricopeptide repeat domain containing protein, expressed
PhHAL.1G261500	79.7402	0.739591	0.0681817	10.8474	2.05291e-27	3.69524e-26	histone methyltransferases(H3-K4 specific);histone methyltransferases(H3-K36 specific)	histone-lysine N-methyltransferase ASHH2, putative, expressed
PhHAL.1G261800	4.3305	-0.403134	0.115447	-3.49193	0.000479545	0.000972468	#N/A	expressed protein
PhHAL.1G262000	41.6648	0.522066	0.0616293	8.47108	2.43135e-17	2.08707e-16	P-loop containing nucleoside triphosphate hydrolases superfamily protein	ATP binding protein, putative, expressed
PhHAL.1G262400	73.4327	-0.516848	0.0678029	-7.62281	2.48221e-14	1.65327e-13	ACT domain repeat 3	ACT domain containing protein, putative, expressed
PhHAL.1G262700	1.48694	0.648981	0.302897	2.14258	0.0321465	0.047917	plant glycogenin-like starch initiation protein 1	glycosyl transferase, putative, expressed
PhHAL.1G262800	4.64843	0.54776	0.159549	3.43318	0.00059654	0.00119435	methyltransferases;nucleic acid binding	RNA methyltransferase protein, putative, expressed
PhHAL.1G263100	10.3789	0.20287	0.091107	2.22672	0.0259661	0.0394828	T-complex protein 11	T-complex protein 11, putative, expressed
PhHAL.1G263200	143.157	-0.0962188	0.0339208	-2.83657	0.00456006	0.00797915	eukaryotic initiation factor 4A-III	DEAD-box ATP-dependent RNA helicase, putative, expressed
PhHAL.1G263300	1300.9	-0.372854	0.0765672	-4.86963	1.11806e-06	3.27099e-06	proline-rich family protein	expressed protein
PhHAL.1G263400	75.2662	0.173044	0.0560995	3.0846	0.00203829	0.00378366	DDT domain-containing protein	DDT domain containing protein, putative, expressed
PhHAL.1G263500	9.33671	0.238017	0.0971218	2.45071	0.0142575	0.022815	C-CAP/cofactor C-like domain-containing protein	tubulin binding cofactor C, putative, expressed
PhHAL.1G263900	182.139	0.55657	0.0529778	10.5057	8.12969e-26	1.30214e-24	NAD(P)-binding Rossmann-fold superfamily protein	uncharacterized oxidoreductase yoxD, putative, expressed
PhHAL.1G264000	149.26	-0.135328	0.0512031	-2.64296	0.00821856	0.0137362	eukaryotic translation initiation factor SUI1 family protein	ligatin, putative, expressed
PhHAL.1G264100	67.4852	-0.340939	0.0675703	-5.04569	4.51882e-07	1.39079e-06	Zinc finger C-x8-C-x5-C-x3-H type family protein	splicing factor U2AF, putative, expressed
PhHAL.1G264300	154.032	-0.258697	0.0697262	-3.71019	0.000207106	0.000445775	auxin response factor 1	auxin response factor 7, putative, expressed
PhHAL.1G264600	111.443	-0.172638	0.0624679	-2.76363	0.00571622	0.00983249	chloride channel C	chloride channel protein, putative, expressed
PhHAL.1G265300	1.56482	-2.4921	0.238629	-10.4434	1.57116e-25	2.46393e-24	Protein kinase superfamily protein	transposon protein, putative, unclassified, expressed
PhHAL.1G265500	8.07561	0.676906	0.139701	4.84539	1.26362e-06	3.67391e-06	Cytochrome c oxidase biogenesis protein Cmc1-like	expressed protein
PhHAL.1G265600	11.5645	1.81374	0.261931	6.92449	4.37544e-12	2.35415e-11	#N/A	#N/A
PhHAL.1G266000	19.6804	0.436566	0.17491	2.49595	0.012562	0.020301	monooxygenase 1	expressed protein
PhHAL.1G266200	1.35698	1.61286	0.333058	4.84258	1.28164e-06	3.72341e-06	RING/U-box superfamily protein	RING-H2 finger protein ATL3F, putative, expressed
PhHAL.1G266400	1.36324	1.16631	0.290897	4.00934	6.08884e-05	0.000141322	homolog of X-ray repair cross complementing 3 (XRCC3)	DNA repair protein Rad51, putative, expressed
PhHAL.1G266900	37.8023	0.181841	0.0621516	2.92576	0.00343614	0.00613092	Ankyrin repeat family protein	expressed protein
PhHAL.1G267300	86.3758	0.628938	0.0723582	8.69201	3.5608e-18	3.27384e-17	glutathione S-transferase (class zeta) 2	glutathione S-transferase, putative, expressed
PhHAL.1G267400	235.996	-0.379769	0.0554798	-6.84519	7.63751e-12	3.98579e-11	alfin-like 3	PHD finger protein, putative, expressed
PhHAL.1G267500	8.81832	-0.366215	0.106026	-3.454	0.000552337	0.00111027	Pentatricopeptide repeat (PPR-like) superfamily protein	pentatricopeptide, putative, expressed
PhHAL.1G267600	155.451	0.37099	0.04965	7.4721	7.89249e-14	5.00783e-13	NADH dehydrogenase (ubiquinone)s	expressed protein
PhHAL.1G267700	147.441	-0.722652	0.0492218	-14.6815	8.4649e-49	4.78508e-47	copper ion transmembrane transporters	expressed protein
PhHAL.1G267800	160.911	-0.218916	0.0610413	-3.58637	0.000335315	0.000698874	ATP-dependent Clp protease	AAA family ATPase, putative, expressed
PhHAL.1G268100	18.2569	0.456103	0.0765221	5.96041	2.51611e-09	1.0073e-08	Got1/Sft2-like vescicle transport protein family	SFT2, putative, expressed
PhHAL.1G268300	2.39871	0.545495	0.179165	3.04466	0.00232944	0.00427924	LJRHL1-like 3	PTF1, putative, expressed
PhHAL.1G268800	9.79333	0.42815	0.119953	3.56932	0.000357904	0.000741342	sequence-specific DNA binding transcription factors	transcription factor like protein, putative, expressed
PhHAL.1G268900	14.963	1.09175	0.0986926	11.0621	1.91567e-28	3.67385e-27	Nucleoside diphosphate kinase family protein	nucleoside diphosphate kinase, putative, expressed
PhHAL.1G269100	16.8123	0.648574	0.128207	5.05881	4.21874e-07	1.30314e-06	#N/A	#N/A
PhHAL.1G269200	6.01978	0.945936	0.126952	7.45112	9.25521e-14	5.82715e-13	Pentatricopeptide repeat (PPR-like) superfamily protein	pentatricopeptide repeat domain containing protein, putative, expressed
PhHAL.1G269400	1.77122	0.930142	0.330147	2.81735	0.00484213	0.00843493	homeobox from Arabidopsis thaliana	homeobox associated leucine zipper, putative, expressed
PhHAL.1G269700	19.8116	-1.17056	0.123732	-9.46042	3.06717e-21	3.59999e-20	Protein of unknown function (DUF3537)	extracellular ligand-gated ion channel, putative, expressed
PhHAL.1G269900	26.1332	0.223468	0.0567363	3.93872	8.19181e-05	0.000186487	#N/A	expressed protein
PhHAL.1G270000	11.52	0.453142	0.118855	3.81256	0.000137537	0.000303238	Galactosyltransferase family protein	galactosyltransferase, putative, expressed
PhHAL.1G270200	42.5878	0.347951	0.0585565	5.94213	2.81338e-09	1.11654e-08	#N/A	salt tolerant protein, putative, expressed
PhHAL.1G270300	47.3323	0.835074	0.0647202	12.9028	4.33781e-38	1.47927e-36	#N/A	expressed protein
PhHAL.1G270400	150.865	-0.264595	0.0479138	-5.52232	3.34556e-08	1.1742e-07	Thioredoxin superfamily protein	thioredoxin, putative, expressed
PhHAL.1G270500	25.1896	-1.06995	0.0800396	-13.3678	9.32477e-41	3.57659e-39	Protein phosphatase 2C family protein	protein phosphotase protein, putative, expressed
PhHAL.1G270600	3.51952	0.625529	0.186809	3.34849	0.000812533	0.00159797	#N/A	#N/A
PhHAL.1G270800	142.688	0.704157	0.106446	6.61513	3.71231e-11	1.81512e-10	alpha/beta-Hydrolases superfamily protein	gibberellin receptor GID1L2, putative, expressed
PhHAL.1G270900	62.8973	1.08544	0.0954157	11.3759	5.51432e-30	1.15303e-28	RNA-binding protein 47C	RNA recognition motif containing protein, putative, expressed
PhHAL.1G271000	9.12833	0.948633	0.244355	3.88219	0.000103521	0.000232559	Calmodulin-binding protein	calmodulin binding protein, putative, expressed
PhHAL.1G271200	0.849398	-1.296	0.415413	-3.11979	0.00180982	0.00339111	Terpenoid cyclases/Protein prenyltransferases superfamily protein	ent-kaurene synthase, chloroplast precursor, putative, expressed
PhHAL.1G271300	3.22948	1.14853	0.28928	3.97031	7.17785e-05	0.000165025	cytochrome P450, family 71, subfamily B, polypeptide 13	cytochrome P450, putative, expressed
PhHAL.1G271800	22.3106	0.462218	0.111396	4.14931	3.33477e-05	8.00652e-05	RING/U-box superfamily protein	RING-H2 finger protein ATL1O, putative, expressed
PhHAL.1G271900	97.6857	0.254892	0.079096	3.22257	0.00127048	0.00243502	GTP cyclohydrolase II	riboflavin biosynthesis protein ribAB, chloroplast precursor, putative, expressed
PhHAL.1G272100	2.18376	0.898063	0.256632	3.49943	0.000466262	0.000947786	Myosin heavy chain-related protein	expressed protein
PhHAL.1G272300	54.7478	0.389949	0.0592395	6.58258	4.6236e-11	2.23621e-10	C2H2 and C2HC zinc fingers superfamily protein	ZOS2-11 - C2H2 zinc finger protein, expressed
PhHAL.1G272400	175.468	0.106893	0.0461172	2.31785	0.0204576	0.0317766	cryptochrome 1	FAD binding domain of DNA photolyase domain containing protein, expressed
PhHAL.1G272500	96.3312	0.35772	0.049471	7.23091	4.79778e-13	2.81474e-12	Nucleotide-sugar transporter family protein	nucleotide-sugar transporter family protein, putative, expressed
PhHAL.1G272600	17.422	0.335816	0.0745166	4.50659	6.58764e-06	1.73824e-05	ubiquitin-specific protease 3	ubiquitin carboxyl-terminal hydrolase domain containing protein, expressed
PhHAL.1G272900	6.05232	-0.431146	0.131337	-3.28275	0.00102799	0.0019939	Major facilitator superfamily protein	expressed protein
PhHAL.1G273100	192.509	0.772137	0.100417	7.68933	1.47904e-14	1.00474e-13	Ribosomal protein L7Ae/L30e/S12e/Gadd45 family protein	ribosomal protein L7Ae, putative, expressed
PhHAL.1G273400	1.21626	-1.16772	0.238533	-4.89543	9.80926e-07	2.89827e-06	Tetratricopeptide repeat (TPR)-like superfamily protein	pentatricopeptide, putative, expressed
PhHAL.1G273500	105.291	-0.718363	0.053267	-13.4861	1.88893e-41	7.52204e-40	Galactose oxidase/kelch repeat superfamily protein	OsFBK9 - F-box domain and kelch repeat containing protein, expressed
PhHAL.1G273600	16.6501	1.03244	0.21308	4.8453	1.26418e-06	3.67497e-06	#N/A	expressed protein
PhHAL.1G273700	1.33672	-0.502089	0.211403	-2.37503	0.0175476	0.0276133	4-phospho-panto-thenoylcysteine synthetase	phosphopantothenate--cysteine ligase, putative, expressed
PhHAL.1G273900	239.869	0.426439	0.0871695	4.89207	9.97825e-07	2.94403e-06	somatic embryogenesis receptor-like kinase 1	BRASSINOSTEROID INSENSITIVE 1-associated receptor kinase 1 precursor, putative, expressed
PhHAL.1G274100	301.63	0.203719	0.0801265	2.54247	0.0110073	0.0179524	loricrin-related	CPuORF19 - conserved peptide uORF-containing transcript, expressed
PhHAL.1G274400	265.353	0.469302	0.0983555	4.77149	1.82873e-06	5.21746e-06	sucrose-proton symporter 2	sucrose transporter BoSUT1, putative, expressed
PhHAL.1G274500	71.9384	0.585217	0.116184	5.03697	4.72961e-07	1.4521e-06	NAP1-related protein 2	SET, putative, expressed
PhHAL.1G274700	26.3556	0.447599	0.084208	5.3154	1.06422e-07	3.52785e-07	RING/FYVE/PHD zinc finger superfamily protein	zinc finger, C3HC4 type, putative, expressed
PhHAL.1G274900	1.49011	0.939932	0.299036	3.14321	0.00167106	0.00314651	galactosyltransferase1	galactosyltransferase family protein, putative, expressed
PhHAL.1G275200	0.915597	1.47671	0.322837	4.57415	4.78166e-06	1.28451e-05	UDP-Glycosyltransferase superfamily protein	cytokinin-O-glucosyltransferase 2, putative, expressed
PhHAL.1G275300	101.523	0.43835	0.116496	3.7628	0.000168022	0.000365383	PsbQ-like 2	oxygen evolving enhancer protein 3, identical, putative, expressed
PhHAL.1G275400	7.10621	3.13021	0.363518	8.61088	7.25028e-18	6.49409e-17	#N/A	#N/A
PhHAL.1G275500	11.49	2.58579	0.447476	5.7786	7.53244e-09	2.8335e-08	#N/A	#N/A
PhHAL.1G276200	16.7279	0.24981	0.0833141	2.99841	0.0027139	0.00493044	RING/U-box superfamily protein	zinc finger, C3HC4 type domain containing protein, expressed
PhHAL.1G276400	109.874	1.1239	0.117448	9.56933	1.07596e-21	1.30789e-20	PLANT CADMIUM RESISTANCE 2	uncharacterized Cys-rich domain containing protein, putative, expressed
PhHAL.1G276500	7.36369	0.334686	0.101002	3.31367	0.0009208	0.00179901	Plasma-membrane choline transporter family protein	choline transporter-related, putative, expressed
PhHAL.1G276700	733.622	0.180925	0.0429313	4.21429	2.50565e-05	6.11768e-05	general regulatory factor 7	14-3-3 protein, putative, expressed
PhHAL.1G277000	27.5618	1.22034	0.0837003	14.5799	3.76934e-48	2.06719e-46	Dynein light chain type 1 family protein	dynein light chain type 1 family protein, putative, expressed
PhHAL.1G277100	1.37647	1.1006	0.279175	3.94231	8.07016e-05	0.000184007	#N/A	#N/A
PhHAL.1G277500	5.49288	-0.590419	0.113169	-5.21716	1.81691e-07	5.8664e-07	#N/A	expressed protein
PhHAL.1G277600	157.016	-0.621351	0.109559	-5.67137	1.41659e-08	5.17723e-08	Major facilitator superfamily protein	peptide transporter PTR2, putative, expressed
PhHAL.1G278000	263.805	0.199486	0.03299	6.04688	1.47678e-09	6.07556e-09	LAG1 longevity assurance homolog 3	ASC1, putative, expressed
PhHAL.1G278500	6.1626	-1.30723	0.100818	-12.9662	1.90147e-38	6.60445e-37	18S pre-ribosomal assembly protein gar2-related	expressed protein
PhHAL.1G278600	9.95066	1.24377	0.124137	10.0193	1.2533e-23	1.74384e-22	#N/A	expressed protein
PhHAL.1G278800	35.0665	0.246135	0.0722075	3.40871	0.0006527	0.00129958	#N/A	expressed protein
PhHAL.1G279000	3.16574	-1.30541	0.241613	-5.40291	6.55672e-08	2.22423e-07	Copper transport protein family	expressed protein
PhHAL.1G279300	4.73367	0.748683	0.229425	3.26331	0.00110119	0.00213037	Copper transport protein family	heavy metal transport/detoxification protein, putative, expressed
PhHAL.1G280100	93.6795	-0.16841	0.0466867	-3.60724	0.000309472	0.000647673	RAB GTPase homolog B1C	ras-related protein, putative, expressed
PhHAL.1G280800	2.39405	-0.940565	0.216567	-4.34307	1.40503e-05	3.55493e-05	fimbrin-like protein 2	fimbrin-like protein 2, putative, expressed
PhHAL.1G280900	16.2798	-0.344709	0.111451	-3.09291	0.00198204	0.00368826	SHV3-like 1	glycerophosphoryl diester phosphodiesterase family protein, putative, expressed
PhHAL.1G281000	148.164	0.777682	0.0899738	8.64343	5.45513e-18	4.93567e-17	#N/A	expressed protein
PhHAL.1G281200	111.08	0.317715	0.0602911	5.26968	1.3666e-07	4.46784e-07	NIMA-related kinase 5	protein kinase domain containing protein, expressed
PhHAL.1G281300	1.12223	-4.52364	0.827545	-5.46633	4.59438e-08	1.58696e-07	#N/A	#N/A
PhHAL.1G281800	109.734	0.671012	0.0855193	7.84632	4.28409e-15	3.06221e-14	Ribosomal protein L6 family protein	60S ribosomal protein L6, putative, expressed
PhHAL.1G281900	22.0946	0.481795	0.117315	4.10685	4.01094e-05	9.52631e-05	Ribosomal RNA processing Brix domain protein	Brix domain containing protein, putative, expressed
PhHAL.1G282000	71.1127	-0.409951	0.0459929	-8.91336	4.95088e-19	4.90278e-18	Protein kinase superfamily protein	cyclin G-associated kinase, putative, expressed
PhHAL.1G282200	29.0874	-0.407685	0.0819025	-4.97769	6.43476e-07	1.94192e-06	Calcineurin-like metallo-phosphoesterase superfamily protein	expressed protein
PhHAL.1G282300	69.1238	0.257794	0.047354	5.44397	5.21061e-08	1.78796e-07	ARM repeat superfamily protein	expressed protein
PhHAL.1G282400	1.30769	0.64435	0.269028	2.39511	0.0166155	0.0262544	DNA mismatch repair protein, putative	expressed protein
PhHAL.1G282700	30.8431	0.447524	0.0670302	6.67646	2.44785e-11	1.21847e-10	#N/A	CRP12 - Cysteine-rich family protein precursor, expressed
PhHAL.1G283100	5.99854	-1.68936	0.352071	-4.79833	1.59991e-06	4.59258e-06	#N/A	#N/A
PhHAL.1G283600	347.173	-0.365409	0.0614551	-5.94595	2.74859e-09	1.09291e-08	ubiquitin-associated (UBA)/TS-N domain-containing protein / octicosapeptide/Phox/Bemp1 (PB1) domain-containing protein	joka2, putative, expressed
PhHAL.1G283700	23.5642	0.362752	0.0724765	5.00509	5.58345e-07	1.69895e-06	S-adenosyl-L-methionine-dependent methyltransferases superfamily protein	methyltransferase domain containing protein, expressed
PhHAL.1G283800	38.3978	0.253587	0.0516588	4.90889	9.15938e-07	2.71438e-06	Protein kinase superfamily protein	protein kinase domain containing protein, expressed
PhHAL.1G284600	92.9924	-0.649268	0.0608884	-10.6632	1.5124e-26	2.56943e-25	beta-1,4-N-acetylglucosaminyltransferase family protein	glycosyl transferase family 17 protein, putative, expressed
PhHAL.1G284700	83.3925	-0.475594	0.0769526	-6.18035	6.39585e-10	2.74446e-09	#N/A	expressed protein
PhHAL.1G284800	29.9388	0.609785	0.0946812	6.4404	1.1916e-10	5.5157e-10	#N/A	expressed protein
PhHAL.1G284900	65.7786	-0.222312	0.0481352	-4.61849	3.86544e-06	1.05134e-05	isocitrate dehydrogenase 1	dehydrogenase, putative, expressed
PhHAL.1G285400	197.669	0.138215	0.0447656	3.08753	0.0020183	0.00374991	FUS3-complementing gene 2	serine/threonine-protein kinase AFC2, putative, expressed
PhHAL.1G285500	13.8826	0.653985	0.138621	4.71778	2.38429e-06	6.68156e-06	Rhodanese/Cell cycle control phosphatase superfamily protein	rhodanese family protein, putative, expressed
PhHAL.1G285600	21.9536	-0.418789	0.0973592	-4.30149	1.69655e-05	4.24442e-05	embryo defective 1745	EMB1745, putative, expressed
PhHAL.1G286000	4.37074	1.39363	0.383606	3.63298	0.000280171	0.000590436	BTB and TAZ domain protein 1	BTBZ3 - Bric-a-Brac, Tramtrack, Broad Complex BTB domain with TAZ zinc finger and Calmodulin-binding domains, expressed
PhHAL.1G286400	17.2392	-0.211101	0.0883087	-2.39049	0.0168258	0.0265666	Actin-like ATPase superfamily protein	actin, putative, expressed
PhHAL.1G286500	17.947	-0.519602	0.0676825	-7.67706	1.62784e-14	1.10064e-13	Regulator of chromosome condensation (RCC1) family protein	Regulator of chromosome condensation domain containing protein, expressed
PhHAL.1G286900	1.92161	0.762679	0.302197	2.52378	0.0116102	0.0188651	#N/A	steroid nuclear receptor, ligand-binding, putative, expressed
PhHAL.1G287000	2.48954	0.479249	0.198987	2.40845	0.0160205	0.0253806	Formyl transferase	formyl transferase, putative, expressed
PhHAL.1G287100	32.2386	0.41685	0.0653565	6.3781	1.79302e-10	8.15468e-10	beta-ketoacyl reductase 1	oxidoreductase, short chain dehydrogenase/reductase family, putative, expressed
PhHAL.1G287300	13.5084	0.314385	0.0835835	3.76133	0.000169011	0.000367489	#N/A	UDP-N-acetylglucosamine transferase subunit ALG14, putative, expressed
PhHAL.1G287400	51.8253	-0.19716	0.0521327	-3.78189	0.000155641	0.000340471	#N/A	expressed protein
PhHAL.1G287600	95.3851	0.174596	0.0365759	4.77352	1.81029e-06	5.1688e-06	26S proteasome, regulatory subunit Rpn7;Proteasome component (PCI) domain	26S proteasome non-ATPase regulatory subunit 6, putative, expressed
PhHAL.1G288400	38.6361	-0.283682	0.115702	-2.45183	0.014213	0.0227535	glyceraldehyde-3-phosphate dehydrogenase C2	glyceraldehyde-3-phosphate dehydrogenase, putative, expressed
PhHAL.1G288500	3.29412	0.413125	0.152236	2.71372	0.00665333	0.0112973	Tetratricopeptide repeat (TPR)-like superfamily protein	PPR repeat containing protein, expressed
PhHAL.1G288700	98.1561	0.275638	0.0684764	4.0253	5.69023e-05	0.000132628	bromodomain and extraterminal domain protein 10	bromodomain domain containing protein, expressed
PhHAL.1G288800	9.54639	0.691527	0.173508	3.98557	6.73175e-05	0.00015536	Remorin family protein	remorin C-terminal domain containing protein, putative, expressed
PhHAL.1G288900	127.671	0.1674	0.062878	2.66229	0.00776103	0.0130237	Protein kinase superfamily protein	cyclin-dependent kinase G-1, putative, expressed
PhHAL.1G289000	245.673	1.30625	0.0949103	13.763	4.25572e-43	1.84769e-41	phosphoprotein phosphatase inhibitors	transmembrane protein 17, putative, expressed
PhHAL.1G289100	40.2517	0.838013	0.0818622	10.2369	1.35557e-24	2.01307e-23	Mitochondrial transcription termination factor family protein	mTERF domain containing protein, expressed
PhHAL.1G290300	5.04116	0.273286	0.124367	2.19742	0.0279906	0.0422152	Leucine-rich repeat (LRR) family protein	fasciated ear2, putative, expressed
PhHAL.1G290500	331.342	-0.290004	0.0536931	-5.40113	6.62221e-08	2.24564e-07	4-hydroxy-3-methylbut-2-enyl diphosphate synthase	hydroxymethylbutenyl 4-diphosphate synthase, putative, expressed
PhHAL.1G290700	48.6275	0.406593	0.0757522	5.3674	7.98789e-08	2.68304e-07	#N/A	expressed protein
PhHAL.1G291300	112.575	0.539101	0.0760886	7.08518	1.38868e-12	7.84046e-12	nicotinamidase 1	isochorismatase family protein, putative, expressed
PhHAL.1G291500	9.90848	0.445715	0.109432	4.07299	4.64136e-05	0.000109515	S-adenosyl-L-methionine-dependent methyltransferases superfamily protein	tRNA methyltransferase, putative, expressed
PhHAL.1G292000	2.37434	2.09186	0.352578	5.93302	2.97408e-09	1.17808e-08	#N/A	ulp1 protease family, C-terminal catalytic domain containing protein, expressed
PhHAL.1G292100	33.2104	0.496351	0.0806361	6.15545	7.48659e-10	3.18583e-09	Eukaryotic translation initiation factor eIF2A family protein	eukaryotic translation initiation factor 2A, putative, expressed
PhHAL.1G292200	23.9711	0.305383	0.0733655	4.16249	3.1479e-05	7.58797e-05	#N/A	glycine-rich protein, putative, expressed
PhHAL.1G292300	9.79832	1.65203	0.234787	7.03631	1.97395e-12	1.09375e-11	homolog of carrot EP3-3 chitinase	CHIT1 - Chitinase family protein precursor, expressed
PhHAL.1G292400	8.80072	-1.43947	0.112483	-12.7972	1.70024e-37	5.48877e-36	#N/A	expressed protein
PhHAL.1G292600	14.187	-0.777711	0.0665598	-11.6844	1.53178e-31	3.5557e-30	TRAF-like superfamily protein	TRAF-type zinc finger family protein, expressed
PhHAL.1G293600	35.9397	0.443677	0.0982532	4.51565	6.3124e-06	1.67036e-05	Integrin-linked protein kinase family	non-receptor tyrosine kinase spore lysis A, putative, expressed
PhHAL.1G293800	247.236	0.137225	0.0412783	3.3244	0.000886096	0.00173482	#N/A	ZOS2-12 - C2H2 zinc finger protein, expressed
PhHAL.1G294100	8.3955	1.20332	0.230571	5.21886	1.80026e-07	5.81465e-07	Domain of unknown function (DUF3598)	WRKY4, expressed
PhHAL.1G294200	3.12096	2.47788	0.339364	7.30154	2.84497e-13	1.70808e-12	EF-TU receptor	receptor-like protein kinase 5 precursor, putative, expressed
PhHAL.1G294800	1.27457	1.17638	0.392673	2.99584	0.00273691	0.00496647	#N/A	#N/A
PhHAL.1G295500	12.1068	1.5916	0.218655	7.27905	3.36175e-13	2.00041e-12	glutathione S-transferase THETA 3	DNA binding protein, putative, expressed
PhHAL.1G295600	6.81401	0.889747	0.172044	5.17162	2.32076e-07	7.39647e-07	#N/A	expressed protein
PhHAL.1G295800	81.0311	0.184838	0.0865145	2.13649	0.0326391	0.0485934	CONSTANS-like 5	CCT/B-box zinc finger protein, putative, expressed
PhHAL.1G295900	60.2888	-0.364409	0.070133	-5.19597	2.03655e-07	6.52615e-07	serine/arginine-rich 22	splicing factor, arginine/serine-rich 7, putative, expressed
PhHAL.1G296000	455.819	-0.173528	0.0734894	-2.36127	0.0182127	0.0285569	#N/A	expressed protein
PhHAL.1G296100	174.703	-0.139985	0.0602197	-2.32458	0.0200947	0.0312621	RNA binding	psaB translation factor, putative, expressed
PhHAL.1G296300	65.1114	0.582635	0.072173	8.07276	6.87252e-16	5.24628e-15	cytochrome C oxidase 6B	cytochrome c oxidase subunit, putative, expressed
PhHAL.1G296500	931.637	-0.139192	0.0550623	-2.52791	0.0114744	0.0186624	Adenosylmethionine decarboxylase family protein	S-adenosyl-l-methionine decarboxylase leader peptide, putative, expressed
PhHAL.1G296700	54.0033	3.25567	0.152682	21.3232	6.91785e-101	2.59503e-98	#N/A	AGAP000425-PA, putative, expressed
PhHAL.1G296800	1.53639	3.05738	0.334605	9.13728	6.40413e-20	6.76328e-19	#N/A	#N/A
PhHAL.1G296900	11.7013	0.361835	0.124177	2.91388	0.00356968	0.00634865	pentatricopeptide (PPR) repeat-containing protein	PPR repeat domain containing protein, putative, expressed
PhHAL.1G297000	85.0259	-0.119365	0.0366678	-3.2553	0.00113272	0.00218821	enhancer of rudimentary protein, putative	enhancer of rudimentary protein, putative, expressed
PhHAL.1G297200	27.1838	0.448361	0.0856522	5.23466	1.65286e-07	5.3598e-07	MIF4G domain-containing protein / MA3 domain-containing protein	eukaryotic initiation factor iso-4F subunit p82-34, putative, expressed
PhHAL.1G297400	83.5954	0.474912	0.0837293	5.672	1.41141e-08	5.16031e-08	Co-chaperone GrpE family protein	co-chaperone GrpE protein, putative, expressed
PhHAL.1G297500	97.8389	0.443565	0.0943333	4.7021	2.57501e-06	7.18595e-06	ribosomal protein L23AB	60S ribosomal protein L23A, putative, expressed
PhHAL.1G298000	310.352	-0.273312	0.043593	-6.26962	3.61923e-10	1.59648e-09	binding	AT hook motif family protein, expressed
PhHAL.1G298300	83.6521	0.763974	0.110943	6.88616	5.73179e-12	3.04031e-11	Nucleic acid-binding, OB-fold-like protein	ribosomal protein S17, putative, expressed
PhHAL.1G298600	165.55	-0.220323	0.0734287	-3.0005	0.0026954	0.00489967	Leucine-rich repeat family protein	regulatory subunit, putative, expressed
PhHAL.1G298700	61.2561	-0.233828	0.0526071	-4.44481	8.79713e-06	2.28863e-05	TRAF-like family protein	expressed protein
PhHAL.1G298800	58.9221	0.490422	0.0608742	8.05631	7.8634e-16	5.97351e-15	SNARE-like superfamily protein	trafficking protein particle complex subunit, putative, expressed
PhHAL.1G299000	4.59859	-0.414349	0.171086	-2.42187	0.0154408	0.0245264	adenine phosphoribosyl transferase 2	phosphoribosyl transferase, putative, expressed
PhHAL.1G299100	77.9395	0.286742	0.0615296	4.66023	3.15852e-06	8.67749e-06	Nucleotide/sugar transporter family protein	transporter family protein, putative, expressed
PhHAL.1G299200	259.737	0.358836	0.0507617	7.06904	1.56012e-12	8.76096e-12	#N/A	expressed protein
PhHAL.1G299400	32.457	0.673307	0.0750385	8.97282	2.89019e-19	2.91286e-18	translocon at the inner envelope membrane of chloroplasts 20	tic20, putative, expressed
PhHAL.1G299500	37.5612	0.278089	0.0738499	3.7656	0.000166149	0.000361813	Nucleotide-sugar transporter family protein	transporter-related, putative, expressed
PhHAL.1G299700	10.9118	-0.231342	0.108201	-2.13807	0.032511	0.0484141	SPla/RYanodine receptor (SPRY) domain-containing protein	expressed protein
PhHAL.1G299800	7.04472	0.964063	0.337979	2.85243	0.00433864	0.00761586	Leucine-rich repeat receptor-like protein kinase family protein	receptor kinase, putative, expressed
PhHAL.1G300100	3.71522	-1.67305	0.496243	-3.37144	0.000747764	0.00147819	#N/A	#N/A
PhHAL.1G300300	4.04489	1.08294	0.449444	2.40952	0.0159734	0.0253102	Leucine-rich repeat protein kinase family protein	receptor-like protein kinase precursor, putative, expressed
PhHAL.1G300500	14.2761	0.684745	0.194208	3.52583	0.000422165	0.000863953	Leucine-rich repeat protein kinase family protein	receptor-like protein kinase 5 precursor, putative, expressed
PhHAL.1G300700	6.06873	0.622888	0.216726	2.87408	0.00405207	0.00714694	Leucine-rich repeat protein kinase family protein	receptor-like protein kinase 5 precursor, putative, expressed
PhHAL.1G301400	8.08511	0.67214	0.162031	4.14822	3.35077e-05	8.04287e-05	Protein of unknown function (DUF3741)	expressed protein
PhHAL.1G301800	4.40725	-1.62437	0.171906	-9.44919	3.41458e-21	3.99525e-20	Ankyrin repeat family protein	ankyrin repeat family protein, putative, expressed
PhHAL.1G302200	76.993	-0.189383	0.0685755	-2.76167	0.00575068	0.00988632	Protein phosphatase 2A, regulatory subunit PR55	serine/threonine protein phosphatase 2A 55 kDa regulatory subunit B, putative, expressed
PhHAL.1G302500	11.6392	0.599269	0.110974	5.40009	6.66073e-08	2.25788e-07	Mitochondrial ribosomal protein L27	expressed protein
PhHAL.1G302600	13.0876	1.06895	0.145917	7.32577	2.3753e-13	1.44178e-12	Glutaredoxin family protein	OsGrx_C2.1 - glutaredoxin subgroup I, expressed
PhHAL.1G302900	51.6183	0.800632	0.123299	6.49342	8.39085e-11	3.94928e-10	nucleolar RNA-binding Nop10p family protein	h/ACA ribonucleoprotein complex subunit 3, putative, expressed
PhHAL.1G303500	3.23764	0.654221	0.169065	3.86965	0.000108992	0.000244149	Tetratricopeptide repeat (TPR)-like superfamily protein	pentatricopeptide, putative, expressed
PhHAL.1G303600	138.53	0.581067	0.0527924	11.0066	3.54969e-28	6.70473e-27	#N/A	expressed protein
PhHAL.1G303900	6.75018	-0.615583	0.134559	-4.57481	4.76661e-06	1.28076e-05	RmlC-like cupins superfamily protein	enzyme of the cupin superfamily protein, putative, expressed
PhHAL.1G304000	3.87379	-1.39044	0.155894	-8.91914	4.69923e-19	4.6659e-18	ammonium transporter 1;1	ammonium transporter protein, putative, expressed
PhHAL.1G304100	1.01308	-1.52562	0.200949	-7.59209	3.14784e-14	2.07452e-13	Pentatricopeptide repeat (PPR) superfamily protein	pentatricopeptide domain containing protein, putative, expressed
PhHAL.1G304300	3.31523	3.69478	0.381714	9.67943	3.68778e-22	4.63903e-21	Fatty acid hydroxylase superfamily	WAX2, putative, expressed
PhHAL.1G304500	70.9136	0.100394	0.0427103	2.35057	0.0187444	0.0293318	proteolysis 1	Zinc finger, ZZ type domain containing protein, expressed
PhHAL.1G305000	5.44968	2.15145	0.202661	10.616	2.51038e-26	4.21527e-25	Long-chain fatty alcohol dehydrogenase family protein	alcohol oxidase, putative, expressed
PhHAL.1G305200	16.0187	1.00199	0.106486	9.40955	4.98249e-21	5.74733e-20	casein kinase I	CK1_CaseinKinase_1.5 - CK1 includes the casein kinase 1 kinases, expressed
PhHAL.1G305300	3.9187	0.358907	0.1331	2.69652	0.00700685	0.0118568	phosphatidylinositolglycan synthase family protein	phosphatidylinositol N-acetylglucosaminyltransferase subunit C, putative, expressed
PhHAL.1G305400	259.595	0.694108	0.0813134	8.53621	1.38694e-17	1.21218e-16	Ribosomal protein L14	ribosomal protein L14, putative, expressed
PhHAL.1G305500	59.1222	-0.247297	0.0543322	-4.55156	5.32491e-06	1.42352e-05	glycolipid transfer protein 1	GLTP domain containing protein, putative, expressed
PhHAL.1G306000	1.1421	-0.70693	0.271732	-2.60157	0.00927986	0.0153527	myb domain protein 15	MYB family transcription factor, putative, expressed
PhHAL.1G306400	180.959	0.225168	0.100389	2.24295	0.0249001	0.0380005	adenosine kinase 2	kinase, pfkB family, putative, expressed
PhHAL.1G306500	7.4681	0.775195	0.159839	4.84985	1.23553e-06	3.59781e-06	#N/A	expressed protein
PhHAL.1G306700	62.039	0.803468	0.185603	4.32896	1.49817e-05	3.7738e-05	PHE ammonia lyase 1	phenylalanine ammonia-lyase, putative, expressed
PhHAL.1G306800	256.882	0.921279	0.114968	8.01338	1.11598e-15	8.36915e-15	PHE ammonia lyase 1	phenylalanine ammonia-lyase, putative, expressed
PhHAL.1G307000	6.61869	-0.535495	0.237048	-2.25901	0.0238826	0.0365795	PHE ammonia lyase 1	phenylalanine ammonia-lyase, putative, expressed
PhHAL.1G307200	85.5343	-0.792148	0.138699	-5.71128	1.1213e-08	4.14938e-08	PHE ammonia lyase 1	phenylalanine ammonia-lyase, putative, expressed
PhHAL.1G307900	75.6661	-0.880972	0.0903479	-9.75089	1.82861e-22	2.34913e-21	auxin response factor 16	auxin response factor, putative, expressed
PhHAL.1G309400	146.612	-0.288409	0.0536165	-5.37911	7.48546e-08	2.52102e-07	binding;RNA binding	MIF4G domain containing protein, putative, expressed
PhHAL.1G309600	31.8719	0.134489	0.0620198	2.16849	0.0301214	0.045128	ARF-GAP domain 2	ARF GTPase-activating domain-containing protein, putative, expressed
PhHAL.1G310400	4.3751	0.753711	0.178216	4.2292	2.34526e-05	5.75002e-05	Tetratricopeptide repeat (TPR)-like superfamily protein	membrane-associated salt-inducible protein like, putative, expressed
PhHAL.1G310700	29.3154	0.502268	0.137097	3.6636	0.000248699	0.000528028	Surfeit locus protein 6	nucleolar matrix protein-related, putative, expressed
PhHAL.1G310800	65.6554	-0.347672	0.0974395	-3.56809	0.000359598	0.000744521	YELLOW STRIPE like 7	transposon protein, putative, unclassified, expressed
PhHAL.1G310900	2.82022	-0.508685	0.174088	-2.922	0.00347793	0.00619664	Replication protein A, subunit RPA32	RPA2B - Putative single-stranded DNA binding complex subunit 2, expressed
PhHAL.1G311000	7.61019	1.01598	0.193697	5.24523	1.56086e-07	5.07286e-07	#N/A	#N/A
PhHAL.1G312000	30.7043	-0.309044	0.0612586	-5.04492	4.53719e-07	1.39599e-06	peroxin4	ubiquitin-conjugating enzyme, putative, expressed
PhHAL.1G312100	145.288	-0.125223	0.0513047	-2.44077	0.014656	0.0233967	proteasome subunit PAB1	peptidase, T1 family, putative, expressed
PhHAL.1G312300	27.0665	-0.69743	0.0838513	-8.31747	8.98593e-17	7.41162e-16	nitrilase 4	nitrilase, putative, expressed
PhHAL.1G312900	74.4028	0.422931	0.0550633	7.68082	1.58077e-14	1.07152e-13	P-loop containing nucleoside triphosphate hydrolases superfamily protein	DEAD-box ATP-dependent RNA helicase, putative, expressed
PhHAL.1G313000	4.54093	0.422571	0.184057	2.29588	0.021683	0.0334693	RNI-like superfamily protein	F-box/LRR-repeat protein 2, putative, expressed
PhHAL.1G313300	5.83673	-0.408148	0.150401	-2.71374	0.00665287	0.0112973	GRAM domain-containing protein / ABA-responsive protein-related	GEM, putative, expressed
PhHAL.1G313700	0.992039	-3.48152	0.290928	-11.9669	5.29487e-33	1.33662e-31	#N/A	#N/A
PhHAL.1G314200	12.6731	0.232572	0.0878953	2.64601	0.00814472	0.0136188	GroES-like zinc-binding dehydrogenase family protein	dehydrogenase, putative, expressed
PhHAL.1G314300	21.0406	0.700206	0.0710984	9.8484	6.96437e-23	9.19885e-22	Plant protein of unknown function (DUF639)	expressed protein
PhHAL.1G314500	49.2008	0.390317	0.053569	7.28624	3.18715e-13	1.90194e-12	#N/A	expressed protein
PhHAL.1G314600	7.21092	0.351367	0.137733	2.55108	0.0107388	0.0175405	hydroxyproline-rich glycoprotein family protein	expressed protein
PhHAL.1G314900	561.189	0.203969	0.0735318	2.77389	0.00553913	0.00955591	ferredoxin/thioredoxin reductase subunit A (variable subunit) 2	ferredoxin-thioredoxin reductase, variable chain, putative, expressed
PhHAL.1G315100	11.1102	0.481661	0.151645	3.17623	0.00149202	0.00282957	Integrase-type DNA-binding superfamily protein	AP2 domain containing protein, expressed
PhHAL.1G315300	22.6851	0.164579	0.0604494	2.72259	0.00647715	0.011028	Transducin/WD40 repeat-like superfamily protein	WD-40 repeat family protein, putative, expressed
PhHAL.1G315400	56.6207	-0.322012	0.0650282	-4.95189	7.34977e-07	2.20458e-06	C-terminal domain phosphatase-like 1	double-stranded RNA binding motif containing protein, expressed
PhHAL.1G315500	4.32274	-0.372491	0.160067	-2.32709	0.0199602	0.0310607	Protein kinase superfamily protein	protein kinase, putative, expressed
PhHAL.1G315900	24.8468	-1.01537	0.132527	-7.66157	1.83672e-14	1.23608e-13	RING membrane-anchor 2	zinc finger, C3HC4 type domain containing protein, expressed
PhHAL.1G316100	2.94547	1.17313	0.19086	6.14656	7.91834e-10	3.36086e-09	Calcium-dependent lipid-binding (CaLB domain) family protein	C2 domain containing protein, putative, expressed
PhHAL.1G317000	9.41429	2.53004	0.290017	8.72377	2.69099e-18	2.49986e-17	NAD(P)-binding Rossmann-fold superfamily protein	oxidoreductase, short chain dehydrogenase/reductase family domain containing protein, expressed
PhHAL.1G317300	0.84127	1.03115	0.342165	3.01361	0.00258162	0.0047079	myb domain protein 18	MYB family transcription factor, putative, expressed
PhHAL.1G317400	60.0276	-0.393268	0.0446052	-8.81665	1.1794e-18	1.13324e-17	RNAhelicase-like 8	DEAD-box ATP-dependent RNA helicase, putative, expressed
PhHAL.1G317700	523.613	-0.168018	0.0595121	-2.82326	0.00475387	0.00829043	Cytochrome b561/ferric reductase transmembrane protein family	cytochrome b561, putative, expressed
PhHAL.1G317900	3.54176	-1.89412	0.136478	-13.8786	8.53946e-44	3.85015e-42	shortage in chiasmata 1	expressed protein
PhHAL.1G318300	310.631	-0.445758	0.0567684	-7.85222	4.08726e-15	2.93157e-14	Pentapeptide repeat-containing protein	thylakoid lumenal protein, putative, expressed
PhHAL.1G318500	31.4223	-0.330522	0.15209	-2.1732	0.0297653	0.0446372	SAUR-like auxin-responsive protein family	OsSAUR11 - Auxin-responsive SAUR gene family member, expressed
PhHAL.1G318700	2.0794	0.79684	0.228654	3.48491	0.000492297	0.000995851	beta vacuolar processing enzyme	vacuolar-processing enzyme precursor, putative, expressed
PhHAL.1G319000	26.9388	0.471269	0.0703522	6.69872	2.10256e-11	1.05162e-10	Autophagy-related protein 13	expressed protein
PhHAL.1G319200	23.9826	0.778271	0.0995991	7.81404	5.53856e-15	3.91709e-14	ATP binding microtubule motor family protein	kinesin motor domain containing protein, expressed
PhHAL.1G319300	65.9077	0.36119	0.072144	5.00651	5.54248e-07	1.68703e-06	GATA transcription factor 5	GATA zinc finger domain containing protein, expressed
PhHAL.1G319700	58.5398	-0.85183	0.0758893	-11.2246	3.08635e-29	6.17797e-28	aldehyde dehydrogenase 3F1	aldehyde dehydrogenase, putative, expressed
PhHAL.1G320100	8.41951	0.671368	0.121653	5.51872	3.41473e-08	1.19669e-07	#N/A	#N/A
PhHAL.1G320200	57.085	1.0201	0.258862	3.94072	8.12371e-05	0.000185087	homeobox 7	homeobox associated leucine zipper, putative, expressed
PhHAL.1G320400	66.384	0.125088	0.0554346	2.25649	0.0240397	0.0367862	esterase/lipase/thioesterase family protein	hydrolase, alpha/beta fold family domain containing protein, expressed
PhHAL.1G320500	404.913	-0.146844	0.0434052	-3.3831	0.000716721	0.00141937	FTSH protease 9	OsFtsH7 FtsH protease, homologue of AtFtsH7, expressed
PhHAL.1G320600	26.0451	1.12922	0.163754	6.89584	5.35492e-12	2.84927e-11	cytochrome B5 isoform E	cytochrome b5-like Heme/Steroid binding domain containing protein, expressed
PhHAL.1G320700	17.1733	-2.21709	0.104664	-21.1828	1.37484e-99	4.77529e-97	YELLOW STRIPE like 2	transposon protein, putative, unclassified, expressed
PhHAL.1G321100	3.56005	0.65208	0.168893	3.86091	0.000112963	0.000252622	Protein kinase superfamily protein	protein kinase domain containing protein, expressed
PhHAL.1G321300	19.3659	0.459974	0.0717545	6.41039	1.45143e-10	6.66742e-10	#N/A	expressed protein
PhHAL.1G321500	167.599	0.556843	0.0784296	7.09992	1.24832e-12	7.08429e-12	#N/A	OR, putative, expressed
PhHAL.1G321600	2.13845	0.444443	0.202244	2.19756	0.0279808	0.0422068	#N/A	#N/A
PhHAL.1G321700	6.40195	1.51612	0.167136	9.07115	1.17768e-19	1.21566e-18	#N/A	#N/A
PhHAL.1G322000	30.3801	-0.407608	0.103884	-3.92369	8.72036e-05	0.000197726	cyclin p4;3	cyclin, putative, expressed
PhHAL.1G322200	78.7764	0.494535	0.0466558	10.5997	2.99083e-26	4.9952e-25	ELMO/CED-12 family protein	ELMO/CED-12 family protein, putative, expressed
PhHAL.1G322300	53.9228	-0.383643	0.0831788	-4.61227	3.98299e-06	1.08237e-05	Plant VAMP (vesicle-associated membrane protein) family protein	MSP domain containing protein, expressed
PhHAL.1G322600	4.29107	1.18565	0.319977	3.70542	0.000211041	0.000453204	#N/A	#N/A
PhHAL.1G322800	10.7663	-0.704688	0.102077	-6.90347	5.07476e-12	2.70712e-11	HXXXD-type acyl-transferase family protein	transferase family protein, putative, expressed
PhHAL.1G323500	15.6797	-0.51711	0.0927685	-5.57421	2.48662e-08	8.84656e-08	ATP-dependent caseinolytic (Clp) protease/crotonase family protein	enoyl-CoA hydratase/isomerase family protein, putative, expressed
PhHAL.1G323800	32.1478	0.253607	0.075877	3.34234	0.00083075	0.00163243	ATP-dependent caseinolytic (Clp) protease/crotonase family protein	enoyl-CoA hydratase/isomerase family protein, putative, expressed
PhHAL.1G324100	49.5242	0.700003	0.194471	3.59953	0.000318792	0.000666212	ethylene responsive element binding factor 1	ethylene-responsive transcription factor, putative, expressed
PhHAL.1G324200	1.87243	1.13158	0.214091	5.28548	1.25373e-07	4.12471e-07	pentatricopeptide (PPR) domain protein 40	pentatricopeptide repeat domain containing protein, putative, expressed
PhHAL.1G324300	11.4925	0.352144	0.0963496	3.65485	0.000257331	0.000545182	#N/A	expressed protein
PhHAL.1G324600	6.82978	-1.60584	0.137851	-11.6491	2.31859e-31	5.29688e-30	nudix hydrolase homolog 8	hydrolase, NUDIX family, domain containing protein, expressed
PhHAL.1G324700	12.2193	-0.276072	0.0721412	-3.82683	0.000129803	0.000287572	PPPDE putative thiol peptidase family protein	ethylene-responsive element-binding protein, putative, expressed
PhHAL.1G325000	101.619	0.173022	0.0513067	3.37231	0.000745402	0.00147383	cationic amino acid transporter 9	amino acid permease, putative, expressed
PhHAL.1G325300	8.34383	-0.822112	0.105052	-7.82575	5.0464e-15	3.58524e-14	Diacylglycerol kinase family protein	ceramide kinase-related, putative, expressed
PhHAL.1G325600	149.493	-0.492049	0.0509298	-9.66133	4.4013e-22	5.51441e-21	DNAJ homologue 2	chaperone protein dnaJ, putative, expressed
PhHAL.1G325900	3.40746	0.55527	0.224321	2.47534	0.0133111	0.0214156	Integrase-type DNA-binding superfamily protein	AP2 domain containing protein, expressed
PhHAL.1G326300	19.6594	-0.54382	0.142823	-3.80763	0.000140302	0.000309008	tonoplast intrinsic protein 2;3	aquaporin protein, putative, expressed
PhHAL.1G326500	18.6202	0.308151	0.0721779	4.26933	1.96062e-05	4.85843e-05	#N/A	expressed protein
PhHAL.1G326600	44.0172	-0.298495	0.0519782	-5.74269	9.31857e-09	3.47266e-08	RNI-like superfamily protein	F-box family protein, putative, expressed
PhHAL.1G327000	41.4519	0.218579	0.0820927	2.66258	0.0077543	0.0130147	Ribosomal protein L19 family protein	50S ribosomal protein L19, chloroplast precursor, putative, expressed
PhHAL.1G328800	2.79053	-0.813883	0.22515	-3.61484	0.000300531	0.000629947	Haloacid dehalogenase-like hydrolase (HAD) superfamily protein	CPuORF22 - conserved peptide uORF-containing transcript, expressed
PhHAL.1G328900	1.26846	-1.16369	0.181904	-6.39726	1.58194e-10	7.23681e-10	#N/A	expressed protein
PhHAL.1G329300	1.92235	-0.581817	0.15233	-3.81945	0.00013375	0.000295374	Phosphatidic acid phosphatase (PAP2) family protein	phosphatase, putative, expressed
PhHAL.1G329400	2.25413	-0.346852	0.147237	-2.35574	0.0184859	0.0289537	Plant VAMP (vesicle-associated membrane protein) family protein	MSP domain containing protein, expressed
PhHAL.1G329700	39.1961	0.580031	0.0653405	8.87705	6.86562e-19	6.7314e-18	YbaK/aminoacyl-tRNA synthetase-associated domain	rho guanine nucleotide exchange factor, putative, expressed
PhHAL.1G329900	45.8636	-0.52554	0.0740357	-7.09846	1.26152e-12	7.157e-12	GRAS family transcription factor	scarecrow, putative, expressed
PhHAL.1G330200	19.2115	2.19482	0.46521	4.71791	2.38282e-06	6.67945e-06	WD-40 repeat family protein / beige-related	beige/BEACH domain containing protein, expressed
PhHAL.1G330500	6.21327	-2.06266	0.223751	-9.21856	3.01109e-20	3.26262e-19	Ribosome associated membrane protein RAMP4	membrane protein, putative, expressed
PhHAL.1G330800	1.35972	1.33822	0.295324	4.53136	5.86043e-06	1.5589e-05	Calcium-dependent lipid-binding (CaLB domain) plant phosphoribosyltransferase family protein	anthranilate phosphoribosyltransferase, putative, expressed
PhHAL.1G330900	308.084	-0.152087	0.0512719	-2.96629	0.00301414	0.00543431	glutathione peroxidase 6	glutathione peroxidase, putative, expressed
PhHAL.1G331200	24.6225	-0.23355	0.0580798	-4.02119	5.79044e-05	0.000134796	#N/A	expressed protein
PhHAL.1G331500	108.181	1.03694	0.104989	9.87666	5.25535e-23	7.00563e-22	#N/A	expressed protein
PhHAL.1G331600	7.88396	2.11361	0.210485	10.0416	1.00049e-23	1.39934e-22	Subtilisin-like serine endopeptidase family protein	OsSub20 - Putative Subtilisin homologue, expressed
PhHAL.1G331800	8.09183	2.02583	0.202352	10.0114	1.35812e-23	1.88687e-22	U-box domain-containing protein kinase family protein	protein kinase, putative, expressed
PhHAL.1G331900	15.6208	0.733344	0.140305	5.22679	1.72478e-07	5.58047e-07	U-box domain-containing protein kinase family protein	protein kinase, putative, expressed
PhHAL.1G332200	1004.41	0.846608	0.0921647	9.18581	4.08446e-20	4.39519e-19	plasma membrane intrinsic protein 1;4	aquaporin protein, putative, expressed
PhHAL.1G332300	10.5103	-0.241568	0.0806988	-2.99346	0.00275835	0.00500199	Protein kinase superfamily protein	STE_MEKK_ste11_MAP3K.10 - STE kinases include homologs to sterile 7, sterile 11 and sterile 20 from yeast, expressed
PhHAL.1G332600	4.38354	0.73395	0.142909	5.13578	2.80979e-07	8.88109e-07	permease, cytosine/purines, uracil, thiamine, allantoin family protein	allantoin permease, putative, expressed
PhHAL.1G333900	82.2732	0.284902	0.0660119	4.31592	1.58943e-05	3.98814e-05	geranylgeranyl reductase	polyprenyl synthetase, putative, expressed
PhHAL.1G334100	7.83989	0.493858	0.120077	4.11283	3.90835e-05	9.29913e-05	Pseudouridine synthase family protein	tRNA pseudouridine synthase family protein, putative, expressed
PhHAL.1G334200	25.2949	-0.887447	0.177084	-5.01143	5.40257e-07	1.64631e-06	SEC14 cytosolic factor family protein / phosphoglyceride transfer family protein	rho-GTPase-activating protein-related, putative, expressed
PhHAL.1G334800	22.3715	-0.396791	0.057509	-6.89963	5.21394e-12	2.77978e-11	DHHC-type zinc finger family protein	DHHC zinc finger domain containing protein, expressed
PhHAL.1G334900	6.17801	-0.631061	0.139909	-4.5105	6.46755e-06	1.70877e-05	Arabidopsis protein of unknown function (DUF241)	expressed protein
PhHAL.1G335500	84.7728	-0.485822	0.0483593	-10.0461	9.55718e-24	1.33972e-22	Protein of unknown function (DUF300)	transmembrane protein, putative, expressed
PhHAL.1G335600	1.59213	3.01249	0.360403	8.35866	6.34356e-17	5.28329e-16	#N/A	#N/A
PhHAL.1G335800	41.2174	0.258961	0.0921976	2.80876	0.00497319	0.00864799	high mobility group B3	HMG1/2, putative, expressed
PhHAL.1G336100	50.854	-0.45521	0.085636	-5.31564	1.06285e-07	3.52392e-07	ascorbic acid mannose pathway regulator 1	expressed protein
PhHAL.1G336500	99.7898	-0.18681	0.0564215	-3.31098	0.00092971	0.00181529	indeterminate(ID)-domain 4	ZOS2-15 - C2H2 zinc finger protein, expressed
PhHAL.1G336700	11.3088	0.420328	0.110239	3.81287	0.000137363	0.000302889	#N/A	expressed protein
PhHAL.1G337000	17.7266	0.36092	0.0850802	4.24212	2.21422e-05	5.4487e-05	mRNAadenosine methylase	MT-A70 domain containing protein, expressed
PhHAL.1G337100	11.0776	1.75373	0.155604	11.2704	1.83713e-29	3.73723e-28	DNA-directed RNA polymerase, subunit M, archaeal	expressed protein
PhHAL.1G337500	11.1047	0.228311	0.0812841	2.8088	0.00497262	0.00864779	with no lysine (K) kinase 6	protein kinase, putative, expressed
PhHAL.1G337600	18.0412	0.875079	0.146945	5.95513	2.59859e-09	1.03745e-08	transcription factor-related	helix-loop-helix DNA-binding protein, putative, expressed
PhHAL.1G337800	54.1659	-0.149979	0.0556407	-2.69549	0.00702854	0.0118881	ORMDL family protein	ORM1, putative, expressed
PhHAL.1G337900	29.007	-0.236134	0.0759221	-3.11022	0.00186948	0.00349173	Dof-type zinc finger DNA-binding family protein	dof zinc finger domain containing protein, putative, expressed
PhHAL.1G338400	36.4131	-0.477379	0.0938061	-5.08899	3.59969e-07	1.12078e-06	phloem protein 2-A13	OsFBX58 - F-box domain containing protein, expressed
PhHAL.1G338600	62.8457	0.113256	0.051054	2.21835	0.0265307	0.0402588	MBOAT (membrane bound O-acyl transferase) family protein	O-acyltransferase, putative, expressed
PhHAL.1G339500	90.4104	-0.321159	0.123154	-2.60779	0.00911279	0.0151002	Major Facilitator Superfamily with SPX (SYG1/Pho81/XPR1) domain-containing protein	uncharacterized membrane protein, putative, expressed
PhHAL.1G339600	1.16543	-1.55475	0.339358	-4.58143	4.61799e-06	1.24295e-05	Glucose-methanol-choline (GMC) oxidoreductase family protein	HOTHEAD precursor, putative, expressed
PhHAL.1G339900	9.38493	0.553052	0.103184	5.35986	8.32847e-08	2.79443e-07	Pentatricopeptide repeat (PPR) superfamily protein	PPR repeat domain containing protein, putative, expressed
PhHAL.1G340000	23.4774	1.29917	0.0824641	15.7544	6.40664e-56	5.04887e-54	Rho GTPase activating protein with PAK-box/P21-Rho-binding domain	rhoGAP domain containing protein, expressed
PhHAL.1G340200	9.40259	0.271678	0.11336	2.39661	0.0165477	0.0261561	Peptidase family M48 family protein	peptidase, putative, expressed
PhHAL.1G340400	275.986	-0.263258	0.0453279	-5.80787	6.32725e-09	2.40767e-08	isoprenoid F	2-C-methyl-D-erythritol 2,4-cyclodiphosphate synthase, chloroplast precursor, putative, expressed
PhHAL.1G340500	90.605	-0.551357	0.0635371	-8.67772	4.03798e-18	3.69807e-17	Homeodomain-like superfamily protein	myb-like DNA-binding domain containing protein, expressed
PhHAL.1G340700	1.74751	1.14294	0.409185	2.79321	0.00521874	0.00904395	Mechanosensitive ion channel protein	uncharacterized mscS family protein, putative, expressed
PhHAL.1G340900	37.7978	0.379462	0.16085	2.35911	0.018319	0.0287044	brassinosteroid-responsive RING-H2	zinc finger, C3HC4 type domain containing protein, expressed
PhHAL.1G341000	10.9644	0.940659	0.141094	6.66691	2.6125e-11	1.29595e-10	protein kinase family protein / peptidoglycan-binding LysM domain-containing protein	protein kinase domain containing protein, expressed
PhHAL.1G341300	2.77496	2.40436	0.388495	6.1889	6.05842e-10	2.60862e-09	RING/U-box superfamily protein	zinc finger, C3HC4 type domain containing protein, expressed
PhHAL.1G341600	51.733	0.338872	0.0823113	4.11696	3.83909e-05	9.13896e-05	translocase of the inner mitochondrial membrane 13	mitochondrial import inner membrane translocase subunit Tim, putative, expressed
PhHAL.1G342200	11.4672	-0.241335	0.0959042	-2.51641	0.0118556	0.0192323	tobamovirus multiplication protein 3	tobamovirus multiplication protein, putative, expressed
PhHAL.1G342600	6.74906	-0.729987	0.1106	-6.60027	4.10422e-11	1.99686e-10	#N/A	expressed protein
PhHAL.1G343600	39.0289	-0.115582	0.0543854	-2.12524	0.0335665	0.0498553	calmodulin-domain protein kinase 5	CAMK_CAMK_like.15 - CAMK includes calcium/calmodulin depedent protein kinases, expressed
PhHAL.1G344200	8.61822	-0.563843	0.131326	-4.29345	1.75916e-05	4.3917e-05	F-box family protein	OsFBX59 - F-box domain containing protein, expressed
PhHAL.1G344300	19.0401	0.787177	0.0882872	8.91609	4.83034e-19	4.78847e-18	Metal-dependent protein hydrolase	GAMM1 protein-like, putative, expressed
PhHAL.1G344400	23.828	-0.568934	0.144302	-3.94266	8.05823e-05	0.000183757	Protein of unknown function (DUF581)	DUF581 domain containing protein, expressed
PhHAL.1G344500	1.8486	-0.593933	0.216722	-2.74053	0.00613396	0.0104895	Protein of unknown function (DUF581)	DUF581 domain containing protein, expressed
PhHAL.1G344600	1.63153	-0.461596	0.194935	-2.36795	0.0178871	0.028091	Protein of unknown function (DUF581)	DUF581 domain containing protein, expressed
PhHAL.1G344900	18.4488	-0.266584	0.110256	-2.41786	0.015612	0.0247689	SBP (S-ribonuclease binding protein) family protein	expressed protein
PhHAL.1G345200	13.0419	0.366939	0.0775857	4.72947	2.25106e-06	6.33757e-06	ALG6, ALG8 glycosyltransferase family	glucosyltransferase, putative, expressed
PhHAL.1G345400	261.689	0.673563	0.163065	4.13063	3.61773e-05	8.63944e-05	S-adenosyl-L-homocysteine hydrolase	erythronate-4-phosphate dehydrogenase, putative, expressed
PhHAL.1G345700	44.8965	0.189648	0.0575026	3.29807	0.000973529	0.00189414	purine permease 11	purine permease, putative, expressed
PhHAL.1G345800	1.82611	0.638177	0.227343	2.80711	0.00499884	0.00869017	#N/A	#N/A
PhHAL.1G346000	1.31965	1.10996	0.278133	3.99074	6.58661e-05	0.000152216	#N/A	#N/A
PhHAL.1G346200	24.2829	0.703882	0.0878171	8.01532	1.09855e-15	8.24836e-15	Ribosomal L18p/L5e family protein	expressed protein
PhHAL.1G346800	41.1821	-0.335411	0.131104	-2.55835	0.0105169	0.0172019	nitrate transporter 1.5	peptide transporter PTR2, putative, expressed
PhHAL.1G346900	54.2064	-0.451346	0.0615297	-7.33542	2.21023e-13	1.34551e-12	#N/A	expressed protein
PhHAL.1G347000	8.97425	0.826888	0.193872	4.26513	1.9979e-05	4.94623e-05	#N/A	#N/A
PhHAL.1G347100	1.52109	1.83307	0.295882	6.19528	5.81797e-10	2.51144e-09	#N/A	#N/A
PhHAL.1G347600	75.4719	0.452582	0.0433656	10.4364	1.69069e-25	2.64255e-24	Peptidase M20/M25/M40 family protein	hydrolase, putative, expressed
PhHAL.1G347700	1.58942	1.2307	0.304693	4.03917	5.36414e-05	0.000125417	basic helix-loop-helix (bHLH) DNA-binding superfamily protein	helix-loop-helix DNA-binding protein, putative, expressed
PhHAL.1G347800	7.78821	0.333886	0.111072	3.00604	0.00264676	0.00481781	RING/U-box superfamily protein	RING-H2 finger protein ATL5G, putative, expressed
PhHAL.1G348100	75.3736	0.470818	0.0881561	5.34073	9.25722e-08	3.09167e-07	PLATZ transcription factor family protein	zinc-binding protein, putative, expressed
PhHAL.1G348200	24.8149	0.241611	0.090118	2.68105	0.00733907	0.0123721	#N/A	expressed protein
PhHAL.1G348400	3.98995	1.51376	0.171816	8.81035	1.2475e-18	1.19684e-17	#N/A	UDP-N-acetylglucosamine transferase subunit ALG14, putative, expressed
PhHAL.1G349900	3.21077	-0.477404	0.169991	-2.80841	0.00497864	0.00865665	myb domain protein 63	MYB family transcription factor, putative, expressed
PhHAL.1G350000	7.58531	0.514562	0.18567	2.77137	0.00558203	0.0096202	#N/A	expressed protein
PhHAL.1G350500	200.449	1.16663	0.155439	7.50542	6.12315e-14	3.92501e-13	oligopeptide transporter 4	oligopeptide transporter, putative, expressed
PhHAL.1G350700	212.594	-0.414634	0.0759962	-5.45598	4.87034e-08	1.67827e-07	polyubiquitin 10	ubiquitin family protein, putative, expressed
PhHAL.1G350900	4.92892	0.538916	0.150257	3.58663	0.000334981	0.000698333	Transcription factor jumonji (jmj) family protein / zinc finger (C5HC2 type) family protein	jmjC domain containing protein, expressed
PhHAL.1G351100	24.4858	0.612596	0.102895	5.95362	2.6227e-09	1.04618e-08	#N/A	expressed protein
PhHAL.1G351300	94.4314	-0.600886	0.142356	-4.22101	2.43212e-05	5.94821e-05	4-coumarate:CoA ligase 3	AMP-binding domain containing protein, expressed
PhHAL.1G351400	93.3985	-0.486754	0.0855935	-5.68682	1.2943e-08	4.7544e-08	Tetratricopeptide repeat (TPR)-like superfamily protein	pentatricopeptide, putative, expressed
PhHAL.1G351600	68.4042	-0.102632	0.0420397	-2.44131	0.0146341	0.0233657	#N/A	expressed protein
PhHAL.1G351700	50.315	0.719425	0.0835368	8.61208	7.17447e-18	6.42926e-17	SCAMP family protein	secretory carrier-associated membrane protein, putative, expressed
PhHAL.1G351900	5.35114	-1.88097	0.13084	-14.376	7.31607e-47	3.8437e-45	#N/A	expressed protein
PhHAL.1G352100	1.37286	1.75949	0.285788	6.15664	7.43032e-10	3.16471e-09	Major facilitator superfamily protein	#N/A
PhHAL.1G352700	833.979	-0.18356	0.0448902	-4.0891	4.33052e-05	0.000102503	RELA/SPOT homolog 3	region found in RelA/SpoT proteins containing protein, expressed
PhHAL.1G352900	78.827	0.799476	0.08244	9.69767	3.08469e-22	3.91186e-21	Ribosomal protein L11 family protein	L11 domain containing ribosomal protein, putative, expressed
PhHAL.1G353200	1.15607	2.71417	0.348196	7.79496	6.44308e-15	4.52947e-14	#N/A	expressed protein
PhHAL.1G353500	6.40461	-0.593295	0.116404	-5.09686	3.45339e-07	1.07881e-06	Transducin family protein / WD-40 repeat family protein	WD repeat-containing protein, putative, expressed
PhHAL.1G353600	62.8824	-0.158627	0.0566488	-2.80017	0.00510752	0.00886596	Homeodomain-like superfamily protein	MYB family transcription factor, putative, expressed
PhHAL.1G353800	3.27648	1.70538	0.251749	6.77412	1.25165e-11	6.40546e-11	Amino acid permease family protein	amino acid permease family protein, putative, expressed
PhHAL.1G354100	25.1845	-0.344531	0.0584085	-5.89865	3.6649e-09	1.43805e-08	Protein kinase superfamily protein	CPuORF20 - conserved peptide uORF-containing transcript, expressed
PhHAL.1G354700	25.6815	0.818846	0.0892261	9.1772	4.42431e-20	4.74456e-19	endonucleases	PPR repeat domain containing protein, putative, expressed
PhHAL.1G354800	3.30638	1.17804	0.317467	3.71075	0.000206644	0.000444832	Homeodomain-like superfamily protein	transcription factor TF2, putative, expressed
PhHAL.1G355000	56.8116	0.124197	0.0457343	2.71563	0.00661492	0.0112423	yeast YAK1-related gene 1	protein kinase, putative, expressed
PhHAL.1G355200	42.3833	0.340971	0.0703294	4.84821	1.24582e-06	3.6261e-06	Syntaxin/t-SNARE family protein	syntaxin, putative, expressed
PhHAL.1G355300	7.36491	-0.925202	0.116521	-7.94021	2.01838e-15	1.47935e-14	Protein of unknown function (DUF1218)	expressed protein
PhHAL.1G355400	13.4663	-0.658433	0.109577	-6.00885	1.86846e-09	7.58876e-09	cytochrome P450, family 707, subfamily A, polypeptide 1	cytochrome P450, putative, expressed
PhHAL.1G355600	9.1762	0.626088	0.101297	6.1807	6.38179e-10	2.73906e-09	nodulin MtN21 /EamA-like transporter family protein	nodulin, putative, expressed
PhHAL.1G355700	2976.02	-0.495114	0.0940045	-5.26692	1.38731e-07	4.53079e-07	nine-cis-epoxycarotenoid dioxygenase 4	9-cis-epoxycarotenoid dioxygenase 1, chloroplast precursor, putative, expressed
PhHAL.1G355900	793.218	-0.300477	0.0620643	-4.84138	1.28942e-06	3.74429e-06	P-loop containing nucleoside triphosphate hydrolases superfamily protein	DNA-binding protein, putative, expressed
PhHAL.1G356100	76.2225	0.222862	0.0571509	3.89953	9.63802e-05	0.000217403	Phosphatidic acid phosphatase (PAP2) family protein	phosphatase, putative, expressed
PhHAL.1G356200	107.981	-0.178635	0.0483703	-3.69308	0.000221557	0.000474212	#N/A	expressed protein
PhHAL.1G356300	5.06693	4.17153	0.264819	15.7524	6.61563e-56	5.19175e-54	#N/A	#N/A
PhHAL.1G356400	71.8554	0.608887	0.0954784	6.37722	1.8033e-10	8.19545e-10	ornithine carbamoyltransferase	ornithine carbamoyltransferase, putative, expressed
PhHAL.1G356500	191.902	-0.735095	0.0888232	-8.27593	1.27459e-16	1.03714e-15	pyrophosphorylase 4	soluble inorganic pyrophosphatase, putative, expressed
PhHAL.1G356600	1.25069	-2.03602	0.253939	-8.01776	1.07687e-15	8.09532e-15	ATPase family associated with various cellular activities (AAA)	expressed protein
PhHAL.1G356700	18.3885	-0.868685	0.0753255	-11.5324	9.05555e-31	1.99116e-29	NmrA-like negative transcriptional regulator family protein	nmrA-like family domain containing protein, expressed
PhHAL.1G356800	361.98	-0.432493	0.0846382	-5.1099	3.22326e-07	1.01147e-06	alpha/beta-Hydrolases superfamily protein	hydrolase, alpha/beta fold family domain containing protein, expressed
PhHAL.1G357100	353.772	-0.751617	0.0639716	-11.7492	7.12684e-32	1.68777e-30	Adenine nucleotide alpha hydrolases-like superfamily protein	universal stress protein domain containing protein, putative, expressed
PhHAL.1G357200	10.2282	-0.48076	0.111808	-4.29989	1.70886e-05	4.27238e-05	cryptochrome-interacting basic-helix-loop-helix 1	basic helix-loop-helix, putative, expressed
PhHAL.1G357400	49.9472	-0.278885	0.0515279	-5.4123	6.22195e-08	2.11641e-07	ARM repeat superfamily protein	bg55, putative, expressed
PhHAL.1G357500	185.197	0.380362	0.115845	3.28337	0.00102574	0.00198998	RAD-like 6	MYB family transcription factor, putative, expressed
PhHAL.1G357700	21.0635	-0.261639	0.106443	-2.45802	0.0139704	0.0224033	AAA-type ATPase family protein	AAA-type ATPase family protein, putative, expressed
PhHAL.1G358100	373	-0.187763	0.0607161	-3.09248	0.00198492	0.00369226	monodehydroascorbate reductase 4	monodehydroascorbate reductase, putative, expressed
PhHAL.1G358300	4.37003	0.837923	0.147935	5.66414	1.47764e-08	5.38775e-08	Dof-type zinc finger DNA-binding family protein	dof zinc finger domain containing protein, putative, expressed
PhHAL.1G358600	75.027	0.817187	0.0863025	9.46887	2.82892e-21	3.33287e-20	carbamoyl phosphate synthetase A	class I glutamine amidotransferase, putative, expressed
PhHAL.1G358700	22.1575	0.249918	0.0706665	3.53658	0.000405345	0.000831617	Phosphoribulokinase / Uridine kinase family	uridine kinase, putative, expressed
PhHAL.1G358800	63.6485	0.263462	0.0603197	4.36776	1.25528e-05	3.19893e-05	RING-box 1	anaphase-promoting complex subunit 11, putative, expressed
PhHAL.1G358900	28.0034	0.512445	0.0934829	5.4817	4.21261e-08	1.45967e-07	Tetratricopeptide repeat (TPR)-like superfamily protein	tetratricopeptide repeat domain containing protein, expressed
PhHAL.1G359100	42.0269	-0.871613	0.0786987	-11.0753	1.65299e-28	3.18311e-27	Histone superfamily protein	Core histone H2A/H2B/H3/H4 domain containing protein, putative, expressed
PhHAL.1G359200	31.0683	-0.721703	0.181143	-3.98417	6.77155e-05	0.00015624	Exonuclease family protein	ZOS2-16 - C2H2 zinc finger protein, expressed
PhHAL.1G359600	235.161	0.458028	0.0595359	7.69331	1.43376e-14	9.76814e-14	delta subunit of Mt ATP synthase	ATP synthase F1, delta subunit family protein, putative, expressed
PhHAL.1G359900	30.3079	-0.492104	0.0845533	-5.82004	5.88332e-09	2.24924e-08	Protein of unknown function, DUF617	DUF617 domain containing protein, expressed
PhHAL.1G360100	108.858	-0.711448	0.0457199	-15.561	1.33926e-54	9.88944e-53	RabGAP/TBC domain-containing protein	TBC domain containing protein, expressed
PhHAL.1G360200	1666.74	-0.182879	0.0715673	-2.55535	0.0106082	0.0173392	little nuclei1	nuclear matrix constituent protein 1-like, putative, expressed
PhHAL.1G360800	18.2768	0.255122	0.101179	2.5215	0.0116856	0.0189745	DEAD/DEAH box RNA helicase family protein	DEAD-box ATP-dependent RNA helicase, putative, expressed
PhHAL.1G360900	204.209	0.392354	0.0787283	4.98365	6.23964e-07	1.88577e-06	heat shock protein 70 (Hsp 70) family protein	DnaK family protein, putative, expressed
PhHAL.1G361000	8.081	0.809286	0.0940272	8.60693	7.50421e-18	6.71512e-17	#N/A	expressed protein
PhHAL.1G361100	3.8773	-0.306071	0.138413	-2.21129	0.0270156	0.0409029	P-loop containing nucleoside triphosphate hydrolases superfamily protein	uncharacterized protein At1g26090, chloroplast precursor, putative, expressed
PhHAL.1G361200	2.7686	0.791253	0.165528	4.78017	1.75145e-06	5.0084e-06	Pentatricopeptide repeat (PPR) superfamily protein	PPR repeat domain containing protein, putative, expressed
PhHAL.1G361400	1.67908	1.98616	0.280503	7.08071	1.43418e-12	8.08034e-12	#N/A	expressed protein
PhHAL.1G361500	51.7833	1.19047	0.126207	9.43272	3.99577e-21	4.65206e-20	#N/A	expressed protein
PhHAL.1G361600	28.7163	-0.150476	0.0694561	-2.16649	0.0302735	0.0453377	#N/A	class E vacuolar protein-sorting machinery protein HSE1, putative, expressed
PhHAL.1G362100	3.56885	0.513669	0.17534	2.92956	0.00339444	0.00606921	Domain of unknown function (DUF23)	expressed protein
PhHAL.1G362200	1.76367	1.99849	0.327837	6.096	1.08758e-09	4.5411e-09	Concanavalin A-like lectin protein kinase family protein	lectin-like protein kinase, putative, expressed
PhHAL.1G362700	19.504	0.587167	0.0837484	7.01109	2.36474e-12	1.30182e-11	NADPH-dependent thioredoxin reductase A	thioredoxin reductase 2, putative, expressed
PhHAL.1G363000	30.969	-0.467123	0.0502446	-9.29697	1.445e-20	1.60369e-19	RNA-binding (RRM/RBD/RNP motifs) family protein	RNA recognition motif containing protein, putative, expressed
PhHAL.1G363400	7.49224	2.50133	0.17674	14.1526	1.79943e-45	8.76627e-44	nucleoside diphosphate kinase 2	nucleoside diphosphate kinase, putative, expressed
PhHAL.1G363600	40.7691	-0.333882	0.0650009	-5.13658	2.79789e-07	8.84796e-07	Phosphoribosyltransferase family protein	phosphoribosyl transferase, putative, expressed
PhHAL.1G363800	14.1856	0.8708	0.113399	7.6791	1.60205e-14	1.08438e-13	NAD(P)-binding Rossmann-fold superfamily protein	NAD dependent epimerase/dehydratase family protein, putative, expressed
PhHAL.1G364100	110.451	-0.477255	0.0811572	-5.88063	4.08708e-09	1.5947e-08	outer envelope membrane protein 7	expressed protein
PhHAL.1G364400	26.3234	1.77847	0.125879	14.1285	2.53635e-45	1.22925e-43	Barwin-like endoglucanases superfamily protein	expansin precursor, putative, expressed
PhHAL.1G364500	476.778	-0.382268	0.10818	-3.53363	0.000409888	0.000840387	fatty acid desaturase 2	fatty acid desaturase, putative, expressed
PhHAL.1G364600	1.76405	1.21986	0.370622	3.29137	0.000997004	0.0019372	nitrate transporter 1.5	peptide transporter PTR2, putative, expressed
PhHAL.1G365000	4.58191	-0.709167	0.123042	-5.76361	8.23315e-09	3.0878e-08	#N/A	expressed protein
PhHAL.1G365100	131.705	0.370803	0.0559403	6.62854	3.39027e-11	1.6646e-10	Mitochondrial import inner membrane translocase subunit Tim17/Tim22/Tim23 family protein	mitochondrial import inner membrane translocase subunit Tim17, putative, expressed
PhHAL.1G365400	21.9095	-0.435267	0.083707	-5.19989	1.9941e-07	6.40447e-07	2-oxoglutarate (2OG) and Fe(II)-dependent oxygenase superfamily protein	expressed protein
PhHAL.1G365600	3.72093	0.933667	0.16111	5.79521	6.82359e-09	2.58135e-08	glucose-6-phosphate acetyltransferase 1	acetyltransferase, GNAT family, putative, expressed
PhHAL.1G365700	240.353	0.773021	0.0902615	8.56424	1.08792e-17	9.6282e-17	Ribosomal protein L31e family protein	60S ribosomal protein L31, putative, expressed
PhHAL.1G365800	42.9525	-0.311613	0.0584176	-5.33423	9.59505e-08	3.19937e-07	MSF1-like family protein	slowmo homolog, putative, expressed
PhHAL.1G366000	8.71906	0.769407	0.263509	2.91985	0.00350201	0.00623541	#N/A	#N/A
PhHAL.1G366100	34.1004	0.274855	0.0539408	5.09548	3.47852e-07	1.0863e-06	zinc finger (CCCH-type/C3HC4-type RING finger) family protein	Zinc finger C-x8-C-x5-C-x3-H type domain containing protein, expressed
PhHAL.1G366400	103.397	-0.38401	0.0960601	-3.9976	6.39871e-05	0.000148202	fimbrin-like protein 2	fimbrin-like protein 2, putative, expressed
PhHAL.1G366500	55.5503	-0.925473	0.251465	-3.68033	0.000232932	0.000496519	S-adenosyl-L-methionine-dependent methyltransferases superfamily protein	SAM dependent carboxyl methyltransferase, putative, expressed
PhHAL.1G366600	31.6099	-0.861089	0.0905789	-9.50651	1.97169e-21	2.35548e-20	BCL-2-associated athanogene 5	IQ calmodulin-binding and BAG domain containing protein, putative, expressed
PhHAL.1G366700	41.5635	0.226284	0.0510487	4.43272	9.30527e-06	2.41096e-05	RING/FYVE/PHD zinc finger superfamily protein	PHD-finger family protein, expressed
PhHAL.1G367000	4.74545	-0.563976	0.123279	-4.57479	4.767e-06	1.28076e-05	indole-3-butyric acid response 5	dual specificity protein phosphatase, putative, expressed
PhHAL.1G367200	20.3728	-1.02027	0.107399	-9.49981	2.10269e-21	2.50559e-20	Eukaryotic aspartyl protease family protein	aspartic proteinase nepenthesin-2 precursor, putative, expressed
PhHAL.1G367300	5.6989	-0.600988	0.275234	-2.18355	0.0289951	0.0435589	Eukaryotic aspartyl protease family protein	aspartic proteinase nepenthesin-2 precursor, putative, expressed
PhHAL.1G367400	4.85283	0.716702	0.140489	5.10147	3.37034e-07	1.05497e-06	chloride channel F	chloride transporter, chloride channel family, putative, expressed
PhHAL.1G367600	32.3379	-0.224479	0.0745172	-3.01244	0.00259154	0.00472416	Eukaryotic aspartyl protease family protein	aspartic proteinase nepenthesin-1 precursor, putative, expressed
PhHAL.1G367900	163.615	-0.113011	0.0450374	-2.50928	0.0120979	0.0195965	Transducin/WD40 repeat-like superfamily protein	WD-40 repeat family protein, putative, expressed
PhHAL.1G368000	38.1311	-0.260626	0.0744252	-3.50185	0.000462032	0.000940103	LORELEI-LIKE-GPI-ANCHORED PROTEIN 1	GPI-anchored protein, putative, expressed
PhHAL.1G368300	31.6903	-0.235242	0.0670883	-3.50645	0.000454128	0.000925527	Endomembrane protein 70 protein family	transmembrane 9 superfamily member, putative, expressed
PhHAL.1G368400	13.4273	0.255817	0.104462	2.4489	0.0143294	0.0229144	Endomembrane protein 70 protein family	transmembrane 9 superfamily member, putative, expressed
PhHAL.1G368500	3.83337	-0.467226	0.176156	-2.65234	0.00799359	0.0133816	amino acid permease 7	amino acid transporter, putative, expressed
PhHAL.1G368600	125.316	-0.640522	0.0562533	-11.3864	4.88795e-30	1.02549e-28	Calcium-dependent ARF-type GTPase activating protein family	ZAC, putative, expressed
PhHAL.1G368800	148.297	-0.551815	0.0554191	-9.95712	2.34758e-23	3.20927e-22	RNA-binding KH domain-containing protein	KH domain containing protein, putative, expressed
PhHAL.1G369300	19.3143	0.337121	0.115128	2.92822	0.00340906	0.00609072	CONSTANS-like 9	CCT/B-box zinc finger protein, putative, expressed
PhHAL.1G369500	58.5549	0.74874	0.125457	5.96809	2.40053e-09	9.62264e-09	S-adenosyl-L-methionine-dependent methyltransferases superfamily protein	NOL1/NOP2/sun family protein, putative, expressed
PhHAL.1G369800	167.76	0.114568	0.0426581	2.68573	0.00723706	0.0122144	Sucrase/ferredoxin-like family protein	sucrase-related, putative, expressed
PhHAL.1G370200	1.4151	1.45186	0.34533	4.20428	2.61915e-05	6.38399e-05	Eukaryotic aspartyl protease family protein	aspartic proteinase nepenthesin-2 precursor, putative, expressed
PhHAL.1G370400	5.55867	-0.399927	0.150086	-2.66466	0.00770663	0.0129382	#N/A	RNA methyltransferase domain-containing protein 2, putative, expressed
PhHAL.1G370700	1.58093	2.84044	0.28144	10.0925	5.96108e-24	8.48301e-23	RAB geranylgeranyl transferase beta subunit 1	geranylgeranyl transferase type-2 subunit beta, putative, expressed
PhHAL.1G371200	28.9169	-0.349065	0.0782039	-4.46353	8.0622e-06	2.10605e-05	OBF binding protein 4	dof zinc finger domain containing protein, putative, expressed
PhHAL.1G371600	1.68452	1.69407	0.41236	4.10822	3.98725e-05	9.47603e-05	#N/A	#N/A
PhHAL.1G372100	8.04266	0.826761	0.126667	6.52706	6.70744e-11	3.18897e-10	ABC-2 type transporter family protein	white-brown complex homolog protein, putative, expressed
PhHAL.1G372200	145.307	1.58546	0.1109	14.2962	2.31062e-46	1.17766e-44	#N/A	AGAP000425-PA, putative, expressed
PhHAL.1G372700	303.477	0.310207	0.0829977	3.73753	0.000185836	0.000402115	sphingoid base hydroxylase 2	sphingolipid C4-hydroxylase SUR2, putative, expressed
PhHAL.1G372800	30.9586	0.285307	0.067544	4.22402	2.39985e-05	5.87543e-05	DCD (Development and Cell Death) domain protein	N-rich protein, putative, expressed
PhHAL.1G373200	131.444	-0.374042	0.087484	-4.27555	1.90667e-05	4.72973e-05	NOD26-like intrinsic protein 5;1	aquaporin protein, putative, expressed
PhHAL.1G373400	181.399	-0.274177	0.0400617	-6.84388	7.70755e-12	4.0201e-11	P-loop containing nucleoside triphosphate hydrolases superfamily protein	arsenical pump-driving ATPase, putative, expressed
PhHAL.1G373700	197.65	-0.187761	0.0501771	-3.74196	0.00018259	0.000395547	starch synthase 2	starch synthase, putative, expressed
PhHAL.1G374000	14.6924	0.636259	0.0909231	6.99777	2.60069e-12	1.42544e-11	S-adenosyl-L-methionine-dependent methyltransferases superfamily protein	methyltransferase domain containing protein, putative, expressed
PhHAL.1G374300	43.2117	0.490666	0.146139	3.35753	0.000786413	0.00154937	RING/U-box superfamily protein	RING-H2 finger protein ATL1Q, putative, expressed
PhHAL.1G374600	18.1687	-0.547424	0.111555	-4.9072	9.23837e-07	2.73693e-06	Auxin efflux carrier family protein	auxin efflux carrier component, putative, expressed
PhHAL.1G375000	12.0049	-0.314892	0.0950927	-3.31142	0.000928238	0.0018126	RING/U-box superfamily protein	RING-H2 finger protein, putative, expressed
PhHAL.1G375400	52.1856	0.187961	0.0426185	4.41031	1.03225e-05	2.66019e-05	DegP protease 9	OsDegp3 - Putative Deg protease homologue, expressed
PhHAL.1G375600	57.4541	0.194728	0.0660068	2.95012	0.00317651	0.00570568	RAC-like 10	ras-related protein, putative, expressed
PhHAL.1G375800	38.1776	0.479274	0.100839	4.75289	2.0053e-06	5.68493e-06	RNA-processing, Lsm domain	expressed protein
PhHAL.1G376000	17.5221	0.52103	0.113382	4.59537	4.31982e-06	1.16798e-05	#N/A	expressed protein
PhHAL.1G376100	298.254	-0.1409	0.0603315	-2.33542	0.0195213	0.0304407	nuclear pore anchor	nuclear-pore anchor, putative, expressed
PhHAL.1G376400	11.7786	-0.400612	0.0970767	-4.12676	3.67913e-05	8.77824e-05	ARG1-like 1	heat shock protein DnaJ, putative, expressed
PhHAL.1G376500	18.6753	0.797091	0.107293	7.42913	1.09315e-13	6.8389e-13	Phosphoglycerate mutase, 2,3-bisphosphoglycerate-independent	2,3-bisphosphoglycerate-independent phosphoglycerate mutase, putative, expressed
PhHAL.1G377100	17.1229	-0.874423	0.0632063	-13.8344	1.57971e-43	6.97153e-42	P-loop containing nucleoside triphosphate hydrolases superfamily protein	AAA-type ATPase family protein, putative, expressed
PhHAL.1G377500	53.8347	-0.255953	0.0665993	-3.84319	0.000121447	0.000270466	pyruvate dehydrogenase complex E1 alpha subunit	dehydrogenase E1 component domain containing protein, expressed
PhHAL.1G377700	3.92699	-0.602174	0.204688	-2.94191	0.00326193	0.00584959	formin 8	retrotransposon protein, putative, unclassified, expressed
PhHAL.1G377800	52.3367	0.237917	0.0768589	3.0955	0.0019648	0.00365883	DEAD/DEAH box helicase, putative	DSHCT domain containing protein, expressed
PhHAL.1G377900	27.6447	0.323354	0.0646796	4.99932	5.75337e-07	1.74753e-06	dynamin-like 3	dynamin, putative, expressed
PhHAL.1G378000	14.1312	0.541839	0.155173	3.49183	0.000479725	0.000972577	glycosyl hydrolase 9B8	endoglucanase, putative, expressed
PhHAL.1G378100	192.654	0.628733	0.0849799	7.3986	1.37623e-13	8.54331e-13	Ribosomal protein S8e family protein	ribosomal protein, putative, expressed
PhHAL.1G378200	3.32232	3.16747	0.312117	10.1483	3.37129e-24	4.87149e-23	CHASE domain containing histidine kinase protein	histidine kinase, putative, expressed
PhHAL.1G378400	10.7766	1.66712	0.174042	9.57885	9.8129e-22	1.19591e-20	CYS, MET, PRO, and GLY protein 1	immediate-early fungal elicitor protein CMPG1, putative, expressed
PhHAL.1G378600	9.78982	3.01986	0.29195	10.3438	4.46674e-25	6.8219e-24	#N/A	expressed protein
PhHAL.1G378700	3.76373	1.21867	0.283333	4.30119	1.69885e-05	4.24904e-05	#N/A	hypothetical protein
PhHAL.1G378800	7.47256	2.10026	0.271895	7.72451	1.12283e-14	7.7142e-14	#N/A	expressed protein
PhHAL.1G379000	2.872	2.28686	0.312905	7.30848	2.7019e-13	1.62791e-12	#N/A	hypothetical protein
PhHAL.1G379300	1.1651	0.746357	0.291304	2.56213	0.0104034	0.0170326	#N/A	expressed protein
PhHAL.1G379600	19.0138	0.70312	0.0872381	8.05978	7.64308e-16	5.81085e-15	RNA helicase family protein	helicase domain-containing protein, putative, expressed
PhHAL.1G379700	64.7646	0.132726	0.0469724	2.82561	0.00471902	0.00823425	Zn-dependent exopeptidases superfamily protein	nicalin, putative, expressed
PhHAL.1G379800	39.082	0.243357	0.0662574	3.6729	0.000239813	0.000510317	pyrimidine 1	dihydroorotate dihydrogenase protein, putative, expressed
PhHAL.1G380000	6.0579	0.749135	0.155944	4.80388	1.55617e-06	4.47866e-06	RNA-dependent RNA polymerase 1	RNA-dependent RNA polymerase, putative, expressed
PhHAL.1G380400	25.182	0.296355	0.0827639	3.58072	0.000342644	0.000712881	microtubule-associated proteins 70-2	ATMAP70 protein, putative, expressed
PhHAL.1G380600	26.1826	-0.343664	0.0582751	-5.89726	3.69578e-09	1.44926e-08	Zinc finger, C3HC4 type (RING finger) family protein	zinc finger family protein, putative, expressed
PhHAL.1G380700	16.387	0.316819	0.0839415	3.77428	0.000160471	0.000350139	Tetratricopeptide repeat (TPR)-like superfamily protein	pentatricopeptide, putative, expressed
PhHAL.1G380800	108.381	-0.162229	0.0410124	-3.95562	7.63372e-05	0.000174778	Ankyrin repeat family protein	ankyrin repeat-containing protein, putative, expressed
PhHAL.1G380900	647.9	-0.251997	0.053812	-4.68292	2.8282e-06	7.83425e-06	glutamine synthase clone R1	glutamine synthetase, catalytic domain containing protein, expressed
PhHAL.1G381000	1.82799	-1.23982	0.168294	-7.367	1.74504e-13	1.07048e-12	Peptidase family M48 family protein	peptidase, putative, expressed
PhHAL.1G381100	9.4575	-0.300535	0.117422	-2.55944	0.0104841	0.0171552	Peptidase family M48 family protein	peptidase, putative, expressed
PhHAL.1G381300	2.16342	-0.780124	0.176049	-4.43128	9.3676e-06	2.42611e-05	plasmodesmata-located protein 7	cysteine-rich repeat secretory protein precursor, putative, expressed
PhHAL.1G381400	118.616	-0.811456	0.107469	-7.55062	4.33205e-14	2.81407e-13	Caleosin-related family protein	caleosin related protein, putative, expressed
PhHAL.1G381700	11.5206	-1.79783	0.170953	-10.5165	7.25134e-26	1.17146e-24	#N/A	#N/A
PhHAL.1G381800	8.95559	2.20077	0.289767	7.59499	3.07826e-14	2.03203e-13	#N/A	expressed protein
PhHAL.1G381900	19.7565	0.579274	0.0873501	6.63164	3.31977e-11	1.63127e-10	Rubisco methyltransferase family protein	SET domain-containing protein, putative, expressed
PhHAL.1G383200	141.174	-0.376438	0.0508467	-7.4034	1.32746e-13	8.25522e-13	ADP-ribosylation factor-like A1A	ADP-ribosylation factor, putative, expressed
PhHAL.1G383600	15.2731	-1.79721	0.088399	-20.3306	6.8957e-92	1.87443e-89	3-ketoacyl-CoA synthase 5	3-ketoacyl-CoA synthase, putative, expressed
PhHAL.1G383700	17.2632	0.703095	0.164139	4.28353	1.83953e-05	4.5765e-05	B-box type zinc finger protein with CCT domain	CCT/B-box zinc finger protein, putative, expressed
PhHAL.1G384100	2.66525	0.591655	0.169625	3.48801	0.00048663	0.00098545	AGAMOUS-like 16	OsMADS57 - MADS-box family gene with MIKCc type-box, expressed
PhHAL.1G384300	3.24328	0.527254	0.167075	3.15579	0.00160063	0.0030233	#N/A	pentatricopeptide, putative, expressed
PhHAL.1G384400	21.2653	0.945328	0.140333	6.73632	1.62447e-11	8.21699e-11	RNA-binding (RRM/RBD/RNP motifs) family protein	RNA recognition motif family protein, expressed
PhHAL.1G384500	431.046	0.629974	0.0780604	8.07034	7.01018e-16	5.34701e-15	Eukaryotic aspartyl protease family protein	eukaryotic aspartyl protease domain containing protein, expressed
PhHAL.1G384700	54.4575	0.486188	0.0672189	7.2329	4.72784e-13	2.77544e-12	Fcf2 pre-rRNA processing protein	expressed protein
PhHAL.1G385000	9.98212	-0.536756	0.140861	-3.81054	0.000138661	0.000305572	Potassium transporter family protein	potassium transporter, putative, expressed
PhHAL.1G385600	0.968525	-1.06152	0.229442	-4.62656	3.71797e-06	1.01284e-05	methionine--tRNA ligase, putative / methionyl-tRNA synthetase, putative / MetRS, putative	methionyl-tRNA synthetase, putative, expressed
PhHAL.1G385700	284.982	-0.647828	0.0641295	-10.1019	5.4201e-24	7.72488e-23	homeobox 1	homeobox associated leucine zipper, putative, expressed
PhHAL.1G385800	1.48462	0.864418	0.22019	3.92578	8.645e-05	0.000196065	#N/A	#N/A
PhHAL.1G385900	216.859	-0.430533	0.0896193	-4.80402	1.55513e-06	4.47636e-06	calcium sensing receptor	arsenate reductase, putative, expressed
PhHAL.1G386900	18.8916	0.32504	0.147354	2.20585	0.0273947	0.0414166	Ribosomal protein L7Ae/L30e/S12e/Gadd45 family protein	ribosomal protein L7Ae, putative, expressed
PhHAL.1G387000	10.1799	0.859599	0.134664	6.3833	1.73315e-10	7.89579e-10	NSP-interacting kinase 1	BRASSINOSTEROID INSENSITIVE 1-associated receptor kinase 1 precursor, putative, expressed
PhHAL.1G387100	2.9014	-1.73488	0.184175	-9.41972	4.5231e-21	5.23674e-20	LAG1 longevity assurance homolog 3	ASC1, putative, expressed
PhHAL.1G387200	134.907	0.508611	0.100312	5.0703	3.97191e-07	1.23034e-06	signal peptide peptidase	OsProtIV1 - Putative Protease IV homologue; Domain 2 is a SPH, expressed
PhHAL.1G388100	10.8131	0.871811	0.11807	7.38387	1.53748e-13	9.47339e-13	#N/A	#N/A
PhHAL.1G388300	18.6142	0.215909	0.061536	3.50866	0.000450367	0.000918462	RINT-1 / TIP-1 family	MAG2, putative, expressed
PhHAL.1G388400	21.0746	0.616007	0.155667	3.95722	7.58263e-05	0.000173714	Galactose oxidase/kelch repeat superfamily protein	OsFBK10 - F-box domain and kelch repeat containing protein, expressed
PhHAL.1G388800	72.825	0.248706	0.0459834	5.4086	6.35195e-08	2.1575e-07	P-loop containing nucleoside triphosphate hydrolases superfamily protein	AAA family ATPase, putative, expressed
PhHAL.1G388900	83.6776	0.37843	0.0836305	4.52502	6.03892e-06	1.60388e-05	shikimate kinase 1	shikimate kinase, putative, expressed
PhHAL.1G389200	1.60291	-3.22353	0.282183	-11.4236	3.1892e-30	6.77425e-29	RAB geranylgeranyl transferase beta subunit 2	geranylgeranyl transferase type-2 subunit beta, putative, expressed
PhHAL.1G389400	27.5795	-1.50672	0.136901	-11.0059	3.57803e-28	6.75147e-27	Mitochondrial transcription termination factor family protein	mTERF family protein, expressed
PhHAL.1G389500	25.7528	-0.398235	0.0964677	-4.12818	3.65652e-05	8.72985e-05	Mitochondrial transcription termination factor family protein	mTERF family protein, expressed
PhHAL.1G389600	7.22195	-1.30748	0.111482	-11.7281	9.14767e-32	2.16088e-30	Mitochondrial transcription termination factor family protein	mTERF family protein, expressed
PhHAL.1G389700	1.77454	1.91161	0.265029	7.21285	5.47935e-13	3.20558e-12	Mitochondrial transcription termination factor family protein	mTERF family protein, expressed
PhHAL.1G389800	14.1005	0.20388	0.0729435	2.79504	0.00518938	0.00899889	Mitochondrial transcription termination factor family protein	mTERF family protein, expressed
PhHAL.1G390100	1527.6	-0.206959	0.0625285	-3.30984	0.000933498	0.0018223	ATP synthase delta-subunit gene	ATP synthase F1, delta subunit family protein, putative, expressed
PhHAL.1G390200	3.04565	0.50898	0.198313	2.56654	0.0102718	0.0168495	Tetratricopeptide repeat (TPR)-like superfamily protein	PPR repeat domain containing protein, putative, expressed
PhHAL.1G390300	11.1274	0.267721	0.0923097	2.90025	0.00372862	0.00660877	S-adenosyl-L-methionine-dependent methyltransferases superfamily protein	methyltransferase, putative, expressed
PhHAL.1G390400	78.5956	0.229923	0.0715781	3.2122	0.00131725	0.00251848	membrane-anchored ubiquitin-fold protein 6 precursor	membrane-anchored ubiquitin-fold protein, putative, expressed
PhHAL.1G390500	2.24079	1.10769	0.226783	4.88434	1.03774e-06	3.05266e-06	structural constituent of ribosome	expressed protein
PhHAL.1G390800	29.7964	0.652509	0.0923818	7.06318	1.62733e-12	9.11925e-12	Protein of unknown function (DUF581)	DUF581 domain containing protein, expressed
PhHAL.1G391200	15.1993	1.46025	0.15079	9.68399	3.52672e-22	4.44239e-21	Sec14p-like phosphatidylinositol transfer family protein	CRAL/TRIO domain containing protein, expressed
PhHAL.1G391300	2.73995	1.87518	0.261385	7.17404	7.28163e-13	4.21135e-12	Glycosyl hydrolase family protein	glycosyl hydrolase family 3 protein, putative, expressed
PhHAL.1G391500	1.21348	-0.841578	0.192312	-4.37612	1.20812e-05	3.08587e-05	Polymerase/histidinol phosphatase-like	trpH, putative, expressed
PhHAL.1G391900	1155.6	-0.27291	0.0525277	-5.19555	2.04113e-07	6.53971e-07	related to AP2 4	ethylene-responsive transcription factor, putative, expressed
PhHAL.1G392000	1.96909	0.491997	0.211678	2.32427	0.020111	0.0312833	#N/A	#N/A
PhHAL.1G392200	40.3197	0.264715	0.064065	4.13197	3.59666e-05	8.59677e-05	#N/A	expressed protein
PhHAL.1G392300	19.3752	-0.494677	0.157511	-3.14058	0.00168613	0.00317362	Lipase/lipooxygenase, PLAT/LH2 family protein	wound/stress protein, putative, expressed
PhHAL.1G392800	0.962742	-1.24316	0.355776	-3.49422	0.000475444	0.000964775	VQ motif-containing protein	VQ domain containing protein, putative, expressed
PhHAL.1G392900	42.3149	-0.798601	0.108948	-7.33013	2.29925e-13	1.39698e-12	annexin 7	annexin, putative, expressed
PhHAL.1G393300	163.064	0.678096	0.104557	6.48543	8.84775e-11	4.15599e-10	Ribosomal L29 family protein	ribosomal protein L29, putative, expressed
PhHAL.1G393600	178.426	-0.303341	0.0860998	-3.52314	0.000426473	0.000872579	#N/A	expressed protein
PhHAL.1G394400	2.64517	0.478952	0.175535	2.72853	0.0063618	0.0108514	UDP-glucosyl transferase 85A2	cytokinin-O-glucosyltransferase 2, putative, expressed
PhHAL.1G394500	1.4773	-0.875356	0.373473	-2.34383	0.0190871	0.0298331	UDP-glucosyl transferase 85A2	cytokinin-O-glucosyltransferase 2, putative, expressed
PhHAL.1G395000	2.31437	-1.0238	0.284221	-3.60213	0.00031562	0.000660026	Phosphate-responsive 1 family protein	phosphate-induced protein 1 conserved region domain containing protein, expressed
PhHAL.1G395200	17.1541	-0.33991	0.0779348	-4.36146	1.29197e-05	3.28705e-05	F-BOX WITH WD-40 2	OsFBX61 - F-box domain containing protein, expressed
PhHAL.1G395900	1.61486	-2.03874	0.33199	-6.14098	8.20127e-10	3.47859e-09	#N/A	expressed protein
PhHAL.1G397300	8.60644	0.637615	0.140496	4.53831	5.67062e-06	1.51055e-05	CYCLIN D4;1	cyclin, putative, expressed
PhHAL.1G397700	323.378	-0.195404	0.0495442	-3.94403	8.01235e-05	0.000182755	Chaperone DnaJ-domain superfamily protein	heat shock protein DnaJ, putative, expressed
PhHAL.1G398000	387.815	-0.350047	0.0559914	-6.25179	4.05779e-10	1.77988e-09	FK506-binding protein 12	peptidyl-prolyl cis-trans isomerase, FKBP-type, putative, expressed
PhHAL.1G398200	4.91369	0.92848	0.128244	7.23996	4.48821e-13	2.63725e-12	#N/A	expressed protein
PhHAL.1G398300	109.82	-0.532568	0.0599923	-8.87728	6.85175e-19	6.72131e-18	Adenine nucleotide alpha hydrolases-like superfamily protein	BTB1 - Bric-a-Brac,Tramtrack, Broad Complex BTB domain, expressed
PhHAL.1G398400	216.011	-0.504068	0.0367457	-13.7177	7.953e-43	3.39787e-41	K-box region and MADS-box transcription factor family protein	OsMADS22 - MADS-box family gene with MIKCc type-box, expressed
PhHAL.1G398500	10.3526	0.948892	0.118344	8.01808	1.07409e-15	8.07761e-15	peptidyl-prolyl cis-trans isomerase / cyclophilin-40 (CYP40) / rotamase	peptidyl-prolyl cis-trans isomerase CYP40, putative, expressed
PhHAL.1G398600	2.02927	1.4254	0.237276	6.00735	1.8858e-09	7.65585e-09	ARM repeat superfamily protein	armadillo/beta-catenin repeat family protein, putative, expressed
PhHAL.1G398800	989.287	0.203879	0.0768708	2.65223	0.00799616	0.0133847	presequence protease 1	M16 domain containing zinc peptidase, putative, expressed
PhHAL.1G399000	1.9986	1.64209	0.258527	6.35171	2.1294e-10	9.60534e-10	#N/A	#N/A
PhHAL.1G399100	7.34548	0.284872	0.107924	2.63956	0.00830142	0.0138648	#N/A	expressed protein
PhHAL.1G399300	55.7913	0.574372	0.073223	7.84416	4.35869e-15	3.11079e-14	phenylalanyl-tRNA synthetase, putative / phenylalanine--tRNA ligase, putative	phenylalanyl-tRNA synthetase, putative, expressed
PhHAL.1G399400	10.5369	0.930876	0.122844	7.57772	3.51691e-14	2.3056e-13	repressor of lrx1	ATP-binding domain-containing protein, putative, expressed
PhHAL.1G399500	3.57019	2.5905	0.249302	10.391	2.72505e-25	4.22755e-24	#N/A	#N/A
PhHAL.1G399600	92.4512	0.15859	0.0611538	2.5933	0.009506	0.0156944	inhibitor/interactor with cyclin-dependent kinase	cyclin-dependent kinase inhibitor, putative, expressed
PhHAL.1G400000	4.47815	1.30124	0.23571	5.5205	3.38031e-08	1.18507e-07	PLAC8 family protein	uncharacterized Cys-rich domain containing protein, putative, expressed
PhHAL.1G400700	2141.36	0.447456	0.0601713	7.43638	1.03485e-13	6.49368e-13	photosystem I light harvesting complex gene 5	chlorophyll A-B binding protein, putative, expressed
PhHAL.1G401300	417.661	-0.502595	0.106982	-4.69795	2.62781e-06	7.32242e-06	nitrite reductase 1	ferredoxin--nitrite reductase, putative, expressed
PhHAL.1G401500	188.358	0.342658	0.0709669	4.82843	1.37616e-06	3.98322e-06	Protein of unknown function (DUF1685)	expressed protein
PhHAL.1G401600	91.373	0.971561	0.172953	5.61748	1.93766e-08	6.97958e-08	ABRE binding factor 4	bZIP transcription factor, putative, expressed
PhHAL.1G401800	44.0874	-0.145672	0.0472427	-3.08348	0.00204592	0.00379595	THO complex, subunit 5	cold-induced protein, putative, expressed
PhHAL.1G402200	523.992	-0.167904	0.0745281	-2.2529	0.0242654	0.0371044	phosphate transporter 3;1	phosphate carrier protein, mitochondrial precursor, putative, expressed
PhHAL.1G402400	29.1998	0.840763	0.082044	10.2477	1.21184e-24	1.8111e-23	YbaK/aminoacyl-tRNA synthetase-associated domain	ybaK/prolyl-tRNA synthetase family protein, putative, expressed
PhHAL.1G402800	4.80346	0.739667	0.144424	5.12149	3.03128e-07	9.54739e-07	Thioredoxin superfamily protein	glutaredoxin 2, putative, expressed
PhHAL.1G403200	2606.74	0.258915	0.0542683	4.77101	1.83303e-06	5.22833e-06	pyrophosphorylase 6	soluble inorganic pyrophosphatase, putative, expressed
PhHAL.1G403600	91.8596	-0.150891	0.0458931	-3.28788	0.00100945	0.00196017	PHD finger family protein	PHD-finger domain containing protein, putative, expressed
PhHAL.1G403700	84.389	-0.478184	0.0784414	-6.09606	1.08712e-09	4.54059e-09	SAUR-like auxin-responsive protein family	OsSAUR12 - Auxin-responsive SAUR gene family member, expressed
PhHAL.1G403900	3.61295	2.87939	0.273965	10.5101	7.76516e-26	1.25016e-24	#N/A	#N/A
PhHAL.1G404800	8.81373	0.377629	0.176299	2.14198	0.0321952	0.0479781	MAPK/ERK kinase kinase 1	STE_MEKK_ste11_MAP3K.14 - STE kinases include homologs to sterile 7, sterile 11 and sterile 20 from yeast, expressed
PhHAL.1G404900	19.6794	0.588841	0.0989542	5.95064	2.67096e-09	1.06407e-08	Tetratricopeptide repeat (TPR)-like superfamily protein	tetratricopeptide-like helical, putative, expressed
PhHAL.1G405200	44.0234	0.144918	0.0664771	2.17998	0.0292593	0.0439241	Protein of unknown function (DUF1644)	expressed protein
PhHAL.1G405600	276.819	-0.188532	0.0455687	-4.13732	3.51389e-05	8.41073e-05	Transducin/WD40 repeat-like superfamily protein	COP1, putative, expressed
PhHAL.1G405700	25.5773	0.295277	0.103031	2.86591	0.00415808	0.00732016	DNA-binding storekeeper protein-related transcriptional regulator	expressed protein
PhHAL.1G406100	141.12	-0.532174	0.123601	-4.30559	1.66545e-05	4.16996e-05	ethylene-forming enzyme	1-aminocyclopropane-1-carboxylate oxidase protein, putative, expressed
PhHAL.1G406500	4.67313	0.455263	0.135819	3.35198	0.000802355	0.00157878	#N/A	expressed protein
PhHAL.1G406800	11.2329	1.32847	0.107214	12.3908	2.9309e-35	8.40551e-34	Acyl-CoA N-acyltransferases (NAT) superfamily protein	acetyltransferase, GNAT family, putative, expressed
PhHAL.1G407100	6.28458	0.495223	0.109151	4.53703	5.70516e-06	1.51911e-05	#N/A	expressed protein
PhHAL.1G407700	204.585	1.64005	0.0514703	31.8639	8.44278e-223	7.91764e-219	D-cysteine desulfhydrase	1-aminocyclopropane-1-carboxylate deaminase, putative, expressed
PhHAL.1G407800	30.619	0.226543	0.0766036	2.95734	0.00310302	0.00558436	cyclic nucleotide-binding transporter 1	cyclic nucleotide-gated ion channel, putative, expressed
PhHAL.1G408000	45.6868	0.579711	0.159413	3.63654	0.000276322	0.000582784	Protein of unknown function (DUF3464)	expressed protein
PhHAL.1G408400	5.14485	-0.625513	0.200989	-3.11217	0.00185715	0.00347148	WCRKC thioredoxin 1	thioredoxin, putative, expressed
PhHAL.1G408900	3.34057	0.449394	0.136335	3.29626	0.000979828	0.0019056	DNA-3-methyladenine glycosylase (MAG)	DNA-3-methyladenine glycosylase, putative, expressed
PhHAL.1G409000	12.6823	0.783145	0.0961101	8.14842	3.68716e-16	2.88512e-15	Cation efflux family protein	cation efflux family protein, putative, expressed
PhHAL.1G409100	13.3537	1.37789	0.103318	13.3364	1.42191e-40	5.4096e-39	replication factor C subunit 3	RFC5 - Putative clamp loader of PCNA, replication factor C subunit 5, expressed
PhHAL.1G409200	200.943	-0.752767	0.0712618	-10.5634	4.40403e-26	7.23944e-25	#N/A	oxidoreductase/ transition metal ion binding protein, putative, expressed
PhHAL.1G409700	40.9745	-0.344163	0.07967	-4.31986	1.56128e-05	3.9217e-05	nuclear factor Y, subunit A8	nuclear transcription factor Y subunit, putative, expressed
PhHAL.1G410100	22.212	0.20444	0.0599724	3.40889	0.000652272	0.001299	replication protein A 1A	RPA1A - Putative single-stranded DNA binding complex subunit 1, expressed
PhHAL.1G410200	23.1612	-0.294278	0.0757536	-3.88467	0.000102469	0.00023028	Ubiquitin-like superfamily protein	autophagy-related protein 12, putative, expressed
PhHAL.1G410400	131.83	-0.119137	0.0435314	-2.73681	0.00620387	0.0106042	DENN (AEX-3) domain-containing protein	DENN domain containing protein, expressed
PhHAL.1G410600	67.0501	-0.496443	0.0463029	-10.7216	8.05598e-27	1.39647e-25	myosin, putative	XI-I, putative, expressed
PhHAL.1G410700	2.73378	0.637235	0.15724	4.05262	5.06472e-05	0.000118846	Cytokine-induced anti-apoptosis inhibitor 1, Fe-S biogenesis	GA18008-PA, putative, expressed
PhHAL.1G411000	34.7787	0.465159	0.0601992	7.727	1.10112e-14	7.58171e-14	FRIGIDA interacting protein 1	expressed protein
PhHAL.1G411100	190.247	-0.310311	0.0683776	-4.53819	5.6739e-06	1.51121e-05	P-loop containing nucleoside triphosphate hydrolases superfamily protein	adenylate kinase, putative, expressed
PhHAL.1G411200	66.5232	0.171288	0.0633215	2.70505	0.0068294	0.0115816	Chalcone-flavanone isomerase family protein	expressed protein
PhHAL.1G411800	118.853	0.913113	0.0863023	10.5804	3.6738e-26	6.09247e-25	Subtilase family protein	OsSub22 - Putative Subtilisin homologue, expressed
PhHAL.1G411900	77.1304	2.01856	0.129021	15.6452	3.58038e-55	2.72982e-53	#N/A	expressed protein
PhHAL.1G412300	29.4965	0.177565	0.0656478	2.70482	0.00683413	0.0115885	Mono-/di-acylglycerol lipase, N-terminal;Lipase, class 3	lipase class 3 family protein, putative, expressed
PhHAL.1G412400	7.25817	-0.200996	0.0887765	-2.26407	0.0235701	0.036168	DEAD/DEAH box RNA helicase family protein	DEAD-box ATP-dependent RNA helicase, putative, expressed
PhHAL.1G412700	2.90793	0.484545	0.204217	2.3727	0.0176586	0.027767	chaperonin 20	chaperonin, putative, expressed
PhHAL.1G413000	31.2544	0.14889	0.0530311	2.8076	0.00499121	0.00867771	Transducin/WD40 repeat-like superfamily protein	expressed protein
PhHAL.1G413100	3.32794	-0.727996	0.131682	-5.52843	3.23113e-08	1.13574e-07	#N/A	expressed protein
PhHAL.1G413300	20.3065	0.280611	0.100946	2.77981	0.00543911	0.00940066	ARM repeat superfamily protein	expressed protein
PhHAL.1G413400	0.998447	2.86616	0.452752	6.33053	2.44324e-10	1.0963e-09	#N/A	#N/A
PhHAL.1G414000	25.2683	0.472781	0.0733541	6.44519	1.15458e-10	5.35624e-10	Phosphoinositide phosphatase family protein	SAC domain containing protein, putative, expressed
PhHAL.1G414600	5.62718	0.29239	0.114405	2.55574	0.0105963	0.0173227	Calcium-dependent phosphotriesterase superfamily protein	SMP-30/Gluconolaconase/LRE-like region containing protein, expressed
PhHAL.1G414800	40.864	-0.623872	0.120264	-5.1875	2.13133e-07	6.81706e-07	lysine-ketoglutarate reductase/saccharopine dehydrogenase bifunctional enzyme	saccharopine dehydrogenase, putative, expressed
PhHAL.1G415200	180.005	0.521815	0.0887436	5.88003	4.10196e-09	1.59984e-08	Ribosomal protein L35Ae family protein	60S ribosomal protein L35a-3, putative, expressed
PhHAL.1G415300	75.8222	0.347435	0.0435859	7.97126	1.57062e-15	1.16253e-14	Cyclophilin-like peptidyl-prolyl cis-trans isomerase family protein	peptidyl-prolyl cis-trans isomerase, putative, expressed
PhHAL.1G415400	8.31994	0.232395	0.0946798	2.45454	0.0141065	0.0225926	Transducin/WD40 repeat-like superfamily protein	nucleotide binding protein, putative, expressed
PhHAL.1G416200	24.9212	-0.267391	0.0776426	-3.44387	0.000573458	0.0011501	alpha/beta-Hydrolases superfamily protein	serine esterase family protein, putative, expressed
PhHAL.1G416400	25.4408	-0.381167	0.0940554	-4.05258	5.06565e-05	0.000118853	mitogen-activated protein kinase kinase 4	STE_MEK_ste7_MAP2K.5 - STE kinases include homologs to sterile 7, sterile 11 and sterile 20 from yeast, expressed
PhHAL.1G416800	2.84349	1.81773	0.275021	6.60941	3.85858e-11	1.8832e-10	glutamate receptor 2.7	glutamate receptor, putative, expressed
PhHAL.1G416900	122.37	0.674189	0.0720056	9.36301	7.74991e-21	8.81488e-20	glutamate receptor 2.7	glutamate receptor, putative, expressed
PhHAL.1G417000	7.9495	-1.20683	0.0930102	-12.9753	1.68983e-38	5.89117e-37	#N/A	#N/A
PhHAL.1G417100	69.0692	-0.354561	0.0624072	-5.68141	1.3359e-08	4.89762e-08	diacylglycerol kinase 7	diacylglycerol kinase, putative, expressed
PhHAL.1G417300	13.7464	0.862738	0.135258	6.37848	1.78857e-10	8.13642e-10	Nuclear transport factor 2 (NTF2) family protein	expressed protein
PhHAL.1G417400	2.86056	-0.35151	0.15706	-2.23806	0.0252173	0.0384407	Double Clp-N motif-containing P-loop nucleoside triphosphate hydrolases superfamily protein	expressed protein
PhHAL.1G417500	281.496	-0.281244	0.0653976	-4.30053	1.7039e-05	4.26112e-05	Transmembrane amino acid transporter family protein	transmembrane amino acid transporter protein, putative, expressed
PhHAL.1G417800	24.1803	0.276476	0.0659797	4.19032	2.7856e-05	6.76286e-05	cyclic nucleotide-gated channel 17	cyclic nucleotide-gated ion channel 14, putative, expressed
PhHAL.1G417900	152.923	0.306013	0.0411848	7.43024	1.08401e-13	6.78628e-13	serine/arginine-rich 22	RNA recognition motif containing protein, expressed
PhHAL.1G418200	67.7807	0.681952	0.139703	4.88144	1.05312e-06	3.09451e-06	trehalose phosphatase/synthase 11	trehalose-6-phosphate synthase, putative, expressed
PhHAL.1G418400	18.0999	-0.217772	0.0697334	-3.12292	0.00179067	0.0033569	XB3 ortholog 2 in Arabidopsis thaliana	ankyrin repeat-rich protein, putative, expressed
PhHAL.1G418800	12.5643	-0.336107	0.0778855	-4.3154	1.59315e-05	3.99693e-05	homolog of yeast autophagy 18 (ATG18) B	atATG18b, putative, expressed
PhHAL.1G418900	413.754	-0.248745	0.0429749	-5.78816	7.11637e-09	2.68291e-08	translocon at the inner envelope membrane of chloroplasts 55-II	pheophorbide a oxygenase, chloroplast precursor, putative, expressed
PhHAL.1G419000	366.427	-0.391895	0.0330421	-11.8605	1.89944e-32	4.65089e-31	Serinc-domain containing serine and sphingolipid biosynthesis protein	TMS membrane protein/tumour differentially expressed protein, putative, expressed
PhHAL.1G419200	55.5113	0.18408	0.0445977	4.12757	3.6661e-05	8.75161e-05	nudix hydrolase homolog 3	hydrolase, NUDIX family, domain containing protein, expressed
PhHAL.1G419300	4.84863	-0.575594	0.137596	-4.18323	2.87401e-05	6.96896e-05	#N/A	expressed protein
PhHAL.1G419500	434.827	-0.163392	0.0474503	-3.44344	0.000574372	0.00115181	membrane-associated progesterone binding protein 2	cytochrome b5-like Heme/Steroid binding domain containing protein, expressed
PhHAL.1G419600	3.24328	0.393287	0.142585	2.75826	0.00581093	0.0099844	#N/A	expressed protein
PhHAL.1G419700	129.536	-0.188497	0.0423467	-4.45129	8.53578e-06	2.2245e-05	#N/A	snf1-related kinase interactor 2, putative, expressed
PhHAL.1G419800	5.01806	0.562257	0.132989	4.22784	2.35944e-05	5.78252e-05	#N/A	expressed protein
PhHAL.1G420000	12.5694	-0.237681	0.0774033	-3.07068	0.00213572	0.00394696	Family of unknown function (DUF566)	expressed protein
PhHAL.1G420100	494.424	0.361159	0.0577862	6.24992	4.10661e-10	1.79919e-09	Translation initiation factor 3 protein	translation initiation factor IF-3, putative, expressed
PhHAL.1G420300	5.79934	1.98609	0.227211	8.74118	2.30696e-18	2.15484e-17	hydroxycinnamoyl-CoA shikimate/quinate hydroxycinnamoyl transferase	transferase family protein, putative, expressed
PhHAL.1G420400	3.29011	1.33773	0.261343	5.11868	3.07682e-07	9.68165e-07	HXXXD-type acyl-transferase family protein	transferase family protein, putative, expressed
PhHAL.1G420500	66.0206	1.90532	0.210849	9.03643	1.61873e-19	1.65725e-18	Nucleotide-diphospho-sugar transferases superfamily protein	expressed protein
PhHAL.1G420700	4.2919	-1.02504	0.170567	-6.00963	1.8595e-09	7.55805e-09	#N/A	#N/A
PhHAL.1G420800	219.641	0.218484	0.0462055	4.72853	2.26154e-06	6.36327e-06	Cytosol aminopeptidase family protein	leucine aminopeptidase, chloroplast precursor, putative, expressed
PhHAL.1G420900	21.2158	0.29546	0.0760251	3.88635	0.000101764	0.000228858	actin binding	retrotransposon protein, putative, unclassified, expressed
PhHAL.1G421000	9.37805	0.894824	0.17232	5.1928	2.07152e-07	6.63253e-07	ubiquitin-specific protease 23	ubiquitin carboxyl-terminal hydrolase domain containing protein, expressed
PhHAL.1G421800	1.86501	1.30373	0.217081	6.00575	1.90454e-09	7.72692e-09	#N/A	#N/A
PhHAL.1G421900	6.07587	0.22014	0.103475	2.12748	0.0333804	0.0496183	RNA helicase 1	DEAD-box ATP-dependent RNA helicase, putative, expressed
PhHAL.1G422400	18.3773	-0.92076	0.108549	-8.48246	2.20472e-17	1.89949e-16	GHMP kinase family protein	GHMP kinases ATP-binding protein, putative, expressed
PhHAL.1G422600	202.001	-0.722275	0.0806748	-8.95292	3.46186e-19	3.47223e-18	Polynucleotidyl transferase, ribonuclease H-like superfamily protein	CAF1 family ribonuclease containing protein, putative, expressed
PhHAL.1G422700	5.00281	0.695095	0.118458	5.86788	4.41397e-09	1.71547e-08	Tetratricopeptide repeat (TPR)-like superfamily protein	pentatricopeptide, putative, expressed
PhHAL.1G423000	84.257	-0.197499	0.0539948	-3.65774	0.000254449	0.000539442	protein kinase family protein / WD-40 repeat family protein	WD domain and HEAT domain containing protein, putative, expressed
PhHAL.1G423300	229.52	0.318253	0.0839838	3.78946	0.000150977	0.000330963	Ribosomal protein L39 family protein	60S ribosomal protein L39, putative, expressed
PhHAL.1G423600	380.247	0.347161	0.0806625	4.30387	1.67843e-05	4.20022e-05	aspartate aminotransferase 5	aminotransferase, classes I and II, domain containing protein, expressed
PhHAL.1G423700	947.292	-0.226208	0.0623931	-3.62553	0.00028837	0.000606761	#N/A	alginate regulatory protein AlgP, putative, expressed
PhHAL.1G423800	49.5363	0.355967	0.0750745	4.74152	2.12121e-06	5.99448e-06	Endomembrane protein 70 protein family	transmembrane 9 superfamily member, putative, expressed
PhHAL.1G424000	71.9046	-0.220327	0.0756113	-2.91394	0.003569	0.00634805	RING/U-box superfamily protein	zinc finger, C3HC4 type domain containing protein, expressed
PhHAL.1G424300	16.8581	-0.273631	0.0765808	-3.5731	0.000352777	0.000731368	neurochondrin family protein	neurochondrin family protein, putative, expressed
PhHAL.1G425300	167.924	0.381159	0.0765938	4.97638	6.47852e-07	1.95418e-06	plastid transcriptionally active 17	COBW domain containing protein, putative, expressed
PhHAL.1G425700	56.0117	0.23368	0.102591	2.27778	0.0227397	0.0349911	Calcium-binding EF-hand family protein	EF hand family protein, putative, expressed
PhHAL.1G425900	98.1842	0.48703	0.0570533	8.5364	1.38465e-17	1.21074e-16	monogalactosyldiacylglycerol synthase 2	monogalactosyldiacylglycerol synthase, putative, expressed
PhHAL.1G426100	1.27038	0.734592	0.258638	2.84023	0.00450813	0.00789786	#N/A	#N/A
PhHAL.1G426200	55.8129	0.512731	0.0746742	6.86624	6.59176e-12	3.47192e-11	S15/NS1, RNA-binding protein	ribosomal protein S15 containing protein, expressed
PhHAL.1G426300	27.423	0.481454	0.0595344	8.08699	6.11581e-16	4.68962e-15	MAK10 homologue	ATMAK10, putative, expressed
PhHAL.1G426400	11.7504	-0.339874	0.143108	-2.37495	0.0175512	0.0276166	ENTH/ANTH/VHS superfamily protein	ANTH, putative, expressed
PhHAL.1G427000	82.5072	0.348672	0.0814524	4.28069	1.86318e-05	4.62859e-05	Ribosomal protein S30 family protein	expressed protein
PhHAL.1G427100	57.3949	0.627213	0.0761021	8.24172	1.69748e-16	1.36761e-15	S-adenosyl-L-methionine-dependent methyltransferases superfamily protein	methyltransferase, putative, expressed
PhHAL.1G427200	38.2086	0.369303	0.0844021	4.37552	1.21143e-05	3.09348e-05	#N/A	expressed protein
PhHAL.1G427400	11.1115	-0.193269	0.0722603	-2.67462	0.00748141	0.0125973	plastidic type i signal peptidase 1	OsSigP2 - Putative Type I Signal Peptidase homologue; employs a putative Ser/Lys catalytic dyad, expressed
PhHAL.1G427700	10.8044	-0.209409	0.0792213	-2.64334	0.00820914	0.0137229	Adaptor protein complex AP-1, gamma subunit	AP-1 complex subunit gamma-1, putative, expressed
PhHAL.1G427800	2.54355	-1.82602	0.214678	-8.50586	1.80262e-17	1.56401e-16	AUX/IAA transcriptional regulator family protein	OsIAA9 - Auxin-responsive Aux/IAA gene family member, expressed
PhHAL.1G427900	16.0298	-0.288534	0.111153	-2.59583	0.00943628	0.0155881	proliferating cell nuclear antigen 2	PCNA - Putative DNA replicative polymerase clamp, expressed
PhHAL.1G428000	8.94745	0.318501	0.103688	3.07171	0.00212834	0.00393563	Tetratricopeptide repeat (TPR)-like superfamily protein	PPR repeat domain containing protein, putative, expressed
PhHAL.1G428100	6.23432	-0.520996	0.100068	-5.20642	1.9252e-07	6.19579e-07	phytochrome interacting factor 3	helix-loop-helix DNA-binding domain containing protein, expressed
PhHAL.1G428500	15.6741	-0.244724	0.0622324	-3.93243	8.40922e-05	0.000191087	HAL2-like	inositol-1-monophosphatase, putative, expressed
PhHAL.1G428700	9.55635	1.77797	0.163616	10.8668	1.65991e-27	3.00225e-26	oxidoreductase, zinc-binding dehydrogenase family protein	dehydrogenase, putative, expressed
PhHAL.1G428900	95.0407	0.448904	0.0636538	7.05227	1.76018e-12	9.82849e-12	oxidoreductase, zinc-binding dehydrogenase family protein	dehydrogenase, putative, expressed
PhHAL.1G429000	29.4918	-0.14336	0.0588904	-2.43436	0.0149182	0.0237687	#N/A	expressed protein
PhHAL.1G429100	293.499	0.198445	0.0559602	3.54619	0.000390842	0.000804856	Protein kinase superfamily protein	ELMO/CED-12 family protein, putative, expressed
PhHAL.1G429200	56.5844	0.291409	0.0536416	5.43253	5.5562e-08	1.90064e-07	decapping 2	hydrolase, NUDIX family, domain containing protein, expressed
PhHAL.1G429300	108.018	-0.207554	0.0539283	-3.8487	0.000118748	0.000264991	Acyl-CoA N-acyltransferases (NAT) superfamily protein	acetyltransferase, GNAT family, putative, expressed
PhHAL.1G429600	109.36	0.159273	0.0677368	2.35136	0.0187051	0.0292726	ENTH/VHS family protein	ENTH domain containing protein, expressed
PhHAL.1G429700	128.781	-0.165066	0.0711445	-2.32015	0.0203327	0.0315983	Zinc finger (C3HC4-type RING finger) family protein	zinc finger family protein, putative, expressed
PhHAL.1G430000	1.89452	0.863874	0.227556	3.79631	0.000146868	0.000322672	UDP-Glycosyltransferase superfamily protein	glycogen synthase 1, putative, expressed
PhHAL.1G430300	26.5926	1.634	0.157637	10.3656	3.5568e-25	5.46366e-24	Rho termination factor	rho termination factor, N-terminal domain containing protein, expressed
PhHAL.1G430500	30.3543	-0.315903	0.0689763	-4.57988	4.65243e-06	1.25141e-05	Transcription factor jumonji (jmj) family protein / zinc finger (C5HC2 type) family protein	transcription factor jumonji, putative, expressed
PhHAL.1G430900	86.4624	-0.0979361	0.0394263	-2.48403	0.0129906	0.0209448	casein kinase I-like 8	CK1_CaseinKinase_1.6 - CK1 includes the casein kinase 1 kinases, expressed
PhHAL.1G431200	62.5878	-0.547693	0.0742274	-7.37858	1.59986e-13	9.84156e-13	Ankyrin repeat family protein	ankyrin repeat domain containing protein, expressed
PhHAL.1G431300	16.579	-0.274253	0.0801039	-3.42371	0.000617715	0.00123438	Transducin/WD40 repeat-like superfamily protein	expressed protein
PhHAL.1G431400	7.32978	-0.632584	0.143302	-4.41435	1.01314e-05	2.61347e-05	phosphate 1	phosphate transporter 1, putative, expressed
PhHAL.1G431700	10.2017	0.461475	0.112426	4.10471	4.04814e-05	9.60858e-05	Octicosapeptide/Phox/Bem1p family protein	PB1 domain containing protein, expressed
PhHAL.1G432000	36.3981	0.531453	0.0787645	6.74737	1.50553e-11	7.63799e-11	Trimeric LpxA-like enzyme	translation initiation factor eIF-2B subunit epsilon, putative, expressed
PhHAL.1G432200	1.70223	-0.482246	0.219346	-2.19856	0.0279092	0.0421063	phloem protein 2-B10	OsFBX69 - F-box domain containing protein, expressed
PhHAL.1G432400	1.73594	-1.33334	0.176889	-7.53772	4.78262e-14	3.09e-13	phloem protein 2-B1	OsFBX66 - F-box domain containing protein, expressed
PhHAL.1G432500	10.1699	-1.88589	0.157786	-11.9522	6.32562e-33	1.59039e-31	phloem protein 2-B10	OsFBX70 - F-box domain containing protein, expressed
PhHAL.1G432600	127.334	0.219346	0.0695805	3.15241	0.0016193	0.0030555	phloem protein 2-B1	OsFBX70 - F-box domain containing protein, expressed
PhHAL.1G432700	1.84769	-2.3682	0.226208	-10.4691	1.19755e-25	1.89706e-24	F-box family protein	F-box/LRR-repeat protein 3, putative, expressed
PhHAL.1G433000	188.401	0.209183	0.056919	3.6751	0.000237754	0.000506166	glutathione-disulfide reductase	glutathione reductase, putative, expressed
PhHAL.1G433200	18.6911	-1.86295	0.123866	-15.04	4.0153e-51	2.51036e-49	#N/A	#N/A
PhHAL.1G433400	4.53331	-0.500322	0.205463	-2.4351	0.0148878	0.0237283	#N/A	#N/A
PhHAL.1G433700	77.0106	0.17251	0.0404434	4.26547	1.99482e-05	4.93926e-05	LEUNIG_homolog	transcriptional corepressor LEUNIG, putative, expressed
PhHAL.1G434500	3.34968	-4.19026	0.183209	-22.8714	8.94433e-116	5.2425e-113	phosphate starvation response 1	myb-like DNA-binding domain containing protein, expressed
PhHAL.1G434700	118.316	0.80115	0.105115	7.62163	2.50484e-14	1.66717e-13	Ribosomal protein L14p/L23e family protein	ribosomal protein, putative, expressed
PhHAL.1G434800	77.2119	0.766809	0.0684899	11.196	4.268e-29	8.43527e-28	Glutathione S-transferase family protein	uncharacterized protein yqjG, putative, expressed
PhHAL.1G434900	18.7442	0.483111	0.0731598	6.60351	4.01537e-11	1.95616e-10	nicotinate/nicotinamide mononucleotide adenyltransferase	cytidylyltransferase domain containing protein, expressed
PhHAL.1G435000	31.1016	0.654424	0.114866	5.6973	1.21723e-08	4.48708e-08	Zinc-binding ribosomal protein family protein	ribosomal protein L37, putative, expressed
PhHAL.1G435100	41.8475	0.568422	0.10697	5.31383	1.07343e-07	3.55774e-07	#N/A	#N/A
PhHAL.1G435300	618.361	0.467296	0.0404929	11.5402	8.27312e-31	1.82339e-29	homolog of Synechocystis YCF37	YCF37, putative, expressed
PhHAL.1G435400	568.784	0.360136	0.05534	6.50771	7.63062e-11	3.60685e-10	#N/A	expressed protein
PhHAL.1G435600	76.1834	0.843762	0.0687719	12.269	1.32899e-34	3.67647e-33	diphthamide synthesis DPH2 family protein	diphthamide biosynthesis protein, putative, expressed
PhHAL.1G435800	19.6676	0.569493	0.122166	4.66164	3.13706e-06	8.62359e-06	Nucleic acid-binding, OB-fold-like protein	3-5 exoribonuclease CSL4, putative, expressed
PhHAL.1G436200	109.162	0.222629	0.0453578	4.90829	9.18745e-07	2.72227e-06	Haloacid dehalogenase-like hydrolase (HAD) superfamily protein	expressed protein
PhHAL.1G436800	2.0485	0.597799	0.186971	3.19728	0.0013873	0.00264271	CLIP-associated protein	HEAT repeat family protein, putative, expressed
PhHAL.1G436900	3.56971	-0.515038	0.129368	-3.9812	6.85683e-05	0.000158071	Protein of unknown function (DUF3741)	expressed protein
PhHAL.1G437000	23.3977	-0.402881	0.083873	-4.80347	1.5594e-06	4.48592e-06	tubulin folding cofactor A (KIESEL)	tubulin-specific chaperone A, putative, expressed
PhHAL.1G437100	2014.14	-0.289908	0.0531091	-5.45873	4.79544e-08	1.65337e-07	Protein kinase superfamily protein	ELMO/CED-12 family protein, putative, expressed
PhHAL.1G437400	97.0075	-0.183886	0.0628862	-2.92411	0.00345442	0.00616119	myosin XI B	Myosin head domain containing protein, expressed
PhHAL.1G437500	44.1999	-0.493138	0.0426484	-11.5629	6.35519e-31	1.41902e-29	chromatin remodeling 4	expressed protein
PhHAL.1G437600	2.30706	3.05951	0.289107	10.5826	3.58732e-26	5.9596e-25	#N/A	#N/A
PhHAL.1G437700	0.996119	2.15372	0.299353	7.19459	6.26486e-13	3.63901e-12	#N/A	retrotransposon protein, putative, unclassified, expressed
PhHAL.1G437900	23.0399	0.327912	0.0582193	5.63237	1.77754e-08	6.41886e-08	actin-related protein C1B	WD domain, G-beta repeat domain containing protein, expressed
PhHAL.1G438100	35.2191	0.255767	0.0687874	3.71823	0.000200624	0.000432469	auxin-induced protein 13	OsIAA10 - Auxin-responsive Aux/IAA gene family member, expressed
PhHAL.1G438200	40.633	-0.113895	0.0432989	-2.63045	0.00852719	0.0142089	Ypt/Rab-GAP domain of gyp1p superfamily protein	TBC domain containing protein, expressed
PhHAL.1G438500	195.089	-0.947398	0.169232	-5.59823	2.16557e-08	7.75733e-08	Cystathionine beta-synthase (CBS) family protein	CBS domain containing membrane protein, putative, expressed
PhHAL.1G438600	1.25022	1.26171	0.274037	4.60415	4.14158e-06	1.1227e-05	cytochrome P450, family 97, subfamily A, polypeptide 3	cytochrome P450, putative, expressed
PhHAL.1G438800	30.7194	0.177571	0.0794916	2.23384	0.0254939	0.0388215	S-adenosyl-L-methionine-dependent methyltransferases superfamily protein	expressed protein
PhHAL.1G439100	7.6005	2.13831	0.242121	8.83157	1.03213e-18	9.97349e-18	Heavy metal transport/detoxification superfamily protein	expressed protein
PhHAL.1G439300	1.01676	-2.19052	0.240495	-9.10841	8.35992e-20	8.72558e-19	#N/A	#N/A
PhHAL.1G439600	52.859	0.330437	0.0738061	4.47709	7.56661e-06	1.98295e-05	WCRKC thioredoxin 2	thioredoxin, putative, expressed
PhHAL.1G439900	1568.68	-0.424769	0.0870396	-4.88018	1.05988e-06	3.11302e-06	Cysteine proteinases superfamily protein	OTU-like cysteine protease family protein, putative, expressed
PhHAL.1G440100	198.94	1.69274	0.0974478	17.3707	1.37498e-67	1.63222e-65	#N/A	#N/A
PhHAL.1G440200	40.5462	0.207084	0.0714031	2.90022	0.00372904	0.00660889	Protein kinase superfamily protein	protein kinase APK1A, chloroplast precursor, putative, expressed
PhHAL.1G440400	76.7085	0.19201	0.0589864	3.25516	0.00113329	0.00218907	Zim17-type zinc finger protein	DNL zinc finger domain containing protein, putative, expressed
PhHAL.1G440700	5.85864	1.87737	0.229135	8.19326	2.54234e-16	2.01624e-15	Disease resistance-responsive (dirigent-like protein) family protein	dirigent, putative, expressed
PhHAL.1G440800	50.1722	0.249185	0.0818638	3.0439	0.00233537	0.00428928	Zim17-type zinc finger protein	DNL zinc finger domain containing protein, putative, expressed
PhHAL.1G441000	574.582	0.181676	0.0615727	2.95059	0.00317164	0.00569746	type one serine/threonine protein phosphatase 4	Ser/Thr protein phosphatase family protein, putative, expressed
PhHAL.1G441300	6.965	0.394685	0.0999601	3.94843	7.86665e-05	0.00017976	Tetratricopeptide repeat (TPR)-like superfamily protein	tetratricopeptide repeat containing protein, putative, expressed
PhHAL.1G441400	7.95565	0.340709	0.0970135	3.51197	0.000444792	0.000907783	HXXXD-type acyl-transferase family protein	transferase family protein, putative, expressed
PhHAL.1G441700	36.8789	0.171962	0.0584792	2.94057	0.00327607	0.00587212	ARM repeat superfamily protein	deoxyhypusine hydroxylase, putative, expressed
PhHAL.1G441800	181.652	0.13644	0.0388226	3.51444	0.000440677	0.000899972	BET1P/SFT1P-like protein 14A	SNARE domain containing protein, putative, expressed
PhHAL.1G442000	21.617	0.336102	0.0952335	3.52924	0.000416759	0.000853542	Signal transduction histidine kinase, hybrid-type, ethylene sensor	ethylene receptor, putative, expressed
PhHAL.1G442200	16.6518	0.52573	0.0858713	6.1223	9.22351e-10	3.88058e-09	calmodulin-binding receptor-like cytoplasmic kinase 2	tyrosine protein kinase domain containing protein, putative, expressed
PhHAL.1G442300	35.4057	-0.42747	0.059664	-7.16461	7.80062e-13	4.4935e-12	RING/U-box superfamily protein	zinc finger, C3HC4 type domain containing protein, expressed
PhHAL.1G442600	37.5062	0.844873	0.119715	7.05735	1.69703e-12	9.49565e-12	fibrillarin 2	rRNA 2-O-methyltransferase fibrillarin 2, putative, expressed
PhHAL.1G442700	121.692	0.288333	0.0618451	4.66219	3.12868e-06	8.60181e-06	#N/A	expressed protein
PhHAL.1G442800	125.333	0.111568	0.0475008	2.34876	0.0188362	0.029468	hydroxyproline-rich glycoprotein family protein	expressed protein
PhHAL.1G442900	203.562	-0.459881	0.064148	-7.16906	7.5512e-13	4.36085e-12	Divalent ion symporter	Citrate transporter protein, putative, expressed
PhHAL.1G443100	12.4189	-0.688902	0.0891172	-7.73029	1.07304e-14	7.40615e-14	binding to TOMV RNA 1L (long form)	KH domain containing protein, putative, expressed
PhHAL.1G443200	104.946	-0.540447	0.0378042	-14.296	2.31917e-46	1.17882e-44	NAC domain containing protein 2	No apical meristem protein, putative, expressed
PhHAL.1G443500	13.1084	0.505624	0.0902219	5.60423	2.09187e-08	7.51197e-08	Galactose oxidase/kelch repeat superfamily protein	kelch repeat protein, putative, expressed
PhHAL.1G443600	1.93271	1.96836	0.300108	6.55884	5.42283e-11	2.60396e-10	U-box domain-containing protein kinase family protein	protein kinase, putative, expressed
PhHAL.1G443700	266.624	-0.246836	0.0350889	-7.03459	1.99846e-12	1.107e-11	SIGNAL PEPTIDE PEPTIDASE-LIKE 2	signal peptide peptidase-like 2B, putative, expressed
PhHAL.1G443900	752.914	-0.205189	0.0659049	-3.11341	0.00184937	0.0034583	plasma membrane intrinsic protein 1;4	aquaporin protein, putative, expressed
PhHAL.1G444100	2.27576	1.6399	0.246463	6.65375	2.8572e-11	1.41286e-10	O-methyltransferase family protein	O-methyltransferase, putative, expressed
PhHAL.1G444200	82.3183	-1.34243	0.0929425	-14.4436	2.75074e-47	1.46988e-45	#N/A	#N/A
PhHAL.1G444400	87.174	-0.358689	0.104822	-3.42188	0.000621898	0.00124234	C2H2-type zinc finger family protein	ZOS2-19 - C2H2 zinc finger protein, expressed
PhHAL.1G444600	1.80869	-2.26373	0.223703	-10.1194	4.53266e-24	6.48966e-23	#N/A	#N/A
PhHAL.1G444800	12.1353	-0.380095	0.0712002	-5.3384	9.37725e-08	3.12898e-07	Tetratricopeptide repeat (TPR)-like superfamily protein	PPR repeat containing protein, expressed
PhHAL.1G445000	43.9361	-0.470018	0.0680096	-6.91105	4.81071e-12	2.57726e-11	AT hook motif DNA-binding family protein	AT hook motif domain containing protein, expressed
PhHAL.1G445100	41.0976	0.426473	0.0871254	4.89493	9.83424e-07	2.90474e-06	#N/A	expressed protein
PhHAL.1G445200	9.44556	-0.939253	0.322684	-2.91075	0.00360566	0.00640839	Remorin family protein	remorin C-terminal domain containing protein, putative, expressed
PhHAL.1G445400	37.683	-0.549894	0.0645062	-8.52468	1.53239e-17	1.33806e-16	vacuolar ATPase subunit F family protein	vacuolar ATP synthase subunit F, putative, expressed
PhHAL.1G445500	3.18842	0.688679	0.1829	3.76532	0.000166334	0.000362132	DEA(D/H)-box RNA helicase family protein	DEAD/DEAH box helicase, putative, expressed
PhHAL.1G445900	12.6287	-0.381284	0.0745046	-5.11759	3.0947e-07	9.73243e-07	#N/A	expressed protein
PhHAL.1G446000	166.687	-0.713953	0.0374216	-19.0786	3.80075e-81	7.66525e-79	general control non-repressible 3	ABC transporter, ATP-binding protein, putative, expressed
PhHAL.1G446200	21.4951	1.04071	0.0793796	13.1106	2.86344e-39	1.02886e-37	2-oxoglutarate (2OG) and Fe(II)-dependent oxygenase superfamily protein	oxidoreductase, putative, expressed
PhHAL.1G446400	178.244	-0.188515	0.0381818	-4.93731	7.92091e-07	2.36643e-06	proline-rich spliceosome-associated (PSP) family protein	PSP domain containing protein, expressed
PhHAL.1G446500	184.701	-0.302512	0.07955	-3.80279	0.000143076	0.000314968	Protein of unknown function (DUF789)	expressed protein
PhHAL.1G446700	55.7821	0.636496	0.0929669	6.84648	7.5691e-12	3.95338e-11	Protein of unknown function (DUF3531)	oxidoreductase/ transition metal ion binding protein, putative, expressed
PhHAL.1G446900	4.86836	-0.53399	0.103082	-5.18024	2.21599e-07	7.07941e-07	Endosomal targeting BRO1-like domain-containing protein	expressed protein
PhHAL.1G447100	54.5391	-1.1498	0.101997	-11.2729	1.78643e-29	3.63804e-28	#N/A	expressed protein
PhHAL.1G447500	12.2804	-0.351275	0.131249	-2.67639	0.00744195	0.0125342	transcription factor jumonji (jmjC) domain-containing protein	jmjC domain containing protein, expressed
PhHAL.1G447600	4.62784	-0.533358	0.100866	-5.2878	1.23795e-07	4.07566e-07	polyprenyltransferase 1	para-hydroxybenzoate--polyprenyltransferase, mitochondrial precursor, putative, expressed
PhHAL.1G447800	1.52118	0.763986	0.208413	3.66574	0.000246626	0.000523983	3\'-5\'-exoribonuclease family protein	exosome complex exonuclease, putative, expressed
PhHAL.1G448200	102.429	0.953136	0.140651	6.77661	1.23029e-11	6.303e-11	cell elongation protein / DWARF1 / DIMINUTO (DIM)	FAD-linked oxidoreductase protein, putative, expressed
PhHAL.1G448300	9.12653	0.909834	0.136985	6.64183	3.09802e-11	1.52671e-10	cell elongation protein / DWARF1 / DIMINUTO (DIM)	FAD-linked oxidoreductase protein, putative, expressed
PhHAL.1G448400	142.134	0.1743	0.0485549	3.58975	0.000330992	0.000690477	Calcium-dependent lipid-binding (CaLB domain) family protein	C2 domain containing protein, putative, expressed
PhHAL.1G448600	434.807	0.359282	0.0744814	4.82379	1.40858e-06	4.07391e-06	metallo-beta-lactamase family protein	metallo-beta-lactamase family protein, putative, expressed
PhHAL.1G448700	9.43958	0.409821	0.0816374	5.02002	5.16671e-07	1.577e-06	RING/U-box superfamily protein	expressed protein
PhHAL.1G448800	19.0655	-0.572886	0.104765	-5.46831	4.54334e-08	1.57078e-07	pentatricopeptide repeat 336	expressed protein
PhHAL.1G448900	490.883	-0.393215	0.0512083	-7.67874	1.60663e-14	1.08708e-13	#N/A	expressed protein
PhHAL.1G449000	110.37	-0.146266	0.0472404	-3.09621	0.00196009	0.00365042	BRICK1, putative	#N/A
PhHAL.1G449200	148.637	-0.276205	0.0459545	-6.01041	1.85052e-09	7.52568e-09	Zincin-like metalloproteases family protein	oligopeptidase, putative, expressed
PhHAL.1G449400	11.0723	2.06512	0.125432	16.4641	6.64231e-61	6.19816e-59	Protein of unknown function (DUF2296)	expressed protein
PhHAL.1G449600	97.7954	0.432201	0.0493774	8.75302	2.07725e-18	1.9539e-17	eukaryotic initiation factor 4A-III	DEAD-box ATP-dependent RNA helicase, putative, expressed
PhHAL.1G449800	67.6991	-0.440673	0.0537778	-8.19433	2.52e-16	2.00022e-15	ARM repeat superfamily protein	expressed protein
PhHAL.1G450000	118.255	0.309435	0.047082	6.57226	4.95557e-11	2.39122e-10	CCCH-type zinc finger family protein	zinc finger C-x8-C-x5-C-x3-H type family protein, expressed
PhHAL.1G450300	1.86989	1.1767	0.232814	5.05424	4.3211e-07	1.33278e-06	#N/A	expressed protein
PhHAL.1G450400	15.7727	0.260147	0.0787768	3.30233	0.000958841	0.00186738	Stabilizer of iron transporter SufD / Polynucleotidyl transferase	PINHEAD, putative, expressed
PhHAL.1G450600	1.8596	-0.468729	0.180481	-2.59712	0.00940096	0.0155407	phospholipase A2-beta	phospholipase A2, putative, expressed
PhHAL.1G451200	214.081	-1.09322	0.0651016	-16.7925	2.76954e-63	2.81035e-61	glucan synthase-like 12	1,3-beta-glucan synthase component domain containing protein, expressed
PhHAL.1G451300	19.6299	-0.376975	0.0798097	-4.72342	2.31916e-06	6.51463e-06	PRLI-interacting factor, putative	PRLI-interacting factor A, putative, expressed
PhHAL.1G451400	20.2465	0.529396	0.0770195	6.87353	6.26334e-12	3.31009e-11	Cation efflux family protein	cation efflux family protein, putative, expressed
PhHAL.1G451800	89.0146	-0.34367	0.0489966	-7.01417	2.31316e-12	1.27492e-11	#N/A	expressed protein
PhHAL.1G452100	263.035	-0.304371	0.0332674	-9.14925	5.73319e-20	6.08677e-19	RAC-like 3	ras-related protein, putative, expressed
PhHAL.1G452200	1.04112	0.927366	0.267438	3.46759	0.000525143	0.00105887	#N/A	#N/A
PhHAL.1G452300	3.17379	-2.05306	0.200605	-10.2343	1.39151e-24	2.06481e-23	ferredoxin-related	expressed protein
PhHAL.1G452400	389.124	2.04022	0.0600065	33.9999	2.23685e-253	4.19543e-249	NAD(P)-binding Rossmann-fold superfamily protein	cell division inhibitor, putative, expressed
PhHAL.1G452500	5.48611	1.19109	0.144821	8.22456	1.95903e-16	1.57292e-15	#N/A	#N/A
PhHAL.1G452700	59.2102	-1.4991	0.140935	-10.6368	2.01006e-26	3.3934e-25	Cysteine proteinases superfamily protein	Papain family cysteine protease domain containing protein, expressed
PhHAL.2G000100	54.1355	-0.501033	0.132182	-3.79048	0.000150359	0.000329764	cytochrome P450, family 93, subfamily D, polypeptide 1	cytochrome P450, putative, expressed
PhHAL.2G000500	178.104	-0.589233	0.05049	-11.6703	1.80796e-31	4.17097e-30	#N/A	expressed protein
PhHAL.2G000700	3.95447	1.07606	0.16148	6.66371	2.67008e-11	1.32347e-10	Concanavalin A-like lectin family protein	legume lectins beta domain containing protein, putative, expressed
PhHAL.2G001100	11.0141	1.55409	0.15545	9.99736	1.56509e-23	2.16321e-22	basic helix-loop-helix (bHLH) DNA-binding superfamily protein	pentatricopeptide containing protein, putative, expressed
PhHAL.2G001500	51.3834	-0.595412	0.0738007	-8.06783	7.15611e-16	5.45388e-15	high affinity K+ transporter 5	potassium transporter, putative, expressed
PhHAL.2G001700	7.86666	-0.655205	0.0763772	-8.57855	9.60768e-18	8.54036e-17	#N/A	expressed protein
PhHAL.2G001800	8.68209	0.221231	0.0995779	2.22169	0.0263045	0.0399487	RNA-binding protein 45A	RNA recognition motif containing protein, putative, expressed
PhHAL.2G002000	3.85706	3.23105	0.283653	11.3908	4.64444e-30	9.75488e-29	PR5-like receptor kinase	Protein kinase domain containing protein, expressed
PhHAL.2G002100	29.0139	0.377333	0.0708245	5.32772	9.94547e-08	3.30857e-07	tobamovirus multiplication 1	tobamovirus multiplication protein, putative, expressed
PhHAL.2G002400	152.24	0.333858	0.04865	6.86246	6.76865e-12	3.5561e-11	#N/A	expressed protein
PhHAL.2G002500	2.54788	1.44997	0.232679	6.23165	4.61554e-10	2.0123e-09	gibberellin 2-oxidase 8	gibberellin 2-beta-dioxygenase 7, putative, expressed
PhHAL.2G003200	1.0072	-3.48851	0.238224	-14.6439	1.4747e-48	8.28128e-47	#N/A	#N/A
PhHAL.2G003300	619.463	-0.491036	0.0854989	-5.74318	9.29168e-09	3.46333e-08	PsbQ-like 1	oxygen evolving enhancer protein 3 domain containing protein, expressed
PhHAL.2G003800	7.80876	3.71768	0.264897	14.0344	9.59729e-45	4.54563e-43	S-adenosyl-L-methionine-dependent methyltransferases superfamily protein	methyltransferase, putative, expressed
PhHAL.2G004000	9.66454	-0.866124	0.133611	-6.48243	9.02549e-11	4.23629e-10	Calcineurin-like metallo-phosphoesterase superfamily protein	Ser/Thr protein phosphatase family protein, putative, expressed
PhHAL.2G004200	12.1819	-1.98275	0.163074	-12.1586	5.16143e-34	1.38892e-32	Quinone reductase family protein	NADPH-dependent FMN reductase domain containing protein, expressed
PhHAL.2G004400	42.8771	-0.243871	0.0590214	-4.13191	3.59765e-05	8.59805e-05	Outer arm dynein light chain 1 protein	leucine rich repeat domain containing protein, putative, expressed
PhHAL.2G004500	50.3291	0.529829	0.158946	3.33339	0.000857938	0.00168268	sugar transporter 1	transporter family protein, putative, expressed
PhHAL.2G004700	1.75973	2.87733	0.282712	10.1776	2.49602e-24	3.63755e-23	Disease resistance-responsive (dirigent-like protein) family protein	dirigent, putative, expressed
PhHAL.2G004800	1.21698	1.17266	0.332891	3.52266	0.000427237	0.000873856	Disease resistance-responsive (dirigent-like protein) family protein	dirigent, putative, expressed
PhHAL.2G004900	13.5358	0.671904	0.174582	3.84864	0.000118776	0.00026502	Disease resistance-responsive (dirigent-like protein) family protein	dirigent, putative, expressed
PhHAL.2G005500	47.0362	-0.1633	0.0557608	-2.92859	0.00340504	0.00608527	#N/A	expressed protein
PhHAL.2G005800	4.37183	2.19131	0.292202	7.49931	6.41543e-14	4.10255e-13	MATE efflux family protein	MATE efflux family protein, putative, expressed
PhHAL.2G005900	1406.85	0.532483	0.0564915	9.42591	4.26403e-21	4.94596e-20	glutamate:glyoxylate aminotransferase	aminotransferase, classes I and II, domain containing protein, expressed
PhHAL.2G006000	2.39823	-1.86621	0.186212	-10.022	1.22063e-23	1.70217e-22	Calcium-dependent lipid-binding (CaLB domain) family protein	GTPase activating protein, putative, expressed
PhHAL.2G006200	72.7837	-0.12989	0.0473041	-2.74586	0.00603532	0.0103359	Tetratricopeptide repeat (TPR)-like superfamily protein	tetratricopeptide repeat domain containing protein, expressed
PhHAL.2G006400	1.90286	-0.637757	0.206904	-3.08239	0.00205348	0.00380696	Tetratricopeptide repeat (TPR)-like superfamily protein	pentatricopeptide, putative, expressed
PhHAL.2G006500	19.629	0.521399	0.201946	2.58187	0.00982667	0.0161888	eukaryotic elongation factor 5A-1	eukaryotic translation initiation factor 5A, putative, expressed
PhHAL.2G007300	85.3581	0.334292	0.0339648	9.84232	7.3984e-23	9.75154e-22	Purple acid phosphatases superfamily protein	Ser/Thr protein phosphatase family protein, putative, expressed
PhHAL.2G007400	2.33029	-0.840102	0.150849	-5.56915	2.55989e-08	9.0917e-08	WRKY DNA-binding protein 57	WRKY29, expressed
PhHAL.2G007600	65.3568	-0.172559	0.0498964	-3.45835	0.000543486	0.00109409	PHD finger family protein	sister chromatid cohesion 2, putative, expressed
PhHAL.2G007700	123.245	-0.222614	0.0422154	-5.27328	1.34005e-07	4.38715e-07	leo1-like family protein	VIP4, putative, expressed
PhHAL.2G007900	10.3443	0.910645	0.118462	7.68724	1.50337e-14	1.02053e-13	Ribosomal protein L13 family protein	ribosomal protein L13, putative, expressed
PhHAL.2G008000	5.03478	-0.886683	0.253427	-3.49877	0.000467404	0.000949805	K-box region and MADS-box transcription factor family protein	OsMADS15 - MADS-box family gene with MIKCc type-box, expressed
PhHAL.2G008200	839.771	-0.528916	0.0397308	-13.3125	1.95859e-40	7.43631e-39	Uncharacterised protein family SERF	expressed protein
PhHAL.2G008300	281.136	-0.478494	0.0436102	-10.9721	5.20679e-28	9.73665e-27	casein kinase alpha 1	casein kinase II subunit alpha-2, putative, expressed
PhHAL.2G008500	14.467	-1.22237	0.127005	-9.62462	6.29399e-22	7.77157e-21	Peroxidase superfamily protein	peroxidase precursor, putative, expressed
PhHAL.2G008600	2.97484	0.508399	0.230764	2.20311	0.0275871	0.0416841	Peroxidase superfamily protein	peroxidase precursor, putative, expressed
PhHAL.2G008800	98.3226	-0.399589	0.0973214	-4.10587	4.02801e-05	9.56562e-05	#N/A	expressed protein
PhHAL.2G008900	10.2712	-2.60016	0.163507	-15.9024	6.09649e-57	4.99326e-55	Family of unknown function (DUF566)	expressed protein
PhHAL.2G009300	2.23921	0.730087	0.205922	3.54546	0.000391935	0.000806819	Acyl-CoA N-acyltransferases (NAT) superfamily protein	HLS, putative, expressed
PhHAL.2G009600	10.5213	0.817218	0.132293	6.17734	6.5189e-10	2.79407e-09	NB-ARC domain-containing disease resistance protein	expressed protein
PhHAL.2G009900	12.7443	2.51433	0.181657	13.8411	1.43989e-43	6.38453e-42	NB-ARC domain-containing disease resistance protein	expressed protein
PhHAL.2G010100	7.4192	2.30575	0.190353	12.113	9.01026e-34	2.37022e-32	#N/A	#N/A
PhHAL.2G010200	34.8541	1.22235	0.0966791	12.6434	1.21709e-36	3.75457e-35	NB-ARC domain-containing disease resistance protein	expressed protein
PhHAL.2G010700	29.4839	0.530973	0.105431	5.03622	4.74818e-07	1.45732e-06	Tetratricopeptide repeat (TPR)-like superfamily protein	PPR2, putative, expressed
PhHAL.2G010900	78.2659	0.277582	0.0521517	5.32258	1.02305e-07	3.39797e-07	TCP-1/cpn60 chaperonin family protein	T-complex protein, putative, expressed
PhHAL.2G011000	23.3278	0.407223	0.0682707	5.96483	2.44887e-09	9.81011e-09	#N/A	expressed protein
PhHAL.2G011100	15.0774	-1.15454	0.115931	-9.95889	2.30633e-23	3.15748e-22	#N/A	digestive organ expansion factor, putative, expressed
PhHAL.2G011200	48.9024	-0.367665	0.0797786	-4.60857	4.05448e-06	1.10084e-05	CAAX amino terminal protease family protein	CAAX amino terminal protease family protein, putative, expressed
PhHAL.2G011300	18.087	-0.388972	0.0673452	-5.7758	7.65864e-09	2.87867e-08	Protein with RNI-like/FBD-like domains	OsFBD13 - F-box and FBD domain containing protein, expressed
PhHAL.2G011400	1.17928	-2.00586	0.21619	-9.27821	1.72348e-20	1.90039e-19	F-box family protein	OsFBD13 - F-box and FBD domain containing protein, expressed
PhHAL.2G011500	10.4472	-0.370422	0.0963405	-3.84493	0.000120589	0.000268756	mitogen-activated protein kinase kinase kinase 5	STE_MEKK_ste11_MAP3K.20 - STE kinases include homologs to sterile 7, sterile 11 and sterile 20 from yeast, expressed
PhHAL.2G011800	278.057	-0.467725	0.0903492	-5.17686	2.25657e-07	7.20166e-07	Homeodomain-like superfamily protein	MYB family transcription factor, putative, expressed
PhHAL.2G012400	20.6074	0.297615	0.121473	2.45006	0.0142832	0.0228541	#N/A	expressed protein
PhHAL.2G014000	6.07816	-0.433951	0.141519	-3.06638	0.00216665	0.00399939	#N/A	expressed protein
PhHAL.2G014500	4.49398	-2.09893	0.260354	-8.06181	7.51701e-16	5.71732e-15	#N/A	OsFBX85 - F-box domain containing protein, expressed
PhHAL.2G014700	47.4432	-0.824529	0.110607	-7.45458	9.01558e-14	5.68199e-13	#N/A	expressed protein
PhHAL.2G015700	1.74607	3.38337	0.788898	4.28873	1.79696e-05	4.47652e-05	alpha/beta-Hydrolases superfamily protein	gibberellin receptor, putative, expressed
PhHAL.2G015900	22.0277	0.57747	0.0810435	7.12544	1.03751e-12	5.92915e-12	plastid division2	PDV2, putative, expressed
PhHAL.2G016100	34.9757	-0.136087	0.0575085	-2.36639	0.0179626	0.0281978	#N/A	tetratricopeptide repeat protein 5, putative, expressed
PhHAL.2G016400	1.73103	-0.601484	0.216912	-2.77294	0.00555516	0.00957756	#N/A	expressed protein
PhHAL.2G016600	9.32693	0.476465	0.0946373	5.03465	4.78731e-07	1.46813e-06	Carbohydrate-binding protein	PHLOEM 2-LIKE A10, putative, expressed
PhHAL.2G016700	1.57475	1.22858	0.248888	4.93627	7.96319e-07	2.37793e-06	chromatin remodeling 1	SNF2 family N-terminal domain containing protein, expressed
PhHAL.2G016800	2.4645	1.44087	0.316875	4.54712	5.43861e-06	1.45164e-05	#N/A	bZIP transcription factor domain containing protein, expressed
PhHAL.2G016900	2.52351	0.718096	0.228118	3.14792	0.00164439	0.00310034	#N/A	OsMADS69 - MADS-box family gene with M-alpha type-box, expressed
PhHAL.2G017500	7.98383	-0.829366	0.174513	-4.75245	2.00971e-06	5.69569e-06	RNA-binding (RRM/RBD/RNP motifs) family protein	RNA recognition motif containing protein, putative, expressed
PhHAL.2G017800	31.297	-0.172116	0.0625977	-2.74955	0.00596771	0.0102294	Chaperone DnaJ-domain superfamily protein	heat shock protein DnaJ, putative, expressed
PhHAL.2G017900	12.1683	2.61597	0.418728	6.24741	4.17323e-10	1.82625e-09	CAP (Cysteine-rich secretory proteins, Antigen 5, and Pathogenesis-related 1 protein) superfamily protein	SCP-like extracellular protein, expressed
PhHAL.2G018500	1.9385	0.621587	0.203116	3.06025	0.00221149	0.00407693	receptor lectin kinase	lectin-like receptor kinase, putative, expressed
PhHAL.2G018900	4.90567	-1.81523	0.172345	-10.5325	6.11607e-26	9.94047e-25	receptor lectin kinase	lectin-like receptor kinase 7, putative, expressed
PhHAL.2G019000	1.91731	2.92018	0.328537	8.88843	6.19783e-19	6.09258e-18	Concanavalin A-like lectin protein kinase family protein	lectin-like receptor kinase, putative, expressed
PhHAL.2G019500	17.2472	2.48317	0.140035	17.7325	2.35312e-70	3.13015e-68	Protein of unknown function (DUF1005)	stress-induced protein, putative, expressed
PhHAL.2G020100	10.6171	0.305156	0.0916467	3.3297	0.000869397	0.00170427	P-loop containing nucleoside triphosphate hydrolases superfamily protein	GTPase of unknown function domain containing protein, putative, expressed
PhHAL.2G020900	36.4572	0.677965	0.0678605	9.99057	1.6762e-23	2.30997e-22	ribosomal protein L5	mitochondrial 60S ribosomal protein L5, putative, expressed
PhHAL.2G021300	22.8501	0.420107	0.111182	3.77856	0.000157738	0.000344778	Mitochondrial transcription termination factor family protein	mTERF domain containing protein, expressed
PhHAL.2G021700	18.3048	-0.171363	0.064265	-2.66651	0.00766432	0.0128764	Pleckstrin homology (PH) domain-containing protein	pleckstrin homology domain-containing protein, putative, expressed
PhHAL.2G022100	12.8552	-0.437749	0.108825	-4.02249	5.75864e-05	0.000134089	NAD(P)-binding Rossmann-fold superfamily protein	UDP-arabinose 4-epimerase 1, putative, expressed
PhHAL.2G022200	13.1019	-0.324274	0.0782858	-4.14219	3.44012e-05	8.24469e-05	myb domain protein 4r1	MYB family transcription factor, putative, expressed
PhHAL.2G022500	382.125	-0.606029	0.0536766	-11.2904	1.46423e-29	2.99162e-28	Reticulon family protein	reticulon domain containing protein, putative, expressed
PhHAL.2G022900	781.987	-0.719423	0.0549725	-13.087	3.90926e-39	1.39396e-37	NAD(P)-linked oxidoreductase superfamily protein	oxidoreductase, aldo/keto reductase family protein, putative, expressed
PhHAL.2G023000	14.3396	-0.549839	0.101004	-5.44373	5.21751e-08	1.79001e-07	phytochrome interacting factor 3	phytochrome-interacting factor 4, putative, expressed
PhHAL.2G023100	28.4008	0.286346	0.097545	2.93552	0.00332985	0.00596225	#N/A	expressed protein
PhHAL.2G023200	9.62926	-1.48211	0.161281	-9.18957	3.9441e-20	4.24903e-19	F-box/RNI-like superfamily protein	Leucine Rich Repeat family protein, expressed
PhHAL.2G023500	124.33	0.348581	0.0622456	5.60009	2.14242e-08	7.68173e-08	Putative membrane lipoprotein	cadmium-induced protein, putative, expressed
PhHAL.2G023600	25.007	0.503415	0.101973	4.93673	7.94423e-07	2.37302e-06	putative mitochondrial RNA helicase 2	DEAD-box ATP-dependent RNA helicase, putative, expressed
PhHAL.2G024400	26.9575	-0.54232	0.127678	-4.24755	2.16117e-05	5.32792e-05	Actin-like ATPase superfamily protein	ATPase BadF/BadG/BcrA/BcrD type, putative, expressed
PhHAL.2G024600	126.626	0.887272	0.0860968	10.3055	6.65355e-25	1.00559e-23	root FNR 1	ferredoxin--NADP reductase, chloroplast precursor, putative, expressed
PhHAL.2G024700	9.59975	0.215847	0.0848514	2.54382	0.0109648	0.0178862	Cell differentiation, Rcd1-like protein	expressed protein
PhHAL.2G025500	63.343	-0.242181	0.0376454	-6.43321	1.24933e-10	5.76871e-10	IAP-like protein 1	zinc ion binding protein, putative, expressed
PhHAL.2G025700	56.9191	0.645195	0.133914	4.81796	1.45033e-06	4.19078e-06	CBL-interacting protein kinase 23	CAMK_KIN1/SNF1/Nim1_like.28 - CAMK includes calcium/calmodulin depedent protein kinases, expressed
PhHAL.2G026000	21.7608	0.498392	0.110211	4.52215	6.12154e-06	1.62329e-05	inositol transporter 2	transporter family protein, putative, expressed
PhHAL.2G026800	332.733	-0.195007	0.0912793	-2.13637	0.0326491	0.0486043	Aldolase-type TIM barrel family protein	hydroxyacid oxidase 1, putative, expressed
PhHAL.2G027000	7.89641	-0.945992	0.105328	-8.98141	2.67309e-19	2.69841e-18	#N/A	expressed protein
PhHAL.2G027100	55.9468	0.556425	0.0556536	9.998	1.55506e-23	2.15252e-22	Galactose oxidase/kelch repeat superfamily protein	OsFBK18 - F-box domain and kelch repeat containing protein, expressed
PhHAL.2G027300	4.27025	-0.604802	0.181888	-3.32513	0.00088377	0.00173091	C2H2-like zinc finger protein	ZOS7-02 - C2H2 zinc finger protein, expressed
PhHAL.2G027400	19.7153	1.68247	0.147378	11.416	3.47949e-30	7.36584e-29	C2H2 and C2HC zinc fingers superfamily protein	ZOS7-02 - C2H2 zinc finger protein, expressed
PhHAL.2G027500	21.7974	0.38668	0.113102	3.41887	0.000628822	0.00125564	C2H2 and C2HC zinc fingers superfamily protein	ZOS7-02 - C2H2 zinc finger protein, expressed
PhHAL.2G027600	4.2394	3.19969	0.278387	11.4937	1.41961e-30	3.0853e-29	C2H2 and C2HC zinc fingers superfamily protein	ZOS7-02 - C2H2 zinc finger protein, expressed
PhHAL.2G028100	3.0779	0.403848	0.151387	2.66765	0.00763841	0.0128355	#N/A	expressed protein
PhHAL.2G028400	5.18808	0.55499	0.125772	4.41266	1.0211e-05	2.6329e-05	Uncharacterised protein family UPF0090	expressed protein
PhHAL.2G028500	55.8619	-0.654649	0.0506303	-12.93	3.04826e-38	1.04905e-36	NRAMP metal ion transporter family protein	ethylene-insensitive protein, putative, expressed
PhHAL.2G029000	4.29254	1.08901	0.155041	7.02403	2.15563e-12	1.18985e-11	GCK domain-containing protein	expressed protein
PhHAL.2G029700	64.2409	-0.503202	0.0661657	-7.60518	2.84513e-14	1.8823e-13	Core-2/I-branching beta-1,6-N-acetylglucosaminyltransferase family protein	DNA binding protein, putative, expressed
PhHAL.2G029900	16.9357	0.354236	0.093387	3.79321	0.000148712	0.000326495	Protein kinase superfamily protein	receptor protein kinase CRINKLY4 precursor, putative, expressed
PhHAL.2G030000	275.575	0.381558	0.0538636	7.08378	1.40272e-12	7.91735e-12	MD-2-related lipid recognition domain-containing protein / ML domain-containing protein	ML domain protein, putative, expressed
PhHAL.2G030300	12.5913	-0.285885	0.0848916	-3.36764	0.00075814	0.00149649	ubiquitin-specific protease 8	ubiquitin carboxyl-terminal hydrolase domain containing protein, expressed
PhHAL.2G030500	14.0263	1.12512	0.113622	9.90234	4.0666e-23	5.47154e-22	Plant-specific transcription factor YABBY family protein	YABBY domain containing protein, putative, expressed
PhHAL.2G030900	443.259	0.70805	0.144943	4.88501	1.03422e-06	3.04357e-06	Cytochrome P450 superfamily protein	cytochrome P450, putative, expressed
PhHAL.2G031500	41.5416	0.126381	0.0565788	2.23372	0.0255018	0.0388303	Tetratricopeptide repeat (TPR)-like superfamily protein	tetratricopeptide repeat, putative, expressed
PhHAL.2G031900	17.1038	-0.652175	0.0910479	-7.16299	7.89388e-13	4.54443e-12	Protein of unknown function, DUF593	DUF593 domain containing protein, expressed
PhHAL.2G032900	108.657	0.221738	0.0741578	2.99009	0.00278899	0.00505217	FAD-linked oxidases family protein	FAD-linked oxidoreductase protein, putative, expressed
PhHAL.2G033100	150.825	-0.236172	0.0423826	-5.57238	2.51282e-08	8.93639e-08	ubiquitin-specific protease 12	ubiquitin carboxyl-terminal hydrolase, putative, expressed
PhHAL.2G033300	15.8855	0.261977	0.0832955	3.14515	0.00166001	0.00312695	double-stranded RNA-binding domain (DsRBD)-containing protein	HEN1, putative, expressed
PhHAL.2G033600	475.015	-0.605688	0.16939	-3.5757	0.000349298	0.000725037	#N/A	erythrocyte binding protein 3, putative, expressed
PhHAL.2G033700	32.8603	0.314954	0.115001	2.7387	0.00616833	0.0105454	aldehyde oxidase 4	aldehyde oxidase, putative, expressed
PhHAL.2G033900	63.1769	0.438737	0.0518246	8.46582	2.54355e-17	2.18038e-16	Class II aaRS and biotin synthetases superfamily protein	prolyl-tRNA synthetase, putative, expressed
PhHAL.2G034400	81.6135	0.463734	0.0625148	7.41798	1.18917e-13	7.42235e-13	Transducin/WD40 repeat-like superfamily protein	WD domain, G-beta repeat domain containing protein, expressed
PhHAL.2G034600	55.034	0.405762	0.0510647	7.94604	1.92575e-15	1.41478e-14	Ubiquitin-like superfamily protein	ubiquitin family protein, putative, expressed
PhHAL.2G034900	89.0225	0.248624	0.0461364	5.38889	7.0896e-08	2.39332e-07	NUP50 (Nucleoporin 50 kDa) protein	ranBP1 domain containing protein, expressed
PhHAL.2G035000	12.2835	2.08462	0.17835	11.6883	1.46227e-31	3.39854e-30	uclacyanin 1	plastocyanin-like domain containing protein, putative, expressed
PhHAL.2G035200	19.3728	0.588947	0.12371	4.76069	1.92932e-06	5.48611e-06	Small nuclear ribonucleoprotein family protein	LSM domain containing protein, expressed
PhHAL.2G035400	1262.85	0.124118	0.0383802	3.2339	0.00122114	0.00234621	ubiquiting-conjugating enzyme 2	ubiquitin-conjugating enzyme, putative, expressed
PhHAL.2G035600	68.933	-0.331362	0.036437	-9.09411	9.53662e-20	9.90964e-19	SEUSS-like 2	transcriptional corepressor SEUSS, putative, expressed
PhHAL.2G035800	1.81437	1.71729	0.265884	6.45881	1.05531e-10	4.91638e-10	#N/A	#N/A
PhHAL.2G036000	7.28639	-0.925213	0.170577	-5.42402	5.82737e-08	1.98869e-07	#N/A	expressed protein
PhHAL.2G036300	3.94363	-0.972991	0.138001	-7.05061	1.7814e-12	9.93812e-12	#N/A	#N/A
PhHAL.2G036400	199.118	-0.337002	0.0462927	-7.2798	3.34321e-13	1.99128e-12	A20/AN1-like zinc finger family protein	zinc finger A20 and AN1 domain-containing stress-associated protein, putative, expressed
PhHAL.2G036600	759.693	-0.670721	0.0719478	-9.32233	1.13813e-20	1.27902e-19	A20/AN1-like zinc finger family protein	zinc finger A20 and AN1 domain-containing stress-associated protein, putative, expressed
PhHAL.2G036900	97.9209	-0.757975	0.0977056	-7.75774	8.64532e-15	6.02346e-14	NAD(P)-binding Rossmann-fold superfamily protein	versicolorin reductase, putative, expressed
PhHAL.2G037000	27.1419	-0.203477	0.0694971	-2.92785	0.00341319	0.00609694	Transketolase family protein	transketolase, putative, expressed
PhHAL.2G037200	111.403	0.89654	0.070019	12.8042	1.55257e-37	5.02935e-36	evolutionarily conserved C-terminal region 2	YT521-B, putative, expressed
PhHAL.2G037500	7.88746	1.50813	0.340761	4.42579	9.60904e-06	2.48452e-05	NB-ARC domain-containing disease resistance protein	NBS-LRR disease resistance protein, putative, expressed
PhHAL.2G037600	3987.82	-0.155019	0.0454546	-3.41042	0.000648627	0.00129243	protein containing PDZ domain, a K-box domain, and a TPR region	SHOOT1 protein, putative, expressed
PhHAL.2G037800	108.239	0.334044	0.084218	3.96642	7.29604e-05	0.000167537	Ribosomal protein L23/L15e family protein	60S ribosomal protein L15, putative, expressed
PhHAL.2G037900	178.047	-0.112805	0.0370468	-3.04493	0.00232738	0.00427587	Protein kinase family protein	CK1_CaseinKinase_1a.6 - CK1 includes the casein kinase 1 kinases, expressed
PhHAL.2G038300	10.7109	1.12266	0.133848	8.38755	4.96398e-17	4.15644e-16	#N/A	#N/A
PhHAL.2G038400	113.548	-0.415827	0.0569394	-7.30299	2.81446e-13	1.69138e-12	#N/A	expressed protein
PhHAL.2G038600	61.2669	0.295126	0.0783659	3.76599	0.000165889	0.000361289	#N/A	expressed protein
PhHAL.2G038700	271.266	0.209501	0.049258	4.25314	2.10798e-05	5.20432e-05	FRIGIDA-like protein	frigida, putative, expressed
PhHAL.2G038900	48.5283	0.733098	0.0692396	10.5878	3.39317e-26	5.64204e-25	Acyl-CoA N-acyltransferase with RING/FYVE/PHD-type zinc finger protein	PHD-finger domain containing protein, expressed
PhHAL.2G039000	97.3475	0.469727	0.0843229	5.57057	2.539e-08	9.02435e-08	Ribosomal protein S13/S18 family	ribosomal protein S13p/S18e, putative, expressed
PhHAL.2G039100	1.46133	-3.05632	0.345901	-8.83582	9.9365e-19	9.61656e-18	NB-ARC domain-containing disease resistance protein	NBS-LRR disease resistance protein, putative, expressed
PhHAL.2G039200	3.55237	-1.69065	0.320441	-5.276	1.32035e-07	4.32793e-07	#N/A	#N/A
PhHAL.2G039400	3.22152	1.12045	0.367669	3.04744	0.00230799	0.00424108	#N/A	#N/A
PhHAL.2G040200	5.41168	1.74766	0.231257	7.55722	4.11765e-14	2.68069e-13	Bifunctional inhibitor/lipid-transfer protein/seed storage 2S albumin superfamily protein	LTPL99 - Protease inhibitor/seed storage/LTP family protein precursor, expressed
PhHAL.2G040500	1.90379	-1.05035	0.210529	-4.98911	6.06566e-07	1.83644e-06	DNAse I-like superfamily protein	type I inositol-1,4,5-trisphosphate 5-phosphatase, putative, expressed
PhHAL.2G040700	11.8945	0.461682	0.186073	2.48118	0.0130947	0.0211054	NB-ARC domain-containing disease resistance protein	powdery mildew resistance protein PM3b, putative, expressed
PhHAL.2G041000	62.7191	3.2287	0.267197	12.0836	1.28933e-33	3.35404e-32	60S acidic ribosomal protein family	60S acidic ribosomal protein, putative, expressed
PhHAL.2G041200	7.34785	-0.422953	0.164996	-2.56342	0.0103646	0.016981	Leucine-rich repeat (LRR) family protein	uncharacterized protein At4g06744 precursor, putative, expressed
PhHAL.2G041400	1.85206	-0.473131	0.182365	-2.59441	0.00947526	0.0156483	NIMA-related serine/threonine kinase 1	expressed protein
PhHAL.2G041700	6.38466	3.09297	0.239442	12.9174	3.58996e-38	1.22871e-36	#N/A	expressed protein
PhHAL.2G042600	8.68239	-1.51432	0.135242	-11.1971	4.21249e-29	8.33434e-28	heat shock transcription factor A6B	heat stress transcription factor, putative, expressed
PhHAL.2G042900	1.21848	1.21086	0.345979	3.49981	0.000465597	0.000946711	receptor like protein 7	verticillium wilt disease resistance protein Ve2, putative, expressed
PhHAL.2G043700	8.45912	-1.05963	0.418519	-2.53185	0.0113462	0.018465	Chlorophyll A-B binding family protein	early light-induced protein, chloroplast precursor, putative, expressed
PhHAL.2G043800	1.38606	2.29908	0.4509	5.09887	3.41686e-07	1.06793e-06	receptor like protein 34	verticillium wilt disease resistance protein Ve2, putative, expressed
PhHAL.2G044600	1587.19	-0.543671	0.158722	-3.4253	0.000614113	0.00122796	Chlorophyll A-B binding family protein	early light-induced protein, chloroplast precursor, putative, expressed
PhHAL.2G044900	1883.15	-0.334299	0.144602	-2.31186	0.0207855	0.0322326	Chlorophyll A-B binding family protein	early light-induced protein, chloroplast precursor, putative, expressed
PhHAL.2G045500	1.85288	2.33781	0.399843	5.84681	5.01098e-09	1.93626e-08	Cyclophilin-like peptidyl-prolyl cis-trans isomerase family protein	cyclophilin, putative, expressed
PhHAL.2G046000	60.3166	0.213372	0.0756726	2.81968	0.00480716	0.00837636	4-phosphopantetheine adenylyltransferase	cytidylyltransferase domain containing protein, expressed
PhHAL.2G046200	3.07709	0.387428	0.171117	2.2641	0.0235677	0.0361672	#N/A	#N/A
PhHAL.2G046800	137.198	0.342627	0.0861567	3.97678	6.98536e-05	0.000160797	Ribosomal protein L4/L1 family	ribosomal protein L4, putative, expressed
PhHAL.2G047600	3.257	1.18673	0.409349	2.89906	0.00374283	0.00662957	NB-ARC domain-containing disease resistance protein	powdery mildew resistance protein PM3b, putative, expressed
PhHAL.2G047800	4.19155	-0.56606	0.241699	-2.342	0.0191806	0.0299568	LRR and NB-ARC domains-containing disease resistance protein	powdery mildew resistance protein PM3b, putative, expressed
PhHAL.2G048000	5.5558	0.372663	0.14236	2.61775	0.00885105	0.0147055	Pyruvate kinase family protein	pyruvate kinase, putative, expressed
PhHAL.2G048300	9.97055	-0.42588	0.122315	-3.48182	0.000498021	0.00100678	Guanylate-binding family protein	GTP binding protein, putative, expressed
PhHAL.2G048400	195.633	-0.374039	0.0480792	-7.77963	7.27386e-15	5.09632e-14	#N/A	expressed protein
PhHAL.2G048600	26.6082	-0.480253	0.0960785	-4.99855	5.77628e-07	1.75364e-06	Aldolase-type TIM barrel family protein	indole-3-glycerol phosphate lyase, chloroplast precursor, putative, expressed
PhHAL.2G048800	2.24156	0.913712	0.208291	4.3867	1.15081e-05	2.94671e-05	#N/A	#N/A
PhHAL.2G048900	12.7794	0.884524	0.197918	4.46915	7.85323e-06	2.0549e-05	chitinase A	glycosyl hydrolase, putative, expressed
PhHAL.2G049700	127.25	0.452481	0.149703	3.02253	0.0025067	0.00458153	AUX/IAA transcriptional regulator family protein	OsIAA24 - Auxin-responsive Aux/IAA gene family member, expressed
PhHAL.2G050100	106.954	0.334588	0.0815125	4.10475	4.04753e-05	9.60833e-05	Ribosomal protein S19 family protein	40S ribosomal protein S15, putative, expressed
PhHAL.2G050200	90.2933	-0.206566	0.0912912	-2.26271	0.0236534	0.0362809	winged-helix DNA-binding transcription factor family protein	AT hook-containing DNA-binding protein, putative, expressed
PhHAL.2G050300	6.04169	-0.324291	0.112801	-2.87488	0.00404176	0.00713011	KU70 homolog	ATP-dependent DNA helicase 2 subunit 1, putative, expressed
PhHAL.2G050700	326.896	0.239788	0.0447198	5.362	8.23047e-08	2.76254e-07	YGGT family protein	YGGT family protein, putative, expressed
PhHAL.2G051000	160.175	-0.273288	0.0511053	-5.34754	8.91598e-08	2.98462e-07	TPX2 (targeting protein for Xklp2) protein family	targeting protein for Xklp2, putative, expressed
PhHAL.2G051300	5.51974	-1.43913	0.226365	-6.35757	2.04969e-10	9.26586e-10	#N/A	expressed protein
PhHAL.2G051400	1.21186	-0.526682	0.239921	-2.19523	0.0281473	0.0424142	#N/A	C-Myc-binding protein, putative, expressed
PhHAL.2G052100	2440.74	0.321729	0.0739212	4.35232	1.34705e-05	3.41746e-05	Thioredoxin superfamily protein	thioredoxin, putative, expressed
PhHAL.2G053000	89.0014	0.175781	0.0556601	3.15811	0.00158796	0.00299998	RNA-binding (RRM/RBD/RNP motifs) family protein with retrovirus zinc finger-like domain	RNA recognition motif containing protein, expressed
PhHAL.2G053100	13.6337	0.514497	0.0941355	5.46549	4.61619e-08	1.59362e-07	D-aminoacid aminotransferase-like PLP-dependent enzymes superfamily protein	expressed protein
PhHAL.2G053200	12.567	0.500386	0.0952265	5.25469	1.48272e-07	4.82642e-07	F-box and associated interaction domains-containing protein	OsFBX237 - F-box domain containing protein, expressed
PhHAL.2G053400	12.261	-1.20064	0.163795	-7.33014	2.29906e-13	1.39698e-12	NB-ARC domain-containing disease resistance protein	NB-ARC domain containing protein, expressed
PhHAL.2G054100	14.8768	1.12093	0.187109	5.99078	2.08833e-09	8.43065e-09	NB-ARC domain-containing disease resistance protein	expressed protein
PhHAL.2G054300	5.14129	0.734566	0.140885	5.21396	1.84856e-07	5.96244e-07	F-box family protein	OsFBX237 - F-box domain containing protein, expressed
PhHAL.2G054500	16.8645	1.18097	0.291649	4.04928	5.13762e-05	0.000120406	#N/A	#N/A
PhHAL.2G054900	301.068	-0.415287	0.0698768	-5.94313	2.79626e-09	1.11022e-08	P-loop containing nucleoside triphosphate hydrolases superfamily protein	uncharacterized protein ycf45, putative, expressed
PhHAL.2G055600	2.24628	1.11896	0.247704	4.51733	6.2624e-06	1.6583e-05	Major facilitator superfamily protein	nodulin, putative, expressed
PhHAL.2G055800	29.664	-0.6757	0.0990577	-6.82128	9.02313e-12	4.68673e-11	#N/A	peptidyl-prolyl cis-trans isomerase, FKBP-type, putative, expressed
PhHAL.2G056100	8.40465	1.20588	0.206597	5.83686	5.31926e-09	2.04737e-08	HXXXD-type acyl-transferase family protein	transferase family protein, putative, expressed
PhHAL.2G056200	17.2375	0.666152	0.0963954	6.91062	4.82554e-12	2.58372e-11	F-box/RNI-like/FBD-like domains-containing protein	OsFBL32 - F-box domain and LRR containing protein, expressed
PhHAL.2G056400	11.4081	0.360661	0.111525	3.23391	0.00122108	0.00234621	zinc ion binding	zinc ion binding protein, putative, expressed
PhHAL.2G056500	1026.15	0.37006	0.10979	3.37062	0.000749991	0.00148212	#N/A	expressed protein
PhHAL.2G056700	1.67713	1.59289	0.382042	4.1694	3.05397e-05	7.37578e-05	Deoxyxylulose-5-phosphate synthase	transketolase, putative, expressed
PhHAL.2G056900	11.408	-0.38878	0.0925984	-4.19855	2.68624e-05	6.54148e-05	Forkhead-associated (FHA) domain-containing protein	FHA domain containing protein, putative, expressed
PhHAL.2G057100	14.6191	0.709681	0.14131	5.02215	5.10958e-07	1.56033e-06	Tetratricopeptide repeat (TPR)-like superfamily protein	pentatricopeptide, putative, expressed
PhHAL.2G058200	20.2852	0.289499	0.0879198	3.29277	0.000992072	0.00192822	RNAligase	RNA ligase isoform 1, putative, expressed
PhHAL.2G058800	1.1607	0.949887	0.343538	2.76501	0.0056921	0.00979729	#N/A	#N/A
PhHAL.2G058900	71.6495	0.960706	0.140122	6.8562	7.07182e-12	3.70397e-11	P-loop containing nucleoside triphosphate hydrolases superfamily protein	ATPase, putative, expressed
PhHAL.2G059000	9.98727	3.72734	0.265711	14.0278	1.0536e-44	4.96515e-43	P-loop containing nucleoside triphosphate hydrolases superfamily protein	ATPase, putative, expressed
PhHAL.2G059300	74.6372	-0.490916	0.049612	-9.89509	4.37225e-23	5.86595e-22	proline-rich family protein	retrotransposon protein, putative, unclassified, expressed
PhHAL.2G059700	187.655	-0.315784	0.059393	-5.31684	1.05582e-07	3.50186e-07	vesicle-associated membrane protein 726	vesicle-associated membrane protein, putative, expressed
PhHAL.2G059800	344.98	-0.328766	0.0532094	-6.17873	6.46186e-10	2.77152e-09	vesicle-associated membrane protein 726	vesicle-associated membrane protein, putative, expressed
PhHAL.2G060400	57.747	-0.129908	0.0443297	-2.9305	0.00338412	0.00605249	RAB GTPase homolog 8A	ras-related protein, putative, expressed
PhHAL.2G061000	13.9157	1.18972	0.102437	11.6142	3.48986e-31	7.9053e-30	#N/A	OsFBX229 - F-box domain containing protein, expressed
PhHAL.2G061100	26.6452	2.12499	0.172022	12.353	4.69237e-35	1.32946e-33	nodulin MtN21 /EamA-like transporter family protein	integral membrane protein DUF6 containing protein, expressed
PhHAL.2G061600	1.36437	0.686974	0.278504	2.46666	0.0136381	0.0219135	F-box and associated interaction domains-containing protein	OsFBX234 - F-box domain containing protein, expressed
PhHAL.2G061800	2.46904	-0.60478	0.253067	-2.3898	0.0168573	0.0266029	Protein of unknown function, DUF538	DUF538 domain containing protein, putative, expressed
PhHAL.2G062000	58.9923	0.238559	0.0763259	3.12554	0.00177481	0.00332884	F-box family protein	OsFBX230 - F-box domain containing protein, expressed
PhHAL.2G062100	26.6916	-0.282973	0.0825541	-3.42772	0.000608667	0.00121733	Bifunctional inhibitor/lipid-transfer protein/seed storage 2S albumin superfamily protein	LTPL84 - Protease inhibitor/seed storage/LTP family protein precursor, expressed
PhHAL.2G062900	34.0556	3.89702	0.210313	18.5297	1.19007e-76	2.14625e-74	DNA-directed RNA polymerase, RBP11-like	RNA polymerase subunit, putative, expressed
PhHAL.2G063000	7.57414	0.438068	0.157913	2.7741	0.00553543	0.0095504	mitochondrial 28S ribosomal protein S29-related	expressed protein
PhHAL.2G063300	53.3757	-0.268967	0.0391718	-6.86633	6.58739e-12	3.47059e-11	Cleavage and polyadenylation specificity factor (CPSF) A subunit protein	cleavage and polyadenylation specificity factor, putative, expressed
PhHAL.2G063400	35.5982	0.233965	0.0934499	2.50364	0.0122922	0.0198976	#N/A	#N/A
PhHAL.2G064500	69.9181	0.371112	0.0604368	6.1405	8.22639e-10	3.48766e-09	Survival protein SurE-like phosphatase/nucleotidase	5-nucleotidase surE, putative, expressed
PhHAL.2G064600	97.7874	-0.235167	0.053037	-4.43401	9.24953e-06	2.39818e-05	zeta-carotene desaturase	zeta-carotene desaturase, chloroplast/chromoplast precursor, putative, expressed
PhHAL.2G064800	801.966	0.337606	0.0488211	6.91516	4.67328e-12	2.50649e-11	Cytochrome bd ubiquinol oxidase, 14kDa subunit	cytochrome b-c1 complex subunit 7, putative, expressed
PhHAL.2G065300	32.4565	0.919946	0.100625	9.14234	6.11172e-20	6.47181e-19	sterol methyltransferase 1	cycloartenol-C-24-methyltransferase 1, putative, expressed
PhHAL.2G065400	215.114	-0.209262	0.0468449	-4.46713	7.92758e-06	2.07349e-05	vacuolar ATP synthase subunit G2	vacuolar ATPase G subunit, putative, expressed
PhHAL.2G065500	334.179	-0.264624	0.0453667	-5.83301	5.44347e-09	2.09217e-08	Late embryogenesis abundant (LEA) hydroxyproline-rich glycoprotein family	expressed protein
PhHAL.2G065600	14.7398	-0.17186	0.0748039	-2.29748	0.0215915	0.0333419	Leucine-rich repeat protein kinase family protein	expressed protein
PhHAL.2G065700	163.019	0.641396	0.0829363	7.7336	1.04551e-14	7.22801e-14	Ribosomal protein S5 family protein	ribosomal protein, putative, expressed
PhHAL.2G065900	11.2872	2.4377	0.237215	10.2763	9.0076e-25	1.35374e-23	F-box and associated interaction domains-containing protein	OsFBX230 - F-box domain containing protein, expressed
PhHAL.2G066300	38.1201	0.395777	0.0701528	5.64164	1.68438e-08	6.09655e-08	#N/A	expressed protein
PhHAL.2G066600	12.7926	0.841105	0.228029	3.68859	0.000225498	0.000482043	NB-ARC domain-containing disease resistance protein	powdery mildew resistance protein PM3b, putative, expressed
PhHAL.2G066800	9.56498	0.215896	0.0997056	2.16534	0.0303619	0.0454519	D-isomer specific 2-hydroxyacid dehydrogenase family protein	erythronate-4-phosphate dehydrogenase domain containing protein, expressed
PhHAL.2G066900	28.5969	0.728426	0.0797134	9.13806	6.35821e-20	6.71857e-19	D-isomer specific 2-hydroxyacid dehydrogenase family protein	erythronate-4-phosphate dehydrogenase domain containing protein, expressed
PhHAL.2G067100	35.1382	0.630827	0.115697	5.45239	4.96974e-08	1.71063e-07	prohibitin 2	mitochondrial prohibitin complex protein 2, putative, expressed
PhHAL.2G067200	2.9693	0.927314	0.271757	3.41229	0.000644195	0.00128428	#N/A	OsFBX182 - F-box domain containing protein, expressed
PhHAL.2G067700	32.3461	0.330198	0.0695513	4.74754	2.05908e-06	5.8268e-06	F-box and associated interaction domains-containing protein	OsFBX230 - F-box domain containing protein, expressed
PhHAL.2G068000	17.5596	0.405658	0.0766871	5.28978	1.22466e-07	4.03404e-07	F-box and associated interaction domains-containing protein	OsFBX230 - F-box domain containing protein, expressed
PhHAL.2G068100	8.21968	-0.378982	0.0904425	-4.19031	2.78577e-05	6.76286e-05	F-box and associated interaction domains-containing protein	OsFBX230 - F-box domain containing protein, expressed
PhHAL.2G068500	103.821	0.241188	0.0732775	3.29143	0.000996803	0.00193701	PRLI-interacting factor, putative	H-BTB6 - Bric-a-Brac, Tramtrack, Broad Complex BTB domain with H family conserved sequence, expressed
PhHAL.2G068700	2.07463	1.9571	0.35966	5.44153	5.28235e-08	1.81093e-07	#N/A	#N/A
PhHAL.2G068800	30.7826	-0.368021	0.100223	-3.67202	0.000240643	0.00051191	Concanavalin A-like lectin protein kinase family protein	lectin-like receptor kinase, putative, expressed
PhHAL.2G069400	1.01442	0.661918	0.271531	2.43773	0.0147798	0.0235723	#N/A	expressed protein
PhHAL.2G069500	26.1387	0.25498	0.0708593	3.5984	0.000320182	0.000669042	BTB/POZ domain-containing protein	C2-BTB1 - Bric-a-Brac, Tramtrack, Broad Complex BTB domain with C2 subfamily conserved sequence, expressed
PhHAL.2G069800	8.34797	-0.66256	0.184949	-3.58239	0.000340467	0.000708666	natural resistance-associated macrophage protein 1	metal transporter Nramp6, putative, expressed
PhHAL.2G070200	191.307	-0.418099	0.0776425	-5.38492	7.24754e-08	2.44531e-07	#N/A	expressed protein
PhHAL.2G070400	61.8458	-1.34378	0.12544	-10.7125	8.89205e-27	1.53855e-25	#N/A	#N/A
PhHAL.2G070500	11.0269	0.492865	0.190274	2.59029	0.00958955	0.0158231	cellulose synthase 6	CESA6 - cellulose synthase, expressed
PhHAL.2G071000	6.75189	-0.770625	0.220553	-3.49406	0.000475741	0.000965275	Peptidase M20/M25/M40 family protein	hydrolase, putative, expressed
PhHAL.2G071200	1.39804	0.695403	0.250231	2.77905	0.00545186	0.00941922	Peptidase M20/M25/M40 family protein	hydrolase, putative, expressed
PhHAL.2G071300	2.38277	-0.676356	0.183017	-3.6956	0.000219369	0.00046969	Peptidase M20/M25/M40 family protein	hydrolase, putative, expressed
PhHAL.2G071600	97.2825	-0.195209	0.0386254	-5.0539	4.32878e-07	1.33493e-06	decapping 1	mRNA-decapping enzyme, putative, expressed
PhHAL.2G071800	35.6707	0.162835	0.0606075	2.68671	0.00721597	0.0121829	#N/A	expressed protein
PhHAL.2G072000	5.36493	-1.32726	0.139105	-9.54141	1.40903e-21	1.69517e-20	NDR1/HIN1-like 2	harpin-induced protein 1 domain containing protein, expressed
PhHAL.2G072400	1.23788	-1.29206	0.309663	-4.17249	3.01294e-05	7.28419e-05	Leucine-rich repeat transmembrane protein kinase	SHR5-receptor-like kinase, putative, expressed
PhHAL.2G072700	6.36744	0.498268	0.120216	4.14479	3.40131e-05	8.16e-05	vesicle-associated membrane protein 724	vesicle-associated membrane protein, putative, expressed
PhHAL.2G073000	14.156	0.573267	0.0865488	6.62363	3.50488e-11	1.71818e-10	S-adenosyl-L-methionine-dependent methyltransferases superfamily protein	methyltransferase, putative, expressed
PhHAL.2G073200	1.93872	-2.43004	0.312636	-7.77276	7.67968e-15	5.36462e-14	pectin methylesterase 1	retrotransposon protein, putative, unclassified, expressed
PhHAL.2G073300	80.9424	-2.88709	0.159127	-18.1433	1.4502e-73	2.19355e-71	#N/A	#N/A
PhHAL.2G073900	114.916	0.194517	0.0542939	3.58267	0.000340096	0.000707974	transducin family protein / WD-40 repeat family protein	WD domain, G-beta repeat domain containing protein, expressed
PhHAL.2G074300	1.09651	0.874591	0.302865	2.88773	0.00388034	0.00685824	#N/A	expressed protein
PhHAL.2G074400	1.35852	1.2932	0.262872	4.91951	8.67615e-07	2.57688e-06	exocyst subunit exo70 family protein A2	exo70 exocyst complex subunit family protein, putative, expressed
PhHAL.2G074500	8.71385	0.249869	0.100922	2.47585	0.0132918	0.0213882	Pectin lyase-like superfamily protein	polygalacturonase, putative, expressed
PhHAL.2G074800	26.7789	0.520913	0.115719	4.50154	6.74615e-06	1.77687e-05	Cytidine/deoxycytidylate deaminase family protein	tRNA-specific adenosine deaminase, putative, expressed
PhHAL.2G075200	1.48708	-0.50213	0.20463	-2.45384	0.0141339	0.0226326	Pentatricopeptide repeat (PPR) superfamily protein	pentatricopeptide, putative, expressed
PhHAL.2G075400	1.04056	1.04416	0.317641	3.28724	0.00101175	0.00196402	ADPGLC-PPase large subunit	glucose-1-phosphate adenylyltransferase large subunit, putative, expressed
PhHAL.2G075500	101.156	0.801201	0.123698	6.47708	9.35158e-11	4.3773e-10	#N/A	expressed protein
PhHAL.2G075600	37.4596	0.419536	0.0778086	5.39189	6.97198e-08	2.35658e-07	Tim10/DDP family zinc finger protein	mitochondrial import inner membrane translocase subunit Tim, putative, expressed
PhHAL.2G075900	3.51072	-1.25351	0.191688	-6.5393	6.1809e-11	2.94759e-10	senescence-related gene 1	flavonol synthase/flavanone 3-hydroxylase, putative, expressed
PhHAL.2G076100	298.061	0.822486	0.290575	2.83055	0.00464682	0.00812186	#N/A	#N/A
PhHAL.2G076400	2.30043	0.788521	0.234888	3.357	0.000787922	0.00155218	Leucine-rich repeat protein kinase family protein	receptor kinase, putative, expressed
PhHAL.2G076700	55.2675	-0.407045	0.0500858	-8.12696	4.40203e-16	3.41882e-15	RING/FYVE/PHD zinc finger superfamily protein	TNP1, putative, expressed
PhHAL.2G077000	6.91939	2.40075	0.255072	9.41207	4.86469e-21	5.61835e-20	UDP-Glycosyltransferase superfamily protein	cytokinin-N-glucosyltransferase, putative, expressed
PhHAL.2G077200	18.4975	0.955539	0.126773	7.53737	4.79532e-14	3.09714e-13	UDP-Glycosyltransferase superfamily protein	UDP-glucoronosyl and UDP-glucosyl transferase domain containing protein, expressed
PhHAL.2G077600	10.7854	2.0789	0.231266	8.98923	2.48979e-19	2.52015e-18	UDP-Glycosyltransferase superfamily protein	cytokinin-N-glucosyltransferase 1, putative, expressed
PhHAL.2G077700	4.68165	0.402439	0.177933	2.26175	0.0237127	0.036363	maternal effect embryo arrest 60	expressed protein
PhHAL.2G077800	28.8988	0.20391	0.0872279	2.33767	0.0194046	0.0302814	Protein of unknown function (DUF3411)	expressed protein
PhHAL.2G078300	9.02883	0.731041	0.108823	6.71772	1.84595e-11	9.28468e-11	#N/A	expressed protein
PhHAL.2G078400	175.251	-0.143305	0.0619189	-2.3144	0.020646	0.0320348	Ras-related small GTP-binding family protein	ras-related protein, putative, expressed
PhHAL.2G078700	28.9629	0.420093	0.0895356	4.69191	2.70665e-06	7.51532e-06	RNA-binding (RRM/RBD/RNP motifs) family protein	RNA recognition motif containing protein, putative, expressed
PhHAL.2G078900	133.919	-0.217241	0.0474379	-4.57948	4.66129e-06	1.25362e-05	SNF7 family protein	SNF7 domain containing protein, putative, expressed
PhHAL.2G079100	15.5107	-0.205461	0.0701489	-2.92893	0.00340135	0.00608042	F-box/RNI-like superfamily protein	OsFBX136 - F-box domain containing protein, expressed
PhHAL.2G079200	36.4963	0.197062	0.0644904	3.05567	0.00224555	0.00413444	alfin-like 1	PHD finger protein, putative, expressed
PhHAL.2G079400	19.8375	0.191741	0.0717311	2.67305	0.00751645	0.0126495	reduced lateral root formation	cytochrome b5-like Heme/Steroid binding domain containing protein, expressed
PhHAL.2G080300	27.6339	0.654443	0.0929094	7.04388	1.86953e-12	1.03989e-11	aromatic and neutral transporter 1	transmembrane amino acid transporter protein, putative, expressed
PhHAL.2G080500	15.1039	-0.436322	0.135428	-3.22181	0.00127385	0.00244073	Protein of unknown function (DUF567)	DUF567 domain containing protein, putative, expressed
PhHAL.2G080600	13.3104	3.88882	0.7047	5.51841	3.42079e-08	1.19859e-07	#N/A	expressed protein
PhHAL.2G080800	1.22488	0.956606	0.372939	2.56505	0.0103161	0.016909	Protein of unknown function (DUF567)	DUF567 domain containing protein, putative, expressed
PhHAL.2G080900	23.6645	0.515752	0.157027	3.28448	0.0010217	0.00198271	#N/A	expressed protein
PhHAL.2G081200	37.721	0.397039	0.162702	2.44028	0.014676	0.0234207	NB-ARC domain-containing disease resistance protein	mla1, putative, expressed
PhHAL.2G081500	8.71303	1.20183	0.201708	5.95824	2.54976e-09	1.01969e-08	NB-ARC domain-containing disease resistance protein	mla1, putative, expressed
PhHAL.2G081600	63.3276	-0.296023	0.103296	-2.86577	0.00416001	0.00732287	Ribosomal protein L7Ae/L30e/S12e/Gadd45 family protein	ribosomal protein L7Ae, putative, expressed
PhHAL.2G081700	20.2558	0.674575	0.165869	4.06691	4.76414e-05	0.000112257	NAD-dependent glycerol-3-phosphate dehydrogenase family protein	glycerol-3-phosphate dehydrogenase, putative, expressed
PhHAL.2G081800	483.13	0.528319	0.0906801	5.82619	5.67083e-09	2.17465e-08	Protein kinase superfamily protein	ABC1 family domain containing protein, putative, expressed
PhHAL.2G082400	42.9608	-0.272328	0.118533	-2.29749	0.021591	0.0333419	NAC domain containing protein 32	NAC domain-containing protein 67, putative, expressed
PhHAL.2G085400	504.487	3.88448	0.261131	14.8756	4.74771e-50	2.85411e-48	terpene synthase 21	terpene synthase, putative, expressed
PhHAL.2G085700	3.06735	1.67871	0.230453	7.28439	3.23124e-13	1.92642e-12	Tryptophan/tyrosine permease	tryptophan/tyrosine permease family protein, putative, expressed
PhHAL.2G085900	12.7602	0.656808	0.141435	4.64387	3.41947e-06	9.35604e-06	transducin family protein / WD-40 repeat family protein	WD domain, G-beta repeat domain containing protein, expressed
PhHAL.2G086000	163.719	-0.237572	0.089058	-2.66761	0.0076393	0.0128355	pseudo-response regulator 7	response regulator receiver domain containing protein, expressed
PhHAL.2G086100	6.89014	-1.0474	0.248856	-4.20887	2.56651e-05	6.25893e-05	O-methyltransferase family protein	O-methyltransferase, putative, expressed
PhHAL.2G086300	18.2482	-0.238171	0.079093	-3.01128	0.00260145	0.00474085	#N/A	expressed protein
PhHAL.2G087000	116.517	0.227707	0.0469247	4.85261	1.21847e-06	3.55201e-06	mitochondrial acyl carrier protein 1	acyl carrier protein, putative, expressed
PhHAL.2G087100	4.45693	-0.379567	0.157961	-2.40292	0.0162649	0.025746	PENTATRICOPEPTIDE REPEAT 596	PPR repeat domain containing protein, putative, expressed
PhHAL.2G088200	45.9055	-0.287518	0.0526122	-5.46486	4.63266e-08	1.59901e-07	#N/A	DUF630/DUF632 domains containing protein, putative, expressed
PhHAL.2G088300	50.1449	-0.304871	0.0624013	-4.88565	1.03088e-06	3.03583e-06	alpha/beta-Hydrolases superfamily protein	expressed protein
PhHAL.2G088600	52.2461	-0.240924	0.0422483	-5.70256	1.18022e-08	4.35924e-08	kinase associated protein phosphatase	protein Kinase-associated protein phosphatase, putative, expressed
PhHAL.2G088700	21.8542	0.356041	0.0801213	4.44378	8.83937e-06	2.29831e-05	REF4-related 1	structural constituent of ribosome, putative, expressed
PhHAL.2G088800	3.4941	-0.451409	0.155183	-2.90889	0.00362717	0.00644174	#N/A	#N/A
PhHAL.2G089000	3.23567	-0.48011	0.156581	-3.06622	0.00216787	0.00400124	Major facilitator superfamily protein	transporter-related, putative, expressed
PhHAL.2G089100	37.097	0.316015	0.104962	3.01074	0.00260611	0.00474795	dolichyl-diphosphooligosaccharide-protein glycosyltransferase 48kDa subunit family protein	dolichyl-diphosphooligosaccharide--protein glycosyltransferase 48 kDasubunit precursor, putative, expressed
PhHAL.2G089400	33.8736	0.448354	0.183005	2.44995	0.0142875	0.022859	Cellulose synthase family protein	CESA8 - cellulose synthase, expressed
PhHAL.2G089600	1.2356	0.600842	0.273987	2.19296	0.02831	0.0426424	Shugoshin C terminus	shugoshin-1, putative, expressed
PhHAL.2G089900	57.8407	-0.550898	0.0620241	-8.88199	6.56749e-19	6.44921e-18	Acyl-CoA N-acyltransferases (NAT) superfamily protein	acetyltransferase, GNAT family, putative, expressed
PhHAL.2G090200	42.8282	0.243775	0.0543292	4.48699	7.22371e-06	1.89573e-05	SNF2 domain-containing protein / helicase domain-containing protein	DRD1, putative, expressed
PhHAL.2G090400	24.9618	-1.23968	0.10246	-12.0992	1.0666e-33	2.79402e-32	TBP-associated factor 12	Transcription initiation factor TFIID subunit A containing protein, expressed
PhHAL.2G090500	7.6786	1.05968	0.186341	5.68678	1.29458e-08	4.75449e-08	#N/A	#N/A
PhHAL.2G091000	13.6399	0.233046	0.0688216	3.38624	0.000708574	0.00140442	UDP-Glycosyltransferase superfamily protein	glycosyl transferase, group 1 domain containing protein, expressed
PhHAL.2G091100	2.91285	1.0285	0.221332	4.64686	3.37025e-06	9.22944e-06	guanosine nucleotide diphosphate dissociation inhibitor 1	rab GDP dissociation inhibitor alpha, putative, expressed
PhHAL.2G091300	11.5024	1.80497	0.221363	8.15389	3.5239e-16	2.76198e-15	Late embryogenesis abundant protein, group 2	late embryogenesis abundant protein, putative, expressed
PhHAL.2G091600	14.1543	0.492834	0.098235	5.01689	5.25142e-07	1.60129e-06	LRR and NB-ARC domains-containing disease resistance protein	WRKY123, expressed
PhHAL.2G091700	24.0149	0.337404	0.118342	2.8511	0.00435681	0.00764633	NB-ARC domain-containing disease resistance protein	disease resistance RPP13-like protein 1, putative, expressed
PhHAL.2G091800	4.94227	0.657975	0.140933	4.66872	3.03085e-06	8.34998e-06	Calcineurin-like metallo-phosphoesterase superfamily protein	Ser/Thr protein phosphatase family protein, putative, expressed
PhHAL.2G092100	22.816	-0.756684	0.153566	-4.92742	8.33212e-07	2.48256e-06	B12D protein	B12D protein, putative, expressed
PhHAL.2G092400	3.43668	2.84749	0.332515	8.56348	1.0951e-17	9.68399e-17	#N/A	#N/A
PhHAL.2G092700	12.7111	-0.266554	0.0899405	-2.96367	0.00303993	0.0054787	SBP (S-ribonuclease binding protein) family protein	S-RNase-binding protein, putative, expressed
PhHAL.2G092900	12.0918	0.927362	0.0852215	10.8818	1.40778e-27	2.56852e-26	F-box/RNI-like superfamily protein	OsFBD15 - F-box and FBD domain containing protein, expressed
PhHAL.2G093400	16.7799	0.35039	0.0818659	4.28005	1.86855e-05	4.64069e-05	RNI-like superfamily protein	OsFBD15 - F-box and FBD domain containing protein, expressed
PhHAL.2G093800	2.41698	-1.38211	0.178448	-7.74517	9.54548e-15	6.62357e-14	F-box family protein	OsFBD15 - F-box and FBD domain containing protein, expressed
PhHAL.2G094400	1.33774	1.5373	0.31413	4.89384	9.88872e-07	2.91941e-06	aldehyde oxidase 2	aldehyde oxidase, putative, expressed
PhHAL.2G094700	5.31141	1.11614	0.274581	4.06487	4.80592e-05	0.000113141	aldehyde oxidase 2	aldehyde oxidase, putative, expressed
PhHAL.2G094800	1.46661	1.27297	0.351529	3.62124	0.000293192	0.000615803	receptor lectin kinase	lectin-like receptor kinase, putative, expressed
PhHAL.2G094900	1.52386	0.774169	0.352921	2.1936	0.0282639	0.0425763	Concanavalin A-like lectin protein kinase family protein	lectin-like receptor kinase, putative, expressed
PhHAL.2G095600	3.16857	0.635225	0.154039	4.12381	3.72661e-05	8.88814e-05	F-box/RNI-like superfamily protein	OsFBLD8 - F-box, LRR and FBD domain containing protein, expressed
PhHAL.2G095800	292.671	0.16404	0.0516303	3.1772	0.00148707	0.00282102	Tetratricopeptide repeat (TPR)-like superfamily protein	tetratricopeptide repeat containing protein, putative, expressed
PhHAL.2G095900	1.61402	-1.25204	0.300832	-4.16193	3.15563e-05	7.60465e-05	Bifunctional inhibitor/lipid-transfer protein/seed storage 2S albumin superfamily protein	LTPL42 - Protease inhibitor/seed storage/LTP family protein precursor, expressed
PhHAL.2G096000	26.2812	-0.600995	0.231008	-2.60162	0.00927853	0.0153518	Bifunctional inhibitor/lipid-transfer protein/seed storage 2S albumin superfamily protein	LTPL40 - Protease inhibitor/seed storage/LTP family protein precursor, expressed
PhHAL.2G096500	10.4029	-0.557519	0.1616	-3.44999	0.0005606	0.00112612	Tic22-like family protein	tic22-like family domain containing protein, expressed
PhHAL.2G097000	13.9789	-1.72494	0.112785	-15.2941	8.36772e-53	5.58523e-51	#N/A	regulatory protein, putative, expressed
PhHAL.2G097400	105.372	-0.558805	0.118428	-4.71852	2.37562e-06	6.66125e-06	UDP-glucosyl transferase 85A7	cytokinin-O-glucosyltransferase 2, putative, expressed
PhHAL.2G098300	5.16142	0.405517	0.147897	2.74188	0.00610884	0.0104484	aspartate kinase 1	aspartokinase, chloroplast precursor, putative, expressed
PhHAL.2G098400	1.56031	-4.29803	0.301027	-14.2779	3.00581e-46	1.51145e-44	receptor kinase 3	serine/threonine-protein kinase receptor precursor, putative, expressed
PhHAL.2G098700	40.1273	0.55116	0.0936609	5.88463	3.98948e-09	1.55759e-08	DEA(D/H)-box RNA helicase family protein	DEAD-box ATP-dependent RNA helicase, putative, expressed
PhHAL.2G098800	11.7042	-2.61747	0.181155	-14.4488	2.54925e-47	1.36611e-45	Subtilisin-like serine endopeptidase family protein	subtilisin-like protease, putative, expressed
PhHAL.2G099000	2761	-0.386939	0.0537836	-7.19437	6.27499e-13	3.64264e-12	PGR5-LIKE A	expressed protein
PhHAL.2G099200	40.0545	-0.218378	0.0500278	-4.36513	1.27045e-05	3.23625e-05	carbon-nitrogen hydrolase family protein	glutamine-dependent NAD, putative, expressed
PhHAL.2G099500	12.8752	0.756732	0.119025	6.35774	2.0474e-10	9.25772e-10	Transmembrane protein 97, predicted	expressed protein
PhHAL.2G099600	1.66794	2.23741	0.289701	7.72317	1.13474e-14	7.79031e-14	Transmembrane protein 97, predicted	expressed protein
PhHAL.2G099800	1.42883	0.932768	0.272515	3.42281	0.000619783	0.00123838	DNAJ heat shock N-terminal domain-containing protein	dnaJ domain containing protein, expressed
PhHAL.2G100200	210.683	0.229292	0.0475812	4.81897	1.44304e-06	4.171e-06	spermidine synthase 1	spermidine synthase, putative, expressed
PhHAL.2G100300	92.3278	0.103519	0.0470802	2.19878	0.0278936	0.042086	Calcium-dependent lipid-binding (CaLB domain) family protein	lipid binding protein, putative, expressed
PhHAL.2G100400	11.8319	0.981718	0.0937796	10.4684	1.20722e-25	1.91078e-24	basic pentacysteine1	GAGA-binding protein, putative, expressed
PhHAL.2G100600	32.2143	0.279941	0.0806746	3.47	0.000520457	0.00105044	calcium-dependent protein kinase 16	CAMK_CAMK_like.32 - CAMK includes calcium/calmodulin depedent protein kinases, expressed
PhHAL.2G100900	18.9947	0.689218	0.10202	6.75571	1.42133e-11	7.23041e-11	Ribosomal protein L2 family	60S ribosomal protein L8, putative, expressed
PhHAL.2G101100	4.47823	-0.77013	0.14941	-5.15446	2.54359e-07	8.07371e-07	receptor-like protein kinase-related family protein	TKL_IRAK_DUF26-lf.4 - DUF26 kinases have homology to DUF26 containing loci, expressed
PhHAL.2G101600	1216.51	-0.274087	0.110831	-2.47302	0.0133977	0.0215475	UDP-Glycosyltransferase superfamily protein	starch synthase, putative, expressed
PhHAL.2G102000	8.36394	0.75646	0.118883	6.36305	1.97788e-10	8.95743e-10	poly(ADP-ribose) polymerase 2	poly synthetase 1, putative, expressed
PhHAL.2G102300	1.82604	-1.60968	0.500775	-3.21439	0.00130724	0.00250087	Pathogenesis-related thaumatin superfamily protein	thaumatin, putative, expressed
PhHAL.2G102500	27.6853	1.40443	0.105231	13.3462	1.24676e-40	4.76259e-39	Galactosyl transferase GMA12/MNN10 family protein	expressed protein
PhHAL.2G102700	71.3549	0.299164	0.0523815	5.71126	1.12141e-08	4.14938e-08	#N/A	expressed protein
PhHAL.2G103100	16.6908	0.357463	0.0785922	4.54833	5.40738e-06	1.44392e-05	BTB/POZ domain with WD40/YVTN repeat-like protein	B4-BTB4 - Bric-a-Brac, Tramtrack, Broad Complex BTB domain with B4 subfamily conserved sequence, expressed
PhHAL.2G103400	45.8699	-0.180276	0.0476572	-3.78276	0.000155099	0.000339326	Protein of unknown function (DUF1644)	expressed protein
PhHAL.2G103500	3.44957	-0.62986	0.146318	-4.30473	1.67189e-05	4.18552e-05	UDP-Glycosyltransferase superfamily protein	sterol 3-beta-glucosyltransferase, putative, expressed
PhHAL.2G103700	5.38303	-0.489799	0.184253	-2.65829	0.00785383	0.01317	AMP-dependent synthetase and ligase family protein	AMP-binding enzyme, putative, expressed
PhHAL.2G104000	11.0322	-0.466937	0.152775	-3.05637	0.00224038	0.00412735	RNA polymerase I subunit 43	DNA-directed RNA polymerase subunit, putative, expressed
PhHAL.2G104200	85.0259	-0.735089	0.0778741	-9.43945	3.74756e-21	4.37394e-20	heteroglycan glucosidase 1	glycosyl hydrolase, family 31, putative, expressed
PhHAL.2G104400	172.527	-0.165706	0.0632354	-2.62047	0.00878098	0.0146007	Tetratricopeptide repeat (TPR)-like superfamily protein	tetratricopeptide repeat domain containing protein, putative, expressed
PhHAL.2G104500	6.29142	0.820696	0.283961	2.89017	0.00385028	0.0068096	AWPM-19-like family protein	AWPM-19-like membrane family protein, putative, expressed
PhHAL.2G105100	55.5274	0.629905	0.158393	3.97685	6.98353e-05	0.000160775	cellulose synthase 6	CESA3 - cellulose synthase, expressed
PhHAL.2G105300	3.70662	1.03622	0.154856	6.69149	2.20917e-11	1.10317e-10	#N/A	#N/A
PhHAL.2G105900	140.953	0.210301	0.0942191	2.23205	0.0256118	0.0389852	Major facilitator superfamily protein	integral membrane transporter family protein, putative, expressed
PhHAL.2G106000	7.6302	0.647757	0.147744	4.38432	1.16348e-05	2.97672e-05	#N/A	transposon protein, putative, Pong sub-class, expressed
PhHAL.2G106400	2.08291	2.63081	0.31668	8.30747	9.77603e-17	8.03854e-16	#N/A	#N/A
PhHAL.2G106700	3.38237	-1.62959	0.513545	-3.17322	0.00150756	0.00285556	S-adenosyl-L-methionine-dependent methyltransferases superfamily protein	SAM dependent carboxyl methyltransferase, putative, expressed
PhHAL.2G106800	11115.9	-0.158545	0.0567334	-2.79456	0.00519709	0.00900892	photosystem I subunit E-2	photosystem I reaction center subunit IV A, chloroplast precursor, putative, expressed
PhHAL.2G106900	1.88359	1.28797	0.250577	5.14002	2.74711e-07	8.69469e-07	Transducin/WD40 repeat-like superfamily protein	WD domain, G-beta repeat domain containing protein, expressed
PhHAL.2G107000	0.840687	2.27819	0.407398	5.59203	2.24426e-08	8.02236e-08	#N/A	#N/A
PhHAL.2G107100	44.1805	0.467654	0.061161	7.64628	2.06882e-14	1.38681e-13	SU(VAR)3-9 homolog 2	histone-lysine N-methyltransferase, putative, expressed
PhHAL.2G107300	1.19225	1.02928	0.261888	3.93022	8.48666e-05	0.000192683	Disease resistance-responsive (dirigent-like protein) family protein	dirigent, putative, expressed
PhHAL.2G107800	170.862	0.579048	0.0929087	6.23244	4.59213e-10	2.00302e-09	60S acidic ribosomal protein family	60S acidic ribosomal protein, putative, expressed
PhHAL.2G108200	5.13536	1.53669	0.216328	7.10349	1.21642e-12	6.9095e-12	YUCCA 9	flavin monooxygenase, putative, expressed
PhHAL.2G108400	160.301	-0.11222	0.0434708	-2.58149	0.00983747	0.0162037	Protein kinase superfamily protein with octicosapeptide/Phox/Bem1p domain	protein kinase domain containing protein, expressed
PhHAL.2G108800	73.9635	-0.300253	0.0653874	-4.59191	4.39206e-06	1.18614e-05	serine carboxypeptidase-like 19	OsSCP56 - Putative Serine Carboxypeptidase homologue, expressed
PhHAL.2G108900	119.769	0.221476	0.0445263	4.97406	6.55664e-07	1.97616e-06	phosphate starvation response 1	myb-like DNA-binding domain containing protein, expressed
PhHAL.2G109100	1.277	-1.95397	0.245095	-7.97229	1.55759e-15	1.15471e-14	RNA-binding KH domain-containing protein	expressed protein
PhHAL.2G110300	81.9216	-0.126693	0.0440618	-2.87534	0.00403586	0.00712305	XB3 ortholog 5 in Arabidopsis thaliana	ankyrin repeat domain containing protein, expressed
PhHAL.2G110400	108.172	0.269503	0.0620586	4.34272	1.40732e-05	3.55977e-05	Protein of unknown function (DUF3317)	expressed protein
PhHAL.2G111500	203.381	0.234054	0.0690657	3.38887	0.00070182	0.00139236	Zinc-binding ribosomal protein family protein	60S ribosomal protein L44, putative, expressed
PhHAL.2G112000	18.1822	-1.10823	0.126782	-8.74127	2.3051e-18	2.15418e-17	plasma membrane intrinsic protein 2	aquaporin protein, putative, expressed
PhHAL.2G112100	56.485	-0.636299	0.130494	-4.87607	1.08218e-06	3.17344e-06	plasma membrane intrinsic protein 2	aquaporin protein, putative, expressed
PhHAL.2G112300	9.56312	2.6619	0.345669	7.70073	1.35296e-14	9.24109e-14	Peroxidase superfamily protein	peroxidase precursor, putative, expressed
PhHAL.2G112400	27.4475	0.350984	0.145104	2.41883	0.0155704	0.0247134	#N/A	EMB1303, putative, expressed
PhHAL.2G112600	116.325	0.279233	0.0817981	3.41368	0.000640907	0.00127813	ORMDL family protein	ORM1, putative, expressed
PhHAL.2G112800	2.4128	0.757618	0.182878	4.14275	3.43169e-05	8.22553e-05	#N/A	kinesin-like protein, identical, putative, expressed
PhHAL.2G112900	46.747	0.646921	0.0728772	8.87687	6.8769e-19	6.73893e-18	Prefoldin chaperone subunit family protein	expressed protein
PhHAL.2G113000	2.10489	2.25944	0.268162	8.42567	3.5869e-17	3.02772e-16	#N/A	#N/A
PhHAL.2G113300	46.9947	0.211484	0.0434133	4.8714	1.10808e-06	3.24483e-06	RNA-binding (RRM/RBD/RNP motifs) family protein	RNA recognition motif containing protein, expressed
PhHAL.2G113400	14.1445	1.14571	0.338773	3.38195	0.000719733	0.00142503	#N/A	transposon protein, putative, CACTA, En/Spm sub-class, expressed
PhHAL.2G113600	0.934743	1.55614	0.543141	2.86508	0.00416909	0.00733816	#N/A	#N/A
PhHAL.2G114300	6.85362	-1.4552	0.128689	-11.3079	1.1993e-29	2.46105e-28	Protein prenylyltransferase superfamily protein	tetratricopeptide repeat domain containing protein, expressed
PhHAL.2G114400	86.8357	-0.553216	0.0476013	-11.6219	3.19124e-31	7.24635e-30	Prolyl oligopeptidase family protein	OsPOP1 - Putative Prolyl Oligopeptidase homologue, expressed
PhHAL.2G114800	15.246	0.226989	0.077907	2.91359	0.00357295	0.00635326	glycosyl hydrolase family 10 protein / carbohydrate-binding domain-containing protein	glycosyl hydrolase family 10 protein, putative, expressed
PhHAL.2G115000	2.31027	-0.393132	0.151404	-2.59658	0.00941573	0.0155582	DNAJ heat shock N-terminal domain-containing protein	dnaJ domain containing protein, expressed
PhHAL.2G115200	1.23632	1.65816	0.28132	5.89421	3.7648e-09	1.4754e-08	glycosyl hydrolase family 10 protein / carbohydrate-binding domain-containing protein	glycosyl hydrolase family 10 protein, putative, expressed
PhHAL.2G115300	60.7129	-0.161379	0.0555075	-2.90734	0.00364515	0.00647122	#N/A	atuA, putative, expressed
PhHAL.2G115900	2.29378	0.595439	0.20243	2.94146	0.00326668	0.00585754	CAAX amino terminal protease family protein	CAAX amino terminal protease family protein, putative, expressed
PhHAL.2G116000	21.4339	-0.3462	0.0648045	-5.34223	9.18101e-08	3.06841e-07	Protein kinase superfamily protein	ELMO/CED-12 family protein, putative, expressed
PhHAL.2G116200	1.13764	1.38423	0.430823	3.213	0.00131358	0.00251173	#N/A	universal stress protein domain containing protein, putative, expressed
PhHAL.2G116300	512.721	-0.358987	0.0396125	-9.06246	1.27536e-19	1.31296e-18	Regulator of chromosome condensation (RCC1) family protein	Regulator of chromosome condensation domain containing protein, expressed
PhHAL.2G116800	38.4327	0.355916	0.149441	2.38164	0.0172356	0.0271543	Protein of unknown function (DUF1218)	fiber protein Fb34, putative, expressed
PhHAL.2G116900	1.91312	-1.57189	0.204394	-7.69048	1.46581e-14	9.96113e-14	Thioesterase superfamily protein	thioesterase family protein, putative, expressed
PhHAL.2G117300	16.3503	0.763542	0.0985387	7.74865	9.28739e-15	6.45882e-14	copper ion binding	expressed protein
PhHAL.2G118100	84.1562	-1.38286	0.065014	-21.2701	2.14685e-100	7.89536e-98	non-intrinsic ABC protein 8	ABC transporter, ATP-binding protein, putative, expressed
PhHAL.2G119300	50.8531	0.985204	0.103932	9.47928	2.56039e-21	3.02409e-20	senescence-associated gene 12	thiol protease SEN102 precursor, putative, expressed
PhHAL.2G119800	38.8836	-0.159398	0.0671268	-2.37458	0.017569	0.0276372	DHHC-type zinc finger family protein	zinc finger family protein, putative, expressed
PhHAL.2G119900	8.60325	1.87443	0.175507	10.6801	1.26141e-26	2.1567e-25	TCP-1/cpn60 chaperonin family protein	T-complex protein, putative, expressed
PhHAL.2G120200	75.583	0.551592	0.0633433	8.70798	3.09329e-18	2.85801e-17	Calcineurin-like metallo-phosphoesterase superfamily protein	Ser/Thr protein phosphatase family protein, putative, expressed
PhHAL.2G120700	7.51707	-0.537594	0.0798781	-6.73018	1.69453e-11	8.54832e-11	mannosyltransferase family protein	GPI mannosyltransferase 1, putative, expressed
PhHAL.2G120800	33.2512	-0.759778	0.0591963	-12.8349	1.04553e-37	3.44035e-36	non-intrinsic ABC protein 11	ABC transporter, ATP-binding protein, putative, expressed
PhHAL.2G120900	38.8137	1.10633	0.14932	7.40911	1.2715e-13	7.9204e-13	#N/A	expressed protein
PhHAL.2G121100	12.4337	1.29991	0.227076	5.72453	1.03719e-08	3.84837e-08	RING domain ligase1	copine, putative, expressed
PhHAL.2G121600	1109.07	-0.243545	0.0400352	-6.08326	1.17764e-09	4.90406e-09	Tetratricopeptide repeat (TPR)-like superfamily protein	expressed protein
PhHAL.2G121700	168.057	0.288864	0.0386462	7.47458	7.7452e-14	4.92604e-13	#N/A	expressed protein
PhHAL.2G121900	106.983	0.494556	0.0566431	8.73109	2.5222e-18	2.35121e-17	Ergosterol biosynthesis ERG4/ERG24 family	delta14-sterol reductase, putative, expressed
PhHAL.2G122100	1.2645	1.82912	0.299638	6.10444	1.03165e-09	4.32296e-09	#N/A	#N/A
PhHAL.2G122200	2.5577	2.9549	0.285662	10.344	4.45338e-25	6.80746e-24	#N/A	expressed protein
PhHAL.2G122300	35.0302	-0.140092	0.044797	-3.12726	0.00176446	0.00331179	PCF11P-similar protein 4	ZOS9-20 - C2H2 zinc finger protein, expressed
PhHAL.2G122400	10.663	-0.357989	0.0906885	-3.94746	7.89859e-05	0.000180446	Protein kinase superfamily protein	CTR1-like protein kinase, putative, expressed
PhHAL.2G123600	256.319	-0.13862	0.0398587	-3.47779	0.000505567	0.00102115	histidine-containing phosphotransfer factor 5	histidine-containing phosphotransfer protein, putative, expressed
PhHAL.2G123900	50.7736	-0.663665	0.161527	-4.1087	3.97895e-05	9.4587e-05	GDSL-like Lipase/Acylhydrolase superfamily protein	GDSL-like lipase/acylhydrolase, putative, expressed
PhHAL.2G124000	26.2844	0.407757	0.121984	3.3427	0.000829667	0.00163047	uridine-ribohydrolase 1	inosine-uridine preferring nucleoside hydrolase family protein, putative, expressed
PhHAL.2G124300	132.569	0.212997	0.067618	3.15	0.00163268	0.0030795	Ribosomal protein L1p/L10e family	L1P family of ribosomal proteins domain containing protein, expressed
PhHAL.2G124500	5.73443	-0.622133	0.13949	-4.46006	8.19356e-06	2.13828e-05	nuclear factor Y, subunit B11	histone-like transcription factor and archaeal histone, putative, expressed
PhHAL.2G124600	231.575	0.490256	0.0781285	6.275	3.4963e-10	1.54443e-09	Ubiquitin supergroup;Ribosomal protein L40e	ubiquitin fusion protein, putative, expressed
PhHAL.2G125100	99.6583	0.521914	0.0831757	6.27484	3.49991e-10	1.54566e-09	Ribosomal protein S25 family protein	40S ribosomal protein S25, putative, expressed
PhHAL.2G125700	10.6684	-0.315817	0.0880656	-3.58616	0.000335587	0.000699363	alpha/beta-Hydrolases superfamily protein	calmodulin-binding heat-shock protein, putative, expressed
PhHAL.2G125800	18.7771	1.35183	0.110146	12.2731	1.26373e-34	3.5011e-33	cleavage and polyadenylation specificity factor 100	metallo-beta-lactamase, putative, expressed
PhHAL.2G125900	18.4356	0.369166	0.0718178	5.14032	2.74273e-07	8.68229e-07	#N/A	expressed protein
PhHAL.2G126100	2.61464	0.426931	0.172301	2.47781	0.013219	0.0212801	#N/A	expressed protein
PhHAL.2G126300	8.43348	0.388656	0.12243	3.17451	0.00150092	0.00284528	#N/A	expressed protein
PhHAL.2G127100	76.5065	-0.375723	0.0696414	-5.39512	6.84793e-08	2.31757e-07	NAD(P)-binding Rossmann-fold superfamily protein	oxidoreductase, short chain dehydrogenase/reductase family domain containing family, expressed
PhHAL.2G127200	313.975	0.205508	0.0822713	2.49794	0.0124918	0.0201963	Major facilitator superfamily protein	transporter, major facilitator family, putative, expressed
PhHAL.2G127300	14.2517	-0.288726	0.0740836	-3.8973	9.72717e-05	0.000219309	Ring/U-Box superfamily protein	protein binding protein, putative, expressed
PhHAL.2G127500	12.1839	1.35584	0.112374	12.0654	1.60879e-33	4.16774e-32	Nucleotidyltransferase family protein	expressed protein
PhHAL.2G127700	16.0978	-0.361872	0.0916013	-3.95051	7.7985e-05	0.000178327	2-oxoglutarate (2OG) and Fe(II)-dependent oxygenase superfamily protein	gibberellin 20 oxidase 2, putative, expressed
PhHAL.2G128300	41.0313	0.382409	0.122737	3.11567	0.0018353	0.00343405	ACT-like superfamily protein	ACT domain containing protein, expressed
PhHAL.2G128600	12.6761	-0.268323	0.0746092	-3.59638	0.00032268	0.000673962	#N/A	expressed protein
PhHAL.2G128900	7.91881	0.60647	0.143845	4.21614	2.48523e-05	6.07019e-05	#N/A	expressed protein
PhHAL.2G130900	39.904	0.332858	0.135519	2.45617	0.0140427	0.0225013	Calcium-dependent lipid-binding (CaLB domain) family protein	C2 domain containing protein, putative, expressed
PhHAL.2G131900	2.20192	0.513677	0.209139	2.45615	0.0140435	0.0225013	alpha/beta-Hydrolases superfamily protein	lipase, putative, expressed
PhHAL.2G132600	40.4575	0.582102	0.133398	4.36365	1.27912e-05	3.25701e-05	#N/A	ribonuclease H2 subunit B, putative, expressed
PhHAL.2G133000	99.0567	-0.244317	0.0520043	-4.69801	2.62706e-06	7.32141e-06	1-phosphatidylinositol-4-phosphate 5-kinases;zinc ion binding;1-phosphatidylinositol-3-phosphate 5-kinases	phosphatidylinositol-4-phosphate 5-Kinase, putative, expressed
PhHAL.2G134100	85.7227	0.332151	0.0506982	6.55153	5.69507e-11	2.72631e-10	Histidyl-tRNA synthetase 1	tRNA synthetase class II core domain containing protein, expressed
PhHAL.2G134600	10.3044	-0.615017	0.0947255	-6.49262	8.43563e-11	3.96936e-10	Pollen Ole e 1 allergen and extensin family protein	POEI23 - Pollen Ole e I allergen and extensin family protein precursor, expressed
PhHAL.2G134700	13.348	0.410594	0.12542	3.27375	0.00106131	0.00205618	DYNAMIN-like 1E	dynamin family protein, putative, expressed
PhHAL.2G134800	99.3738	0.348921	0.0428801	8.13712	4.04799e-16	3.15824e-15	RUB1 conjugating enzyme 1	ubiquitin-conjugating enzyme, putative, expressed
PhHAL.2G135000	105.93	0.266071	0.0399619	6.65812	2.77357e-11	1.37295e-10	lipase 1	triacylglycerol lipase 1 precursor, putative, expressed
PhHAL.2G135100	8.96821	0.57614	0.089053	6.46963	9.8243e-11	4.59284e-10	Pseudouridine synthase family protein	RNA pseudouridine synthase, putative, expressed
PhHAL.2G135200	54.4066	0.229537	0.0778082	2.95003	0.00317743	0.00570678	PRP38 family protein	transposon protein, putative, CACTA, En/Spm sub-class, expressed
PhHAL.2G135300	152.879	-0.421089	0.0554556	-7.59326	3.11947e-14	2.05727e-13	CAX interacting protein 4	CAX-interacting protein 4, putative, expressed
PhHAL.2G135600	4.21123	1.55458	0.165312	9.40393	5.25625e-21	6.04453e-20	homolog of RAD51 D	DNA repair protein RAD51 homolog 4, putative, expressed
PhHAL.2G135700	23.9482	0.433488	0.0637618	6.79855	1.05674e-11	5.44959e-11	#N/A	expressed protein
PhHAL.2G136000	145.469	0.473046	0.103711	4.56118	5.08676e-06	1.36335e-05	cytochrome P450, family 76, subfamily C, polypeptide 4	cytochrome P450, putative, expressed
PhHAL.2G136600	1.2896	2.3842	0.288323	8.26918	1.34883e-16	1.0947e-15	cullin 1	cullin, putative, expressed
PhHAL.2G136700	36.1397	0.270111	0.0639172	4.22595	2.37931e-05	5.8297e-05	UNC-50 family protein	unc-50, putative, expressed
PhHAL.2G137000	184.993	0.484842	0.186615	2.59808	0.00937465	0.0155013	#N/A	expressed protein
PhHAL.2G137100	18.5378	-0.437218	0.0698978	-6.25511	3.97236e-10	1.74364e-09	#N/A	expressed protein
PhHAL.2G137500	1.33782	0.693023	0.22049	3.1431	0.0016717	0.00314739	Class II aminoacyl-tRNA and biotin synthetases superfamily protein	tRNA synthetases class II domain containing protein, expressed
PhHAL.2G137600	4146.47	0.285022	0.0427024	6.6746	2.479e-11	1.23299e-10	sodium:hydrogen antiporter 1	Citrate transporter protein, putative, expressed
PhHAL.2G137700	22.3002	-0.315633	0.105941	-2.97933	0.00288878	0.00522436	#N/A	#N/A
PhHAL.2G137800	1.22265	-0.863948	0.206806	-4.17759	2.94617e-05	7.13102e-05	#N/A	#N/A
PhHAL.2G138700	4.29786	-0.378697	0.114825	-3.29803	0.000973661	0.0018942	#N/A	expressed protein
PhHAL.2G139000	0.86372	-1.43464	0.238614	-6.01239	1.82803e-09	7.44065e-09	#N/A	#N/A
PhHAL.2G140400	2.30838	1.03828	0.229949	4.51526	6.32379e-06	1.6729e-05	protein arginine methyltransferase 3	ZOS7-13 - C2H2 zinc finger protein, expressed
PhHAL.2G141700	3.30199	-1.509	0.168358	-8.96301	3.15945e-19	3.18082e-18	Protein of unknown function (DUF3223)	DCL, chloroplast precursor, putative, expressed
PhHAL.2G141800	41.1307	1.13002	0.225841	5.00361	5.6267e-07	1.71155e-06	#N/A	#N/A
PhHAL.2G142000	1.60394	3.18324	0.420074	7.5778	3.51456e-14	2.30486e-13	DNA binding	transposon protein, putative, Pong sub-class, expressed
PhHAL.2G142400	74.5822	-0.940591	0.0615325	-15.2861	9.46605e-53	6.29593e-51	myo-inositol polyphosphate 5-phosphatase 2	expressed protein
PhHAL.2G142600	20.1352	0.653834	0.0919358	7.11186	1.14492e-12	6.52117e-12	Ribosomal protein L2 family	60S ribosomal protein L8, putative, expressed
PhHAL.2G143400	43.2584	0.896776	0.102364	8.76064	1.94151e-18	1.82989e-17	MUTL protein homolog 3	expressed protein
PhHAL.2G143600	75.0849	0.272846	0.0705038	3.86994	0.000108862	0.000243886	calmodulin-binding receptor-like cytoplasmic kinase 3	wall-associated receptor kinase-like 20 precursor, putative, expressed
PhHAL.2G147100	35.5189	-2.50576	0.116677	-21.476	2.61137e-102	1.02039e-99	DNA/RNA polymerases superfamily protein	DNA-directed RNA polymerase 1B, mitochondrial precursor, putative, expressed
PhHAL.2G147200	1.12139	-0.724668	0.266079	-2.72351	0.00645924	0.0110016	#N/A	#N/A
PhHAL.2G147900	150.088	0.343191	0.0602013	5.70072	1.193e-08	4.40295e-08	AMP-dependent synthetase and ligase family protein	acyl-CoA synthetase protein, putative, expressed
PhHAL.2G148700	1.88173	3.32247	0.278241	11.941	7.2375e-33	1.80754e-31	#N/A	#N/A
PhHAL.2G148800	6.16197	-3.27068	0.226468	-14.4421	2.81037e-47	1.49748e-45	Aldolase-type TIM barrel family protein	indole-3-glycerol phosphate synthase, chloroplast precursor, putative, expressed
PhHAL.2G149900	1.16322	0.845991	0.262482	3.22304	0.00126837	0.00243147	Plant protein of unknown function (DUF247)	plant protein of unknown function domain containing protein, expressed
PhHAL.2G150000	2.23683	1.74877	0.256104	6.82834	8.59033e-12	4.46936e-11	#N/A	#N/A
PhHAL.2G150100	350.646	-0.705694	0.0553576	-12.7479	3.20157e-37	1.01434e-35	Sec14p-like phosphatidylinositol transfer family protein	CRAL/TRIO domain containing protein, expressed
PhHAL.2G150900	88.8975	1.22012	0.127427	9.57503	1.01829e-21	1.23939e-20	Ribosomal protein L19 family protein	50S ribosomal protein L19, chloroplast precursor, putative, expressed
PhHAL.2G154600	1.99098	2.10252	0.306226	6.86592	6.60663e-12	3.47878e-11	white-brown complex homolog protein 11	white-brown complex homolog protein 11, putative, expressed
PhHAL.2G156500	4.33736	0.536693	0.228909	2.34457	0.0190491	0.0297788	cinnamoyl coa reductase 1	dehydrogenase, putative, expressed
PhHAL.2G156600	5.70739	-2.81298	0.288527	-9.74946	1.85461e-22	2.3809e-21	#N/A	#N/A
PhHAL.2G158900	89.7778	-0.225231	0.0471107	-4.7809	1.74511e-06	4.99182e-06	Sec1/munc18-like (SM) proteins superfamily	Sec1 family transport protein, putative, expressed
PhHAL.2G159000	5.94103	3.75125	0.263816	14.2192	6.96819e-46	3.48521e-44	#N/A	expressed protein
PhHAL.2G159100	4.69928	2.95066	0.393457	7.49933	6.41437e-14	4.10255e-13	#N/A	expressed protein
PhHAL.2G159300	2.12198	-0.811989	0.145175	-5.59319	2.22932e-08	7.97353e-08	#N/A	#N/A
PhHAL.2G160900	21.7731	-1.20529	0.222029	-5.42853	5.68203e-08	1.94164e-07	Galactose oxidase/kelch repeat superfamily protein	kelch repeat protein, putative, expressed
PhHAL.2G161000	83.1795	-0.135154	0.0426736	-3.16716	0.00153937	0.00291258	FRIGIDA-like protein	frigida, putative, expressed
PhHAL.2G163800	10.5948	0.768279	0.17752	4.32785	1.5057e-05	3.79123e-05	#N/A	#N/A
PhHAL.2G164300	31.1457	-0.971736	0.0666093	-14.5886	3.31983e-48	1.826e-46	2-phosphoglycolate phosphatase 2	4-nitrophenylphosphatase, putative, expressed
PhHAL.2G164400	3.03479	2.5196	0.239578	10.5168	7.22602e-26	1.16837e-24	alpha-amylase-like	alpha-amylase precursor, putative, expressed
PhHAL.2G164900	19.0109	0.55039	0.09306	5.91435	3.33182e-09	1.31312e-08	Phototropic-responsive NPH3 family protein	BTBN18 - Bric-a-Brac, Tramtrack, Broad Complex BTB domain with non-phototropic hypocotyl 3 NPH3 domain, expressed
PhHAL.2G167800	17.4853	0.197671	0.0797592	2.47835	0.0131993	0.0212522	trithorax-like protein 2	histone-lysine N-methyltransferase, H3 lysine-4 specific ATX1, putative, expressed
[truncated: 10,635 more rows]

## Sheet: GEGene
GeneID	baseMean	log2FoldChange	lfcSE	stat	pvalue	padj	arabi.defline	rice.defline
PhHAL.1G005100	704.977	-0.719037	0.209252	-3.43623	0.000589864	0.0270364	Glycosyl hydrolases family 32 protein	glycosyl hydrolases, putative, expressed
PhHAL.1G005900	36.0452	-0.434535	0.121904	-3.56457	0.000364452	0.0204972	from the Czech \'roh\' meaning \'corner\'	expressed protein
PhHAL.1G007000	2.38525	1.67725	0.495951	3.38189	0.000719884	0.030277	Protein kinase superfamily protein	protein kinase, putative, expressed
PhHAL.1G010300	112.389	-0.712668	0.206856	-3.44523	0.00057057	0.0263755	Heat shock protein 70 (Hsp 70) family protein	DnaK family protein, putative, expressed
PhHAL.1G011700	43.3933	-0.605871	0.172568	-3.51092	0.000446557	0.0232665	#N/A	canopy homolog 2 precursor, putative, expressed
PhHAL.1G011900	9.24704	-0.846811	0.22857	-3.70483	0.000211535	0.015138	glutamate receptor 3.3	glutamate receptor, putative, expressed
PhHAL.1G014300	157.807	0.574258	0.136297	4.21329	2.51673e-05	0.00424658	ubiquitin-conjugating enzyme 28	ubiquitin-conjugating enzyme, putative, expressed
PhHAL.1G015600	19.5371	-3.2016	0.706298	-4.53293	5.81702e-06	0.00167167	terpene synthase 14	terpene synthase, putative, expressed
PhHAL.1G016700	14.5331	-1.11921	0.289078	-3.87166	0.000108097	0.010041	Calcium-binding EF-hand family protein	EF hand family protein, putative, expressed
PhHAL.1G021500	47.3777	-1.08598	0.290329	-3.74051	0.000183645	0.0138351	calcium-dependent protein kinase 16	CAMK_CAMK_like.12 - CAMK includes calcium/calmodulin depedent protein kinases, expressed
PhHAL.1G023100	17.2756	-0.777964	0.217717	-3.57328	0.000352532	0.0201228	seven in absentia of Arabidopsis 2	seven in absentia protein family domain containing protein, expressed
PhHAL.1G034100	55.8259	0.84471	0.216945	3.89366	9.8743e-05	0.00976387	chloroplast import apparatus 2	CCT motif family protein, expressed
PhHAL.1G034800	503.621	0.39228	0.0954964	4.1078	3.99451e-05	0.00556568	Translation initiation factor IF2/IF5	expressed protein
PhHAL.1G035000	215.735	-0.284117	0.0715753	-3.96949	7.20278e-05	0.0080679	HOPW1-1-interacting 2	protein phosphatase 2C, putative, expressed
PhHAL.1G037600	3.6931	-1.53252	0.41426	-3.69942	0.000216092	0.015294	Leucine-rich receptor-like protein kinase family protein	phytosulfokine receptor precursor, putative, expressed
PhHAL.1G046800	46.0891	-0.926002	0.194359	-4.76439	1.89426e-06	0.000733442	Protein kinase superfamily protein	protein kinase, putative, expressed
PhHAL.1G049300	29.9118	-0.340784	0.101599	-3.3542	0.000795957	0.0324595	O-fucosyltransferase family protein	protein-O-fucosyltransferase 1, putative, expressed
PhHAL.1G063300	8.28027	-0.888744	0.282505	-3.14594	0.00165553	0.0485623	Protein kinase superfamily protein	BRASSINOSTEROID INSENSITIVE 1-associated receptor kinase 1 precursor, putative, expressed
PhHAL.1G067000	9.91993	-0.77603	0.204471	-3.79531	0.000147458	0.0123658	Calcium-binding EF-hand family protein	serine/threonine-protein phosphatase 2A regulatory subunit B subunitbeta, putative, expressed
PhHAL.1G085600	118.465	-0.603896	0.181411	-3.32889	0.000871927	0.0341586	#N/A	expressed protein
PhHAL.1G087400	28.9779	-0.428409	0.134613	-3.18252	0.00145998	0.0452815	Peptidase C13 family	GPI-anchor transamidase precursor, putative, expressed
PhHAL.1G089200	4.13616	-1.01612	0.262591	-3.8696	0.000109015	0.0100754	Calcium-binding EF hand family protein	calcium-binding EF hand family protein, putative, expressed
PhHAL.1G102900	3.4359	-1.00256	0.316734	-3.16529	0.00154928	0.0469551	transcription initiation factor IIA gamma chain / TFIIA-gamma (TFIIA-S)	transcription initiation factor IIA gamma chain, putative, expressed
PhHAL.1G110100	202.839	-0.370218	0.095268	-3.88607	0.000101881	0.00992689	VIRB2-interacting protein 2	reticulon domain containing protein, putative, expressed
PhHAL.1G110400	70.323	0.391552	0.108948	3.59392	0.000325738	0.0192131	#N/A	expressed protein
PhHAL.1G146400	33.6206	0.676538	0.198231	3.41287	0.000642826	0.0286268	Tyrosine transaminase family protein	aminotransferase, classes I and II, domain containing protein, expressed
PhHAL.1G146900	7.4448	-2.24222	0.431944	-5.191	2.09164e-07	0.000153877	Protein of unknown function, DUF538	DUF538 domain containing protein, putative, expressed
PhHAL.1G151800	200.839	-0.554619	0.176824	-3.13656	0.00170941	0.049511	Calcium-dependent lipid-binding (CaLB domain) family protein	expressed protein
PhHAL.1G160800	10.48	-0.667541	0.207061	-3.22388	0.00126465	0.0420952	Oligosaccharyltransferase complex/magnesium transporter family protein	AGAP008475-PA, putative, expressed
PhHAL.1G169600	56.2915	2.01155	0.481493	4.17772	2.9444e-05	0.00458927	Nodulin MtN21 /EamA-like transporter family protein	integral membrane protein DUF6 domain containing protein, expressed
PhHAL.1G195100	76.6088	-0.485156	0.108749	-4.46124	8.14852e-06	0.00205298	Sec1/munc18-like (SM) proteins superfamily	Sec1 family transport protein, putative, expressed
PhHAL.1G222700	6.5452	-1.77735	0.458896	-3.8731	0.00010746	0.010041	WRKY DNA-binding protein 11	WRKY51, expressed
PhHAL.1G236400	13.258	-1.02317	0.29577	-3.45933	0.000541515	0.026004	#N/A	expressed protein
PhHAL.1G243800	103.97	-0.470937	0.146674	-3.21078	0.00132374	0.0436313	TUDOR-SN protein 1	TUDOR protein with multiple SNc domains, putative, expressed
PhHAL.1G250100	207.066	0.304814	0.0967641	3.15008	0.00163228	0.0481792	Iron-sulphur cluster biosynthesis family protein	expressed protein
PhHAL.1G250500	39.9234	-0.917696	0.292477	-3.13767	0.00170297	0.0494227	F1F0-ATPase inhibitor protein, putative	expressed protein
PhHAL.1G253900	137.982	-0.357643	0.108568	-3.2942	0.000987039	0.0368511	UDP-Glycosyltransferase superfamily protein	digalactosyldiacylglycerol synthase, chloroplast precursor, putative, expressed
PhHAL.1G264600	111.443	-0.415601	0.123874	-3.35502	0.000793582	0.0324346	chloride channel C	chloride channel protein, putative, expressed
PhHAL.1G267000	9.79238	-2.47088	0.442491	-5.58402	2.35015e-08	3.08743e-05	Seven transmembrane MLO family protein	MLO domain containing protein, putative, expressed
PhHAL.1G271000	9.12833	-1.57755	0.483904	-3.26006	0.0011139	0.0390247	Calmodulin-binding protein	calmodulin binding protein, putative, expressed
PhHAL.1G279000	3.16574	-1.94518	0.475402	-4.09166	4.28304e-05	0.0057312	Copper transport protein family	expressed protein
PhHAL.1G279300	4.73367	-1.59371	0.458525	-3.47572	0.000509479	0.0254541	Copper transport protein family	heavy metal transport/detoxification protein, putative, expressed
PhHAL.1G288700	98.1561	-0.456046	0.134212	-3.39796	0.000678911	0.0294494	bromodomain and extraterminal domain protein 10	bromodomain domain containing protein, expressed
PhHAL.1G293100	10.8187	-1.05782	0.291386	-3.6303	0.000283088	0.0180433	Protein of unknown function (DUF1218)	expressed protein
PhHAL.1G319000	26.9388	-0.45108	0.139662	-3.22979	0.00123882	0.0415202	Autophagy-related protein 13	expressed protein
PhHAL.1G332200	1004.41	-0.729443	0.180849	-4.03344	5.4967e-05	0.00687723	plasma membrane intrinsic protein 1;4	aquaporin protein, putative, expressed
PhHAL.1G344400	23.828	-0.911633	0.285066	-3.19797	0.00138398	0.0446563	Protein of unknown function (DUF581)	DUF581 domain containing protein, expressed
PhHAL.1G344900	18.4488	-0.756681	0.217001	-3.487	0.00048848	0.0249559	SBP (S-ribonuclease binding protein) family protein	expressed protein
PhHAL.1G345600	7.59051	1.38885	0.410159	3.38612	0.000708892	0.0302159	Plant invertase/pectin methylesterase inhibitor superfamily protein	invertase/pectin methylesterase inhibitor family protein, putative, expressed
PhHAL.1G351200	40.242	-0.48879	0.148096	-3.30049	0.000965171	0.0365256	Target of Myb protein 1	VHS and GAT domain containing protein, expressed
PhHAL.1G355900	793.218	0.423466	0.122917	3.44514	0.000570761	0.0263755	P-loop containing nucleoside triphosphate hydrolases superfamily protein	DNA-binding protein, putative, expressed
PhHAL.1G356800	361.98	0.529661	0.168001	3.15273	0.00161753	0.0479834	alpha/beta-Hydrolases superfamily protein	hydrolase, alpha/beta fold family domain containing protein, expressed
PhHAL.1G361600	28.7163	0.47873	0.137056	3.49295	0.000477713	0.0245421	#N/A	class E vacuolar protein-sorting machinery protein HSE1, putative, expressed
PhHAL.1G365400	21.9095	-0.58423	0.165688	-3.52607	0.00042177	0.0224846	2-oxoglutarate (2OG) and Fe(II)-dependent oxygenase superfamily protein	expressed protein
PhHAL.1G366000	8.71906	-1.98393	0.522377	-3.79788	0.000145937	0.012353	#N/A	#N/A
PhHAL.1G381200	134.598	-0.480335	0.145034	-3.31188	0.000926711	0.0353611	#N/A	erwinia induced protein 2, putative, expressed
PhHAL.1G383200	141.174	-0.353426	0.100564	-3.51445	0.000440658	0.0230604	ADP-ribosylation factor-like A1A	ADP-ribosylation factor, putative, expressed
PhHAL.1G385500	4.84045	-0.860367	0.273162	-3.14966	0.00163461	0.0481792	RING/U-box superfamily protein	RING finger protein, putative, expressed
PhHAL.1G390400	78.5956	-0.510121	0.141876	-3.59554	0.000323713	0.0192056	membrane-anchored ubiquitin-fold protein 6 precursor	membrane-anchored ubiquitin-fold protein, putative, expressed
PhHAL.1G395000	2.31437	-2.17494	0.575532	-3.77901	0.000157455	0.0128879	Phosphate-responsive 1 family protein	phosphate-induced protein 1 conserved region domain containing protein, expressed
PhHAL.1G395900	1.61486	-3.543	0.65473	-5.41139	6.25376e-08	6.37001e-05	#N/A	expressed protein
PhHAL.1G396900	20.1218	-1.88707	0.428533	-4.40356	1.06488e-05	0.00238845	RING/U-box superfamily protein	zinc finger, C3HC4 type domain containing protein, expressed
PhHAL.1G398300	109.82	-0.414001	0.118427	-3.49584	0.000472579	0.0243464	Adenine nucleotide alpha hydrolases-like superfamily protein	BTB1 - Bric-a-Brac,Tramtrack, Broad Complex BTB domain, expressed
PhHAL.1G399100	7.34548	-0.745718	0.214541	-3.47587	0.000509195	0.0254541	#N/A	expressed protein
PhHAL.1G402300	2.05817	1.45231	0.455904	3.18556	0.00144473	0.0452815	RING-H2 finger C1A	zinc finger, C3HC4 type domain containing protein, expressed
PhHAL.1G404800	8.81373	-1.34852	0.350855	-3.84354	0.000121273	0.0107751	MAPK/ERK kinase kinase 1	STE_MEKK_ste11_MAP3K.14 - STE kinases include homologs to sterile 7, sterile 11 and sterile 20 from yeast, expressed
PhHAL.1G413900	112.751	-1.05563	0.291105	-3.6263	0.000287513	0.0181716	HSP20-like chaperones superfamily protein	hsp20/alpha crystallin family protein, putative, expressed
PhHAL.1G414800	40.864	-0.778925	0.238555	-3.26518	0.00109394	0.0387954	lysine-ketoglutarate reductase/saccharopine dehydrogenase bifunctional enzyme	saccharopine dehydrogenase, putative, expressed
PhHAL.1G420300	5.79934	-1.51897	0.462734	-3.2826	0.00102854	0.0376814	hydroxycinnamoyl-CoA shikimate/quinate hydroxycinnamoyl transferase	transferase family protein, putative, expressed
PhHAL.1G433400	4.53331	-1.56021	0.405721	-3.84553	0.000120294	0.01074	#N/A	#N/A
PhHAL.1G433500	1.79174	-1.98669	0.450537	-4.4096	1.03564e-05	0.00235154	3-ketoacyl-CoA synthase 12	3-ketoacyl-CoA synthase, putative, expressed
PhHAL.1G435100	41.8475	0.690057	0.212461	3.24793	0.00116247	0.0404162	#N/A	#N/A
PhHAL.1G435600	76.1834	0.474015	0.136209	3.48005	0.000501322	0.0251921	diphthamide synthesis DPH2 family protein	diphthamide biosynthesis protein, putative, expressed
PhHAL.1G438500	195.089	-1.2107	0.334928	-3.6148	0.000300584	0.0186175	Cystathionine beta-synthase (CBS) family protein	CBS domain containing membrane protein, putative, expressed
PhHAL.1G445400	37.683	-0.678615	0.125904	-5.38993	7.04832e-08	6.37001e-05	vacuolar ATPase subunit F family protein	vacuolar ATP synthase subunit F, putative, expressed
PhHAL.1G452100	263.035	-0.211442	0.0659989	-3.20372	0.00135664	0.0442398	RAC-like 3	ras-related protein, putative, expressed
PhHAL.2G009500	91.2808	-0.539643	0.149422	-3.61153	0.000304402	0.0186619	NB-ARC domain-containing disease resistance protein	NB-ARC domain containing protein, expressed
PhHAL.2G012400	20.6074	-0.906939	0.240452	-3.77181	0.000162065	0.0130732	#N/A	expressed protein
PhHAL.2G022900	781.987	0.385175	0.108822	3.5395	0.000400882	0.0216853	NAD(P)-linked oxidoreductase superfamily protein	oxidoreductase, aldo/keto reductase family protein, putative, expressed
PhHAL.2G025400	203.062	-0.905819	0.266557	-3.39822	0.000678269	0.0294494	Early-responsive to dehydration stress protein (ERD4)	ERD4 protein, putative, expressed
PhHAL.2G026700	237.785	-0.229994	0.0664128	-3.46309	0.000534009	0.0259828	peroxin 13	glycine-rich protein, putative, expressed
PhHAL.2G031400	18.8548	-0.614555	0.161507	-3.80513	0.00014173	0.0120681	RING-H2 group F2A	zinc finger, C3HC4 type domain containing protein, expressed
PhHAL.2G031900	17.1038	0.602427	0.180445	3.33856	0.000842135	0.0338178	Protein of unknown function, DUF593	DUF593 domain containing protein, expressed
PhHAL.2G041500	968.928	0.490707	0.143977	3.40824	0.000653822	0.0287682	Ribose 5-phosphate isomerase, type A protein	ribose-5-phosphate isomerase A, putative, expressed
PhHAL.2G048100	143.135	-0.580978	0.176704	-3.28786	0.00100952	0.0372244	Protein of unknown function (DUF506)	plant-specific domain TIGR01615 family protein, expressed
PhHAL.2G050500	50.6351	-0.928964	0.193904	-4.79083	1.66089e-06	0.000710397	Polyketide cyclase/dehydrase and lipid transport superfamily protein	START domain containing protein, putative, expressed
PhHAL.2G055000	88.2484	-0.50536	0.143688	-3.51707	0.000436342	0.0229292	phosphate transporter traffic facilitator1	WD domain, G-beta repeat domain containing protein, expressed
PhHAL.2G060200	2.02715	-1.76447	0.47814	-3.69027	0.000224015	0.0156557	Galactosyltransferase family protein	galactosyltransferase family protein, putative, expressed
PhHAL.2G071900	2.0435	-1.99373	0.525956	-3.79068	0.000150237	0.012503	Late embryogenesis abundant (LEA) hydroxyproline-rich glycoprotein family	harpin-induced protein 1 domain containing protein, expressed
PhHAL.2G076100	298.061	-3.31198	0.564894	-5.86302	4.54524e-09	9.28844e-06	#N/A	#N/A
PhHAL.2G101600	1216.51	0.815688	0.219204	3.72114	0.000198327	0.0147082	UDP-Glycosyltransferase superfamily protein	starch synthase, putative, expressed
PhHAL.2G110400	108.172	-0.421913	0.123069	-3.42828	0.000607427	0.0275168	Protein of unknown function (DUF3317)	expressed protein
PhHAL.2G121100	12.4337	-1.78007	0.453975	-3.92107	8.81568e-05	0.00910887	RING domain ligase1	copine, putative, expressed
PhHAL.2G124000	26.2844	-0.894924	0.24162	-3.70385	0.000212354	0.015138	uridine-ribohydrolase 1	inosine-uridine preferring nucleoside hydrolase family protein, putative, expressed
PhHAL.2G164300	31.1457	-0.546669	0.131313	-4.16311	3.13947e-05	0.00462501	2-phosphoglycolate phosphatase 2	4-nitrophenylphosphatase, putative, expressed
PhHAL.2G175200	178.967	-0.254319	0.0640413	-3.97117	7.15207e-05	0.0080679	protein phosphatase 2A subunit A2	HEAT repeat family protein, putative, expressed
PhHAL.2G176200	16.0878	-0.968276	0.24737	-3.91429	9.06708e-05	0.00926454	Calcium-dependent lipid-binding (CaLB domain) family protein	expressed protein
PhHAL.2G194400	84.1096	-0.714415	0.226971	-3.1476	0.00164614	0.0484414	Heavy metal transport/detoxification superfamily protein	heavy metal transport/detoxification protein, putative, expressed
PhHAL.2G194700	33.7022	-0.446278	0.134098	-3.32798	0.000874767	0.0341586	Protein kinase superfamily protein	AP2-associated protein kinase 1, putative, expressed
PhHAL.2G219500	3.55851	-1.82865	0.434456	-4.20905	2.56448e-05	0.00428781	Protein of unknown function (DUF1637)	2-aminoethanethiol dioxygenase, putative, expressed
PhHAL.2G237700	24.0587	-0.734919	0.223057	-3.29475	0.000985092	0.0368511	Major facilitator superfamily protein	transporter, putative, expressed
PhHAL.2G237900	8.33446	-0.997623	0.307325	-3.24615	0.00116976	0.0404402	Major facilitator superfamily protein	transporter, putative, expressed
PhHAL.2G239200	39.713	-0.453211	0.127655	-3.55028	0.000384815	0.0211901	serine/threonine protein kinase 3	serine/threonine-protein kinase 16, putative, expressed
PhHAL.2G243800	21.9205	-1.22812	0.30699	-4.00053	6.32018e-05	0.0074994	Xanthine/uracil permease family protein	nucleobase-ascorbate transporter, putative, expressed
PhHAL.2G247200	49.738	2.22464	0.385346	5.7731	7.78259e-09	1.19281e-05	vacuolar iron transporter 1	integral membrane protein, putative, expressed
PhHAL.2G247700	10.1106	-1.54807	0.466637	-3.31751	0.000908239	0.0351024	carbon-sulfur lyases	proline-rich protein 6, putative, expressed
PhHAL.2G257000	22.6879	-4.5296	0.627474	-7.21878	5.24575e-13	2.412e-09	WRKY DNA-binding protein 40	WRKY76, expressed
PhHAL.2G257100	3.59887	-5.33309	0.892564	-5.97502	2.30056e-09	6.04455e-06	WRKY DNA-binding protein 18	WRKY62, expressed
PhHAL.2G258400	613.3	0.416839	0.116616	3.57445	0.000350963	0.0201088	related to ubiquitin 1	ubiquitin family protein, putative, expressed
PhHAL.2G261800	60.4876	-1.51233	0.365282	-4.14018	3.47029e-05	0.00490966	tetraspanin8	tetraspanin family protein, putative, expressed
PhHAL.2G275800	121.492	-0.848891	0.192427	-4.4115	1.02657e-05	0.00235154	PDI-like 2-2	OsPDIL2-3 protein disulfide isomerase PDIL2-3, expressed
PhHAL.2G283900	331.583	-0.448138	0.125464	-3.57183	0.000354491	0.0201228	beta carbonic anhydrase 5	carbonic anhydrase, chloroplast precursor, putative, expressed
PhHAL.2G293500	12.07	-1.35974	0.423745	-3.20887	0.00133258	0.0438441	#N/A	#N/A
PhHAL.2G299700	4.88115	-1.82031	0.574143	-3.17049	0.00152184	0.0467259	tonoplast dicarboxylate transporter	citrate transporter, putative, expressed
PhHAL.2G306100	6.09851	-2.12639	0.420254	-5.05977	4.19757e-07	0.000257696	#N/A	expressed protein
PhHAL.2G307000	12.9382	-0.912953	0.272669	-3.34822	0.000813333	0.0330217	myosin heavy chain-related	DNA repair ATPase-related, putative, expressed
PhHAL.2G308600	27.282	-0.469252	0.143165	-3.27769	0.00104659	0.0378294	#N/A	#N/A
PhHAL.2G309200	5.87949	-1.8172	0.45597	-3.98535	6.73814e-05	0.0077942	Auxin-responsive family protein	membrane protein, putative, expressed
PhHAL.2G314200	31.4323	-0.50369	0.132938	-3.78892	0.000151302	0.0125349	#N/A	expressed protein
PhHAL.2G314600	11.19	0.981789	0.306579	3.2024	0.00136287	0.0442862	Cyclopropane-fatty-acyl-phospholipid synthase	Cyclopropane-fatty-acyl-phospholipid synthase, putative, expressed
PhHAL.2G319000	31.0983	1.22227	0.310563	3.93567	8.29643e-05	0.00876942	PEBP (phosphatidylethanolamine-binding protein) family protein	osFTL4 FT-Like4 homologous to Flowering Locus T gene; contains Pfam profile PF01161: Phosphatidylethanolamine-binding protein, expressed
PhHAL.2G322400	84.9565	-0.558546	0.168426	-3.31626	0.000912295	0.0351024	Thioesterase/thiol ester dehydrase-isomerase superfamily protein	acyl-coenzyme A thioesterase 10, mitochondrial precursor, putative, expressed
PhHAL.2G328300	86.8213	-1.03492	0.20537	-5.0393	4.67228e-07	0.000260401	RHOMBOID-like 2	OsRhmbd16 - Putative Rhomboid homologue, expressed
PhHAL.2G331600	89.0407	-0.706731	0.196149	-3.60303	0.000314531	0.0188986	cytochrome P450, family 71, subfamily B, polypeptide 2	cytochrome P450, putative, expressed
PhHAL.2G335600	35.5495	0.442694	0.140511	3.15061	0.00162931	0.0481772	PIN domain-like family protein	rRNA-processing protein FCF, putative, expressed
PhHAL.2G340900	28.6052	-0.789331	0.205225	-3.84617	0.000119978	0.01074	phospholipase D delta	phospholipase D, putative, expressed
PhHAL.2G341400	6.01335	-2.11089	0.655583	-3.21986	0.00128254	0.0424253	Pyridoxal-dependent decarboxylase family protein	pyridoxal-dependent decarboxylase protein, putative, expressed
PhHAL.2G341500	24.671	-2.14131	0.672766	-3.18284	0.00145836	0.0452815	hydroxycinnamoyl-CoA shikimate/quinate hydroxycinnamoyl transferase	transferase family protein, putative, expressed
PhHAL.2G352300	55.611	-0.56291	0.141742	-3.97138	7.14588e-05	0.0080679	Endomembrane protein 70 protein family	transmembrane 9 superfamily member, putative, expressed
PhHAL.2G356500	481.194	0.642101	0.175696	3.65461	0.000257577	0.016999	2 iron, 2 sulfur cluster binding	CDGSH iron sulfur domain-containing protein 1, putative, expressed
PhHAL.2G357500	9.74204	-0.6762	0.179356	-3.77016	0.000163144	0.0130953	SET domain group 40	SET domain containing protein, expressed
PhHAL.2G359600	36.8772	-0.474223	0.130399	-3.63672	0.000276137	0.0178828	NEP-interacting protein 2	zinc finger, C3HC4 type, domain containing protein, expressed
PhHAL.2G366100	77.6064	-0.304216	0.0849356	-3.58173	0.000341332	0.0196795	Proteasome component (PCI) domain protein	proteasome subunit, putative, expressed
PhHAL.2G369200	137.036	-0.315849	0.0886909	-3.56124	0.00036911	0.0206342	Ras-related small GTP-binding family protein	ras-related protein, putative, expressed
PhHAL.2G373000	12.6268	-0.469813	0.142745	-3.29128	0.00099733	0.0370564	Protein kinase superfamily protein	STE_PAK_Ste20_MST_like.1 - STE kinases include homologs to sterile 7, sterile 11 and sterile 20 from yeast, expressed
PhHAL.2G392100	155.54	-0.314126	0.0856211	-3.6688	0.000243695	0.0166215	vacuolar ATP synthase subunit H family protein	vacuolar ATP synthase subunit H, putative, expressed
PhHAL.2G393600	16.716	-5.81219	0.753719	-7.71135	1.24496e-14	7.63243e-11	cellulose-synthase like D2	CSLF3 - cellulose synthase-like family F; beta1,3;1,4 glucan synthase, expressed
PhHAL.2G396800	1.20889	-1.52812	0.419914	-3.63913	0.000273564	0.0177788	#N/A	hypothetical protein
PhHAL.2G398600	213.746	-0.300834	0.0858185	-3.50547	0.000455804	0.0236812	ARF-GAP domain 5	GTPase-activating protein, putative, expressed
PhHAL.2G400300	4.34335	-1.76337	0.459677	-3.83612	0.000124995	0.0108953	#N/A	#N/A
PhHAL.2G403000	123.293	-1.0423	0.217979	-4.78163	1.73883e-06	0.00072683	Remorin family protein	remorin, putative, expressed
PhHAL.2G403800	82.0147	-0.450167	0.14324	-3.14274	0.00167374	0.0487901	Insulinase (Peptidase family M16) family protein	insulin-degrading enzyme, putative, expressed
PhHAL.2G419800	6.43631	-1.23292	0.380067	-3.24395	0.00117885	0.0404734	#N/A	#N/A
PhHAL.2G424800	7.94958	2.09774	0.56035	3.74363	0.000181384	0.0137852	hydroxyproline-rich glycoprotein family protein	retrotransposon protein, putative, unclassified, expressed
PhHAL.2G425100	4.89235	2.53819	0.565881	4.48538	7.2783e-06	0.00188539	hydroxyproline-rich glycoprotein family protein	retrotransposon protein, putative, unclassified, expressed
PhHAL.2G425800	18.2461	0.62427	0.150557	4.14642	3.37718e-05	0.00481497	plasmodesmata callose-binding protein 3	X8 domain containing protein, expressed
PhHAL.2G428200	3.65908	-1.41842	0.425419	-3.33417	0.000855535	0.0341557	reversibly glycosylated polypeptide 3	alpha-1,4-glucan-protein synthase, putative, expressed
PhHAL.2G435400	4.92803	-1.97006	0.459549	-4.28695	1.81144e-05	0.00339959	Calcium-binding EF-hand family protein	EF hand family protein, putative
PhHAL.2G435500	37.6092	-1.66796	0.42809	-3.89627	9.76844e-05	0.00973011	Calcium-binding EF-hand family protein	EF hand family protein, putative
PhHAL.2G437000	60.3781	-0.551288	0.150492	-3.66323	0.000249053	0.0166566	FH interacting protein 1	GRAM domain containing protein, expressed
PhHAL.2G437800	84.1974	-0.778153	0.197986	-3.93035	8.48231e-05	0.00891467	Protein kinase superfamily protein	CAMK_CAMK_like.7 - CAMK includes calcium/calmodulin depedent protein kinases, expressed
PhHAL.2G439000	54.6542	-0.479522	0.113436	-4.22725	2.36561e-05	0.00406619	Transcription factor jumonji (jmj) family protein / zinc finger (C5HC2 type) family protein	transcription factor jumonji, putative, expressed
PhHAL.2G447500	7.90263	-1.3131	0.39619	-3.31433	0.000918626	0.0352722	cytochrome P450, family 709, subfamily B, polypeptide 2	cytochrome P450 72A1, putative, expressed
PhHAL.2G448000	24.0248	1.0619	0.325064	3.26673	0.00108797	0.0387038	homologue of NAP57	h/ACA ribonucleoprotein complex subunit 4, putative, expressed
PhHAL.2G451100	9.01631	-0.802148	0.233317	-3.43802	0.000585987	0.0269437	P-loop containing nucleoside triphosphate hydrolases superfamily protein	thymidylate kinase, putative, expressed
PhHAL.2G468700	1.39424	2.49814	0.576487	4.33339	1.46831e-05	0.0029474	#N/A	#N/A
PhHAL.2G469600	9.32358	-0.622763	0.197663	-3.15064	0.00162916	0.0481772	#N/A	expressed protein
PhHAL.2G475000	299.359	-0.578727	0.167874	-3.44738	0.000566046	0.0263755	SOS3-interacting protein 1	CAMK_KIN1/SNF1/Nim1_like.31 - CAMK includes calcium/calmodulin depedent protein kinases, expressed
PhHAL.2G476200	21.4588	-1.34961	0.416685	-3.23891	0.00119987	0.0406409	Protein of unknown function (DUF3133)	expressed protein
PhHAL.2G478800	23.1338	0.772764	0.206617	3.74007	0.000183966	0.0138351	myb-related protein 1	Myb transcription factor, putative, expressed
PhHAL.2G482900	1077.09	0.672315	0.153396	4.38286	1.17129e-05	0.00257532	nicotianamine synthase 3	nicotianamine synthase, putative, expressed
PhHAL.3G004000	110.291	0.941869	0.279925	3.36472	0.000766227	0.0315267	ferritin 4	ferritin-1, chloroplast precursor, putative, expressed
PhHAL.3G010700	13.3592	-2.48378	0.515288	-4.82017	1.43433e-06	0.000628101	WRKY DNA-binding protein 70	WRKY50, expressed
PhHAL.3G024700	3.10228	-2.49867	0.639381	-3.90796	9.30794e-05	0.0094581	Ankyrin repeat family protein	embryogenesis transmembrane protein, putative, expressed
PhHAL.3G027200	78.0374	-1.46455	0.348776	-4.19911	2.67968e-05	0.00444006	#N/A	expressed protein
PhHAL.3G034700	2.58396	-1.41725	0.377447	-3.75483	0.00017346	0.0133484	HVA22-like protein J	HVA22, putative, expressed
PhHAL.3G038300	19.3769	-1.43399	0.311472	-4.60392	4.14616e-06	0.00127094	Protein of unknown function (DUF793)	expressed protein
PhHAL.3G043100	3.54285	-1.77951	0.471329	-3.77552	0.000159674	0.0129371	wall associated kinase 3	OsWAK24 - OsWAK receptor-like protein kinase, expressed
PhHAL.3G043200	14.2984	-1.48566	0.42651	-3.4833	0.000495272	0.0250938	#N/A	#N/A
PhHAL.3G044900	44.91	-0.473022	0.139834	-3.38273	0.000717696	0.030277	transmembrane nine 1	transmembrane 9 superfamily member, putative, expressed
PhHAL.3G052700	11.5992	-0.694149	0.201467	-3.44548	0.00057005	0.0263755	Pseudouridine synthase family protein	tRNA pseudouridine synthase family protein, putative, expressed
PhHAL.3G073600	2.09873	-1.51047	0.422983	-3.571	0.00035562	0.0201248	arabinogalactan protein 16	expressed protein
PhHAL.3G081500	196.926	-0.308647	0.0855907	-3.60608	0.00031086	0.0187855	transcription initiation factor IIA gamma chain / TFIIA-gamma (TFIIA-S)	transcription initiation factor IIA gamma chain, putative, expressed
PhHAL.3G087500	15.7117	0.480272	0.147458	3.25701	0.00112592	0.0392445	OBF-binding protein 3	expressed protein
PhHAL.3G087700	7.7601	1.37465	0.398525	3.44935	0.000561937	0.0263755	receptor-like protein kinase-related family protein	cysteine-rich repeat secretory protein 55 precursor, putative, expressed
PhHAL.3G090100	14.8614	-0.419798	0.131067	-3.20292	0.0013604	0.044284	UDP-N-acetylglucosamine (UAA) transporter family	transporter family protein, putative, expressed
PhHAL.3G094700	54.6851	-0.775279	0.17496	-4.43117	9.37212e-06	0.00225435	related to AP2.7	AP2 domain containing protein, expressed
PhHAL.3G098000	33.9131	-0.848246	0.2457	-3.45237	0.000555689	0.0262731	phospholipase C 2	phospholipase C, putative, expressed
PhHAL.3G105900	90.543	-1.33389	0.234578	-5.68634	1.29793e-08	1.83627e-05	Low temperature and salt responsive protein family	OsRCI2-6 - Hydrophobic protein LTI6B, expressed
PhHAL.3G108300	2.36079	-2.88762	0.678509	-4.25584	2.08268e-05	0.0037189	#N/A	expressed protein
PhHAL.3G119100	84.6409	-0.589527	0.16905	-3.48729	0.000487938	0.0249559	DNAJ heat shock family protein	dnaJ homolog subfamily B member 11 precursor, putative, expressed
PhHAL.3G120300	344.682	-1.18175	0.333584	-3.54258	0.000396227	0.0215604	#N/A	expressed protein
PhHAL.3G122700	10.7603	-1.26364	0.313631	-4.02906	5.60004e-05	0.00691248	hercules receptor kinase 1	TKL_IRAK_CrRLK1L-1.10 - The CrRLK1L-1 subfamily has homology to the CrRLK1L homolog, expressed
PhHAL.3G125600	150.967	-0.314175	0.0892411	-3.52052	0.000430709	0.0228288	thioredoxin H-type 9	thioredoxin, putative, expressed
PhHAL.3G129400	47.0982	0.688674	0.178143	3.86586	0.000110699	0.0101799	UDP-Glycosyltransferase superfamily protein	flavonol-3-O-glycoside-7-O-glucosyltransferase 1, putative, expressed
PhHAL.3G133500	37.739	-0.976407	0.273352	-3.57197	0.000354306	0.0201228	WRKY DNA-binding protein 50	WRKY67, expressed
PhHAL.3G134400	307.977	0.306462	0.096272	3.1833	0.00145609	0.0452815	actin binding protein family	AR791, putative, expressed
PhHAL.3G138200	223.433	0.853126	0.256284	3.32883	0.000872103	0.0341586	zinc transporter 4 precursor	metal cation transporter, putative, expressed
PhHAL.3G140100	296.555	-0.343883	0.0722993	-4.75639	1.97087e-06	0.000739759	SNF7 family protein	SNF7 domain containing protein, putative, expressed
PhHAL.3G142600	15.3505	-0.433402	0.13303	-3.25793	0.00112226	0.0392408	Reticulon family protein	reticulon domain containing protein, putative, expressed
PhHAL.3G151700	1326.17	0.49749	0.143566	3.46524	0.00052976	0.0258444	sigma factor E	RNA polymerase sigma factor, putative, expressed
PhHAL.3G152600	14.0368	0.529614	0.167925	3.15388	0.00161116	0.047945	basic helix-loop-helix (bHLH) DNA-binding superfamily protein	helix-loop-helix DNA-binding protein, putative, expressed
PhHAL.3G159400	2.07396	-2.43262	0.715579	-3.39951	0.000675059	0.0294494	EF hand calcium-binding protein family	OsCML14 - Calmodulin-related calcium sensor protein, expressed
PhHAL.3G167100	36.0712	-1.03936	0.229688	-4.5251	6.03661e-06	0.00168373	3-ketoacyl-CoA synthase 4	3-ketoacyl-CoA synthase, putative, expressed
PhHAL.3G167300	12.5509	-0.823857	0.229437	-3.59078	0.000329688	0.0193109	Major facilitator superfamily protein	transporter family protein, putative, expressed
PhHAL.3G168200	554.626	1.29693	0.316546	4.09713	4.18306e-05	0.00565697	photosystem II light harvesting complex gene B1B2	chlorophyll A-B binding protein, putative, expressed
PhHAL.3G169100	6.43381	-1.40941	0.34835	-4.04594	5.2113e-05	0.00661009	#N/A	expressed protein
PhHAL.3G169700	250.824	-0.700169	0.118955	-5.88602	3.95618e-09	9.09526e-06	Ribosomal protein L18ae family	60S ribosomal protein L18a-1, putative, expressed
PhHAL.3G176600	103.093	-0.480469	0.102858	-4.6712	2.99447e-06	0.000936185	dynamin-like protein	dynamin family protein, putative, expressed
PhHAL.3G184700	321.183	-0.454117	0.130761	-3.47287	0.000514929	0.0254541	DNAJ heat shock N-terminal domain-containing protein	chaperone protein dnaJ 10, putative, expressed
PhHAL.3G186400	86.2739	-0.417391	0.130638	-3.19503	0.00139817	0.0450092	#N/A	fiber protein Fb11, putative, expressed
PhHAL.3G188200	3.93441	-1.11733	0.335505	-3.33028	0.000867581	0.0341586	Protein of unknown function (DUF778)	green ripe-like, putative, expressed
PhHAL.3G195700	51.7323	-0.671494	0.194099	-3.45954	0.000541106	0.026004	VIRB2-interacting protein 1	reticulon domain containing protein, putative, expressed
PhHAL.3G197400	20.4342	-1.40007	0.359328	-3.89635	9.76542e-05	0.00973011	oxidative stress 3	expressed protein
PhHAL.3G203200	35.6209	-0.301627	0.095141	-3.17032	0.00152273	0.0467259	vascular plant one zinc finger protein	expressed protein
PhHAL.3G208500	85.2324	-0.677184	0.175849	-3.85095	0.000117661	0.01074	TRAM, LAG1 and CLN8 (TLC) lipid-sensing domain containing protein	transmembrane protein 56, putative, expressed
PhHAL.3G212900	259.105	0.510964	0.113334	4.50847	6.52972e-06	0.0017661	sulfite reductase	ferredoxin--nitrite reductase, putative, expressed
PhHAL.3G223500	12.239	-0.6726	0.198711	-3.38483	0.000712236	0.0302527	#N/A	expressed protein
PhHAL.3G227400	20.0809	-0.648046	0.167041	-3.87957	0.000104641	0.00992689	Transducin/WD40 repeat-like superfamily protein	expressed protein
PhHAL.3G233200	39.1941	-0.63608	0.177655	-3.58043	0.00034303	0.0197156	exocyst subunit exo70 family protein B1	exo70 exocyst complex subunit domain containing protein, expressed
PhHAL.3G236100	40.3846	-0.545996	0.171516	-3.18335	0.0014558	0.0452815	UDP-glucose pyrophosphorylase 3	low photochemical bleaching 1 protein, putative, expressed
PhHAL.3G236900	32.7519	-0.474726	0.145058	-3.27266	0.0010654	0.0382447	Haloacid dehalogenase-like hydrolase (HAD) superfamily protein	NLI interacting factor-like phosphatase, putative, expressed
PhHAL.3G238100	5.58601	-1.69406	0.426894	-3.96833	7.23795e-05	0.0080679	#N/A	expressed protein
PhHAL.3G243900	45.7531	-0.425015	0.119866	-3.54575	0.000391498	0.0213662	DHHC-type zinc finger family protein	DHHC zinc finger domain containing protein, expressed
PhHAL.3G246200	182.776	0.573247	0.144295	3.97274	7.10517e-05	0.0080679	basic helix-loop-helix (bHLH) DNA-binding superfamily protein	basic helix-loop-helix DND-binding domain containing protein, expressed
PhHAL.3G253800	37.2208	-0.583338	0.167466	-3.48333	0.000495225	0.0250938	tubby like protein 10	OsFBT7 - F-box and tubby domain containing protein, expressed
PhHAL.3G267500	231.355	-0.261146	0.0739781	-3.53004	0.000415496	0.0222793	RAB GDP dissociation inhibitor 2	rab GDP dissociation inhibitor alpha, putative, expressed
PhHAL.3G269200	46.3856	-0.695779	0.219836	-3.165	0.00155084	0.0469551	BAK1-interacting receptor-like kinase 1	inactive receptor kinase At1g27190 precursor, putative, expressed
PhHAL.3G273900	75.651	0.353101	0.0980941	3.59962	0.000318688	0.0190303	squamosa promoter binding protein-like 7	OsSPL9 - SBP-box gene family member, expressed
PhHAL.3G279400	76.3542	-0.341121	0.0903017	-3.77757	0.000158366	0.0128879	ARM repeat protein interacting with ABF2	ABTB1 - Armadillo repeats with a Bric-a-Brac, Tramtrack, Broad Complex BTB domain, expressed
PhHAL.3G288400	110.668	-0.597923	0.149975	-3.98682	6.69638e-05	0.0077942	Tetratricopeptide repeat (TPR)-like superfamily protein	tetratricopeptide repeat containing protein, putative, expressed
PhHAL.3G291900	239.426	0.573359	0.180125	3.18311	0.00145701	0.0452815	peptide chain release factor, putative	peptide chain release factor 2, putative, expressed
PhHAL.3G297700	2.15497	-3.22241	0.74624	-4.3182	1.57307e-05	0.00298268	#N/A	expressed protein
PhHAL.3G298000	7.80743	-4.73215	0.581807	-8.13354	4.16936e-16	3.83415e-12	#N/A	expressed protein
PhHAL.3G298100	8.64416	-2.63009	0.520741	-5.05067	4.40254e-07	0.000257696	#N/A	expressed protein
PhHAL.3G319600	25.2558	-0.855368	0.271029	-3.156	0.00159951	0.0479123	dehydration-induced protein (ERD15)	expressed protein
PhHAL.3G363000	58.4204	-0.300016	0.0910156	-3.29632	0.000979615	0.0367695	zinc ion binding;nucleic acid binding	ZOS5-06 - C2H2 zinc finger protein, expressed
PhHAL.3G366800	91.774	-0.347122	0.0962409	-3.6068	0.000309992	0.0187855	GroES-like zinc-binding alcohol dehydrogenase family protein	dehydrogenase, putative, expressed
PhHAL.3G375400	42.2406	-0.957549	0.22869	-4.1871	2.82544e-05	0.00453659	Arabidopsis Inositol phosphorylceramide synthase 1	phosphatidic acid phosphatase-related, putative, expressed
PhHAL.3G377200	20.6764	-1.09568	0.336094	-3.26004	0.00111396	0.0390247	Ankyrin repeat family protein	cadmium tolerance factor, putative, expressed
PhHAL.3G382900	3.09986	2.10893	0.551568	3.82352	0.000131561	0.0114136	Serine protease inhibitor, potato inhibitor I-type family protein	inhibitor I family protein, putative, expressed
PhHAL.3G389600	229.962	0.257596	0.0803108	3.20749	0.00133899	0.0439761	zinc finger protein 1	zinc finger C-x8-C-x5-C-x3-H type family protein, expressed
PhHAL.3G404700	139.203	-1.28655	0.307332	-4.1862	2.8366e-05	0.00453659	GRAM domain family protein	GRAM domain containing protein, expressed
PhHAL.3G431800	6.51027	1.97714	0.517278	3.82219	0.00013227	0.0114212	MLP-like protein 34	pathogenesis-related Bet v I family protein, putative, expressed
PhHAL.3G449100	12.0097	-0.532093	0.158857	-3.3495	0.00080957	0.0329416	galacturonosyltransferase 13	glycosyl transferase 8 domain containing protein, putative, expressed
PhHAL.3G453900	33.9899	-0.569559	0.157885	-3.60744	0.000309238	0.0187855	autoinhibited Ca2+-ATPase 1	calcium-transporting ATPase, plasma membrane-type, putative, expressed
PhHAL.3G467500	6.73112	1.87006	0.54843	3.40985	0.000649988	0.028737	serine carboxypeptidase-like 19	OsSCP9 - Putative Serine Carboxypeptidase homologue, expressed
PhHAL.3G469200	45.5851	-1.01691	0.225973	-4.50011	6.79175e-06	0.00181035	NAC domain containing protein 1	No apical meristem protein, putative, expressed
PhHAL.3G469400	87.1251	-0.327322	0.093546	-3.49906	0.00046691	0.0241219	lsd one like 1	LSD1 zinc finger domain containing protein, expressed
PhHAL.3G484400	116.888	-0.334032	0.103019	-3.24244	0.0011851	0.0404734	RING/U-box superfamily protein	zinc finger, C3HC4 type domain containing protein, expressed
PhHAL.3G489000	41.9299	-0.637112	0.196358	-3.24465	0.00117597	0.0404734	#N/A	#N/A
PhHAL.4G010100	5.8648	-0.944989	0.288366	-3.27705	0.00104899	0.0378294	beta HLH protein 93	BHLH transcription factor, putative, expressed
PhHAL.4G012000	25.6023	-0.875391	0.214614	-4.07892	4.52458e-05	0.00586028	Senescence/dehydration-associated protein-related	senescence-associated protein, putative, expressed
PhHAL.4G028000	55.2602	-0.959454	0.281434	-3.40917	0.00065162	0.02874	#N/A	expressed protein
PhHAL.4G037700	45.5677	-0.995991	0.190987	-5.21498	1.83836e-07	0.00014088	Bifunctional inhibitor/lipid-transfer protein/seed storage 2S albumin superfamily protein	LTPL85 - Protease inhibitor/seed storage/LTP family protein precursor, expressed
PhHAL.4G042200	82.4902	-1.49334	0.342055	-4.3658	1.26656e-05	0.00270868	early nodulin-like protein 9	early nodulin 20 precursor, putative, expressed
PhHAL.4G047600	6.82638	-1.07698	0.257527	-4.18201	2.88938e-05	0.004542	Protein kinase superfamily protein	Protein kinase domain containing protein, expressed
PhHAL.4G055600	305.765	-0.519413	0.155794	-3.33398	0.000856121	0.0341557	VACUOLAR SORTING RECEPTOR 6	vacuolar-sorting receptor precursor, putative, expressed
PhHAL.4G056300	24.2202	-0.566112	0.17807	-3.17916	0.00147705	0.0455804	Protein kinase superfamily protein	protein kinase APK1B, chloroplast precursor, putative, expressed
PhHAL.4G069300	60.9508	-1.09551	0.284826	-3.84624	0.000119942	0.01074	#N/A	expressed protein
PhHAL.4G076900	170.896	-0.717815	0.225295	-3.18611	0.00144198	0.0452815	Transmembrane amino acid transporter family protein	amino acid transporter, putative, expressed
PhHAL.4G079100	2.72868	-1.73051	0.551493	-3.13786	0.00170188	0.0494227	#N/A	expressed protein
PhHAL.4G087600	63.5909	-0.42867	0.135357	-3.16697	0.00154037	0.0469074	RING domain ligase2	copine-1, putative, expressed
PhHAL.4G088000	127.753	-0.375813	0.0878562	-4.27759	1.88927e-05	0.00350985	SNF7 family protein	SNF7 domain containing protein, putative, expressed
PhHAL.4G091700	379.564	0.334808	0.0840028	3.98568	6.72875e-05	0.0077942	Plant haem oxygenase (decyclizing) family protein	heme oxygenase 1, putative, expressed
PhHAL.4G094800	4.64005	-1.58559	0.380893	-4.16282	3.14336e-05	0.00462501	3-ketoacyl-CoA synthase 11	3-ketoacyl-CoA synthase, putative, expressed
PhHAL.4G095500	213.546	-0.559628	0.163723	-3.41814	0.000630508	0.0282149	fatty acyl-ACP thioesterases B	myristoyl-acyl carrier protein thioesterase, chloroplast precursor, putative, expressed
PhHAL.4G096900	53.8353	-0.962501	0.230077	-4.18338	2.87205e-05	0.004542	UDP-galactose transporter 3	solute carrier family 35 member B1, putative, expressed
PhHAL.4G102900	29.632	-1.30727	0.392907	-3.32717	0.000877317	0.0341856	#N/A	low-affinity cation transporter, putative, expressed
PhHAL.4G105500	6.06951	-1.79527	0.516614	-3.47507	0.000510726	0.0254541	#N/A	#N/A
PhHAL.4G107000	533.998	-0.26817	0.0822117	-3.26194	0.00110651	0.0389865	ATPase, V1 complex, subunit B protein	ATP synthase, putative, expressed
PhHAL.4G107700	67.2159	-2.62176	0.481705	-5.44267	5.24884e-08	5.67862e-05	Cupredoxin superfamily protein	L-ascorbate oxidase precursor, putative, expressed
PhHAL.4G116400	8.84391	-1.08857	0.255289	-4.26406	2.00741e-05	0.00361964	#N/A	expressed protein
PhHAL.4G120200	10.2948	-1.01645	0.319241	-3.18396	0.00145278	0.0452815	Heavy metal transport/detoxification superfamily protein	heavy metal-associated domain containing protein, expressed
PhHAL.4G129400	16.9799	0.660402	0.199382	3.31225	0.000925483	0.0353611	Tetratricopeptide repeat (TPR)-like superfamily protein	pentatricopeptide, putative, expressed
PhHAL.4G135900	606.55	-0.46127	0.136866	-3.37023	0.000751045	0.0311748	ubiquitin-conjugating enzyme 28	ubiquitin-conjugating enzyme, putative, expressed
PhHAL.4G163400	45.2626	-1.13971	0.335374	-3.39834	0.000677965	0.0294494	NADH dehydrogenase family protein	NADPH-dependent oxidoreductase, putative, expressed
PhHAL.4G184100	39.9048	-0.443565	0.118645	-3.7386	0.000185049	0.0138351	Glycosyltransferase family 61 protein	glycosyltransferase, putative, expressed
PhHAL.4G221500	86.6908	-0.40046	0.111696	-3.58528	0.000336716	0.0195977	signal recognition particle 19 kDa protein, putative / SRP19, putative	signal recognition particle 19 kDa protein, putative, expressed
PhHAL.4G240100	51.3748	-0.510402	0.160166	-3.18672	0.00143898	0.0452815	Transmembrane proteins 14C	expressed protein
PhHAL.4G261300	43.8163	-0.673873	0.196175	-3.43506	0.000592413	0.0270364	formate dehydrogenase	erythronate-4-phosphate dehydrogenase domain containing protein, expressed
PhHAL.4G262700	145.303	1.43237	0.442636	3.23601	0.00121212	0.0409804	RAD-like 6	MYB family transcription factor, putative, expressed
PhHAL.4G267900	19.6343	-0.472211	0.147893	-3.19292	0.00140842	0.0452072	GRAM domain family protein	GRAM domain containing protein, expressed
PhHAL.4G272500	33.3401	-0.989779	0.223446	-4.42961	9.44052e-06	0.00225435	related to AP2 4	ethylene-responsive transcription factor, putative, expressed
PhHAL.4G275900	119.237	-0.255883	0.0804847	-3.17927	0.00147647	0.0455804	HVA22 homologue A	HVA22, putative, expressed
PhHAL.4G276200	1.64172	1.63042	0.481324	3.38736	0.000705692	0.0301839	sphingoid base hydroxylase 2	sphingolipid C4-hydroxylase SUR2, putative, expressed
PhHAL.4G278400	2.83084	2.48508	0.56247	4.41815	9.95489e-06	0.0023176	GDSL-like Lipase/Acylhydrolase superfamily protein	GDSL-like lipase/acylhydrolase, putative, expressed
PhHAL.4G278600	6.63522	-1.82925	0.438392	-4.17263	3.01105e-05	0.00461494	Nucleotide-diphospho-sugar transferases superfamily protein	CSLA3 - cellulose synthase-like family A; mannan synthase, expressed
PhHAL.4G284400	44.5301	-1.15167	0.345683	-3.33158	0.000863533	0.0341586	#N/A	expressed protein
PhHAL.4G289900	100.338	-5.89597	0.684244	-8.61676	6.88747e-18	1.26674e-13	Caleosin-related family protein	caleosin related protein, putative, expressed
PhHAL.4G290000	246.609	-2.01936	0.416834	-4.84452	1.26918e-06	0.000592327	Caleosin-related family protein	caleosin related protein, putative, expressed
PhHAL.4G291400	8.53067	-1.05869	0.326575	-3.24181	0.00118774	0.0404734	alpha/beta-Hydrolases superfamily protein	calmodulin-binding heat-shock protein, putative, expressed
PhHAL.4G294700	13.1985	-0.582907	0.164	-3.55431	0.000378967	0.0209939	acylphosphatase family	acylphosphatase, putative, expressed
PhHAL.4G304600	11.2613	-1.10974	0.311701	-3.56027	0.00037048	0.0206481	#N/A	expressed protein
PhHAL.4G307200	1.94455	-1.3011	0.410974	-3.16589	0.0015461	0.0469551	Transcriptional factor B3 family protein / auxin-responsive factor AUX/IAA-related	auxin response factor, putative, expressed
PhHAL.4G321300	231.283	-0.47916	0.121497	-3.9438	8.02021e-05	0.00872826	vesicle-associated membrane protein 713	vesicle-associated membrane protein, putative, expressed
PhHAL.4G360500	14.8048	-0.525729	0.149394	-3.51907	0.000433059	0.0228874	Protein of unknown function (DUF1218)	expressed protein
PhHAL.4G370900	24.4247	-0.473867	0.131428	-3.60552	0.000311526	0.0187855	plant U-box 14	spotted leaf 11, putative, expressed
PhHAL.5G000200	44.8197	-0.663827	0.210027	-3.16067	0.00157408	0.0474599	homolog of mamallian P58IPK	dnaJ homolog subfamily C member, putative, expressed
PhHAL.5G014300	9.09985	-1.88634	0.51455	-3.66599	0.000246381	0.0166215	Calcium-binding EF-hand family protein	OsCML31 - Calmodulin-related calcium sensor protein, expressed
PhHAL.5G019500	195.436	-0.684203	0.201182	-3.40092	0.000671596	0.0294494	Calcium-binding EF-hand family protein	calmodulin-like protein 1, putative, expressed
PhHAL.5G029800	19.9718	-0.950153	0.274795	-3.45768	0.000544841	0.0260278	Protein of unknown function (DUF1624)	heparan-alpha-glucosaminide N-acetyltransferase, putative, expressed
PhHAL.5G040200	262.154	-0.444214	0.13705	-3.24125	0.00119006	0.0404734	#N/A	expressed protein
PhHAL.5G042000	4.15137	-2.24904	0.474536	-4.73945	2.14304e-06	0.000743675	ROP-interactive CRIB motif-containing protein 4	P21-Rho-binding domain containing protein, putative, expressed
PhHAL.5G051000	17.8626	-1.18364	0.315773	-3.74838	0.000177981	0.0135827	exocyst subunit exo70 family protein F1	exo70 exocyst complex subunit domain containing protein, expressed
PhHAL.5G051100	1.67145	-1.83764	0.573356	-3.20505	0.00135039	0.0442398	exocyst subunit exo70 family protein F1	exo70 exocyst complex subunit domain containing protein, expressed
PhHAL.5G054800	21.196	-0.966075	0.243131	-3.97348	7.08307e-05	0.0080679	UDP-galactose transporter 6	nucleotide-sugar transporter family protein, putative, expressed
PhHAL.5G060100	41.6653	-0.64466	0.171033	-3.76921	0.000163762	0.0130953	pfkB-like carbohydrate kinase family protein	kinase, pfkB family, putative, expressed
PhHAL.5G060200	116.024	-4.80015	0.685268	-7.00478	2.47376e-12	9.09948e-09	lipoxygenase 1	lipoxygenase, putative, expressed
PhHAL.5G061100	15.1324	-0.922199	0.221384	-4.1656	3.10531e-05	0.00462501	Pectinacetylesterase family protein	pectinacetylesterase domain containing protein, expressed
PhHAL.5G063100	38.7025	-0.354926	0.103683	-3.42318	0.000618939	0.0279694	SRP72 RNA-binding domain	signal recognition particle 72 kDa protein, putative, expressed
PhHAL.5G072200	16.0561	-1.13369	0.249252	-4.54835	5.4067e-06	0.00160387	Galactose-binding protein	Sad1 / UNC-like C-terminal domain containing protein, putative, expressed
PhHAL.5G081700	80.0758	-0.332798	0.0814143	-4.08771	4.35659e-05	0.00576449	sorting nexin 1	sorting nexin 1, putative, expressed
PhHAL.5G086300	9.97564	-1.57667	0.447376	-3.52426	0.000424666	0.0225736	Hs1pro-1 protein	hs1, putative, expressed
PhHAL.5G088400	135.329	-0.371651	0.115332	-3.22245	0.00127099	0.0421951	RNI-like superfamily protein	OsFBL4 - F-box domain and LRR containing protein, expressed
PhHAL.5G088800	20.9399	-0.456448	0.133776	-3.41203	0.000644807	0.0286456	DNA GYRASE B3	ELM2 domain containing protein, putative, expressed
PhHAL.5G096400	16.0872	-0.497949	0.153382	-3.24646	0.00116851	0.0404402	myb domain protein 3r-5	MYB family transcription factor, putative, expressed
PhHAL.5G097600	621.63	-1.02726	0.242574	-4.23484	2.28716e-05	0.00396844	heat shock protein 70	DnaK family protein, putative, expressed
PhHAL.5G099400	9.50616	-0.62079	0.192387	-3.22678	0.00125192	0.0418538	RAB GTPase homolog 8A	ras-related protein, putative, expressed
PhHAL.5G100600	25.6146	-0.420134	0.126965	-3.30906	0.000936103	0.0356456	UDP-glucuronic acid decarboxylase 1	NAD dependent epimerase/dehydratase family domain containing protein, expressed
PhHAL.5G108600	787.685	0.391663	0.115678	3.38579	0.000709726	0.0302159	Protein of unknown function (DUF399 and DUF3411)	expressed protein
PhHAL.5G110100	101.487	-0.557799	0.164504	-3.39079	0.000696918	0.0300181	#N/A	expressed protein
PhHAL.5G114100	6.97272	0.79768	0.198879	4.01087	6.04951e-05	0.00727207	Calcium-dependent lipid-binding (CaLB domain) family protein	C2 domain containing protein, putative, expressed
PhHAL.5G121700	182.072	-0.387503	0.0892474	-4.3419	1.41258e-05	0.00291912	Eukaryotic rpb5 RNA polymerase subunit family protein	DNA-directed RNA polymerases I, II, and III subunit RPABC1, putative, expressed
PhHAL.5G126400	33.6198	-1.29313	0.252965	-5.11188	3.18964e-07	0.000209514	metacaspase 5	ICE-like protease p20 domain containing protein, putative, expressed
PhHAL.5G130600	32.7917	-0.577371	0.182247	-3.16806	0.0015346	0.0469074	NB-ARC domain-containing disease resistance protein	disease resistance protein RPS2, putative, expressed
PhHAL.5G140900	18.761	-0.505573	0.154076	-3.28132	0.00103323	0.0376814	Polyketide cyclase / dehydrase and lipid transport protein	cyclase/dehydrase family protein, expressed
PhHAL.5G142800	12.4942	-1.26479	0.386514	-3.27231	0.00106674	0.0382447	Protein of unknown function (DUF567)	DUF567 domain containing protein, putative, expressed
PhHAL.5G142900	30.0406	-3.38454	0.698768	-4.84358	1.27523e-06	0.000592327	#N/A	polyphenol oxidase, putative, expressed
PhHAL.5G143000	27.159	-1.64029	0.300589	-5.45694	4.84412e-08	5.56832e-05	MATE efflux family protein	MATE efflux family protein, putative, expressed
PhHAL.5G144800	275.781	0.52646	0.161049	3.26895	0.00107948	0.0385006	#N/A	expressed protein
PhHAL.5G146100	13.099	-0.687511	0.175019	-3.92822	8.55784e-05	0.00894294	RING/U-box superfamily protein	RING finger protein, putative, expressed
PhHAL.5G149000	66.6416	-0.779115	0.223837	-3.48072	0.000500063	0.0251921	exocyst subunit exo70 family protein E1	exo70 exocyst complex subunit domain containing protein, expressed
PhHAL.5G156600	591.025	0.289819	0.0697991	4.15219	3.29307e-05	0.00476899	#N/A	heat- and acid-stable phosphoprotein, putative, expressed
PhHAL.5G157800	182.994	-0.376273	0.0930969	-4.04174	5.3057e-05	0.00668372	RAB GTPase homolog G3F	ras-related protein, putative, expressed
PhHAL.5G159500	33.6763	-0.609767	0.172521	-3.53445	0.000408619	0.0219746	MAC/Perforin domain-containing protein	MAC/Perforin domain containing protein, putative, expressed
PhHAL.5G159600	26.8695	2.55049	0.439454	5.80376	6.48427e-09	1.08417e-05	PEBP (phosphatidylethanolamine-binding protein) family protein	osFTL9 FT-Like9 homologous to Flowering Locus T gene; contains Pfam profile PF01161: Phosphatidylethanolamine-binding protein
PhHAL.5G176000	91.8812	-0.584575	0.158134	-3.69671	0.000218416	0.0153325	NADP-malic enzyme 3	NADP-dependent malic enzyme, putative, expressed
PhHAL.5G180300	98.6181	-0.619943	0.186266	-3.32827	0.000873877	0.0341586	A20/AN1-like zinc finger family protein	zinc finger A20 and AN1 domain-containing stress-associated protein, putative, expressed
PhHAL.5G182700	21.022	-1.75931	0.396893	-4.43269	9.30644e-06	0.00225435	#N/A	expressed protein
PhHAL.5G182800	131.161	0.464679	0.130191	3.56921	0.000358057	0.0202006	#N/A	expressed protein
PhHAL.5G183700	98.3567	0.479302	0.15104	3.17334	0.00150694	0.0464249	S-adenosyl-L-methionine-dependent methyltransferases superfamily protein	methyltransferase domain containing protein, expressed
PhHAL.5G184700	7.65431	1.29296	0.398658	3.24329	0.00118158	0.0404734	nucleosome assembly protein 1;2	NAP domain containing protein, putative, expressed
PhHAL.5G185400	818.676	0.495995	0.148865	3.33185	0.000862718	0.0341586	glycine decarboxylase P-protein 2	glycine dehydrogenase, putative, expressed
PhHAL.5G185600	7.00499	1.4388	0.30335	4.74304	2.10538e-06	0.000743675	#N/A	#N/A
PhHAL.5G188700	45.9341	-0.654346	0.171699	-3.811	0.000138408	0.01184	Regulator of Vps4 activity in the MVB pathway protein	DUF292 domain containing protein, expressed
PhHAL.5G199400	12.151	-1.20357	0.331652	-3.62902	0.000284502	0.0180433	Protein kinase superfamily protein	OsWAK10d - OsWAK receptor-like cytoplasmic kinase OsWAK-RLCK, expressed
PhHAL.5G200800	77.6755	-1.30988	0.277414	-4.72175	2.33828e-06	0.0007964	chitinase A	glycosyl hydrolase, putative, expressed
PhHAL.5G201200	54.0452	-1.17816	0.352419	-3.34306	0.000828594	0.0334934	RING/FYVE/PHD zinc finger superfamily protein	protein binding protein, putative, expressed
PhHAL.5G204100	10.7248	-1.33666	0.369183	-3.62058	0.000293938	0.0184907	#N/A	expressed protein
PhHAL.5G230100	4.25924	2.77281	0.549378	5.04719	4.48363e-07	0.000257696	alpha/beta-Hydrolases superfamily protein	hydrolase, alpha/beta fold family domain containing protein, expressed
PhHAL.5G232300	4.8773	-1.86578	0.571948	-3.26215	0.00110571	0.0389865	#N/A	expressed protein
PhHAL.5G236200	683.913	-0.461532	0.117128	-3.94042	8.13394e-05	0.0087485	phosphatase-related	suppressor of G2 allele of SKP1, putative, expressed
PhHAL.5G244000	24.8985	-0.386485	0.121298	-3.18623	0.0014414	0.0452815	Adaptin ear-binding coat-associated protein 1 NECAP-1	adaptin ear-binding coat-associated protein 2, putative, expressed
PhHAL.5G247500	140.612	-0.368241	0.0949296	-3.8791	0.000104844	0.00992689	ATPase, F0/V0 complex, subunit C protein	vacuolar ATP synthase, putative, expressed
PhHAL.5G261500	51.4648	0.306894	0.0910884	3.36919	0.000753901	0.0311748	Protein kinase superfamily protein	serine/threonine-protein kinase AFC3, putative, expressed
PhHAL.5G274400	191.372	-0.568953	0.161909	-3.51404	0.000441348	0.0230604	Protein of unknown function (DUF3511)	expressed protein
PhHAL.5G294900	37.2197	0.840667	0.253704	3.31358	0.000921113	0.035294	multidrug resistance-associated protein 3	multidrug resistance-associated protein, putative, expressed
PhHAL.5G309100	256.169	-0.473794	0.142169	-3.33262	0.000860317	0.0341586	Heavy metal transport/detoxification superfamily protein	heavy metal-associated domain containing protein, expressed
PhHAL.5G334400	14.6529	-1.34377	0.366269	-3.6688	0.000243688	0.0166215	Glycosyltransferase family 61 protein	glycosyltransferase, putative, expressed
PhHAL.5G342000	5.02845	-0.993935	0.315836	-3.147	0.00164956	0.0484644	NB-ARC domain-containing disease resistance protein	stripe rust resistance protein Yr10, putative, expressed
PhHAL.5G342800	261.337	-0.330564	0.099281	-3.32958	0.000869785	0.0341586	secretion-associated RAS super family 2	miro, putative, expressed
PhHAL.5G346700	51.9531	-0.673851	0.13925	-4.83914	1.30401e-06	0.000592327	SNARE-like superfamily protein	clathrin adaptor complex small chain domain containing protein, expressed
PhHAL.5G348400	26.1245	-0.428192	0.113349	-3.77765	0.000158313	0.0128879	exocyst complex component sec15B	exocyst complex component 6, putative, expressed
PhHAL.5G394000	22.4098	0.69827	0.210554	3.31634	0.000912053	0.0351024	Heavy metal transport/detoxification superfamily protein	heavy metal-associated domain containing protein, expressed
PhHAL.5G400200	70.5833	-0.40503	0.0970241	-4.17453	2.98599e-05	0.00461494	shaggy-related kinase 11	CGMC_GSK.3 - CGMC includes CDA, MAPK, GSK3, and CLKC kinases, expressed
PhHAL.5G407700	1326.12	0.785654	0.232284	3.3823	0.000718828	0.030277	CP12 domain-containing protein 2	calvin cycle protein CP12, putative, expressed
PhHAL.5G409500	259.746	-1.09471	0.202907	-5.39512	6.84791e-08	6.37001e-05	zinc induced facilitator-like 2	major facilitator superfamily antiporter, putative, expressed
PhHAL.5G410000	6702.48	0.380995	0.120303	3.16695	0.00154046	0.0469074	dicarboxylate diiron protein, putative (Crd1)	magnesium-protoporphyrin IX monomethyl ester cyclase,chloroplast precursor, putative, expressed
PhHAL.5G426800	140.252	-0.483593	0.145019	-3.3347	0.000853918	0.0341557	NAC domain containing protein 28	no apical meristem protein, putative, expressed
PhHAL.5G438100	17.3202	-1.63335	0.398208	-4.10176	4.10021e-05	0.00562558	germin-like protein 5	Cupin domain containing protein, expressed
PhHAL.5G448100	6.9626	-1.49185	0.461923	-3.22966	0.00123937	0.0415202	basic helix-loop-helix (bHLH) DNA-binding superfamily protein	helix-loop-helix DNA-binding domain containing protein, expressed
PhHAL.5G455700	10.459	-0.673358	0.212769	-3.16474	0.00155224	0.0469551	Glycosyltransferase family 61 protein	glycosyltransferase protein, putative, expressed
PhHAL.5G456900	37.8557	-0.597953	0.165478	-3.61348	0.00030211	0.0186175	alanine-tRNA ligases;nucleic acid binding;ligases, forming aminoacyl-tRNA and related compounds;nucleotide binding;ATP binding	alanyl-tRNA synthetase, putative, expressed
PhHAL.5G461900	31.6739	-0.619284	0.130586	-4.74233	2.11276e-06	0.000743675	cysteine-rich RLK (RECEPTOR-like protein kinase) 41	cysteine-rich receptor-like protein kinase 7 precursor, putative, expressed
PhHAL.5G472700	238.329	-0.264211	0.0727921	-3.62966	0.000283791	0.0180433	AAA-type ATPase family protein	vacuolar protein sorting-associating protein 4B, putative, expressed
PhHAL.5G472900	59.0213	0.523832	0.12776	4.10013	4.12926e-05	0.00562558	Protein of unknown function, DUF647	DUF647 domain containing protein, putative, expressed
PhHAL.5G473300	107.432	0.30175	0.0882743	3.41833	0.000630077	0.0282149	#N/A	TP53RK-binding protein, putative, expressed
PhHAL.5G491800	23.1412	-0.908347	0.184559	-4.92172	8.5785e-07	0.000426421	thioredoxin H-type 9	thioredoxin, putative, expressed
PhHAL.5G495100	41.978	-0.524889	0.15126	-3.47011	0.000520243	0.0255155	#N/A	expressed protein
PhHAL.5G497200	216.749	-0.301819	0.090262	-3.34381	0.000826373	0.0334772	alpha/beta-Hydrolases superfamily protein	acyl-protein thioesterase, putative, expressed
PhHAL.5G501300	50.4988	-0.325909	0.0945321	-3.4476	0.00056559	0.0263755	syntaxin of plants 32	syntaxin, putative, expressed
PhHAL.5G506300	95.5722	-1.70241	0.472594	-3.60226	0.000315457	0.0188986	17.6 kDa class II heat shock protein	hsp20/alpha crystallin family protein, putative, expressed
PhHAL.5G519100	31.64	1.12115	0.298514	3.75578	0.0001728	0.0133484	PEBP (phosphatidylethanolamine-binding protein) family protein	osFTL8 FT-Like8 homologous to Flowering Locus T gene; contains Pfam profile PF01161: Phosphatidylethanolamine-binding protein, expressed
PhHAL.5G524400	98.0003	-0.652979	0.208118	-3.13755	0.00170367	0.0494227	sodium/calcium exchanger family protein / calcium-binding EF hand family protein	sodium/calcium exchanger protein, putative, expressed
PhHAL.5G527600	25.4023	-0.785231	0.210029	-3.73868	0.000184991	0.0138351	Class I glutamine amidotransferase-like superfamily protein	DJ-1 family protein, putative, expressed
PhHAL.5G535500	222.703	0.429274	0.118188	3.63213	0.00028109	0.0180132	NAD(P)-binding Rossmann-fold superfamily protein	oxidoreductase, short chain dehydrogenase/reductase family domain containing protein, expressed
PhHAL.6G003900	7.44529	-1.0166	0.233424	-4.35516	1.32972e-05	0.00277912	vascular related NAC-domain protein 7	no apical meristem protein, putative, expressed
PhHAL.6G021200	92.6932	-1.0154	0.269725	-3.76457	0.000166838	0.0132262	lysine histidine transporter 1	amino acid transporter, putative, expressed
PhHAL.6G021500	61.8169	-1.16119	0.261434	-4.44161	8.92885e-06	0.00221918	lysine histidine transporter 1	amino acid transporter, putative, expressed
PhHAL.6G021600	14.9992	-1.86015	0.391601	-4.75012	2.03297e-06	0.000743675	lysine histidine transporter 1	amino acid transporter, putative, expressed
PhHAL.6G021700	7.52452	-1.70498	0.539041	-3.16298	0.00156162	0.0471613	lysine histidine transporter 1	amino acid transporter, putative, expressed
PhHAL.6G021900	98.6452	-0.431622	0.114626	-3.76548	0.000166226	0.0132262	Acid phosphatase/vanadium-dependent haloperoxidase-related protein	Divergent PAP2 family domain containing protein, expressed
PhHAL.6G035000	35.1544	-0.351348	0.105466	-3.3314	0.000864115	0.0341586	#N/A	expressed protein
PhHAL.6G038700	5.51069	-2.15995	0.418135	-5.16567	2.3958e-07	0.000169475	#N/A	expressed protein
PhHAL.6G048800	2.57708	-2.18209	0.643349	-3.39177	0.000694435	0.0299813	#N/A	expressed protein
PhHAL.6G057700	38.7819	-4.48371	0.85829	-5.224	1.75097e-07	0.000140017	#N/A	polyphenol oxidase, putative, expressed
PhHAL.6G057800	11.7976	-3.5649	0.835883	-4.26483	2.00057e-05	0.00361964	#N/A	polyphenol oxidase, putative, expressed
PhHAL.6G064000	27.4449	-1.66555	0.389885	-4.27189	1.93825e-05	0.00356483	#N/A	expressed protein
PhHAL.6G065600	176.193	0.838856	0.238502	3.51718	0.000436152	0.0229292	zinc transporter 1 precursor	metal cation transporter, putative, expressed
PhHAL.6G066200	476.615	-1.82181	0.301847	-6.03554	1.5843e-09	4.8564e-06	cinnamyl alcohol dehydrogenase 6	dehydrogenase, putative, expressed
PhHAL.6G089300	295.775	-0.621637	0.188809	-3.29241	0.000993318	0.036982	CONSTANS-like 5	CCT/B-box zinc finger protein, putative, expressed
PhHAL.6G098600	45.3866	-0.500014	0.12808	-3.90391	9.46512e-05	0.00956498	RNA-binding (RRM/RBD/RNP motifs) family protein	RNA recognition motif containing protein, putative, expressed
PhHAL.6G110800	283.689	-0.339766	0.0713453	-4.76228	1.91416e-06	0.000733442	alpha-soluble NSF attachment protein 2	alpha-soluble NSF attachment protein, putative, expressed
PhHAL.6G147900	49.5653	-0.419237	0.12074	-3.47222	0.000516168	0.0254541	#N/A	expressed protein
PhHAL.6G156300	135.356	-1.06833	0.331403	-3.22365	0.00126569	0.0420952	heat shock protein 21	retrotransposon protein, putative, LINE subclass, expressed
PhHAL.6G169600	13.9251	-0.990504	0.300084	-3.30076	0.000964233	0.0365256	Plant protein of unknown function (DUF247)	plant protein of unknown function domain containing protein, expressed
PhHAL.6G172400	27.8049	-0.680674	0.184772	-3.68387	0.000229723	0.0158837	cytochrome B561-1	cytochrome b561, putative, expressed
PhHAL.6G173000	13.8531	-1.38617	0.421594	-3.28793	0.00100926	0.0372244	WRKY family transcription factor	WRKY69, expressed
PhHAL.6G178200	33.5919	-1.30728	0.379284	-3.44671	0.000567462	0.0263755	NAD(P)-binding Rossmann-fold superfamily protein	oxidoreductase, short chain dehydrogenase/reductase family domain containing protein, expressed
PhHAL.6G192600	194.054	-0.467285	0.12418	-3.76298	0.0001679	0.0132533	#N/A	expressed protein
PhHAL.6G200000	218.619	-0.407034	0.112837	-3.60729	0.000309413	0.0187855	#N/A	expressed protein
PhHAL.6G204400	7.46753	-1.44937	0.319448	-4.53713	5.7025e-06	0.00166477	Protein of unknown function (DUF1336)	DUF1336 domain containing protein, expressed
PhHAL.6G216000	40.4348	-0.587193	0.162485	-3.61382	0.000301716	0.0186175	#N/A	cupin superfamily protein, putative, expressed
PhHAL.6G216300	4.1767	-1.94774	0.567509	-3.43209	0.000598948	0.0271996	#N/A	expressed protein
PhHAL.6G233000	9.00865	-0.925771	0.204594	-4.52491	6.04211e-06	0.00168373	#N/A	expressed protein
PhHAL.6G236900	8.29814	-0.629017	0.200037	-3.1445	0.00166368	0.0487237	C2 calcium/lipid-binding and GRAM domain containing protein	GRAM and C2 domains containing protein, putative, expressed
PhHAL.6G239300	130.313	-0.599039	0.155922	-3.84193	0.000122073	0.0107941	Transducin/WD40 repeat-like superfamily protein	WD-40 repeat family protein, putative, expressed
PhHAL.6G245700	26.6399	-1.44509	0.451554	-3.20026	0.00137303	0.0445375	tonoplast dicarboxylate transporter	citrate transporter, putative, expressed
PhHAL.6G248300	138.193	-0.876881	0.274803	-3.19094	0.00141808	0.0452802	lipoxygenase 2	lipoxygenase, chloroplast precursor, putative, expressed
PhHAL.6G274700	2.26959	-2.07154	0.619877	-3.34185	0.000832224	0.0335664	disease resistance family protein / LRR family protein	leucine rich repeat protein, putative, expressed
PhHAL.6G290400	355.573	-2.08939	0.556892	-3.75188	0.000175511	0.01345	chlorophyllase 1	chlorophyllase-2, chloroplast precursor, putative, expressed
PhHAL.7G008100	2.08338	-1.67446	0.472009	-3.54752	0.000388879	0.02135	cytochrome P450, family 93, subfamily D, polypeptide 1	cytochrome P450 93A2, putative, expressed
PhHAL.7G018100	546.568	-1.10522	0.331017	-3.33887	0.000841188	0.0338178	heat shock protein 90.1	heat shock protein, putative, expressed
PhHAL.7G030800	83.4812	-0.318643	0.0909385	-3.50394	0.000458432	0.0237506	Integral membrane HRF1 family protein	YIF1B, putative, expressed
PhHAL.7G043700	136.417	-0.503455	0.13561	-3.71252	0.000205203	0.0150362	HR-like lesion-inducing protein-related	nicotiana lesion-inducing like, putative, expressed
PhHAL.7G058100	3.07133	1.09066	0.317715	3.43283	0.000597325	0.0271931	ankyrin repeat family protein	expressed protein
PhHAL.7G058500	29.8583	-0.726498	0.134929	-5.38429	7.27329e-08	6.37001e-05	Domain of unknown function (DUF303)	receptor protein kinase, putative, expressed
PhHAL.7G063500	32.5527	-3.90276	0.671139	-5.81513	6.05868e-09	1.08417e-05	HXXXD-type acyl-transferase family protein	transferase family protein, putative, expressed
PhHAL.7G066700	39.996	-0.438808	0.101352	-4.32953	1.49428e-05	0.0029474	Phosphoglycerate mutase family protein	phosphoglycerate mutase, putative, expressed
PhHAL.7G071000	91.3921	-0.508332	0.154918	-3.2813	0.00103328	0.0376814	lectin protein kinase family protein	receptor-like protein kinase, putative, expressed
PhHAL.7G082000	9.43913	-1.6855	0.50091	-3.36488	0.000765766	0.0315267	#N/A	OsFBX380 - F-box domain containing protein, expressed
PhHAL.7G083900	83.6462	-0.889733	0.227135	-3.9172	8.95846e-05	0.00920469	basic helix-loop-helix (bHLH) DNA-binding superfamily protein	helix-loop-helix DNA-binding domain containing protein, expressed
PhHAL.7G085700	14.1041	-1.64813	0.500347	-3.29398	0.000987798	0.0368511	#N/A	#N/A
PhHAL.7G085800	8.25003	0.812817	0.206466	3.93681	8.25717e-05	0.00876942	ribose-5-phosphate isomerase 2	ribose-5-phosphate isomerase A, putative, expressed
PhHAL.7G091400	53.2977	1.00226	0.287888	3.48141	0.000498775	0.0251921	UDP-glucosyl transferase 85A2	cytokinin-O-glucosyltransferase 2, putative, expressed
PhHAL.7G109400	25.8534	-0.647672	0.152937	-4.2349	2.28658e-05	0.00396844	RPM1 interacting protein 4	nitrate-induced NOI protein, expressed
PhHAL.7G109700	101.927	-0.382893	0.112005	-3.41855	0.000629551	0.0282149	Plant stearoyl-acyl-carrier-protein desaturase family protein	acyl-desaturase, chloroplast precursor, putative, expressed
PhHAL.7G131100	57.7303	-0.81443	0.219833	-3.70477	0.000211583	0.015138	alpha/beta-Hydrolases superfamily protein	hydrolase, alpha/beta fold family protein, putative, expressed
PhHAL.7G141900	11.8258	1.58269	0.431175	3.67064	0.000241942	0.0166215	Subtilase family protein	OsSub41 - Putative Subtilisin homologue, expressed
PhHAL.7G163900	101.939	-0.461199	0.129827	-3.55242	0.000381709	0.0210823	Protein phosphatase 2C family protein	protein phosphatase 2C, putative, expressed
PhHAL.7G165500	1.63843	2.18703	0.632696	3.45668	0.000546882	0.0260305	#N/A	expressed protein
PhHAL.7G172800	23.5568	-0.623533	0.173504	-3.59377	0.000325929	0.0192131	#N/A	#N/A
PhHAL.7G175900	23.7746	-1.87768	0.428503	-4.38195	1.1762e-05	0.00257532	Heavy metal transport/detoxification superfamily protein	heavy metal associated domain containing protein, expressed
PhHAL.7G176500	70.5545	-1.67077	0.40225	-4.15355	3.27357e-05	0.00476899	Heavy metal transport/detoxification superfamily protein	heavy metal associated domain containing protein, expressed
PhHAL.7G184700	275.988	0.496787	0.149541	3.32208	0.000893504	0.0346694	S-adenosyl-L-methionine-dependent methyltransferases superfamily protein	methyltransferase domain containing protein, expressed
PhHAL.7G193400	30.41	-0.718127	0.195911	-3.66558	0.000246776	0.0166215	S-adenosyl-L-methionine-dependent methyltransferases superfamily protein	expressed protein
PhHAL.7G193900	1020.31	0.675694	0.139703	4.83665	1.32043e-06	0.000592327	B-box zinc finger family protein	B-box zinc finger family protein, putative, expressed
PhHAL.7G196300	1.73721	-1.43967	0.45115	-3.1911	0.00141732	0.0452802	Basic-leucine zipper (bZIP) transcription factor family protein	transcription factor RF2a, putative, expressed
PhHAL.7G197100	7.88016	0.799311	0.245426	3.25683	0.00112664	0.0392445	LETM1-like protein	calcium-binding mitochondrial protein anon-60Da, putative, expressed
PhHAL.7G197500	25.36	-0.418718	0.124116	-3.3736	0.000741918	0.0308719	uroporphyrinogen-III synthase family protein	uroporphyrinogen III synthase, putative, expressed
PhHAL.7G202200	13.393	-0.807344	0.249133	-3.24061	0.00119272	0.0404734	calmodulin-binding receptor-like cytoplasmic kinase 3	wall-associated receptor kinase-like 20 precursor, putative, expressed
PhHAL.7G210200	12.261	-1.52514	0.477925	-3.19116	0.00141704	0.0452802	NB-ARC domain-containing disease resistance protein	NB-ARC/LRR disease resistance protein, putative, expressed
PhHAL.7G222800	92.5863	-1.08951	0.283317	-3.84556	0.000120277	0.01074	thioredoxin M-type 4	thioredoxin, putative, expressed
PhHAL.7G227600	61.778	-0.764	0.235671	-3.24181	0.00118773	0.0404734	stress-inducible protein, putative	heat shock protein STI, putative, expressed
PhHAL.7G228700	72.7943	-0.51044	0.108804	-4.69137	2.71382e-06	0.000891296	SH3 domain-containing protein	src homology-3 domain protein 3, putative, expressed
PhHAL.7G230700	63.1614	-0.44762	0.114898	-3.89581	9.78725e-05	0.00973011	#N/A	placental protein 11 precursor, putative, expressed
PhHAL.7G236300	23.1915	-0.617477	0.193282	-3.19469	0.00139981	0.0450092	N-acetyl-l-glutamate kinase	amino acid kinase, putative, expressed
PhHAL.7G244600	140.313	2.10321	0.560064	3.75529	0.000173139	0.0133484	Prolyl oligopeptidase family protein	OsPOP9 - Putative Prolyl Oligopeptidase homologue, expressed
PhHAL.7G244700	78.0183	-0.480736	0.110994	-4.33118	1.48314e-05	0.0029474	#N/A	coiled-coil domain-containing protein 124, putative, expressed
PhHAL.7G247600	53.1557	-0.375897	0.108278	-3.4716	0.000517373	0.0254541	#N/A	expressed protein
PhHAL.7G257000	1.38815	-3.49939	1.00804	-3.47148	0.000517607	0.0254541	2-oxoglutarate (2OG) and Fe(II)-dependent oxygenase superfamily protein	naringenin,2-oxoglutarate 3-dioxygenase, putative, expressed
PhHAL.7G260800	26.8099	-1.26586	0.293092	-4.319	1.56736e-05	0.00298268	Protein of unknown function (DUF581)	DUF581 domain containing protein, expressed
PhHAL.7G270000	21.3472	-1.55888	0.464133	-3.3587	0.000783108	0.0320778	alternative oxidase 1A	transposon protein, putative, unclassified, expressed
PhHAL.7G274500	46.3787	-0.482395	0.133511	-3.61316	0.000302487	0.0186175	alpha-mannosidase 1	glycosyl hydrolase family 47 domain contain protein, expressed
PhHAL.7G275500	12.9801	-0.64794	0.198582	-3.26283	0.00110304	0.0389865	Core-2/I-branching beta-1,6-N-acetylglucosaminyltransferase family protein	DNA binding protein, putative, expressed
PhHAL.7G284000	27.807	-0.483769	0.134674	-3.59214	0.00032797	0.0192717	peroxin 6	AAA family ATPase, putative, expressed
PhHAL.7G284500	66.3091	-0.451285	0.12796	-3.52677	0.000420666	0.0224846	NAD(P)-binding Rossmann-fold superfamily protein	NAD dependent epimerase/dehydratase family domain containing protein, expressed
PhHAL.7G286000	18.9341	-0.986152	0.300911	-3.27722	0.00104833	0.0378294	Protein kinase superfamily protein	tyrosine protein kinase domain containing protein, putative, expressed
PhHAL.7G293500	71.3575	-0.352151	0.10702	-3.2905	0.00100009	0.037084	Protein phosphatase 2C family protein	protein phosphatase 2C, putative, expressed
PhHAL.7G304800	4.97764	2.99293	0.77992	3.83748	0.000124305	0.0108867	gibberellin 20-oxidase 5	gibberellin 20 oxidase 2, putative, expressed
PhHAL.7G306000	240.773	0.316843	0.0965225	3.28259	0.00102859	0.0376814	alpha/beta-Hydrolases superfamily protein	hydrolase, alpha/beta fold family domain containing protein, expressed
PhHAL.7G310400	13.1734	-0.924993	0.282071	-3.27929	0.00104069	0.0378269	Wall-associated kinase family protein	OsWAK55 - OsWAK receptor-like protein kinase, expressed
PhHAL.7G310800	24.2445	-0.412787	0.131347	-3.14271	0.00167391	0.0487901	golgin candidate 2	expressed protein
PhHAL.7G312500	19.998	-1.04891	0.303277	-3.4586	0.000542996	0.0260073	#N/A	#N/A
PhHAL.7G315300	2.44869	1.88012	0.570308	3.29667	0.000978381	0.0367695	#N/A	expressed protein
PhHAL.7G323300	165.693	-1.00116	0.231335	-4.32775	1.50639e-05	0.0029474	Heavy metal transport/detoxification superfamily protein	heavy metal-associated domain containing protein, expressed
PhHAL.7G333600	67.7613	-1.85742	0.367889	-5.04886	4.44444e-07	0.000257696	Aluminium induced protein with YGL and LRDR motifs	stem-specific protein TSJT1, putative, expressed
PhHAL.7G340400	5.77925	-0.919915	0.266697	-3.44929	0.000562069	0.0263755	protein kinase family protein	CAMK_CAMK_like_ULKh_APGy.3 - CAMK includes calcium/calmodulin depedent protein kinases, expressed
PhHAL.7G340900	114.755	-0.341836	0.107931	-3.16718	0.00153927	0.0469074	pyrophosphorylase 3	soluble inorganic pyrophosphatase, putative, expressed
PhHAL.7G341400	17.9131	-0.57355	0.181877	-3.1535	0.00161324	0.047945	tubby like protein 10	OsFBT6 - F-box and tubby domain containing protein, expressed
PhHAL.7G344000	12.4609	-1.61944	0.344204	-4.7049	2.53996e-06	0.000849361	FORMS APLOID AND BINUCLEATE CELLS 1A	phosphatidylinositol-4-phosphate 5-Kinase, putative, expressed
PhHAL.8G011700	5.20213	-4.34329	0.87746	-4.94985	7.42718e-07	0.000379447	WRKY DNA-binding protein 54	WRKY50, expressed
PhHAL.8G012500	7.15745	-0.610089	0.183949	-3.31661	0.000911163	0.0351024	RING/U-box superfamily protein	zinc finger, C3HC4 type domain containing protein, expressed
PhHAL.8G015500	133.444	-0.500069	0.112962	-4.42688	9.56065e-06	0.00225435	#N/A	expressed protein
PhHAL.8G015600	104.438	0.457571	0.139175	3.28774	0.00100995	0.0372244	SMAD/FHA domain-containing protein	FHA domain containing protein, putative, expressed
PhHAL.8G017300	7.45611	-0.766799	0.22698	-3.37827	0.000729435	0.0305598	ELMO/CED-12 family protein	ELMO/CED-12 family protein, putative, expressed
PhHAL.8G036400	31.5318	0.696025	0.178832	3.89206	9.9396e-05	0.00977589	Protein of unknown function (DUF3049)	expressed protein
PhHAL.8G047600	2.93322	-2.37549	0.429764	-5.52742	3.24973e-08	3.9846e-05	protein tyrosine phosphatase 1	Protein-tyrosine phosphatase domain containing protein, expressed
PhHAL.8G048200	1.32603	2.13221	0.528999	4.03065	5.56216e-05	0.00691212	#N/A	#N/A
PhHAL.8G051600	22.0133	-1.0921	0.339418	-3.21756	0.00129288	0.0426905	Eukaryotic aspartyl protease family protein	eukaryotic aspartyl protease domain containing protein, expressed
PhHAL.8G066300	7.77341	1.80387	0.563825	3.19935	0.00137738	0.0445999	#N/A	glycosyl hydrolase, putative, expressed
PhHAL.8G068400	61.2483	-1.58492	0.49799	-3.18265	0.00145936	0.0452815	HSP20-like chaperones superfamily protein	hsp20/alpha crystallin family protein, putative, expressed
PhHAL.8G077100	3.31842	-1.21488	0.325535	-3.73196	0.000189995	0.0141473	#N/A	expressed protein
PhHAL.8G077600	12.4487	-1.2731	0.255062	-4.99134	5.99618e-07	0.000324358	#N/A	expressed protein
PhHAL.8G078300	20.1303	-1.33518	0.279639	-4.77465	1.8002e-06	0.000733442	cysteine-rich RLK (RECEPTOR-like protein kinase) 8	protein kinase domain containing protein, expressed
PhHAL.8G079500	1.5091	-3.42324	0.732933	-4.6706	3.0032e-06	0.000936185	cysteine-rich RLK (RECEPTOR-like protein kinase) 26	protein kinase domain containing protein, expressed
PhHAL.8G079700	7.06361	-1.10947	0.308438	-3.59707	0.00032182	0.019155	NB-ARC domain-containing disease resistance protein	disease resistance protein RPM1, putative, expressed
PhHAL.8G107200	171.743	-0.856944	0.242346	-3.53604	0.000406181	0.0219076	alcohol dehydrogenase 1	dehydrogenase, putative, expressed
PhHAL.8G113300	8.47789	-1.51854	0.387217	-3.92167	8.79388e-05	0.00910887	Disease resistance-responsive (dirigent-like protein) family protein	dirigent, putative, expressed
PhHAL.8G123300	3.76327	-1.90638	0.473608	-4.02523	5.69201e-05	0.00693295	Leucine-rich repeat protein kinase family protein	receptor kinase, putative, expressed
PhHAL.8G131700	25.5466	-0.424636	0.122745	-3.4595	0.00054117	0.026004	urease	expressed protein
PhHAL.8G144300	231.294	-0.228653	0.0717252	-3.1879	0.00143309	0.0452815	haloacid dehalogenase-like hydrolase family protein	haloacid dehalogenase-like hydrolase family protein, putative, expressed
PhHAL.8G154700	36.4736	0.721927	0.145293	4.96878	6.73769e-07	0.000354056	serine hydroxymethyltransferase 4	serine hydroxymethyltransferase, mitochondrial precursor, putative, expressed
PhHAL.8G167700	35.8932	-1.10524	0.262287	-4.21384	2.51061e-05	0.00424658	#N/A	expressed protein
PhHAL.8G181300	6.41852	1.41719	0.445082	3.18412	0.00145195	0.0452815	HXXXD-type acyl-transferase family protein	transferase family protein, putative, expressed
PhHAL.8G186500	188.295	1.71143	0.444593	3.84944	0.000118387	0.01074	O-methyltransferase family protein	O-methyltransferase, putative, expressed
PhHAL.8G196200	59.9294	-0.347299	0.0960738	-3.61492	0.000300445	0.0186175	nuclear factor Y, subunit C11	histone-like transcription factor and archaeal histone, putative, expressed
PhHAL.8G204600	2.95403	-1.52795	0.413038	-3.69929	0.000216205	0.015294	protein serine/threonine kinases;protein kinases;ATP binding;sugar binding;kinases;carbohydrate binding	OsWAK98 - OsWAK receptor-like cytoplasmic kinase OsWAK-RLCK, expressed
PhHAL.8G216500	47.558	1.42779	0.452547	3.155	0.00160498	0.047945	pathogenesis-related 4	WIP4 - Wound-induced protein precursor, expressed
PhHAL.8G232400	27.9737	-0.413672	0.128035	-3.23093	0.00123387	0.0414868	tonoplast monosaccharide transporter3	transporter family protein, putative, expressed
PhHAL.8G237800	48.5818	-0.817145	0.236572	-3.45412	0.0005521	0.0261707	Ribosome associated membrane protein RAMP4	membrane protein, putative, expressed
PhHAL.8G260400	46.5842	-0.499611	0.154084	-3.24246	0.00118502	0.0404734	SNF7 family protein	SNF7 domain containing protein, putative, expressed
PhHAL.9G004700	46.3578	0.464649	0.14364	3.23481	0.00121724	0.0410779	pentatricopeptide (PPR) repeat-containing protein	PPR repeat domain containing protein, putative, expressed
PhHAL.9G010900	46.1063	-0.552661	0.172489	-3.20404	0.00135516	0.0442398	RPM1 interacting protein 4	nitrate-induced NOI protein, expressed
PhHAL.9G011900	51.3529	-0.278157	0.0862148	-3.22633	0.00125388	0.0418538	Protein kinase superfamily protein	protein kinase domain containing protein, expressed
PhHAL.9G012100	118.801	-0.331059	0.0985582	-3.35902	0.000782191	0.0320778	Protein prenylyltransferase superfamily protein	tetratricopeptide repeat containing protein, putative, expressed
PhHAL.9G014600	157.688	-0.58913	0.186779	-3.15416	0.00160961	0.047945	Late embryogenesis abundant protein, group 2	late embryogenesis abundant protein, putative, expressed
PhHAL.9G018600	62.3444	-0.301579	0.0891482	-3.38289	0.000717261	0.030277	#N/A	expressed protein
PhHAL.9G018800	2.00339	-1.9583	0.509926	-3.84037	0.000122849	0.0108107	Late embryogenesis abundant (LEA) hydroxyproline-rich glycoprotein family	harpin-induced protein 1 domain containing protein, expressed
PhHAL.9G019300	20.9897	-0.498438	0.14761	-3.37673	0.000733543	0.0306558	Galactose oxidase/kelch repeat superfamily protein	kelch motif family protein, putative, expressed
PhHAL.9G027000	42.7354	-0.420832	0.124911	-3.36905	0.000754284	0.0311748	RAB GTPase homolog A2B	ras-related protein, putative, expressed
PhHAL.9G030900	76.1254	-0.439699	0.120446	-3.6506	0.000261629	0.0171853	RAB GTPase homolog 8A	ras-related protein, putative, expressed
PhHAL.9G033200	22.2268	-0.572769	0.156738	-3.65432	0.000257869	0.016999	Uncharacterised protein family (UPF0497)	membrane associated DUF588 domain containing protein, putative, expressed
PhHAL.9G034900	102.491	-0.350607	0.0918326	-3.81789	0.000134598	0.0115679	transcript elongation factor IIS	transcription elongation factor protein, putative, expressed
PhHAL.9G036300	722.858	-0.338662	0.0901469	-3.75679	0.00017211	0.0133484	ADP-ribosylation factor A1F	ADP-ribosylation factor, putative, expressed
PhHAL.9G044300	20.0642	-0.637793	0.147126	-4.33502	1.4575e-05	0.0029474	Galactosyltransferase family protein	galactosyltransferase family protein, putative, expressed
PhHAL.9G045600	53.0935	-0.839616	0.263396	-3.18766	0.0014343	0.0452815	#N/A	OsFBDUF18 - F-box and DUF domain containing protein, expressed
PhHAL.9G054200	15.1152	0.811166	0.180776	4.48714	7.21864e-06	0.00188539	Protein kinase family protein	CK1_CaseinKinase_1a.4 - CK1 includes the casein kinase 1 kinases, expressed
PhHAL.9G057600	815.042	-0.373713	0.115304	-3.24112	0.0011906	0.0404734	DNAJ homologue 2	chaperone protein dnaJ, putative, expressed
PhHAL.9G057900	31.4353	-1.24182	0.328265	-3.78297	0.000154967	0.0127809	syntaxin of plants 121	syntaxin, putative, expressed
PhHAL.9G066000	73.8555	-0.390196	0.104944	-3.71813	0.000200702	0.0148245	Protein of unknown function (DUF59)	expressed protein
PhHAL.9G070200	162.622	-1.05836	0.260275	-4.06633	4.77596e-05	0.00614263	cold-regulated 413-plasma membrane 2	cold acclimation protein WCOR413, putative, expressed
PhHAL.9G071100	12.8017	0.921558	0.251469	3.66471	0.000247624	0.0166215	Pentatricopeptide repeat (PPR) superfamily protein	pentatricopeptide, putative, expressed
PhHAL.9G074600	15.1582	-1.3373	0.306706	-4.36019	1.29952e-05	0.00274721	#N/A	expressed protein
PhHAL.9G075100	182	0.344517	0.0907928	3.79454	0.000147916	0.0123658	casein kinase II, alpha chain 2	casein kinase II subunit alpha-2, putative, expressed
PhHAL.9G075400	3.1048	-2.27045	0.564608	-4.02128	5.78818e-05	0.0070037	Subtilase family protein	OsSub31 - Putative Subtilisin homologue, expressed
PhHAL.9G078600	12.2624	-0.944071	0.29213	-3.23168	0.00123065	0.0414544	WRKY DNA-binding protein 57	WRKY3, expressed
PhHAL.9G083700	67.4298	-0.503148	0.153529	-3.27721	0.00104837	0.0378294	#N/A	expressed protein
PhHAL.9G087600	137.529	-0.441897	0.134057	-3.29633	0.000979568	0.0367695	Protein of unknown function (DUF581)	expressed protein
PhHAL.9G088100	52.2525	-1.03929	0.302009	-3.44127	0.000578989	0.0266886	Bax inhibitor-1 family protein	transmembrane BAX inhibitor motif-containing protein, putative, expressed
PhHAL.9G112100	75.7592	-0.490753	0.15614	-3.14304	0.00167203	0.0487901	cAMP-regulated phosphoprotein 19-related protein	Lg106, putative, expressed
PhHAL.9G115600	335.368	-0.623937	0.190878	-3.26877	0.00108016	0.0385006	Regulator of Vps4 activity in the MVB pathway protein	DUF292 domain containing protein, expressed
PhHAL.9G119300	351.196	0.474493	0.113811	4.16912	3.0578e-05	0.00462501	#N/A	expressed protein
PhHAL.9G121200	33.2557	-0.556556	0.169474	-3.28402	0.00102339	0.0376443	#N/A	#N/A
PhHAL.9G122700	65.7229	0.613358	0.167792	3.65547	0.000256711	0.016999	adenylosuccinate synthase	adenylosuccinate synthetase, chloroplast precursor, putative, expressed
PhHAL.9G132900	19.798	-1.90735	0.484318	-3.93822	8.20896e-05	0.00876942	VQ motif-containing protein	VQ domain containing protein, putative, expressed
PhHAL.9G137900	78.5785	-0.822637	0.237654	-3.46149	0.000537186	0.0259998	NPR1-like protein 3	BTBA4 - Bric-a-Brac,Tramtrack, Broad Complex BTB domain with Ankyrin repeat region, expressed
PhHAL.9G138100	231.694	-0.345674	0.0942413	-3.66797	0.000244481	0.0166215	Ras-related small GTP-binding family protein	ras-related protein, putative, expressed
PhHAL.9G141900	12.3115	-1.25924	0.345695	-3.64262	0.000269872	0.017601	WRKY DNA-binding protein 23	WRKY60, expressed
PhHAL.9G146900	326.743	-0.488444	0.133271	-3.66503	0.000247306	0.0166215	DNAJ homologue 2	chaperone protein dnaJ, putative, expressed
PhHAL.9G150800	129.602	-0.294737	0.0892146	-3.30369	0.000954221	0.0362604	#N/A	expressed protein
PhHAL.9G156500	201.18	-0.561291	0.155052	-3.62003	0.000294572	0.0184907	inositol polyphosphate 5-phosphatase 11	endonuclease/exonuclease/phosphatase family domain containing protein, expressed
PhHAL.9G162100	16.0006	-1.10023	0.348234	-3.15947	0.00158059	0.047578	zinc-finger protein 2	ZOS12-09 - C2H2 zinc finger protein, expressed
PhHAL.9G165100	57.5555	-1.34514	0.346763	-3.87914	0.000104826	0.00992689	PLC-like phosphodiesterases superfamily protein	glycerophosphoryl diester phosphodiesterase family protein, putative, expressed
PhHAL.9G166300	123.393	-0.619867	0.193428	-3.20465	0.00135227	0.0442398	reversibly glycosylated polypeptide 2	alpha-1,4-glucan-protein synthase, putative, expressed
PhHAL.9G166500	82.881	-0.46549	0.134455	-3.46206	0.000536061	0.0259998	Thioredoxin superfamily protein	#N/A
PhHAL.9G171400	8.71523	-1.13857	0.288653	-3.94443	7.99896e-05	0.00872826	dicer-like 2	Dicer, putative, expressed
PhHAL.9G172100	8.20941	-1.49656	0.313731	-4.7702	1.84043e-06	0.000733442	transferases;folic acid binding	folic acid binding protein, putative, expressed
PhHAL.9G176700	88.1918	-0.541369	0.132542	-4.08451	4.41696e-05	0.00580262	Transmembrane proteins 14C	expressed protein
PhHAL.9G180300	462.988	-1.13314	0.318737	-3.55508	0.000377866	0.0209939	Dormancy/auxin associated family protein	auxin-repressed protein, putative, expressed
PhHAL.9G183900	12.5705	-1.0676	0.254865	-4.18887	2.80349e-05	0.00453659	Duplicated homeodomain-like superfamily protein	expressed protein
PhHAL.9G192800	35.9899	-1.50359	0.407534	-3.68947	0.000224723	0.0156557	HXXXD-type acyl-transferase family protein	transferase family protein, putative, expressed
PhHAL.9G196400	26.0259	-0.424044	0.116704	-3.6335	0.000279601	0.0179805	#N/A	expressed protein
PhHAL.9G199400	1.59478	-2.46224	0.580814	-4.2393	2.24218e-05	0.00396521	Leucine-rich repeat protein kinase family protein	receptor kinase like protein, putative, expressed
PhHAL.9G205300	2.17869	1.91801	0.554939	3.45626	0.000547726	0.0260305	cytochrome P450, family 86, subfamily B, polypeptide 1	cytochrome P450, putative, expressed
PhHAL.9G214400	2.06441	2.04234	0.622487	3.28093	0.00103464	0.0376814	inhibitor/interactor with cyclin-dependent kinase	cyclin-dependent kinase inhibitor, putative, expressed
PhHAL.9G217000	104.296	-0.366285	0.106615	-3.4356	0.000591242	0.0270364	vacuolar protein sorting-associated protein 2.3	SNF7 domain containing protein, putative, expressed
PhHAL.9G218700	41.3894	-1.00568	0.259173	-3.88034	0.000104312	0.00992689	disease resistance family protein / LRR family protein	hcrVf2 protein, putative, expressed
PhHAL.9G229000	190.096	-0.333802	0.090574	-3.6854	0.00022834	0.0158476	ubiquitin-conjugating enzyme 5	ubiquitin-conjugating enzyme, putative, expressed
PhHAL.9G247600	43.8059	-0.552706	0.151688	-3.64371	0.000268732	0.017589	acylaminoacyl-peptidase-related	OsPOP21 - Putative Prolyl Oligopeptidase homologue, expressed
PhHAL.9G254800	20.9003	-0.531833	0.13688	-3.8854	0.000102163	0.00992689	protein kinase 2B	protein kinase domain containing protein, expressed
PhHAL.9G263400	2.59867	-2.76849	0.613903	-4.50965	6.49362e-06	0.0017661	Leucine-rich repeat protein kinase family protein	receptor-like kinase, putative, expressed
PhHAL.9G266900	45.9964	-0.632082	0.193274	-3.2704	0.00107395	0.0384282	#N/A	#N/A
PhHAL.9G307100	120.365	-0.280791	0.0808645	-3.47236	0.000515896	0.0254541	F-box family protein	OsFBL52 - F-box domain and LRR containing protein, expressed
PhHAL.9G323200	131.823	0.302403	0.0895702	3.37616	0.000735058	0.0306558	Nucleotidyltransferase family protein	caffeine-induced death protein 1, putative, expressed
PhHAL.9G340800	34.2644	-0.442882	0.134284	-3.29811	0.000973396	0.0367612	#N/A	ACI13, putative, expressed
PhHAL.9G346400	20.6872	-0.733401	0.216388	-3.38928	0.000700763	0.0301132	Calcium-binding EF-hand family protein	EF hand family protein, putative, expressed
PhHAL.9G355900	9.15422	-0.693673	0.203416	-3.41012	0.00064934	0.028737	#N/A	#N/A
PhHAL.9G380400	226.92	-0.906639	0.220909	-4.10412	4.05852e-05	0.00561235	phosphorylcholine cytidylyltransferase2	cytidylyltransferase domain containing protein, expressed
PhHAL.9G387400	2.00274	1.36833	0.392817	3.48338	0.000495118	0.0250938	Mitochondrial substrate carrier family protein	mitochondrial carrier protein, putative, expressed
PhHAL.9G390600	137.195	-0.334754	0.0881614	-3.79706	0.000146419	0.012353	tobamovirus multiplication 2A	tetraspanin family protein, putative, expressed
PhHAL.9G395800	223.144	-0.436224	0.121774	-3.58224	0.000340665	0.0196795	myb-like transcription factor family protein	MYB family transcription factor, putative, expressed
PhHAL.9G406500	268.773	0.404908	0.118602	3.41401	0.000640142	0.0285764	Flavin-binding monooxygenase family protein	flavin-containing monooxygenase family protein, putative, expressed
PhHAL.9G407600	51.1785	0.459791	0.123952	3.70942	0.000207736	0.0150635	GRAS family transcription factor	scarecrow, putative, expressed
PhHAL.9G409200	30.6257	-1.10077	0.336262	-3.27355	0.00106206	0.038226	U-box domain-containing protein kinase family protein	U-box domain containing protein, expressed
PhHAL.9G414000	1.6393	-1.66325	0.449846	-3.69737	0.000217847	0.0153325	expansin-like A1	expansin precursor, putative, expressed
PhHAL.9G418700	106.204	-0.494694	0.136123	-3.63418	0.000278869	0.0179805	MAP kinase 4	CGMC_MAPKCMGC_2_ERK.14 - CGMC includes CDA, MAPK, GSK3, and CLKC kinases, expressed
PhHAL.9G424200	1.36704	-2.40351	0.606373	-3.96374	7.3784e-05	0.00812596	Integrase-type DNA-binding superfamily protein	dehydration-responsive element-binding protein, putative, expressed
PhHAL.9G426200	33.3539	-0.441711	0.139832	-3.15886	0.00158388	0.0475992	oxoprolinase 1	5-oxoprolinase, putative, expressed
PhHAL.9G433800	4.9269	-1.57404	0.382723	-4.11273	3.91011e-05	0.00548968	#N/A	expressed protein
PhHAL.9G443100	8.6491	-0.855555	0.271309	-3.15343	0.00161363	0.047945	PLC-like phosphodiesterases superfamily protein	phospholipase C, putative, expressed
PhHAL.9G447800	347.41	-1.09633	0.26319	-4.16556	3.10585e-05	0.00462501	DC1 domain-containing protein	PDI, putative, expressed
PhHAL.9G448800	11.9024	-1.24528	0.313952	-3.96646	7.29484e-05	0.00808233	sucrose synthase 4	sucrose synthase, putative, expressed
PhHAL.9G449000	54.3285	-0.742723	0.233266	-3.18401	0.00145248	0.0452815	senescence-associated gene 21	retrotransposon protein, putative, unclassified, expressed
PhHAL.9G452400	18.6483	-1.18556	0.300829	-3.94098	8.11487e-05	0.0087485	serine carboxypeptidase-like 51	OsSCP18 - Putative Serine Carboxypeptidase homologue, expressed
PhHAL.9G453700	12.2647	0.601965	0.190705	3.15653	0.0015966	0.0479032	basic helix-loop-helix (bHLH) DNA-binding superfamily protein	CPuORF35 - conserved peptide uORF-containing transcript, expressed
PhHAL.9G460700	3.62834	-1.83936	0.537887	-3.41961	0.000627118	0.0282149	zinc finger protein 3	ZOS9-11 - C2H2 zinc finger protein, expressed
PhHAL.9G477600	1.1498	3.38908	0.955809	3.54577	0.00039147	0.0213662	terpene synthase 21	terpene synthase, putative, expressed
PhHAL.9G486200	283.879	-0.488994	0.136511	-3.58207	0.000340879	0.0196795	vacuolar sorting receptor homolog 1	vacuolar-sorting receptor precursor, putative, expressed
PhHAL.9G486300	4.64035	-2.16726	0.542131	-3.99767	6.39685e-05	0.00754172	WRKY DNA-binding protein 70	WRKY79, expressed
PhHAL.9G488800	123.724	-0.73752	0.208368	-3.53951	0.000400871	0.0216853	calmodulin like 42	OsCML27 - Calmodulin-related calcium sensor protein, expressed
PhHAL.9G492300	26.6728	-0.647877	0.201197	-3.22011	0.0012814	0.0424253	RING/U-box superfamily protein	zinc finger, C3HC4 type domain containing protein, expressed
PhHAL.9G492400	64.2448	-0.378931	0.102164	-3.70906	0.000208032	0.0150635	Uncharacterised conserved protein UCP022280	expressed protein
PhHAL.9G492700	1.69555	-1.14297	0.359503	-3.1793	0.00147632	0.0455804	NB-ARC domain-containing disease resistance protein	disease resistance RPP13-like protein 1, putative, expressed
PhHAL.9G498700	8.39358	-1.07662	0.32975	-3.26497	0.00109476	0.0387954	#N/A	expressed protein
PhHAL.9G500200	10.7669	3.30351	0.705588	4.68192	2.84198e-06	0.000917012	#N/A	#N/A
PhHAL.9G502100	77.0596	-0.495279	0.121335	-4.08192	4.46661e-05	0.00582623	#N/A	expressed protein
PhHAL.9G502400	12.7402	-1.56193	0.427256	-3.65573	0.000256449	0.016999	basic region/leucine zipper motif 53	expressed protein
PhHAL.9G505100	1.22294	-3.3444	0.774263	-4.31947	1.56406e-05	0.00298268	#N/A	long cell-linked locus protein, putative, expressed
PhHAL.9G506200	8.51572	-1.98148	0.473017	-4.18903	2.80149e-05	0.00453659	COBRA-like protein-7 precursor	COBRA-like protein 7 precursor, putative, expressed
PhHAL.9G507300	6.2917	-2.41611	0.755318	-3.1988	0.00138001	0.0446066	PYR1-like 6	pathogenesis-related Bet v I family protein, putative, expressed
PhHAL.9G511800	65.238	-0.621312	0.167229	-3.71534	0.000202928	0.014929	DNAJ heat shock N-terminal domain-containing protein	heat shock protein DnaJ, putative, expressed
PhHAL.9G512200	26.8626	-1.4289	0.368448	-3.87816	0.000105249	0.00992689	Protein phosphatase 2C family protein	protein phosphatase 2C, putative, expressed
PhHAL.9G514300	69.5027	-0.393554	0.085869	-4.58319	4.57946e-06	0.00138074	Phosphatidic acid phosphatase (PAP2) family protein	phosphatase, putative, expressed
PhHAL.9G515700	71.1405	-0.924438	0.238723	-3.87244	0.000107753	0.010041	mitogen-activated protein kinase 3	CGMC_MAPKCGMC_2_ERK.2 - CGMC includes CDA, MAPK, GSK3, and CLKC kinases, expressed
PhHAL.9G518900	1.8713	2.13494	0.568317	3.75661	0.000172233	0.0133484	ABC-2 type transporter family protein	white-brown complex homolog protein, putative, expressed
PhHAL.9G520200	14.598	-0.946525	0.233434	-4.05478	5.01818e-05	0.00640933	#N/A	expressed protein
PhHAL.9G524900	124.113	-0.430974	0.116294	-3.70589	0.000210653	0.015138	OSBP(oxysterol binding protein)-related protein 3B	oxysterol-binding protein, putative, expressed
PhHAL.9G532400	21.9144	-0.519599	0.150695	-3.44801	0.00056473	0.0263755	Protein kinase superfamily protein	tyrosine protein kinase domain containing protein, putative, expressed
PhHAL.9G540500	3.86254	-1.61089	0.505097	-3.18928	0.0014263	0.0452815	alpha/beta-Hydrolases superfamily protein	gibberellin receptor GID1L2, putative, expressed
PhHAL.9G541500	271.021	-0.455744	0.109901	-4.14687	3.37053e-05	0.00481497	#N/A	expressed protein
PhHAL.9G546100	17.1751	-1.01087	0.247112	-4.09072	4.30027e-05	0.0057312	Senescence/dehydration-associated protein-related	senescence-associated protein, putative, expressed
PhHAL.9G546800	130.938	-0.416097	0.115995	-3.58719	0.000334265	0.0195168	B-cell receptor-associated 31-like	erwinia induced protein 2, putative, expressed
PhHAL.9G552400	34.8054	-0.42892	0.126845	-3.38145	0.000721039	0.030277	coatomer gamma-2 subunit, putative / gamma-2 coat protein, putative / gamma-2 COP, putative	coatomer subunit gamma-1, putative, expressed
PhHAL.9G554700	79.032	-0.730232	0.194435	-3.75566	0.000172885	0.0133484	homeobox from Arabidopsis thaliana	homeobox associated leucine zipper, putative, expressed
PhHAL.9G566000	78.0332	-0.491964	0.138045	-3.56379	0.000365544	0.0204972	SecY protein transport family protein	protein transport protein Sec61 subunit alpha, putative, expressed
PhHAL.9G567300	21.0923	-1.31688	0.256754	-5.12893	2.91387e-07	0.000198489	UDP-glucose 6-dehydrogenase family protein	UDP-glucose 6-dehydrogenase, putative, expressed
PhHAL.9G570700	15.3622	-1.7092	0.39041	-4.37797	1.1979e-05	0.00259196	Protein phosphatase 2C family protein	protein phosphatase 2C, putative, expressed
PhHAL.9G578500	317.251	0.62565	0.155364	4.027	5.64938e-05	0.0069269	slufate transporter 2;1	sulfate transporter, putative, expressed
PhHAL.9G584300	24.9857	-1.784	0.459528	-3.88224	0.000103498	0.00992689	#N/A	#N/A
PhHAL.9G587300	17.3153	-0.741781	0.22751	-3.26043	0.00111245	0.0390247	NAD(P)-binding Rossmann-fold superfamily protein	dihydroflavonol-4-reductase, putative, expressed
PhHAL.9G589500	2.92937	-1.43233	0.413282	-3.46574	0.00052877	0.0258444	ethylene-responsive element binding protein	AP2 domain containing protein, expressed
PhHAL.9G606700	272.466	-0.25959	0.076364	-3.39938	0.00067539	0.0294494	#N/A	expressed protein
PhHAL.9G607100	4.06197	2.44471	0.752934	3.24691	0.00116665	0.0404402	Seed maturation protein	late embryogenesis abundant protein D-34, putative, expressed
PhHAL.9G608200	79.3592	-0.356709	0.0961326	-3.71059	0.000206773	0.0150635	P-loop containing nucleoside triphosphate hydrolases superfamily protein	DEAD-box ATP-dependent RNA helicase, putative, expressed
PhHAL.9G621900	15.4336	-0.628194	0.189046	-3.32297	0.000890646	0.0346316	no pollen germination related 2	tetratricopeptide repeat domain containing protein, expressed
PhHAL.9G625700	32.8186	-0.46458	0.146555	-3.17001	0.00152433	0.0467259	BR-signaling kinase 1	protein kinase family protein, putative, expressed
PhHAL.9G632900	62.7838	0.757407	0.189005	4.00733	6.14081e-05	0.00733388	Copper transport protein family	heavy metal-associated domain containing protein, expressed
PhHAL.9G636200	7.77842	-1.86984	0.418378	-4.46925	7.84928e-06	0.00200505	2-oxoglutarate (2OG) and Fe(II)-dependent oxygenase superfamily protein	flavonol synthase/flavanone 3-hydroxylase, putative, expressed
PhHAL.9G642000	2.70141	-2.65899	0.507114	-5.24337	1.57668e-07	0.00013181	RHOMBOID-like 2	OsRhmbd7 - Putative Rhomboid homologue, expressed
PhHAL.9G642600	37.2012	-0.400979	0.118371	-3.38747	0.000705399	0.0301839	Pyridoxamine 5\'-phosphate oxidase family protein	pyridoxamine 5\'-phosphate oxidase family protein, putative, expressed
PhHAL.9G643000	28.4498	-0.467282	0.146808	-3.18294	0.00145789	0.0452815	L-fucokinase/GDP-L-fucose pyrophosphorylase	GHMP kinases ATP-binding protein, putative, expressed
PhHAL.9G645500	12.4574	-0.833427	0.230674	-3.61301	0.000302665	0.0186175	#N/A	#N/A
PhHAL.9G646400	63.8353	-0.385973	0.11369	-3.39496	0.000686394	0.0297039	#N/A	expressed protein
PhHAL.9G648200	2.00921	-1.60172	0.51115	-3.13355	0.00172703	0.0499425	#N/A	expressed protein
