# Supplementary material for: Evolutionary Analyses of Gene Expression Divergence in Panicum hallii: Exploring Constitutive and Plastic Responses Using Reciprocal Transplants
Source: Mol Biol Evol. 2023 Sep 20;40(10):msad210. doi: 10.1093/molbev/msad210 (PMC10556983; doi:10.1093/molbev/msad210)
Supplement: msad210_Supplementary_Data [file msad210_supplementary_data.zip › Supplementary_Table_S5.xlsx]

## Sheet: Description
Supplementary Table S5: List of Differentially expressed genes (DEGs) by post hoc pairwise comparison of Central vs. Coastal genetic cluster
Each sheet contain the result of the individual component (G or GXE) of post hoc analysis for pairwise comparision and has the following description
GeneID = Identiifier of the Gene
baseMean = Mean Expression for base
log2FoldChange = log 2 base of fold change (LFC)
lfcSE = Standard Error of LFC
stat = Wald test statistics
pvalue = p-value of Wald test
padj = adjusted p-value of Wald test
arabi.defline = Gene description of the homolog of Arabidopsis thaliana
rice.defline = Gene description of the homolog of Oryza Sativa

## Sheet: GGene
GeneID	baseMean	log2FoldChange	lfcSE	stat	pvalue	padj	arabi.defline	rice.defline
PhHAL.1G000100	48.4452	-0.403478	0.0856637	-4.71003	2.47686e-06	9.80084e-06	RING/U-box superfamily protein	zinc finger, C3HC4 type, domain containing protein, expressed
PhHAL.1G000400	0.989368	-1.45775	0.260004	-5.60664	2.06293e-08	1.12087e-07	Late embryogenesis abundant (LEA) hydroxyproline-rich glycoprotein family	harpin-induced protein 1 domain containing protein, expressed
PhHAL.1G000600	1.83108	-3.45575	0.537563	-6.42855	1.28824e-10	9.81807e-10	leucoanthocyanidin dioxygenase	leucoanthocyanidin dioxygenase, putative, expressed
PhHAL.1G001000	14.4603	-0.612651	0.130906	-4.68007	2.86773e-06	1.11987e-05	Transmembrane amino acid transporter family protein	transmembrane amino acid transporter protein, putative, expressed
PhHAL.1G001700	3.69462	0.525061	0.150026	3.49981	0.000465586	0.0012164	ATP binding microtubule motor family protein	kinesin motor domain containing protein, putative, expressed
PhHAL.1G002100	189.18	0.582781	0.10879	5.35694	8.46438e-08	4.18334e-07	Rhodanese/Cell cycle control phosphatase superfamily protein	rhodanese-like domain containing protein, putative, expressed
PhHAL.1G002200	187.857	1.7354	0.107463	16.1489	1.15629e-58	2.55145e-56	sulfurtransferase 18	rhodanese-like domain containing protein, putative, expressed
PhHAL.1G002600	2.14116	-3.70138	0.251673	-14.7071	5.80375e-49	7.66585e-47	ENHANCED DISEASE RESISTANCE 2	START domain containing protein, expressed
PhHAL.1G002700	58.6443	-0.566329	0.0853668	-6.63406	3.26571e-11	2.69002e-10	TCP-1/cpn60 chaperonin family protein	T-complex protein, putative, expressed
PhHAL.1G002900	10.5748	0.331645	0.135158	2.45376	0.0141369	0.0265391	nuclear RNA polymerase C2	DNA-directed RNA polymerase subunit, putative, expressed
PhHAL.1G003300	97.547	0.541944	0.0779579	6.95175	3.60781e-12	3.34494e-11	Ribosomal protein L6 family	ribosomal protein L6, putative, expressed
PhHAL.1G003700	285.355	-0.0965693	0.0410158	-2.35444	0.0185505	0.0337211	AGAMOUS-like 20	expressed protein
PhHAL.1G004100	39.0025	-0.651889	0.0539746	-12.0777	1.38544e-33	7.4032e-32	Uncharacterised conserved protein UCP022280	expressed protein
PhHAL.1G004300	29.2148	-0.411245	0.0627108	-6.5578	5.46056e-11	4.38622e-10	RGPR-related	expressed protein
PhHAL.1G004600	2.00146	1.53564	0.326067	4.7096	2.48206e-06	9.81936e-06	Lactate/malate dehydrogenase family protein	lactate/malate dehydrogenase, putative, expressed
PhHAL.1G004700	30.724	0.57321	0.115554	4.96052	7.03032e-07	3.03198e-06	BCL-2-associated athanogene 7	IQ calmodulin-binding motif family protein, putative, expressed
PhHAL.1G004900	12.7708	1.92925	0.328451	5.8738	4.25915e-09	2.56451e-08	#N/A	#N/A
PhHAL.1G005300	4.9004	1.07979	0.212199	5.08858	3.60753e-07	1.62769e-06	RING/U-box superfamily protein	RNA recognition motif containing protein, putative, expressed
PhHAL.1G005600	187.869	0.122209	0.0475193	2.57178	0.0101176	0.019618	TMPIT-like protein	transmembrane protein 120A, putative, expressed
PhHAL.1G005800	147.993	-0.20433	0.0414613	-4.92822	8.29827e-07	3.53331e-06	U5 small nuclear ribonucleoprotein helicase, putative	U5 small nuclear ribonucleoprotein 200 kDa helicase, putative, expressed
PhHAL.1G005900	36.0452	-0.517668	0.0701938	-7.37483	1.64552e-13	1.77579e-12	from the Czech \'roh\' meaning \'corner\'	expressed protein
PhHAL.1G006000	1.03084	-0.855272	0.324495	-2.6357	0.00839634	0.0166243	#N/A	#N/A
PhHAL.1G006300	20.7273	-0.452424	0.0814441	-5.55502	2.77574e-08	1.47693e-07	Tetratricopeptide repeat (TPR)-like superfamily protein	tetratricopeptide repeat domain containing protein, expressed
PhHAL.1G006400	12.4913	0.321594	0.0829804	3.87554	0.000106389	0.000315533	#N/A	expressed protein
PhHAL.1G006800	76.7888	0.484888	0.176779	2.74291	0.00608967	0.0124447	hydroperoxide lyase 1	cytochrome P450, putative, expressed
PhHAL.1G006900	4.86847	0.791433	0.181783	4.35373	1.33839e-05	4.67202e-05	Tetratricopeptide repeat (TPR)-like superfamily protein	pentatricopeptide, putative, expressed
PhHAL.1G007400	66.5253	0.459324	0.0942888	4.87146	1.10777e-06	4.62439e-06	Zinc-binding ribosomal protein family protein	ribosomal protein L37, putative, expressed
PhHAL.1G007900	46.0735	-0.664584	0.106313	-6.25118	4.0737e-10	2.89857e-09	D-aminoacyl-tRNA deacylases	ethanol tolerance protein GEKO1, putative, expressed
PhHAL.1G008600	130.054	0.12834	0.0559534	2.2937	0.0218076	0.0389494	transcription regulatory protein SNF2, putative	SNF2 family N-terminal domain containing protein, expressed
PhHAL.1G008900	100.565	-0.997873	0.104031	-9.59207	8.63369e-22	2.0369e-20	NC domain-containing protein-related	NC domain-containing protein, putative, expressed
PhHAL.1G009200	4.51774	-0.625908	0.172857	-3.62096	0.000293512	0.000796341	serine carboxypeptidase-like 48	OsSCP6 - Putative Serine Carboxypeptidase homologue, expressed
PhHAL.1G009500	33.0758	-0.200739	0.0545928	-3.67702	0.000235977	0.000653186	SKP1 interacting partner 4	OsFBK2 - F-box domain and kelch repeat containing protein, expressed
PhHAL.1G009600	32.4672	0.214024	0.0939746	2.27747	0.0227583	0.0404756	#N/A	expressed protein
PhHAL.1G010000	13.7408	0.45834	0.176872	2.59137	0.00955947	0.0186496	Nucleic acid-binding, OB-fold-like protein	S1 RNA binding domain containing protein, expressed
PhHAL.1G010200	30.784	-2.13134	0.257988	-8.2614	1.43974e-16	2.12795e-15	catalase 1	catalase isozyme A, putative, expressed
PhHAL.1G010400	57.484	0.266777	0.0916995	2.90925	0.00362292	0.00778279	transcription factor IIIA	ZOS2-02 - C2H2 zinc finger protein, expressed
PhHAL.1G010800	3.18341	-1.29381	0.215771	-5.99623	2.0195e-09	1.28661e-08	YELLOW STRIPE like 7	transposon protein, putative, unclassified, expressed
PhHAL.1G011100	81.9176	-0.257582	0.0672855	-3.82819	0.000129089	0.000377074	NAD(P)-binding Rossmann-fold superfamily protein	oxidoreductase, short chain dehydrogenase/reductase family domain containing protein, expressed
PhHAL.1G011200	287.499	-0.666824	0.0362472	-18.3966	1.3995e-75	7.09435e-73	basic helix-loop-helix (bHLH) DNA-binding superfamily protein	basic helix-loop-helix DND-binding domain containing protein, expressed
PhHAL.1G011300	1.44925	-0.705869	0.240644	-2.93324	0.0033544	0.0072667	phytosulfokin receptor 1	phytosulfokine receptor precursor, putative, expressed
PhHAL.1G011600	331.873	-0.194411	0.0530541	-3.66439	0.000247933	0.000683054	Low PSII Accumulation 3	expressed protein
PhHAL.1G011700	43.3933	0.409238	0.0986743	4.14736	3.36333e-05	0.000109367	#N/A	canopy homolog 2 precursor, putative, expressed
PhHAL.1G011900	9.24704	-0.425564	0.131548	-3.23505	0.00121623	0.00290927	glutamate receptor 3.3	glutamate receptor, putative, expressed
PhHAL.1G012000	13.9112	-0.507893	0.128689	-3.94668	7.92418e-05	0.000240106	FKBP-like peptidyl-prolyl cis-trans isomerase family protein	peptidyl-prolyl cis-trans isomerase, FKBP-type, putative, expressed
PhHAL.1G012200	16.5322	0.346573	0.0777666	4.45658	8.32794e-06	3.0113e-05	autophagy protein Apg5 family	autophagy protein 5, putative, expressed
PhHAL.1G012500	19.7799	0.324674	0.0905955	3.58378	0.000338659	0.000908582	Glycosyltransferase family 29 (sialyltransferase) family protein	sialyltransferase family domain containing protein, expressed
PhHAL.1G012900	20.7686	-0.195085	0.0676722	-2.8828	0.00394157	0.00838756	Zn-dependent exopeptidases superfamily protein	zinc carboxypeptidase family protein, putative, expressed
PhHAL.1G013200	5.26777	0.630637	0.145845	4.32401	1.5322e-05	5.28946e-05	Tetratricopeptide repeat (TPR)-like superfamily protein	PPR repeat containing protein, expressed
PhHAL.1G013300	1.0676	-1.90646	0.348463	-5.47106	4.47357e-08	2.30638e-07	aminoalcoholphosphotransferase 1	CDP-alcohol phosphatidyltransferase, putative, expressed
PhHAL.1G013600	18.5835	-0.272337	0.114241	-2.38388	0.0171311	0.0314733	pentatricopeptide (PPR) repeat-containing protein	PPR repeat domain containing protein, putative, expressed
PhHAL.1G014000	3.16363	0.847837	0.184457	4.5964	4.29847e-06	1.62774e-05	Single hybrid motif superfamily protein	expressed protein
PhHAL.1G014400	29.99	0.291107	0.0697733	4.17219	3.01684e-05	9.88881e-05	RHO-related protein from plants 1	ras-related protein, putative, expressed
PhHAL.1G014600	27.4168	-0.879695	0.0924141	-9.51905	1.74765e-21	4.02195e-20	Amino acid dehydrogenase family protein	bifunctional protein folD, putative, expressed
PhHAL.1G014700	57.5091	-0.193765	0.0732383	-2.64569	0.00815256	0.0161826	glutamate tRNA synthetase	glutamyl-tRNA synthetase, putative, expressed
PhHAL.1G014900	188.409	-0.220332	0.0611159	-3.60514	0.000311982	0.000840979	cold shock domain protein 1	glycine-rich protein 2, putative, expressed
PhHAL.1G015000	13.7413	0.230049	0.0742043	3.10021	0.00193386	0.0044212	methyltransferases	expressed protein
PhHAL.1G015100	1162.48	-0.85637	0.107964	-7.93203	2.15596e-15	2.85573e-14	Cyclophilin-like peptidyl-prolyl cis-trans isomerase family protein	peptidyl-prolyl cis-trans isomerase, putative, expressed
PhHAL.1G015300	15.0826	-0.735313	0.125175	-5.87427	4.24714e-09	2.55893e-08	#N/A	expressed protein
PhHAL.1G015400	35.9744	-0.398019	0.0721736	-5.51474	3.49293e-08	1.82692e-07	Abscisic acid-responsive (TB2/DP1, HVA22) family protein	HVA22, putative, expressed
PhHAL.1G015700	6.35941	-1.56248	0.264423	-5.90901	3.44161e-09	2.11642e-08	terpene synthase 14	terpene synthase, putative, expressed
PhHAL.1G015800	8.71696	-1.98094	0.131974	-15.0101	6.3086e-51	9.77885e-49	Tetratricopeptide repeat (TPR)-like superfamily protein	pentatricopeptide, putative, expressed
PhHAL.1G016000	222.418	-0.433631	0.0576461	-7.52229	5.38238e-14	6.122e-13	SIN3 associated polypeptide P18	histone deacetylase complex subunit SAP18, putative, expressed
PhHAL.1G016100	1.21577	1.062	0.294571	3.60524	0.000311862	0.000840777	Nucleotidyltransferase family protein	expressed protein
PhHAL.1G016400	234.888	0.113895	0.0520468	2.18832	0.0286459	0.0497254	Translation initiation factor eIF3 subunit	translation initiation factor eIF3 subunit, putative, expressed
PhHAL.1G016500	8.58343	0.740133	0.135931	5.44493	5.1825e-08	2.63923e-07	Chaperone DnaJ-domain superfamily protein	division protein, putative, expressed
PhHAL.1G016600	108.58	0.456799	0.106013	4.30889	1.64074e-05	5.63516e-05	#N/A	expressed protein
PhHAL.1G016700	14.5331	-0.529684	0.165851	-3.19373	0.00140447	0.00331307	Calcium-binding EF-hand family protein	EF hand family protein, putative, expressed
PhHAL.1G016900	54.3603	-0.156862	0.0501286	-3.12919	0.0017529	0.00404496	arginine/serine-rich splicing factor 35	RNA recognition motif containing protein, expressed
PhHAL.1G017000	24.1034	-1.02981	0.118364	-8.70039	3.30754e-18	5.66541e-17	Ribosomal RNA adenine dimethylase family protein	dimethyladenosine transferase, putative, expressed
PhHAL.1G017100	31.1779	-0.639219	0.087631	-7.29444	2.99912e-13	3.13379e-12	cell division control 2	cyclin-dependent kinase A-2, putative, expressed
PhHAL.1G017200	83.614	-0.171092	0.0469576	-3.64353	0.000268923	0.000736338	shrunken seed protein (SSE1)	SSE1, putative, expressed
PhHAL.1G017400	49.6641	-0.687017	0.0681403	-10.0824	6.60995e-24	1.83397e-22	Protein of unknown function (DUF1218)	fiber protein Fb34, putative, expressed
PhHAL.1G017500	6.27021	1.44993	0.201791	7.18529	6.70666e-13	6.77748e-12	NAD(P)-linked oxidoreductase superfamily protein	oxidoreductase, aldo/keto reductase family protein, putative, expressed
PhHAL.1G017600	414.595	0.235766	0.0461421	5.10956	3.22907e-07	1.46752e-06	NAD(P)-linked oxidoreductase superfamily protein	oxidoreductase, aldo/keto reductase family protein, putative, expressed
PhHAL.1G018500	2.29185	0.793274	0.205849	3.85367	0.000116359	0.000342825	basic helix-loop-helix (bHLH) DNA-binding superfamily protein	CPuORF31 - conserved peptide uORF-containing transcript, expressed
PhHAL.1G019500	19.7386	0.287211	0.0774773	3.70704	0.000209699	0.000586792	#N/A	#N/A
PhHAL.1G019700	446.413	0.275021	0.067476	4.07584	4.58485e-05	0.000145628	Polyketide cyclase/dehydrase and lipid transport superfamily protein	membrane related protein CP5, putative, expressed
PhHAL.1G020000	219.881	0.349178	0.0497003	7.02567	2.13047e-12	2.01958e-11	isopropyl malate isomerase large subunit 1	3-isopropylmalate dehydratase large subunit 2, putative, expressed
PhHAL.1G020700	9.24269	-0.554658	0.140938	-3.93549	8.3027e-05	0.000250322	BAX inhibitor 1	transmembrane BAX inhibitor motif-containing protein, putative, expressed
PhHAL.1G020800	2.00583	1.97681	0.363961	5.4314	5.59142e-08	2.83593e-07	cyclin p4;1	cyclin, putative, expressed
PhHAL.1G020900	2.12622	1.58251	0.272955	5.79771	6.72281e-09	3.92446e-08	RNA-binding KH domain-containing protein	KH domain containing protein, putative, expressed
PhHAL.1G021200	315.718	0.32237	0.10014	3.21918	0.00128559	0.00305879	Chlorophyll A-B binding family protein	expressed protein
PhHAL.1G021800	14.297	-0.52901	0.121176	-4.36565	1.26745e-05	4.43514e-05	Small nuclear ribonucleoprotein family protein	LSM domain containing protein, expressed
PhHAL.1G022000	28.6944	-0.206764	0.0782359	-2.64282	0.00822182	0.0163045	cytidinediphosphate diacylglycerol synthase 4	phosphatidate cytidylyltransferase, putative, expressed
PhHAL.1G022100	4.40632	1.02023	0.169147	6.03164	1.62309e-09	1.0447e-08	Pentatricopeptide repeat (PPR) superfamily protein	PPR repeat domain containing protein, putative, expressed
PhHAL.1G022200	13.472	-0.51036	0.14838	-3.43954	0.000582699	0.00148999	Phosphoribosyltransferase family protein	phosphoribosyl transferase, putative, expressed
PhHAL.1G022400	31.5272	-0.222268	0.0816989	-2.72058	0.00651681	0.013224	#N/A	expressed protein
PhHAL.1G022800	2.20089	-0.781184	0.210682	-3.70789	0.000208997	0.000585241	protein dimerizations	expressed protein
PhHAL.1G023000	31.8528	-0.165877	0.0665849	-2.49121	0.012731	0.0241512	ADP-ribosylation factor B1B	ADP-ribosylation factor, putative, expressed
PhHAL.1G024000	14.2156	-0.431629	0.137086	-3.14859	0.0016406	0.00381162	SWIB/MDM2 domain superfamily protein	SWIB/MDM2 domain containing protein, expressed
PhHAL.1G024100	484.69	0.358124	0.084254	4.25053	2.1327e-05	7.1699e-05	pyridoxine biosynthesis 2	pyridoxal biosynthesis protein PDX2, putative, expressed
PhHAL.1G024300	30.8213	-0.180519	0.0564929	-3.19542	0.00139627	0.00329622	SBP (S-ribonuclease binding protein) family protein	expressed protein
PhHAL.1G025600	16341	-0.307923	0.0958256	-3.21337	0.00131189	0.00311268	#N/A	expressed protein
PhHAL.1G026300	1.61234	-0.837054	0.208644	-4.01188	6.02367e-05	0.000187177	#N/A	expressed protein
PhHAL.1G026800	10.8193	-0.601296	0.135641	-4.433	9.29322e-06	3.33149e-05	RING/FYVE/PHD zinc finger superfamily protein	zinc finger, C3HC4 type family protein, expressed
PhHAL.1G027100	7.40974	0.327985	0.127381	2.57483	0.0100289	0.0194723	Pentatricopeptide repeat (PPR) superfamily protein	PPR repeat domain containing protein, putative, expressed
PhHAL.1G027300	149.952	-0.221183	0.0577613	-3.82925	0.000128532	0.000375506	Sec14p-like phosphatidylinositol transfer family protein	expressed protein
PhHAL.1G028200	35.655	-0.663785	0.175489	-3.7825	0.000155263	0.000446095	Protein of unknown function (DUF1645)	DUF1645 domain containing protein, putative, expressed
PhHAL.1G028300	145.015	-0.453785	0.11186	-4.05672	4.97659e-05	0.000156955	L-aspartate oxidase	L-aspartate oxidase 1, putative, expressed
PhHAL.1G028400	44.9592	-0.19172	0.0534462	-3.58717	0.000334289	0.000897369	Uncharacterised protein family (UPF0497)	retrotransposon protein, putative, unclassified, expressed
PhHAL.1G028600	8.62357	0.540861	0.118624	4.55947	5.1283e-06	1.92065e-05	MAP kinase 9	CGMC_MAPKCMGC_2.7 - CGMC includes CDA, MAPK, GSK3, and CLKC kinases, expressed
PhHAL.1G029300	59.6886	0.772657	0.0918605	8.4112	4.0583e-17	6.33257e-16	5\'-AMP-activated protein kinase-related	5-AMP-activated protein kinase beta-1 subunit-related, putative, expressed
PhHAL.1G029800	26.8733	-0.611351	0.0707567	-8.64019	5.61177e-18	9.43139e-17	Transducin family protein / WD-40 repeat family protein	transducin family protein, putative, expressed
PhHAL.1G029900	32.9558	0.190952	0.0624543	3.05746	0.00223218	0.00501639	Plant protein 1589 of unknown function	plant-specific domain TIGR01589 family protein, putative, expressed
PhHAL.1G030000	423.463	0.267467	0.0958822	2.78954	0.00527836	0.0109357	Ribosomal protein L3 family protein	ribosomal protein L3, putative, expressed
PhHAL.1G030100	4.0722	0.713272	0.192411	3.70703	0.000209707	0.000586792	Cleavage and polyadenylation specificity factor (CPSF) A subunit protein	cleavage and polyadenylation specificity factor, putative, expressed
PhHAL.1G030200	0.940134	1.04294	0.437884	2.38178	0.0172291	0.0316254	#N/A	histone acetyltransferase HAC1, putative, expressed
PhHAL.1G030500	1108.91	0.427717	0.0998837	4.28215	1.85093e-05	6.29141e-05	high chlorophyll fluorescence phenotype 173	UOS1, putative, expressed
PhHAL.1G030600	3.2933	-0.573405	0.257227	-2.22918	0.0258019	0.0452661	Leucine-rich repeat protein kinase family protein	xa21, putative, expressed
PhHAL.1G030800	42.9013	-0.290064	0.0659429	-4.39872	1.08893e-05	3.85941e-05	Ggamma-subunit 1	AGG2, putative, expressed
PhHAL.1G030900	3.62995	0.554115	0.205303	2.69901	0.00695455	0.0140348	DNA helicase (RECQl4A)	helicase conserved C-terminal domain containing protein, expressed
PhHAL.1G031200	38.4747	-0.456384	0.0676519	-6.74607	1.51905e-11	1.30754e-10	RNA-binding (RRM/RBD/RNP motifs) family protein	marker Xucw84, putative, expressed
PhHAL.1G031400	20.5556	1.07786	0.131194	8.21577	2.10812e-16	3.07703e-15	myb-like HTH transcriptional regulator family protein	Myb-like DNA-binding domain containing protein, putative, expressed
PhHAL.1G031500	320.559	0.396783	0.0678336	5.84936	4.93465e-09	2.94478e-08	chaperone binding;ATPase activators	activator of 90 kDa heat shock protein ATPase homolog, putative, expressed
PhHAL.1G031600	8.8075	0.577511	0.134416	4.29645	1.73553e-05	5.92817e-05	SHK1 binding protein 1	arginine N-methyltransferase 5, putative, expressed
PhHAL.1G031700	11.9316	-0.269874	0.0929354	-2.90389	0.00368563	0.00790303	O-Glycosyl hydrolases family 17 protein	glucan endo-1,3-beta-glucosidase precursor, putative, expressed
PhHAL.1G032000	175.399	0.908722	0.108499	8.37539	5.50403e-17	8.5106e-16	cycloartenol synthase 1	cycloartenol synthase, putative, expressed
PhHAL.1G032100	141.293	2.26676	0.0887238	25.5484	5.71336e-144	1.0716e-140	cycloartenol synthase 1	cycloartenol synthase, putative, expressed
PhHAL.1G032300	101.912	0.63873	0.0669704	9.53749	1.46326e-21	3.40508e-20	molybdopterin biosynthesis MoaE family protein	molybdenum cofactor synthesis protein 2 large subunit, putative, expressed
PhHAL.1G032800	5.01276	3.34994	0.583974	5.73646	9.66767e-09	5.51481e-08	#N/A	transposon protein, putative, CACTA, En/Spm sub-class, expressed
PhHAL.1G033500	15.9437	0.511732	0.192568	2.6574	0.00787448	0.0156837	eukaryotic translation initiation factor 4A1	DEAD-box ATP-dependent RNA helicase, putative, expressed
PhHAL.1G033800	40.7091	0.990046	0.116757	8.47958	2.26015e-17	3.59859e-16	double-stranded DNA binding	expressed protein
PhHAL.1G034200	391.551	0.385096	0.0783753	4.91348	8.94736e-07	3.79075e-06	breast basic conserved 1	ribosomal protein L13, putative, expressed
PhHAL.1G034500	76.9083	0.107975	0.0419311	2.57505	0.0100224	0.0194617	Pyridoxamine 5\'-phosphate oxidase family protein	pyridoxamine 5\'-phosphate oxidase family protein, putative, expressed
PhHAL.1G035400	103.198	-0.105174	0.0371576	-2.83049	0.00464763	0.00973107	DEAD-box protein abstrakt, putative	DEAD-box ATP-dependent RNA helicase 35A, putative, expressed
PhHAL.1G035600	16.0574	-0.533202	0.0969332	-5.50071	3.78259e-08	1.97237e-07	FAD/NAD(P)-binding oxidoreductase family protein	apoptosis-inducing factor 2, putative, expressed
PhHAL.1G035800	107.732	0.250391	0.034258	7.30897	2.69193e-13	2.82856e-12	Galactose oxidase/kelch repeat superfamily protein	OsFBO8 - F-box and other domain containing protein, expressed
PhHAL.1G036700	10.369	0.639154	0.143391	4.45741	8.29545e-06	3.00076e-05	#N/A	expressed protein
PhHAL.1G036900	34.31	1.00136	0.171489	5.8392	5.24529e-09	3.10643e-08	embryo defective 1303	EMB1303, putative, expressed
PhHAL.1G037600	3.6931	-0.96999	0.239441	-4.05107	5.09847e-05	0.000160448	Leucine-rich receptor-like protein kinase family protein	phytosulfokine receptor precursor, putative, expressed
PhHAL.1G038200	0.997306	1.20978	0.291008	4.15718	3.22196e-05	0.000105171	receptor like protein 2	phytosulfokine receptor precursor, putative, expressed
PhHAL.1G038400	21.0383	-1.28112	0.200593	-6.38665	1.69556e-10	1.2695e-09	cytochrome P450, family 76, subfamily C, polypeptide 4	cytochrome P450, putative, expressed
PhHAL.1G039900	189.077	0.743867	0.0751221	9.90211	4.07566e-23	1.06024e-21	polyubiquitin 10	ubiquitin family protein, putative, expressed
PhHAL.1G040300	3.00823	-3.02009	0.299969	-10.068	7.65039e-24	2.10397e-22	#N/A	expressed protein
PhHAL.1G040400	0.915443	-3.61521	0.372444	-9.70673	2.82245e-22	6.88398e-21	sulfurtransferase 18	rhodanese-like domain containing protein, putative, expressed
PhHAL.1G040700	35.3978	-0.240287	0.0557458	-4.31041	1.62953e-05	5.59975e-05	Modifier of rudimentary (Mod(r)) protein	modifier of rudimentary protein, expressed
PhHAL.1G041100	3.28994	-0.840063	0.281404	-2.98525	0.00283344	0.00621931	#N/A	#N/A
PhHAL.1G041200	1.48696	-0.856158	0.212576	-4.02754	5.6363e-05	0.000176044	EPS15 homology domain 1	EH domain-containing protein 1, putative, expressed
PhHAL.1G041800	2.78077	-1.09905	0.323896	-3.39322	0.000690758	0.00173564	Sugar isomerase (SIS) family protein	uncharacterized protein CPn_0526/CP_0226/CPj0526/CpB0547, putative, expressed
PhHAL.1G042400	227.96	-0.391981	0.0652279	-6.00941	1.862e-09	1.19153e-08	Regulator of Vps4 activity in the MVB pathway protein	DUF292 domain containing protein, expressed
PhHAL.1G042800	20.6786	-0.295656	0.104644	-2.82535	0.00472294	0.00987332	electron transport SCO1/SenC family protein	SCO1 protein homolog, mitochondrial precursor, putative, expressed
PhHAL.1G043200	63.1094	-0.130316	0.0554447	-2.35037	0.0187549	0.034043	F-box/RNI-like superfamily protein	OsFBLD1 - F-box, LRR and FBD domain containing protein, expressed
PhHAL.1G043900	13.6881	0.864465	0.124042	6.96915	3.18863e-12	2.97247e-11	SOS3-interacting protein 1	CAMK_KIN1/SNF1/Nim1_like.13 - CAMK includes calcium/calmodulin depedent protein kinases, expressed
PhHAL.1G044200	150.227	-0.12634	0.0546186	-2.31313	0.0207156	0.0372452	Zinc finger C-x8-C-x5-C-x3-H type family protein	zinc finger C-x8-C-x5-C-x3-H type family protein, expressed
PhHAL.1G044600	804.928	-0.785254	0.0746137	-10.5243	6.67793e-26	2.12955e-24	polyubiquitin 10	ubiquitin family protein, putative, expressed
PhHAL.1G045000	12.0996	-0.406332	0.154156	-2.63584	0.00839285	0.0166191	Ribosomal protein S11 family protein	ribosomal protein, putative, expressed
PhHAL.1G045100	28.7989	3.09093	0.254065	12.1659	4.72177e-34	2.62794e-32	#N/A	#N/A
PhHAL.1G045300	11.0739	2.94619	0.363479	8.10553	5.25181e-16	7.37849e-15	#N/A	#N/A
PhHAL.1G046400	1.41995	-1.59256	0.186797	-8.52563	1.51974e-17	2.45303e-16	Pentatricopeptide repeat (PPR) superfamily protein	EMB2758, putative, expressed
PhHAL.1G046500	1.59908	2.86665	0.343296	8.35035	6.80584e-17	1.04204e-15	#N/A	#N/A
PhHAL.1G046600	49.6392	0.365112	0.0585523	6.23565	4.49893e-10	3.18182e-09	OTU-like cysteine protease family protein	OTU-like cysteine protease family protein, putative, expressed
PhHAL.1G046800	46.0891	0.653932	0.111785	5.84993	4.91793e-09	2.93573e-08	Protein kinase superfamily protein	protein kinase, putative, expressed
PhHAL.1G047400	21.9686	0.648146	0.0792658	8.17686	2.91326e-16	4.17746e-15	holocarboxylase synthase 1	biotin--protein ligase, putative, expressed
PhHAL.1G047500	57.7094	0.347017	0.0826361	4.19934	2.67698e-05	8.85839e-05	mercaptopyruvate sulfurtransferase 1	rhodanese-like domain containing protein, putative, expressed
PhHAL.1G047800	5.67326	-0.49059	0.191318	-2.56426	0.0103395	0.0200049	tubulin beta 8	tubulin/FtsZ domain containing protein, putative, expressed
PhHAL.1G048100	63.8886	-0.431277	0.156913	-2.74851	0.00598675	0.0122598	SAUR-like auxin-responsive protein family	OsSAUR6 - Auxin-responsive SAUR gene family member, expressed
PhHAL.1G049300	29.9118	-0.249404	0.057963	-4.30282	1.6864e-05	5.77613e-05	O-fucosyltransferase family protein	protein-O-fucosyltransferase 1, putative, expressed
PhHAL.1G049500	42.3219	-0.238646	0.0719846	-3.31524	0.000915649	0.00224086	FKBP-like peptidyl-prolyl cis-trans isomerase family protein	peptidyl-prolyl cis-trans isomerase, FKBP-type, putative, expressed
PhHAL.1G049600	85.4942	0.307075	0.0798921	3.84362	0.000121231	0.000356228	hydroxymethylbilane synthase	porphobilinogen deaminase, chloroplast precursor, putative, expressed
PhHAL.1G049700	15.1879	-0.881371	0.0976544	-9.02541	1.79025e-19	3.46165e-18	#N/A	expressed protein
PhHAL.1G050000	1.32249	1.25314	0.300623	4.16846	3.06671e-05	0.000100418	#N/A	expressed protein
PhHAL.1G050100	65.5175	0.456414	0.105386	4.33088	1.48517e-05	5.14231e-05	Ribosomal protein L18e/L15 superfamily protein	60S ribosomal protein, putative, expressed
PhHAL.1G050700	20.2535	0.587715	0.0932207	6.30455	2.89035e-10	2.09391e-09	Single hybrid motif superfamily protein	glycine cleavage system H protein, putative, expressed
PhHAL.1G051100	32.9011	0.311411	0.056946	5.46853	4.53794e-08	2.337e-07	nuclear factor Y, subunit C2	core histone H2A/H2B/H3/H4, putative, expressed
PhHAL.1G051300	15.6069	0.974699	0.119009	8.19011	2.60978e-16	3.76821e-15	#N/A	transglycosylase SLT domain containing protein, expressed
PhHAL.1G051500	77.3146	0.546223	0.0662965	8.23909	1.73526e-16	2.54867e-15	glyceraldehyde-3-phosphate dehydrogenase of plastid 1	glyceraldehyde-3-phosphate dehydrogenase, putative, expressed
PhHAL.1G052200	30.1522	-0.160562	0.0707606	-2.26909	0.0232626	0.0412666	copper-exporting ATPase / responsive-to-antagonist 1 / copper-transporting ATPase (RAN1)	copper-transporting ATPase, putative, expressed
PhHAL.1G052500	4.55678	-0.499522	0.125164	-3.99095	6.58083e-05	0.000202544	urease accessory protein D	URED, putative, expressed
PhHAL.1G052600	38.1755	0.546696	0.0829622	6.58971	4.40695e-11	3.57822e-10	cytochrome P450, family 97, subfamily B, polypeptide 3	cytochrome P450, putative, expressed
PhHAL.1G053100	38.4489	0.342145	0.0966381	3.54048	0.000399394	0.00105671	LEM3 (ligand-effect modulator 3) family protein / CDC50 family protein	cell cycle control protein, putative, expressed
PhHAL.1G053200	108.974	0.683081	0.0902995	7.56462	3.88993e-14	4.53165e-13	aldehyde dehydrogenase 5F1	aldehyde dehydrogenase, putative, expressed
PhHAL.1G053500	29.7706	0.248282	0.0866621	2.86495	0.00417075	0.00883217	squamosa promoter binding protein-like 10	OsSPL11 - SBP-box gene family member, expressed
PhHAL.1G054000	40.1342	-0.751872	0.0900034	-8.35382	6.60899e-17	1.01356e-15	Protein of unknown function (DUF581)	DUF581 domain containing protein, expressed
PhHAL.1G054100	4.24902	-1.72484	0.251728	-6.85201	7.28209e-12	6.50705e-11	high-affinity K+ transporter 1	OsHKT1;3 - Na+ transporter, expressed
PhHAL.1G054200	128.35	-0.182171	0.0735213	-2.4778	0.0132196	0.0249669	basic leucine zipper 9	bZIP transcription factor domain containing protein, expressed
PhHAL.1G055000	310.586	-0.256233	0.089579	-2.86042	0.00423084	0.00894629	B-box 32	B-box zinc finger family protein, putative, expressed
PhHAL.1G055100	29.6221	-1.09478	0.0874232	-12.5227	5.60675e-36	3.52887e-34	STRUBBELIG-receptor family 1	STRUBBELIG-RECEPTOR FAMILY 3 precursor, putative, expressed
PhHAL.1G055400	94.3101	0.293738	0.0806727	3.64111	0.000271469	0.000742769	Eukaryotic protein of unknown function (DUF872)	expressed protein
PhHAL.1G055600	82.6999	0.437329	0.086513	5.05507	4.30236e-07	1.9172e-06	autoinhibited Ca2+ -ATPase, isoform 8	calcium-transporting ATPase, plasma membrane-type, putative, expressed
PhHAL.1G056300	29.6812	-0.189448	0.0648294	-2.92226	0.00347502	0.00749596	histone mono-ubiquitination 2	zinc finger, C3HC4 type domain containing protein, expressed
PhHAL.1G056700	2.77834	-1.74245	0.227346	-7.66432	1.7978e-14	2.17545e-13	#N/A	transposon protein, putative, CACTA, En/Spm sub-class, expressed
PhHAL.1G056900	33.9351	-0.865704	0.147292	-5.87747	4.16579e-09	2.51557e-08	FGGY family of carbohydrate kinase	FGGY family of carbohydrate kinases, putative, expressed
PhHAL.1G057100	21.371	3.3168	0.270257	12.2727	1.26879e-34	7.39052e-33	FGGY family of carbohydrate kinase	FGGY family of carbohydrate kinases, putative, expressed
PhHAL.1G057300	189.978	0.338234	0.0779523	4.33899	1.4314e-05	4.96712e-05	CONSTANS-like 4	CCT/B-box zinc finger protein, putative, expressed
PhHAL.1G057500	70.4924	-0.300532	0.0873861	-3.43913	0.000583589	0.00149207	secE/sec61-gamma protein transport protein	protein transport protein SEC61 subunit gamma, putative, expressed
PhHAL.1G057700	8.05635	-0.581762	0.121027	-4.80688	1.53307e-06	6.27002e-06	#N/A	zinc finger, C3HC4 type domain containing protein, expressed
PhHAL.1G058300	1.78292	-1.79458	0.242924	-7.38741	1.49719e-13	1.62132e-12	#N/A	OsFBX154 - F-box domain containing protein, expressed
PhHAL.1G058500	6.75751	0.473223	0.109997	4.30213	1.69164e-05	5.79171e-05	Protein kinase superfamily protein	STE_PAK_Ste20_STLK.1 - STE kinases include homologs to sterile 7, sterile 11 and sterile 20 from yeast, expressed
PhHAL.1G058600	94.1221	-0.361372	0.0595144	-6.07201	1.26321e-09	8.26973e-09	Metal-dependent phosphohydrolase	HD domain containing protein 2, putative, expressed
PhHAL.1G060300	104.293	0.257341	0.0935006	2.75229	0.00591807	0.0121351	cinnamoyl coa reductase	cinnamoyl CoA reductase, putative, expressed
PhHAL.1G060900	112.224	-0.191707	0.0592644	-3.23478	0.00121737	0.00291125	ubiquitin fusion degradation 1	ubiquitin fusion degradation protein, putative, expressed
PhHAL.1G061000	119.454	0.214628	0.0958233	2.23983	0.0251022	0.0441749	casein lytic proteinase B4	chaperone protein clpB 1, putative, expressed
PhHAL.1G061300	84.7251	0.158819	0.0505369	3.14263	0.00167436	0.00388142	proteasome beta subunit C1	peptidase, T1 family, putative, expressed
PhHAL.1G061600	262.024	-0.0898229	0.0390391	-2.30084	0.0214006	0.0383078	KNOTTED1-like homeobox gene 3	homeobox protein knotted-1, putative, expressed
PhHAL.1G062000	1.42064	-0.477986	0.214175	-2.23176	0.0256311	0.0450002	#N/A	#N/A
PhHAL.1G062400	8.32194	0.342075	0.123429	2.77143	0.005581	0.011503	Ankyrin repeat family protein with DHHC zinc finger domain	palmitoyltransferase TIP1, putative, expressed
PhHAL.1G062600	73.4122	0.220749	0.0527771	4.18267	2.88102e-05	9.47842e-05	sucrose phosphate synthase 1F	sucrose-phosphate synthase, putative, expressed
PhHAL.1G062700	95.3523	-0.342513	0.0558782	-6.12964	8.80787e-10	5.9148e-09	Ubiquitin system component Cue protein	CUE domain containing protein, expressed
PhHAL.1G063400	22.5103	0.643276	0.125191	5.13836	2.77143e-07	1.27124e-06	#N/A	expressed protein
PhHAL.1G063800	4.75098	0.403552	0.144351	2.79562	0.00518	0.0107581	Exostosin family protein	exostosin family domain containing protein, expressed
PhHAL.1G063900	53.5931	0.648614	0.0787849	8.23273	1.82999e-16	2.6836e-15	#N/A	expressed protein
PhHAL.1G064000	1.72531	1.93892	0.290881	6.66569	2.63425e-11	2.19591e-10	SHV3-like 5	glycerophosphoryl diester phosphodiesterase family protein, putative, expressed
PhHAL.1G064100	136.038	0.660733	0.0554851	11.9083	1.07154e-32	5.49122e-31	#N/A	GA16396-PA, putative, expressed
PhHAL.1G064300	5.64594	-0.497803	0.196122	-2.53823	0.0111416	0.0213804	myb domain protein 77	myb-like DNA-binding domain containing protein, putative, expressed
PhHAL.1G064600	118.523	0.606487	0.132584	4.57436	4.77673e-06	1.79652e-05	UDP-Glycosyltransferase superfamily protein	limonoid UDP-glucosyltransferase, putative, expressed
PhHAL.1G064800	7.30277	1.27339	0.172222	7.39389	1.42595e-13	1.55045e-12	Ubiquitin-like superfamily protein	expressed protein
PhHAL.1G065400	25.5765	0.195767	0.0860918	2.27394	0.0229698	0.040803	Expressed protein	expressed protein
PhHAL.1G065600	9.80962	-1.31268	0.207453	-6.32759	2.49018e-10	1.82445e-09	GDSL-like Lipase/Acylhydrolase superfamily protein	GDSL-like lipase/acylhydrolase, putative, expressed
PhHAL.1G065800	63.5122	0.173722	0.0582876	2.98042	0.00287854	0.00631017	ethylene responsive element binding factor 3	AP2 domain containing protein, expressed
PhHAL.1G066000	1.178	0.857401	0.32764	2.6169	0.00887315	0.0174669	ABC transporter family protein	multidrug resistance protein, putative, expressed
PhHAL.1G066700	3.51755	-0.446189	0.15992	-2.79008	0.00526951	0.0109198	RING/U-box superfamily protein	zinc finger, C3HC4 type domain containing protein, expressed
PhHAL.1G067900	85.5813	0.64904	0.140258	4.62747	3.70156e-06	1.41831e-05	Thioredoxin superfamily protein	peroxiredoxin, putative, expressed
PhHAL.1G068200	2.37622	0.865337	0.204301	4.23561	2.27934e-05	7.62872e-05	#N/A	expressed protein
PhHAL.1G068800	9.6887	0.397581	0.107853	3.68631	0.000227527	0.000632221	SEC7-like guanine nucleotide exchange family protein	guanine nucleotide exchange family protein, putative, expressed
PhHAL.1G069200	18.9285	0.662097	0.113152	5.85139	4.87495e-09	2.91285e-08	Integral membrane HRF1 family protein	YIF1B, putative, expressed
PhHAL.1G069400	45.8456	0.255006	0.0719939	3.54205	0.000397034	0.00105091	Citrate synthase family protein	citrate synthase, putative, expressed
PhHAL.1G069500	21.34	-0.172972	0.0658948	-2.62498	0.00866548	0.0171012	KH domain-containing protein / zinc finger (CCCH type) family protein	zinc finger C-x8-C-x5-C-x3-H type family protein, expressed
PhHAL.1G069600	8.1969	-0.454099	0.0967948	-4.69136	2.71392e-06	1.06445e-05	Nse4, component of Smc5/6 DNA repair complex	expressed protein
PhHAL.1G069900	13.4835	0.620617	0.181123	3.42649	0.000611437	0.00155669	STRUBBELIG-receptor family 8	Leucine Rich Repeat family protein, expressed
PhHAL.1G070000	895.948	0.926432	0.176803	5.2399	1.60662e-07	7.62492e-07	lipoxygenase 2	lipoxygenase, putative, expressed
PhHAL.1G070100	19.46	0.212581	0.0874644	2.43049	0.0150784	0.0281348	Tubulin binding cofactor C domain-containing protein	tubulin binding cofactor C, putative, expressed
PhHAL.1G070400	4.95213	-0.531264	0.127837	-4.15578	3.24177e-05	0.000105744	bZIP transcription factor family protein	transcription factor, putative, expressed
PhHAL.1G070700	651.329	-0.335969	0.0455712	-7.37238	1.67606e-13	1.80356e-12	#N/A	#N/A
PhHAL.1G070900	8.63349	-0.416267	0.111655	-3.72814	0.000192895	0.000543805	Chaperone DnaJ-domain superfamily protein	heat shock protein DnaJ, putative, expressed
PhHAL.1G071100	52.7601	-0.140397	0.0460917	-3.04603	0.00231883	0.00518689	ZIP metal ion transporter family	metal cation transporter, putative, expressed
PhHAL.1G071300	37.3672	0.673511	0.0789736	8.52831	1.48506e-17	2.39912e-16	outer envelope protein of 80 kDa	outer membrane protein, OMP85 family protein, expressed
PhHAL.1G071700	256.855	0.575162	0.0754486	7.62323	2.4741e-14	2.9407e-13	fumarylacetoacetase, putative	fumarylacetoacetase, putative, expressed
PhHAL.1G071800	5.37427	0.384266	0.128956	2.97983	0.00288408	0.00632084	Beta-ketoacyl synthase	3-oxoacyl-synthase, putative, expressed
PhHAL.1G072200	25.7876	0.237477	0.0589362	4.0294	5.59194e-05	0.000174775	Regulator of chromosome condensation (RCC1) family protein	Regulator of chromosome condensation domain containing protein, expressed
PhHAL.1G072300	3.32012	-0.924939	0.143559	-6.44293	1.17189e-10	8.99709e-10	alpha/beta-Hydrolases superfamily protein	protein with a conserved N-terminal region, putative, expressed
PhHAL.1G073000	1.65788	-0.844372	0.224652	-3.75858	0.000170879	0.000487082	#N/A	expressed protein
PhHAL.1G073200	46.1184	0.153656	0.0666639	2.30494	0.02117	0.0379675	ubiquitin family protein	Ubiquitin family domain containing protein, expressed
PhHAL.1G073500	136.246	0.560699	0.0763211	7.34658	2.03343e-13	2.16208e-12	Ribosomal protein L12/ ATP-dependent Clp protease adaptor protein ClpS family protein	ribosomal protein L7/L12 C-terminal domain containing protein, expressed
PhHAL.1G074400	6.11102	0.360121	0.159126	2.26311	0.0236289	0.0418453	Pentatricopeptide repeat (PPR) superfamily protein	PPR repeat containing protein, expressed
PhHAL.1G074500	2.11795	0.847887	0.200375	4.2315	2.32143e-05	7.76173e-05	C2 calcium/lipid-binding and GRAM domain containing protein	GRAM and C2 domains containing protein, putative, expressed
PhHAL.1G074700	19.013	1.02324	0.115694	8.84437	9.20429e-19	1.65996e-17	Sec14p-like phosphatidylinositol transfer family protein	CRAL/TRIO domain containing protein, expressed
PhHAL.1G074800	25.4442	0.340719	0.127483	2.67266	0.00752532	0.0150558	Glycosyl hydrolase superfamily protein	glycosyl hydrolases family 17, putative, expressed
PhHAL.1G075400	90.6165	-0.241648	0.0653267	-3.69907	0.000216387	0.00060431	#N/A	expressed protein
PhHAL.1G077800	564.517	-0.186548	0.07911	-2.35808	0.0183698	0.0334249	Basic-leucine zipper (bZIP) transcription factor family protein	bZIP transcription factor domain containing protein, expressed
PhHAL.1G078100	88.7816	0.3276	0.0584324	5.60647	2.06496e-08	1.12132e-07	Disease resistance protein (CC-NBS-LRR class) family	NB-ARC domain containing protein, expressed
PhHAL.1G078400	116.205	0.249362	0.0734879	3.39324	0.000690721	0.00173564	Cyclophilin-like peptidyl-prolyl cis-trans isomerase family protein	peptidyl-prolyl cis-trans isomerase, putative, expressed
PhHAL.1G078800	189.969	-0.0963287	0.0406763	-2.36818	0.0178759	0.0326561	regulatory particle triple-A ATPase 6A	26S protease regulatory subunit, putative, expressed
PhHAL.1G079500	278.976	-0.741657	0.118494	-6.25902	3.87412e-10	2.77219e-09	UDP-Glycosyltransferase superfamily protein	cytokinin-O-glucosyltransferase 3, putative, expressed
PhHAL.1G079800	3.2095	-1.12858	0.189485	-5.95606	2.58392e-09	1.62141e-08	UDP-glucosyl transferase 73D1	flavonol-3-O-glycoside-7-O-glucosyltransferase 1, putative, expressed
PhHAL.1G080300	2.21675	-2.14141	0.307228	-6.97011	3.16703e-12	2.95379e-11	Leucine-rich repeat protein kinase family protein	receptor-like protein kinase precursor, putative, expressed
PhHAL.1G080600	106.09	-0.777729	0.0904344	-8.59992	7.97685e-18	1.32285e-16	nucleotide transporter 1	plastidic ATP/ADP-transporter, putative, expressed
PhHAL.1G080700	93.567	-0.281043	0.0700439	-4.01238	6.01091e-05	0.000186811	RNA-binding (RRM/RBD/RNP motifs) family protein	RNA recognition motif containing protein, putative, expressed
PhHAL.1G080800	1.23398	-0.855808	0.340395	-2.51416	0.0119315	0.0227796	pleiotropic drug resistance 12	pleiotropic drug resistance protein, putative, expressed
PhHAL.1G081000	16.098	0.315574	0.133454	2.36466	0.0180467	0.0329258	fatty acyl-ACP thioesterases B	myristoyl-acyl carrier protein thioesterase, chloroplast precursor, putative, expressed
PhHAL.1G081100	5.8878	2.76341	0.249599	11.0714	1.72735e-28	6.53187e-27	#N/A	#N/A
PhHAL.1G081200	84.9569	-0.290039	0.0492952	-5.88372	4.01149e-09	2.43088e-08	SPOC domain / Transcription elongation factor S-II protein	transcription factor S-II, central domain containing protein, expressed
PhHAL.1G081900	3.96652	0.668014	0.202899	3.29234	0.000993563	0.00241358	#N/A	expressed protein
PhHAL.1G082200	4.99124	0.681311	0.147403	4.6221	3.7987e-06	1.45227e-05	UDP-Glycosyltransferase superfamily protein	sterol glucosyltransferase, putative, expressed
PhHAL.1G082600	35.9404	1.25163	0.164779	7.59579	3.05919e-14	3.59963e-13	ABC2 homolog 7	ABC transporter, ATP-binding protein, putative, expressed
PhHAL.1G082700	4.12644	2.13526	0.281919	7.57402	3.61842e-14	4.22322e-13	ABC2 homolog 6	ABC transporter, ATP-binding protein, putative, expressed
PhHAL.1G083900	28.3903	2.4035	0.302464	7.94641	1.91992e-15	2.56481e-14	#N/A	hypothetical protein
PhHAL.1G084000	43.3339	0.393991	0.168439	2.33906	0.0193321	0.0349858	#N/A	hypothetical protein
PhHAL.1G084100	201.991	0.195496	0.039884	4.90162	9.50517e-07	4.01423e-06	Root hair defective 3 GTP-binding protein (RHD3)	SEY1, putative, expressed
PhHAL.1G084200	8.81144	2.61216	0.303282	8.61297	7.11928e-18	1.18377e-16	#N/A	hypothetical protein
PhHAL.1G085100	4.55686	2.26714	0.302986	7.48266	7.28333e-14	8.15559e-13	Leucine-rich repeat protein kinase family protein	receptor-like protein kinase precursor, putative, expressed
PhHAL.1G085600	118.465	-0.830516	0.103636	-8.01379	1.11227e-15	1.51943e-14	#N/A	expressed protein
PhHAL.1G085900	2.73764	1.69662	0.28453	5.96289	2.47813e-09	1.5592e-08	#N/A	#N/A
PhHAL.1G086300	4.24646	0.606056	0.13552	4.47208	7.7464e-06	2.81518e-05	S-adenosyl-L-methionine-dependent methyltransferases superfamily protein	NOL1/NOP2/sun family protein, putative, expressed
PhHAL.1G086600	59.9182	-0.559893	0.124729	-4.48887	7.1602e-06	2.61532e-05	aminopeptidase M1	puromycin-sensitive aminopeptidase, putative, expressed
PhHAL.1G087400	28.9779	0.179693	0.0757742	2.37143	0.0177195	0.0324082	Peptidase C13 family	GPI-anchor transamidase precursor, putative, expressed
PhHAL.1G087500	28.5173	0.343287	0.120562	2.8474	0.00440782	0.00928494	tetraspanin2	tetraspanin family protein, putative, expressed
PhHAL.1G087600	155.999	0.493958	0.107921	4.57703	4.71618e-06	1.77659e-05	Uncharacterised protein family (UPF0497)	integral membrane protein, putative, expressed
PhHAL.1G087900	36.0377	0.812721	0.136407	5.95806	2.55246e-09	1.60382e-08	cytokinin-responsive gata factor 1	GATA zinc finger domain containing protein, expressed
PhHAL.1G088200	61.3704	-0.311775	0.060456	-5.15706	2.50857e-07	1.16031e-06	Protein kinase superfamily protein	protein kinase domain containing protein, expressed
PhHAL.1G088300	18.8232	-0.538776	0.079618	-6.76701	1.31468e-11	1.14053e-10	Flavodoxin family protein	NADPH reductase, putative, expressed
PhHAL.1G088400	14.1236	0.502001	0.147128	3.412	0.00064488	0.00163297	histone deacetylase 2	histone deacetylase, putative, expressed
PhHAL.1G089100	27.1536	0.381458	0.106916	3.56782	0.000359964	0.000960381	#N/A	#N/A
PhHAL.1G089300	435.395	0.282324	0.0921084	3.06513	0.00217575	0.00490367	cytochrome P450, family 711, subfamily A, polypeptide 1	cytochrome P450, putative, expressed
PhHAL.1G089400	1.1625	1.86007	0.310317	5.99409	2.04626e-09	1.30187e-08	O-acetylserine (thiol) lyase B	cysteine synthase, putative, expressed
PhHAL.1G089800	62.2513	-0.138896	0.0507094	-2.73906	0.00616157	0.0125766	Protein phosphatase 2A, regulatory subunit PR55	serine/threonine protein phosphatase 2A 55 kDa regulatory subunit B, putative, expressed
PhHAL.1G090100	40.5677	0.315087	0.0650642	4.84271	1.28078e-06	5.28195e-06	Metallopeptidase M24 family protein	xaa-Pro dipeptidase, putative, expressed
PhHAL.1G090400	14.5053	0.344263	0.12021	2.86384	0.00418538	0.00886016	N-MYC downregulated-like 1	pollen-specific protein SF21, putative, expressed
PhHAL.1G090700	92.68	-0.386243	0.0524717	-7.36098	1.82568e-13	1.95336e-12	Peroxisomal membrane 22 kDa (Mpv17/PMP22) family protein	Mpv17 / PMP22 family domain containing protein, expressed
PhHAL.1G091200	1.73919	-0.979703	0.175174	-5.59274	2.23518e-08	1.20781e-07	PYR1-like 2	bet v I allergen family protein, putative, expressed
PhHAL.1G091900	94.8659	0.253693	0.0580084	4.37338	1.22335e-05	4.29766e-05	early nodulin-related	early nodulin 93 ENOD93 protein, putative, expressed
PhHAL.1G092100	57.0296	-0.179657	0.073895	-2.43125	0.015047	0.0280817	#N/A	#N/A
PhHAL.1G093100	74.1911	0.601103	0.108304	5.55013	2.85464e-08	1.51633e-07	Ribosomal protein S24e family protein	40S ribosomal protein S24, putative, expressed
PhHAL.1G093500	363.522	0.921855	0.102187	9.02123	1.85981e-19	3.5777e-18	tonoplast monosaccharide transporter2	transporter family protein, putative, expressed
PhHAL.1G093600	13.794	0.576159	0.144523	3.98663	6.70174e-05	0.000205995	P-loop containing nucleoside triphosphate hydrolases superfamily protein	kinesin motor domain containing protein, expressed
PhHAL.1G093900	28.5234	-0.416451	0.0939856	-4.43101	9.37914e-06	3.36036e-05	Protein of unknown function (DUF1677)	expressed protein
PhHAL.1G094000	13.3555	0.291908	0.121051	2.41145	0.0158894	0.0294546	#N/A	expressed protein
PhHAL.1G094100	74.5632	0.193794	0.0526954	3.67763	0.000235414	0.000652013	Leucine-rich repeat (LRR) family protein	protein phosphatase 1 regulatory subunit SDS22, putative, expressed
PhHAL.1G094400	1.39554	1.08283	0.375047	2.88718	0.00388715	0.00828587	Integrase-type DNA-binding superfamily protein	ethylene-responsive transcription factor TINY, putative, expressed
PhHAL.1G094800	3.08467	-1.54154	0.207081	-7.44415	9.75738e-14	1.08034e-12	#N/A	expressed protein
PhHAL.1G095000	4.57575	0.598499	0.158251	3.78195	0.000155602	0.000447001	NAD-dependent epimerase/dehydratase family protein	NAD dependent epimerase/dehydratase family domain containing protein, expressed
PhHAL.1G095100	43.031	-0.847809	0.243309	-3.4845	0.000493058	0.00128174	NAD-dependent epimerase/dehydratase family protein	NAD dependent epimerase/dehydratase family domain containing protein, expressed
PhHAL.1G095300	121.907	-0.454788	0.0637584	-7.133	9.82066e-13	9.68944e-12	citrate synthase 3	citrate synthase, putative, expressed
PhHAL.1G095500	54.8349	-0.589824	0.19155	-3.07921	0.0020755	0.00470204	heat shock transcription factor C1	HSF-type DNA-binding domain containing protein, expressed
PhHAL.1G096000	5.18172	0.461999	0.140966	3.27738	0.00104774	0.00253348	Protein with RNI-like/FBD-like domains	OsFBD13 - F-box and FBD domain containing protein, expressed
PhHAL.1G096500	148.009	0.179279	0.061979	2.89257	0.003821	0.00816063	plant U-box 17	spotted leaf 11, putative, expressed
PhHAL.1G096700	1076.19	-0.114404	0.0423789	-2.69955	0.00694337	0.0140153	NAD(P)-binding Rossmann-fold superfamily protein	Complex I intermediate-associated protein 30 domain containing protein, putative, expressed
PhHAL.1G096800	47.1347	-0.498975	0.10661	-4.68037	2.86357e-06	1.11871e-05	#N/A	expressed protein
PhHAL.1G096900	59.5147	-0.248807	0.0636965	-3.90614	9.37811e-05	0.000280357	actin-related protein C3	actin-related protein 2/3 complex subunit 3, putative, expressed
PhHAL.1G097100	73.4384	0.373248	0.0985466	3.78753	0.000152153	0.000437631	Ribosomal protein L16p/L10e family protein	ribosomal protein, putative, expressed
PhHAL.1G097500	4.36073	-0.885621	0.175182	-5.05543	4.29414e-07	1.914e-06	FAD-binding Berberine family protein	berberine and berberine like domain containing protein, expressed
PhHAL.1G097700	4.86701	0.343077	0.12973	2.64454	0.00818017	0.0162288	Leucine-rich repeat protein kinase family protein	BRASSINOSTEROID INSENSITIVE 1-associated receptor kinase 1 precursor, putative, expressed
PhHAL.1G097900	125.946	-0.125844	0.0465491	-2.70347	0.00686195	0.0138628	Protein kinase superfamily protein	CGMC_GSK.4 - CGMC includes CDA, MAPK, GSK3, and CLKC kinases, expressed
PhHAL.1G098200	6.85471	0.625048	0.179741	3.47749	0.000506128	0.00131263	Peroxidase superfamily protein	peroxidase precursor, putative, expressed
PhHAL.1G099200	1.3755	3.46606	0.350377	9.89239	4.49194e-23	1.16529e-21	#N/A	#N/A
PhHAL.1G099800	2.83127	-0.645867	0.261067	-2.47395	0.0133628	0.025217	Leucine-rich repeat protein kinase family protein	receptor-like kinase, putative, expressed
PhHAL.1G100200	14.8634	0.208585	0.0733395	2.8441	0.00445375	0.00937432	Mitogen activated protein kinase kinase kinase-related	protein kinase domain containing protein, expressed
PhHAL.1G100300	4.10832	0.880966	0.149112	5.9081	3.46081e-09	2.12474e-08	UDP-Glycosyltransferase superfamily protein	hydroquinone glucosyltransferase, putative, expressed
PhHAL.1G100800	40.7793	-0.814498	0.0920661	-8.84688	8.99971e-19	1.62619e-17	phosphoenolpyruvate carboxylase 3	phosphoenolpyruvate carboxylase, putative, expressed
PhHAL.1G100900	155.624	0.57763	0.112834	5.1193	3.06664e-07	1.39878e-06	CTC-interacting domain 9	CID11, putative, expressed
PhHAL.1G101100	32.2172	0.163625	0.0617342	2.65048	0.00803779	0.0159746	ubiquitin-specific protease 15	ubiquitin carboxyl-terminal hydrolase family protein, expressed
PhHAL.1G101200	1.23355	0.82397	0.256228	3.21577	0.00130094	0.00308984	#N/A	#N/A
PhHAL.1G101400	28.9924	0.193575	0.0652819	2.96523	0.00302461	0.00660492	RING/U-box superfamily protein	expressed protein
PhHAL.1G101800	84.6543	0.575399	0.102004	5.64094	1.69127e-08	9.31889e-08	potassium channel in Arabidopsis thaliana 1	potassium channel KAT1, putative, expressed
PhHAL.1G102500	107.782	0.354866	0.0848463	4.18246	2.8837e-05	9.48391e-05	sodium/calcium exchanger family protein / calcium-binding EF hand family protein	calcium-binding EF hand family protein, putative, expressed
PhHAL.1G102800	11.3428	0.242674	0.095606	2.53827	0.0111401	0.0213798	P-loop containing nucleoside triphosphate hydrolases superfamily protein	DEAD-box ATP-dependent RNA helicase, putative, expressed
PhHAL.1G104200	9.50138	0.362741	0.107397	3.37757	0.000731289	0.00182783	NAD(P)-linked oxidoreductase superfamily protein	oxidoreductase, aldo/keto reductase family protein, putative, expressed
PhHAL.1G105300	7.32838	-0.956527	0.209054	-4.5755	4.75082e-06	1.78785e-05	fucosyltransferase 1	xyloglucan fucosyltransferase, putative, expressed
PhHAL.1G105600	157.7	-0.256748	0.0726711	-3.53301	0.00041085	0.00108395	Major facilitator superfamily protein	transporter family protein, putative, expressed
PhHAL.1G106700	2.23104	-1.48272	0.240974	-6.15304	7.60117e-10	5.13757e-09	#N/A	expressed protein
PhHAL.1G107000	71.8875	0.235814	0.0620554	3.80005	0.000144668	0.000418733	ENTH/VHS/GAT family protein	VHS and GAT domain containing protein, expressed
PhHAL.1G107400	10.9265	0.327864	0.145591	2.25196	0.0243249	0.0429441	D-aminoacid aminotransferase-like PLP-dependent enzymes superfamily protein	aminotransferase domain containing protein, putative, expressed
PhHAL.1G107500	28.7807	-0.29106	0.0677543	-4.29581	1.74054e-05	5.94227e-05	#N/A	gamma-secretase subunit APH-1B, putative, expressed
PhHAL.1G107900	3.62762	0.732856	0.229644	3.19127	0.00141647	0.00333677	Protein kinase family protein with leucine-rich repeat domain	receptor-like protein kinase 5 precursor, putative, expressed
PhHAL.1G108000	0.88391	0.771106	0.301149	2.56054	0.0104508	0.0201953	myb domain protein 3r-4	MYB family transcription factor, putative, expressed
PhHAL.1G108100	7.49327	-0.452711	0.134892	-3.3561	0.000790511	0.0019607	myb domain protein 3r-4	MYB family transcription factor, putative, expressed
PhHAL.1G108600	6.76147	-0.410032	0.138193	-2.9671	0.00300627	0.00656715	#N/A	#N/A
PhHAL.1G108700	129.68	0.371571	0.110937	3.34937	0.000809946	0.00200546	F-box family protein with a domain of unknown function (DUF295)	expressed protein
PhHAL.1G108800	21.4195	0.244939	0.0711461	3.44277	0.000575798	0.00147375	like COV 1	protein of unknown function DUF502 domain containing protein, expressed
PhHAL.1G109200	1.09003	-1.27955	0.253288	-5.05177	4.3774e-07	1.94694e-06	Transducin family protein / WD-40 repeat family protein	WD repeat-containing protein, putative, expressed
PhHAL.1G109900	24.8806	0.304551	0.1125	2.70711	0.00678715	0.013728	C2H2 and C2HC zinc fingers superfamily protein	proline-rich protein HaeIII subfamily 1 precursor, putative, expressed
PhHAL.1G110000	52.4742	-0.502384	0.0703655	-7.13964	9.3578e-13	9.24736e-12	phosphoribosylanthranilate isomerase 1	tryptophan biosynthesis protein trpCF, putative, expressed
PhHAL.1G110400	70.323	-0.139754	0.0621277	-2.24946	0.0244835	0.0431955	#N/A	expressed protein
PhHAL.1G110500	37.5432	-0.677536	0.0957167	-7.07856	1.45665e-12	1.40757e-11	Calcineurin-like metallo-phosphoesterase superfamily protein	Ser/Thr protein phosphatase family protein, putative, expressed
PhHAL.1G111000	1.1218	1.02217	0.411851	2.4819	0.0130685	0.0247189	cytochrome P450, family 87, subfamily A, polypeptide 6	cytochrome P450, putative, expressed
PhHAL.1G111200	16.2209	-0.860441	0.0973767	-8.83621	9.9018e-19	1.77721e-17	#N/A	expressed protein
PhHAL.1G112700	9.52558	0.350062	0.11809	2.96438	0.00303296	0.00662026	tRNAse Z1	nuclear ribonuclease Z, putative, expressed
PhHAL.1G113100	9.64392	-0.639992	0.12357	-5.17918	2.22868e-07	1.03571e-06	#N/A	expressed protein
PhHAL.1G113300	830.145	-0.498585	0.13711	-3.63639	0.000276484	0.000754507	BCL-2-associated athanogene 6	expressed protein
PhHAL.1G113400	3.18517	-1.39073	0.235383	-5.90837	3.45502e-09	2.12328e-08	#N/A	#N/A
PhHAL.1G113700	16.3712	-1.61181	0.177783	-9.06617	1.23269e-19	2.4134e-18	#N/A	#N/A
PhHAL.1G113800	154.347	0.767367	0.112285	6.83411	8.25139e-12	7.33127e-11	Ribosomal protein L21	50S ribosomal protein L21, chloroplast precursor, putative, expressed
PhHAL.1G114000	56.8421	-0.279907	0.0628844	-4.45113	8.54184e-06	3.08097e-05	#N/A	expressed protein
PhHAL.1G114100	115.638	0.844863	0.243597	3.46828	0.000523799	0.00135322	#N/A	expressed protein
PhHAL.1G114400	1.87458	1.00208	0.246815	4.06006	4.90606e-05	0.000154991	Protein of unknown function (DUF3133)	extra-large G-protein-related, putative, expressed
PhHAL.1G114800	303.343	-0.174736	0.0735398	-2.37608	0.0174976	0.0320369	thylakoid rhodanese-like	expressed protein
PhHAL.1G115500	67.6849	1.17126	0.202327	5.78894	7.083e-09	4.12062e-08	#N/A	#N/A
PhHAL.1G115600	60.1226	-0.967814	0.173626	-5.57413	2.48767e-08	1.33463e-07	#N/A	#N/A
PhHAL.1G116000	3.38275	-1.63174	0.161713	-10.0904	6.09186e-24	1.69776e-22	Pectin lyase-like superfamily protein	polygalacturonase, putative, expressed
PhHAL.1G116100	371.401	-0.213224	0.0501518	-4.25157	2.12273e-05	7.13894e-05	regulatory components of ABA receptor 3	CAPIP1, putative, expressed
PhHAL.1G116400	29.2154	0.364574	0.0680509	5.35736	8.44447e-08	4.1746e-07	Zinc finger (CCCH-type/C3HC4-type RING finger) family protein	Zinc finger C-x8-C-x5-C-x3-H type domain containing protein, expressed
PhHAL.1G116800	106.284	0.14826	0.0512321	2.89388	0.00380517	0.0081296	spermidine synthase 3	spermidine synthase, putative, expressed
PhHAL.1G116900	21.6703	0.950325	0.1034	9.19079	3.89978e-20	7.97647e-19	Ribosomal RNA processing Brix domain protein	Brix domain containing protein, putative, expressed
PhHAL.1G117700	1.31657	2.31233	0.34524	6.69774	2.11661e-11	1.78423e-10	#N/A	#N/A
PhHAL.1G118900	2.72134	-1.16723	0.277035	-4.21329	2.51679e-05	8.36079e-05	#N/A	VQ domain containing protein, putative, expressed
PhHAL.1G119100	6.29154	-1.46411	0.146266	-10.0099	1.37892e-23	3.71594e-22	dual specificity protein phosphatase-related	tyrosine-protein phosphatase YVH1, putative, expressed
PhHAL.1G119300	3.45394	1.9216	0.291791	6.58555	4.53209e-11	3.67664e-10	Protein kinase family protein with leucine-rich repeat domain	receptor-like protein kinase 5 precursor, putative, expressed
PhHAL.1G119600	4.23134	-0.481344	0.175406	-2.74417	0.00606635	0.0124011	global transcription factor group E4	bromodomain containing protein, expressed
PhHAL.1G120800	1.80395	-3.78961	0.368115	-10.2946	7.4492e-25	2.23906e-23	#N/A	#N/A
PhHAL.1G121100	52.8606	1.36903	0.12345	11.0898	1.40667e-28	5.35161e-27	Pyridine nucleotide-disulphide oxidoreductase family protein	pyridine nucleotide-disulphide oxidoreductase domain containing protein, expressed
PhHAL.1G121800	1.58886	-1.04287	0.275793	-3.78134	0.000155984	0.000447824	UDP-Glycosyltransferase superfamily protein	cytokinin-O-glucosyltransferase 2, putative, expressed
PhHAL.1G122200	1.19164	-4.48873	0.323564	-13.8728	9.26042e-44	9.20539e-42	UDP-glucosyl transferase 85A7	UDP-glucoronosyl/UDP-glucosyl transferase, putative, expressed
PhHAL.1G122400	1.90877	-5.10199	0.418662	-12.1864	3.67279e-34	2.06867e-32	DNA binding	DNA binding protein, putative, expressed
PhHAL.1G122900	3.45059	-0.983849	0.281176	-3.49904	0.00046693	0.00121957	F-box/RNI-like superfamily protein	OsFBX136 - F-box domain containing protein, expressed
PhHAL.1G124100	60.0314	0.901513	0.198305	4.5461	5.46494e-06	2.03819e-05	ARM repeat superfamily protein	expressed protein
PhHAL.1G124200	132.253	0.469968	0.0698235	6.73079	1.6874e-11	1.44252e-10	protein serine/threonine phosphatases;protein kinases;catalytics;cAMP-dependent protein kinase regulators;ATP binding;protein serine/threonine phosphatases	AGC_PKA/PKG_like.1 - ACG kinases include homologs to PKA, PKG and PKC, expressed
PhHAL.1G124300	23.3244	0.226173	0.0760829	2.97272	0.00295174	0.00645557	RNI-like superfamily protein	Leucine Rich Repeat family protein, expressed
PhHAL.1G124700	9.626	-1.99919	0.233854	-8.54886	1.24307e-17	2.02387e-16	LRR and NB-ARC domains-containing disease resistance protein	disease resistance protein RGA2, putative, expressed
PhHAL.1G125100	21.6891	0.482578	0.0989667	4.87617	1.08168e-06	4.52733e-06	#N/A	expressed protein
PhHAL.1G125300	41.6591	0.191448	0.0632827	3.02528	0.00248404	0.00551956	leucine-rich repeat transmembrane protein kinase family protein	BRASSINOSTEROID INSENSITIVE 1-associated receptor kinase 1 precursor, putative, expressed
PhHAL.1G125800	5.4526	-0.322197	0.131942	-2.44196	0.0146077	0.0273272	S-locus lectin protein kinase family protein	serine/threonine-protein kinase receptor precursor, putative, expressed
PhHAL.1G126300	4.21475	-0.516739	0.15701	-3.29112	0.000997909	0.00242259	Protein of unknown function (DUF594)	expressed protein
PhHAL.1G126600	2544.89	-0.24402	0.0862985	-2.82762	0.00468952	0.0098122	elongation factor family protein	GTP-binding protein typA/bipA, putative, expressed
PhHAL.1G129400	30.4962	0.244828	0.0952713	2.56979	0.0101759	0.0197128	nucleolar essential protein-related	ribosome biogenesis protein NEP1, putative, expressed
PhHAL.1G129800	27.1074	0.271145	0.0773388	3.50593	0.000455008	0.00119092	prolyl oligopeptidase family protein	OsPOP5 - Putative Prolyl Oligopeptidase homologue, expressed
PhHAL.1G130100	65.0923	0.512542	0.132348	3.87267	0.000107651	0.000318973	#N/A	expressed protein
PhHAL.1G131100	162.809	-0.328966	0.0575959	-5.71162	1.11903e-08	6.32567e-08	Protein with RING/U-box and TRAF-like domains	seven in absentia protein family domain containing protein, expressed
PhHAL.1G131200	44.3757	-0.233022	0.0717195	-3.24907	0.00115784	0.00277881	CLP protease regulatory subunit X	AAA family ATPase, putative, expressed
PhHAL.1G131600	8.19355	4.93168	0.276141	17.8593	2.44822e-71	9.00367e-69	#N/A	#N/A
PhHAL.1G131700	28.7953	-0.170358	0.0546749	-3.11583	0.00183429	0.00421668	#N/A	expressed protein
PhHAL.1G132200	8.1496	-0.406549	0.154175	-2.63694	0.00836588	0.016571	O-fucosyltransferase family protein	growth regulator related protein, putative, expressed
PhHAL.1G134200	1.82603	0.655241	0.189508	3.45758	0.000545046	0.00140309	acetone-cyanohydrin lyase	esterase, putative, expressed
PhHAL.1G136200	323.922	0.150544	0.0579728	2.5968	0.00940964	0.0183918	Nucleic acid-binding, OB-fold-like protein	eukaryotic translation initiation factor 1A, putative, expressed
PhHAL.1G136600	30.726	3.45479	0.429853	8.03713	9.19634e-16	1.25995e-14	P-loop containing nucleoside triphosphate hydrolases superfamily protein	uncharacterized kinase mug58, putative, expressed
PhHAL.1G136700	3.2224	3.31816	0.446965	7.42376	1.13841e-13	1.25305e-12	Protein phosphatase 2A regulatory B subunit family protein	transposon protein, putative, unclassified, expressed
PhHAL.1G137300	8.45007	0.447683	0.114835	3.89849	9.67947e-05	0.000288768	#N/A	#N/A
PhHAL.1G137600	7.95595	4.34858	0.264184	16.4604	7.06046e-61	1.83925e-58	P-loop containing nucleoside triphosphate hydrolases superfamily protein	tRNA-splicing endonuclease positive effector-related, putative, expressed
PhHAL.1G138300	168.238	0.259506	0.0532197	4.87613	1.08187e-06	4.52733e-06	chloroplastic NIFS-like cysteine desulfurase	aminotransferase, putative, expressed
PhHAL.1G138400	2.73697	-0.823976	0.181522	-4.53926	5.64507e-06	2.10119e-05	Concanavalin A-like lectin protein kinase family protein	lectin-like receptor kinase, putative, expressed
PhHAL.1G138500	69.4398	0.13509	0.0610982	2.21104	0.0270333	0.0472321	Protein of unknown function (DUF707)	lysine ketoglutarate reductase trans-splicing related 1, putative, expressed
PhHAL.1G138600	1.64015	-4.16083	0.803149	-5.18064	2.21123e-07	1.02862e-06	DNA binding	transposon protein, putative, Pong sub-class, expressed
PhHAL.1G138900	27.303	0.217855	0.0693152	3.14296	0.00167251	0.00387805	sirohydrochlorin ferrochelatase B	sirohydrochlorin ferrochelatase, putative, expressed
PhHAL.1G139700	29.4879	0.463434	0.135402	3.42265	0.000620141	0.00157724	#N/A	OsFBX45 - F-box domain containing protein, expressed
PhHAL.1G140500	30.0559	1.086	0.0740976	14.6563	1.22803e-48	1.58848e-46	#N/A	OsFBX46 - F-box domain containing protein, expressed
PhHAL.1G141500	37.7242	0.987754	0.103624	9.53213	1.54089e-21	3.57243e-20	#N/A	expressed protein
PhHAL.1G142600	11.0626	-0.66095	0.179965	-3.67265	0.000240045	0.000663368	Domain of unknown function (DUF303)	receptor protein kinase, putative, expressed
PhHAL.1G144200	4.27599	-0.713636	0.206178	-3.46126	0.000537647	0.00138537	Nodulin MtN3 family protein	nodulin MtN3 family protein, putative, expressed
PhHAL.1G145400	29.8938	0.851911	0.196304	4.33976	1.42641e-05	4.95258e-05	Nodulin MtN3 family protein	nodulin MtN3 family protein, putative, expressed
PhHAL.1G146300	38.5081	0.21557	0.0888429	2.42642	0.0152486	0.0284098	Tyrosine transaminase family protein	aminotransferase, classes I and II, domain containing protein, expressed
PhHAL.1G146400	33.6206	0.616679	0.111631	5.52428	3.30831e-08	1.73812e-07	Tyrosine transaminase family protein	aminotransferase, classes I and II, domain containing protein, expressed
PhHAL.1G146800	8.10532	-0.621876	0.196523	-3.16439	0.00155406	0.00362717	Reticulon family protein	reticulon domain containing protein, putative, expressed
PhHAL.1G146900	7.4448	-1.79538	0.254557	-7.05294	1.7518e-12	1.67807e-11	Protein of unknown function, DUF538	DUF538 domain containing protein, putative, expressed
PhHAL.1G147600	27.9341	-0.995674	0.113388	-8.78111	1.61868e-18	2.82682e-17	Pentatricopeptide repeat (PPR) superfamily protein	PPR repeat domain containing protein, putative, expressed
PhHAL.1G148400	13.0216	-0.475836	0.0961901	-4.94683	7.54306e-07	3.23451e-06	minichromosome instability 12 (mis12)-like	mis12 protein, expressed
PhHAL.1G149100	16.6938	-0.44632	0.11364	-3.92747	8.58428e-05	0.000258148	#N/A	expressed protein
PhHAL.1G149300	66.6379	-0.233156	0.0663212	-3.51556	0.000438819	0.00115176	#N/A	expressed protein
PhHAL.1G150300	159.392	0.398448	0.0917636	4.34211	1.4112e-05	4.90521e-05	receptor kinase 3	serine/threonine-protein kinase receptor precursor, putative, expressed
PhHAL.1G151500	138.974	-0.393437	0.0447974	-8.78258	1.59767e-18	2.79794e-17	Guanylate-binding family protein	GTP binding protein, putative, expressed
PhHAL.1G151600	2.5324	2.14114	0.299248	7.15507	8.36283e-13	8.33439e-12	#N/A	expressed protein
PhHAL.1G151800	200.839	0.263983	0.100648	2.62283	0.00872037	0.017195	Calcium-dependent lipid-binding (CaLB domain) family protein	expressed protein
PhHAL.1G153300	7.87321	0.39791	0.11532	3.45048	0.000559583	0.00143716	DNAJ heat shock family protein	dnaJ domain containing protein, expressed
PhHAL.1G153400	8.40439	-0.265276	0.110716	-2.39602	0.0165743	0.0305852	B-cell receptor-associated 31-like	prefoldin, putative, expressed
PhHAL.1G154200	165.307	-0.14392	0.0360267	-3.99482	6.47437e-05	0.000199595	Family of unknown function (DUF572)	coiled-coil domain-containing protein, putative, expressed
PhHAL.1G156200	10.9552	1.79432	0.13414	13.3765	8.29619e-41	6.9157e-39	Optic atrophy 3 protein (OPA3)	expressed protein
PhHAL.1G156400	15.5735	0.184892	0.0773047	2.39173	0.0167693	0.0309025	#N/A	ATP11 protein, expressed
PhHAL.1G157400	8.49918	1.01327	0.136953	7.39866	1.37562e-13	1.49919e-12	#N/A	#N/A
PhHAL.1G157500	7.04161	1.34157	0.131486	10.2031	1.91949e-24	5.62531e-23	negative regulator of systemic acquired resistance (SNI1)	SNI1, putative, expressed
PhHAL.1G157800	34.1711	0.394985	0.105417	3.74689	0.000179041	0.000507495	Calcium-dependent lipid-binding (CaLB domain) family protein	C2 domain containing protein, putative, expressed
PhHAL.1G159600	28.7085	-0.726926	0.149471	-4.86333	1.15429e-06	4.80148e-06	#N/A	#N/A
PhHAL.1G159700	6.33219	0.317954	0.142161	2.23657	0.0253143	0.0445064	cation exchanger 3	sodium/calcium exchanger protein, putative, expressed
PhHAL.1G160500	2.10016	-4.07924	0.778539	-5.23961	1.60912e-07	7.63488e-07	#N/A	#N/A
PhHAL.1G160600	11.4259	1.04009	0.166288	6.25476	3.98124e-10	2.83816e-09	Eukaryotic aspartyl protease family protein	aspartic proteinase nepenthesin precursor, putative, expressed
PhHAL.1G160700	37.4555	1.85663	0.107596	17.2555	1.01716e-66	3.12752e-64	Homeodomain-like superfamily protein	expressed protein
PhHAL.1G161700	40.5458	0.67195	0.138185	4.8627	1.15797e-06	4.81572e-06	#N/A	#N/A
PhHAL.1G163600	0.890445	1.15939	0.330243	3.51072	0.000446892	0.00117082	#N/A	#N/A
PhHAL.1G163900	36.887	0.387188	0.142411	2.71881	0.0065517	0.013289	Chalcone-flavanone isomerase family protein	chalcone isomerase 3, putative, expressed
PhHAL.1G164300	18.5586	-0.895456	0.113466	-7.89187	2.9768e-15	3.88268e-14	#N/A	#N/A
PhHAL.1G164700	20.2194	-0.707916	0.0726772	-9.74055	2.02456e-22	4.95727e-21	Protein phosphatase 2C family protein	protein phosphatase 2C, putative, expressed
PhHAL.1G165000	143.676	-0.154045	0.0695569	-2.21467	0.026783	0.0468428	calcium-dependent lipid-binding family protein	expressed protein
PhHAL.1G166400	12.5704	-0.499792	0.0853776	-5.85391	4.80158e-09	2.87483e-08	Pentatricopeptide repeat (PPR-like) superfamily protein	PPR repeat domain containing protein, putative, expressed
PhHAL.1G166500	91.7386	0.307787	0.0725857	4.24033	2.23194e-05	7.47673e-05	HMG (high mobility group) box protein with ARID/BRIGHT DNA-binding domain	high mobility group, putative, expressed
PhHAL.1G166600	643.878	-0.320263	0.0814947	-3.92987	8.49934e-05	0.000255757	Papain family cysteine protease	cysteine proteinase 1 precursor, putative, expressed
PhHAL.1G168100	82.062	1.04325	0.0570617	18.2829	1.13298e-74	4.82959e-72	#N/A	expressed protein
PhHAL.1G168500	91.1838	0.355148	0.0773039	4.59418	4.34457e-06	1.64321e-05	Polyketide cyclase/dehydrase and lipid transport superfamily protein	START domain containing protein, putative, expressed
PhHAL.1G169100	15.5668	1.81056	0.135425	13.3695	9.11733e-41	7.56658e-39	Inositol 1,3,4-trisphosphate 5/6-kinase family protein	Inositol 1, 3, 4-trisphosphate 5/6-kinase, putative, expressed
PhHAL.1G169300	1.46807	1.57552	0.337929	4.66228	3.12718e-06	1.21285e-05	#N/A	expressed protein
PhHAL.1G169500	1.80261	0.835893	0.364025	2.29625	0.0216614	0.0387193	RGPR-related	expressed protein
PhHAL.1G169600	56.2915	3.27233	0.269448	12.1446	6.13036e-34	3.36202e-32	Nodulin MtN21 /EamA-like transporter family protein	integral membrane protein DUF6 domain containing protein, expressed
PhHAL.1G169800	23.0402	4.22155	0.161076	26.2085	2.12834e-151	4.98989e-148	Homeodomain-like superfamily protein	myb-like DNA-binding domain containing protein, expressed
PhHAL.1G169900	5.47996	3.87075	0.28073	13.7882	3.00342e-43	2.8595e-41	septum site-determining protein (MIND)	septum site-determining protein minD, putative, expressed
PhHAL.1G170400	13.0693	-2.57012	0.235098	-10.9321	8.09661e-28	2.91478e-26	quinolinate synthase	Fe-S metabolism associated domain containing protein, expressed
PhHAL.1G170600	1.87883	-1.41299	0.250523	-5.64014	1.69916e-08	9.35687e-08	#N/A	#N/A
PhHAL.1G171200	56.3194	0.810695	0.106512	7.61129	2.7137e-14	3.20921e-13	ChaC-like family protein	cation transport regulator-like protein 1, putative, expressed
PhHAL.1G172100	1.98405	-4.22536	0.55041	-7.67675	1.6318e-14	1.98355e-13	HXXXD-type acyl-transferase family protein	transferase family protein, putative, expressed
PhHAL.1G172800	182.403	0.834083	0.0800056	10.4253	1.90043e-25	5.93084e-24	rotamase FKBP 1	peptidyl-prolyl isomerase, putative, expressed
PhHAL.1G173300	25.6981	3.8204	0.145812	26.2008	2.6015e-151	5.42153e-148	#N/A	#N/A
PhHAL.1G173400	8.07353	-0.86561	0.252175	-3.43258	0.000597867	0.00152524	#N/A	#N/A
PhHAL.1G173700	132.145	-0.208741	0.0557815	-3.74211	0.000182479	0.000516617	Tetratricopeptide repeat (TPR)-like superfamily protein	tetratricopeptide repeat domain containing protein, expressed
PhHAL.1G173900	6.38318	4.42463	0.546929	8.08995	5.96874e-16	8.3607e-15	#N/A	#N/A
PhHAL.1G176000	275.988	-0.313357	0.0617337	-5.07595	3.85562e-07	1.73088e-06	plant U-box 9	spotted leaf 11, putative, expressed
PhHAL.1G176700	3.56808	3.07763	0.345969	8.89567	5.80688e-19	1.06988e-17	#N/A	#N/A
PhHAL.1G177600	35.1875	0.430326	0.105865	4.06488	4.80579e-05	0.000152002	#N/A	expressed protein
PhHAL.1G178100	10.5449	-0.573817	0.131447	-4.36539	1.26896e-05	4.43957e-05	#N/A	MazG nucleotide pyrophosphohydrolase domain containing protein, expressed
PhHAL.1G178600	2.35475	3.13198	0.279937	11.1882	4.65929e-29	1.85936e-27	#N/A	#N/A
PhHAL.1G179100	116.422	-0.402055	0.0579387	-6.93932	3.93999e-12	3.64212e-11	Aldolase superfamily protein	fructose-bisphospate aldolase isozyme, putative, expressed
PhHAL.1G179700	170.177	0.360272	0.0855822	4.20966	2.5575e-05	8.484e-05	ribosomal protein S27	40S ribosomal protein S27, putative, expressed
PhHAL.1G179900	9.32887	0.357347	0.134004	2.66669	0.00766032	0.0153011	#N/A	expressed protein
PhHAL.1G180500	35.7413	-0.528795	0.13615	-3.88391	0.000102791	0.000305588	#N/A	#N/A
PhHAL.1G182200	2.21135	5.07466	0.717244	7.07523	1.49202e-12	1.441e-11	Ribosomal protein L30/L7 family protein	60S ribosomal protein L7, putative, expressed
PhHAL.1G182400	41.4927	0.52159	0.0712086	7.32482	2.39213e-13	2.52202e-12	ARM repeat superfamily protein	importin-8, putative, expressed
PhHAL.1G185500	5.58583	0.364391	0.133865	2.72207	0.00648734	0.0131699	cytidine/deoxycytidylate deaminase family protein	riboflavin biosynthesis protein ribD, putative, expressed
PhHAL.1G188200	23.6276	0.339649	0.0856772	3.96429	7.3616e-05	0.000224694	translocation protein-related	protein transporter, putative, expressed
PhHAL.1G188300	62.5518	0.299902	0.0612333	4.89769	9.69681e-07	4.08612e-06	basic helix-loop-helix (bHLH) DNA-binding superfamily protein	helix-loop-helix DNA-binding domain containing protein, expressed
PhHAL.1G188800	34.8006	0.473962	0.0777434	6.09649	1.08423e-09	7.17565e-09	Ribosomal protein S24/S35, mitochondrial	expressed protein
PhHAL.1G190300	189.85	-0.262384	0.0391241	-6.70645	1.99421e-11	1.68712e-10	regulatory particle triple-A ATPase 3	26S protease regulatory subunit 6B, putative, expressed
PhHAL.1G191600	198.263	0.394125	0.059243	6.65268	2.87805e-11	2.3917e-10	FAD/NAD(P)-binding oxidoreductase	fruit protein PKIWI502, putative, expressed
PhHAL.1G191700	153.184	-0.359983	0.0588482	-6.11715	9.52653e-10	6.3587e-09	Integrase-type DNA-binding superfamily protein	AP2 domain containing protein, expressed
PhHAL.1G193100	64.6989	-0.528874	0.0785607	-6.73204	1.67299e-11	1.43151e-10	Nucleotide-diphospho-sugar transferases superfamily protein	glycosyl transferase 8 domain containing protein, putative, expressed
PhHAL.1G193800	3.27159	-0.471841	0.167506	-2.81686	0.0048496	0.0101212	DNA repair-recombination protein (RAD50)	RecF/RecN/SMC N terminal domain containing protein, expressed
PhHAL.1G196800	4.13284	3.30073	0.296145	11.1457	7.51809e-29	2.9255e-27	MBOAT (membrane bound O-acyl transferase) family protein	O-acyltransferase, putative, expressed
PhHAL.1G197100	3.75699	0.897194	0.175894	5.10075	3.38312e-07	1.53344e-06	Protein of unknown function (DUF1442)	expressed protein
PhHAL.1G197700	17.745	-0.874442	0.121488	-7.19775	6.12156e-13	6.22309e-12	#N/A	#N/A
PhHAL.1G197800	25.3122	-0.354064	0.0763757	-4.63582	3.55525e-06	1.36588e-05	#N/A	conserved oligomeric Golgi complex component 4, related, putative, expressed
PhHAL.1G198600	24.7659	-0.226394	0.0874814	-2.58791	0.00965614	0.0188284	Calcium-dependent lipid-binding (CaLB domain) family protein	NTMC2Type1.2 protein, putative, expressed
PhHAL.1G204700	18.5877	0.495364	0.142407	3.4785	0.000504235	0.00130806	MAK16 protein-related	Mak16 protein domain containing protein, expressed
PhHAL.1G205600	188.016	0.458276	0.119813	3.82494	0.000130805	0.000381316	flowering promoting factor 1	flowering promoting factor-like 1, putative, expressed
PhHAL.1G209900	28.1676	1.1109	0.0918441	12.0955	1.1158e-33	5.97943e-32	Dihydrodipicolinate reductase, bacterial/plant	dihydrodipicolinate reductase, putative, expressed
PhHAL.1G213600	3.68659	1.68451	0.293974	5.73011	1.00364e-08	5.70951e-08	#N/A	#N/A
PhHAL.1G213800	127.371	0.565545	0.0668075	8.46529	2.55507e-17	4.05096e-16	Pollen Ole e 1 allergen and extensin family protein	POEI30 - Pollen Ole e I allergen and extensin family protein precursor, expressed
PhHAL.1G213900	43.3123	-1.55252	0.254989	-6.08859	1.1391e-09	7.49908e-09	#N/A	#N/A
PhHAL.1G214000	4.35707	2.55833	0.346764	7.37773	1.61014e-13	1.73862e-12	#N/A	#N/A
PhHAL.1G215100	32.9071	0.539301	0.0760428	7.09208	1.32116e-12	1.28392e-11	RNI-like superfamily protein	OsFBX48 - F-box domain containing protein, expressed
PhHAL.1G216900	74.0285	-1.15086	0.106467	-10.8095	3.10211e-27	1.07151e-25	#N/A	expressed protein
PhHAL.1G219300	4.02533	0.815693	0.177336	4.59971	4.23084e-06	1.60375e-05	Glycosyltransferase family 61 protein	glycosyltransferase, putative, expressed
PhHAL.1G221500	2.13707	-0.469016	0.206945	-2.26638	0.023428	0.0415366	#N/A	expressed protein
PhHAL.1G221900	2.60005	1.03789	0.444751	2.33365	0.0196141	0.0354482	#N/A	#N/A
PhHAL.1G222600	1.36588	0.998594	0.322327	3.09807	0.00194782	0.00445046	TTF-type zinc finger protein with HAT dimerisation domain	hAT dimerisation domain-containing protein, putative, expressed
PhHAL.1G222700	6.5452	1.07154	0.259304	4.13236	3.59057e-05	0.000116152	WRKY DNA-binding protein 11	WRKY51, expressed
PhHAL.1G222800	21.567	-0.562632	0.125759	-4.47391	7.68035e-06	2.7928e-05	#N/A	expressed protein
PhHAL.1G222900	18.002	0.702195	0.0952806	7.36976	1.70936e-13	1.83729e-12	#N/A	nuclease, EndA/NucM family protein, expressed
PhHAL.1G224400	32.7869	2.61444	0.149977	17.4323	4.69599e-68	1.51859e-65	#N/A	#N/A
PhHAL.1G224600	36.0494	0.258417	0.0748314	3.45332	0.000553727	0.00142387	hydroxyproline-rich glycoprotein family protein	wiskott-Aldrich syndrome protein family member 2, putative, expressed
PhHAL.1G225000	23.9841	0.193354	0.0598965	3.22814	0.00124599	0.00297294	#N/A	#N/A
PhHAL.1G226300	4.52986	0.98977	0.154831	6.39259	1.63102e-10	1.22488e-09	#N/A	expressed protein
PhHAL.1G229400	1.08938	0.728647	0.282192	2.5821	0.00982016	0.0191045	Cysteine proteinases superfamily protein	vignain precursor, putative, expressed
PhHAL.1G229700	87.3267	0.793776	0.272013	2.91815	0.0035211	0.00758141	cold, circadian rhythm, and rna binding 2	RNA recognition motif containing protein, putative, expressed
PhHAL.1G230100	26.5936	-0.207791	0.0703051	-2.95557	0.00312096	0.00679238	alpha-1,3-mannosyl-glycoprotein beta-1,2-N-acetylglucosaminyltransferase, putative	N-acetylglucosaminyltransferase I, putative, expressed
PhHAL.1G230600	2.59388	0.496575	0.194041	2.55912	0.0104939	0.0202701	#N/A	#N/A
PhHAL.1G230700	3.64503	2.02149	0.25283	7.99545	1.29099e-15	1.75335e-14	#N/A	#N/A
PhHAL.1G230800	68.8881	0.523448	0.0472164	11.0862	1.46443e-28	5.56007e-27	#N/A	expressed protein
PhHAL.1G231800	3.38899	0.495653	0.225034	2.20257	0.0276248	0.04814	Concanavalin A-like lectin protein kinase family protein	lectin-like receptor kinase, putative, expressed
PhHAL.1G232500	14.5687	1.64215	0.223422	7.34997	1.98254e-13	2.11396e-12	cytochrome P450, family 71, subfamily B, polypeptide 34	cytochrome P450, putative, expressed
PhHAL.1G232600	93.3563	2.79109	0.223226	12.5035	7.14743e-36	4.48352e-34	pleiotropic drug resistance 9	pleiotropic drug resistance protein 15, putative, expressed
PhHAL.1G232900	2.78633	0.831805	0.305205	2.7254	0.00642238	0.0130479	NB-ARC domain-containing disease resistance protein	expressed protein
PhHAL.1G233100	225.129	0.339224	0.0740693	4.57982	4.65383e-06	1.75417e-05	Ribosomal L29 family protein	ribosomal protein L29, putative, expressed
PhHAL.1G233300	12.5158	1.00674	0.13309	7.56435	3.89808e-14	4.53832e-13	NAD(P)-binding Rossmann-fold superfamily protein	3-oxoacyl-reductase, chloroplast precursor, putative, expressed
PhHAL.1G233600	5.37214	0.398319	0.131377	3.03187	0.00243042	0.00541003	#N/A	expressed protein
PhHAL.1G233700	8.12964	0.746091	0.152446	4.89413	9.87424e-07	4.15529e-06	NAD(P)-binding Rossmann-fold superfamily protein	3-oxoacyl-reductase, chloroplast precursor, putative, expressed
PhHAL.1G233800	9.88161	0.4869	0.210585	2.31213	0.0207707	0.03733	Cytosol aminopeptidase family protein	leucine aminopeptidase, chloroplast precursor, putative, expressed
PhHAL.1G234000	8.42933	0.465464	0.151985	3.06256	0.00219454	0.00494128	#N/A	expressed protein
PhHAL.1G234200	8.1592	-1.218	0.376623	-3.23401	0.00122065	0.00291798	#N/A	OsFBX408 - F-box domain containing protein, expressed
PhHAL.1G235100	4.85415	-1.30366	0.186636	-6.98502	2.84823e-12	2.67107e-11	#N/A	expressed protein
PhHAL.1G235500	26.3351	0.277375	0.092267	3.00622	0.00264517	0.00584643	NAD(P)-binding Rossmann-fold superfamily protein	ThiF family domain containing protein, putative, expressed
PhHAL.1G235600	3347.26	-0.710481	0.057492	-12.3579	4.41519e-35	2.65421e-33	chaperone protein dnaJ-related	drought-induced protein 1, putative, expressed
PhHAL.1G236100	92.2052	0.155843	0.0452012	3.44776	0.00056526	0.00145054	gamma carbonic anhydrase-like 2	uncharacterized protein MJ0304, putative, expressed
PhHAL.1G236700	94.0135	-0.300582	0.0626308	-4.79927	1.59241e-06	6.49855e-06	Small nuclear ribonucleoprotein family protein	LSM domain containing protein, expressed
PhHAL.1G236900	612.375	0.524786	0.0743619	7.05719	1.69904e-12	1.63036e-11	Heavy metal transport/detoxification superfamily protein	heavy metal-associated domain containing protein, expressed
PhHAL.1G237300	1.90338	1.25882	0.341849	3.6824	0.000231052	0.000640972	#N/A	#N/A
PhHAL.1G237500	4.90075	-0.813831	0.165047	-4.93091	8.18461e-07	3.48967e-06	DNA polymerase epsilon catalytic subunit	POLE1 - Putative DNA polymerase epsilon catalytic subunit, expressed
PhHAL.1G238300	17.0039	0.438239	0.100593	4.35657	1.32117e-05	4.61449e-05	Pseudouridine synthase family protein	RNA pseudouridine synthase, putative, expressed
PhHAL.1G240100	9.28555	-0.215053	0.0887376	-2.42347	0.015373	0.0286132	Dihydrolipoamide succinyltransferase	dihydrolipoyllysine-residue succinyltransferase component of 2-oxoglutarate dehydrogenase complex, mitochondrial precursor, putative, expressed
PhHAL.1G240200	52.8243	-0.794798	0.0792998	-10.0227	1.21148e-23	3.28361e-22	RNA polymerase III RPC4	RNA polymerase III RPC4 domain containing protein, expressed
PhHAL.1G240400	175.344	0.262384	0.0777867	3.37312	0.000743223	0.00185469	#N/A	expressed protein
PhHAL.1G240500	5.77849	0.398294	0.124916	3.18849	0.00143016	0.00336653	hydroxyproline-rich glycoprotein family protein	hydroxyproline-rich glycoprotein family protein, putative, expressed
PhHAL.1G240600	22.7932	-0.665989	0.102814	-6.47758	9.32033e-11	7.25594e-10	#N/A	LITAF-domain-containing protein, putative, expressed
PhHAL.1G241200	17.7891	0.924384	0.128784	7.17778	7.08528e-13	7.11792e-12	Homeodomain-like superfamily protein	transcription factor, putative, expressed
PhHAL.1G241300	200.124	0.234435	0.0516164	4.54188	5.57553e-06	2.07613e-05	MEI2-like protein 1	AML1, putative, expressed
PhHAL.1G241900	154.894	0.178067	0.0438248	4.06314	4.84162e-05	0.000153084	Ubiquinol-cytochrome C reductase iron-sulfur subunit	cytochrome b-c1 complex subunit Rieske, mitochondrial precursor, putative, expressed
PhHAL.1G242000	9.51545	1.19067	0.151587	7.8547	4.00726e-15	5.15856e-14	Exostosin family protein	exostosin family domain containing protein, expressed
PhHAL.1G242700	24.4212	-0.396095	0.156694	-2.52782	0.0114774	0.0219909	#N/A	expressed protein
PhHAL.1G243200	95.0984	0.30755	0.13201	2.32975	0.0198195	0.035778	soybean gene regulated by cold-2	expressed protein
PhHAL.1G243500	16.1272	1.11101	0.127864	8.68903	3.65545e-18	6.21117e-17	#N/A	#N/A
PhHAL.1G243900	8.61458	0.371855	0.147796	2.516	0.0118694	0.0226772	inositol polyphosphate kinase 2 beta	inositol hexaphosphate kinase, putative, expressed
PhHAL.1G244600	4.9063	0.32569	0.132711	2.45413	0.0141226	0.0265175	Glycosyltransferase family 61 protein	glycosyltransferase, putative, expressed
PhHAL.1G244800	3.35666	1.09432	0.185058	5.91339	3.35141e-09	2.06841e-08	SBP (S-ribonuclease binding protein) family protein	protein binding protein, putative, expressed
PhHAL.1G244900	15.3654	0.367616	0.0926264	3.96881	7.22328e-05	0.000220723	#N/A	#N/A
PhHAL.1G245000	14.3468	0.444571	0.084621	5.25368	1.49094e-07	7.11733e-07	Transducin/WD40 repeat-like superfamily protein	WD domain, G-beta repeat domain containing protein, expressed
PhHAL.1G245400	79.596	-0.274201	0.113636	-2.41299	0.0158223	0.0293481	#N/A	#N/A
PhHAL.1G245800	106.53	0.237195	0.0857012	2.7677	0.00564542	0.0116192	Protein of unknown function (DUF1624)	heparan-alpha-glucosaminide N-acetyltransferase, putative, expressed
PhHAL.1G246000	70.0485	0.464401	0.0765057	6.07016	1.27785e-09	8.35684e-09	Mitochondrial import inner membrane translocase subunit Tim17/Tim22/Tim23 family protein	SAM domain family protein, expressed
PhHAL.1G246400	4.82053	-1.13948	0.129847	-8.77553	1.70099e-18	2.96503e-17	DNA/RNA helicase protein	SNF2 family N-terminal domain containing protein, expressed
PhHAL.1G246600	9.31416	0.775499	0.21798	3.55767	0.000374161	0.000994571	heat shock transcription factor A3	HSF-type DNA-binding domain containing protein, expressed
PhHAL.1G247200	6.38477	-0.763507	0.142764	-5.34803	8.89181e-08	4.37959e-07	D-mannose binding lectin protein with Apple-like carbohydrate-binding domain	PAN domain-containing protein At5g03700 precursor, putative, expressed
PhHAL.1G247700	1.28213	0.767985	0.290208	2.64633	0.00813716	0.0161589	RING/U-box superfamily protein	RING-H2 finger protein, putative, expressed
PhHAL.1G247900	3.53583	-1.33743	0.337704	-3.96037	7.48351e-05	0.00022808	starch branching enzyme 2.2	1,4-alpha-glucan-branching enzyme, chloroplast precursor, putative, expressed
PhHAL.1G248700	4.23644	1.93193	0.430348	4.48924	7.14772e-06	2.61127e-05	#N/A	#N/A
PhHAL.1G248800	13.2256	-1.10379	0.122566	-9.00568	2.14329e-19	4.11038e-18	A20/AN1-like zinc finger family protein	zinc finger A20 and AN1 domain-containing stress-associated protein, putative, expressed
PhHAL.1G249100	84.3979	0.751588	0.0809055	9.2897	1.54718e-20	3.28268e-19	Sodium Bile acid symporter family	bile acid sodium symporter, putative, expressed
PhHAL.1G249600	20.1933	-0.96002	0.121933	-7.87334	3.45283e-15	4.47763e-14	alpha/beta-Hydrolases superfamily protein	hydrolase, alpha/beta fold family protein, putative, expressed
PhHAL.1G249700	14.8838	0.946308	0.10048	9.41785	4.60409e-21	1.01713e-19	P-loop containing nucleoside triphosphate hydrolases superfamily protein	GTPase of unknown function domain containing protein, putative, expressed
PhHAL.1G249800	3.01528	0.643199	0.215766	2.981	0.00287309	0.0062997	RmlC-like cupins superfamily protein	Cupin domain containing protein, expressed
PhHAL.1G249900	350.282	-0.263535	0.0744362	-3.54041	0.000399506	0.00105686	#N/A	expressed protein
PhHAL.1G250100	207.066	-0.227403	0.0549977	-4.13477	3.5531e-05	0.000115059	Iron-sulphur cluster biosynthesis family protein	expressed protein
PhHAL.1G250200	117.013	0.802294	0.116849	6.86606	6.59994e-12	5.94279e-11	SOUL heme-binding family protein	SOUL heme-binding protein, putative, expressed
PhHAL.1G250500	39.9234	-0.688333	0.166884	-4.12463	3.71334e-05	0.000119896	F1F0-ATPase inhibitor protein, putative	expressed protein
PhHAL.1G250600	54.3093	0.222444	0.0713576	3.11731	0.00182509	0.00419708	nitrilase-like protein 1	N-carbamoylputrescine amidase, putative, expressed
PhHAL.1G251000	58.1869	0.405867	0.105989	3.82935	0.000128484	0.000375425	Ribosomal protein S11 family protein	ribosomal protein, putative, expressed
PhHAL.1G251500	16.3261	1.22826	0.156544	7.8461	4.29186e-15	5.51121e-14	F-box family protein	OsFBX51 - F-box domain containing protein, expressed
PhHAL.1G251600	45.021	0.64381	0.097859	6.57896	4.73754e-11	3.83171e-10	#N/A	expressed protein
PhHAL.1G251700	1.78943	1.02237	0.269817	3.78911	0.00015119	0.00043526	#N/A	expressed protein
PhHAL.1G253200	667.845	0.182412	0.0635534	2.87022	0.00410184	0.00869705	2-cysteine peroxiredoxin B	peroxiredoxin, putative, expressed
PhHAL.1G253300	1.14318	-0.953815	0.30076	-3.17135	0.00151734	0.00354809	Double Clp-N motif-containing P-loop nucleoside triphosphate hydrolases superfamily protein	transposon protein, putative, Mutator sub-class, expressed
PhHAL.1G253500	7.22022	-1.57919	0.405648	-3.89301	9.90072e-05	0.000295087	azelaic acid induced 1	LTPL114 - Protease inhibitor/seed storage/LTP family protein precursor, expressed
PhHAL.1G253600	12.8563	-2.34325	0.376983	-6.2158	5.10622e-10	3.5696e-09	Bifunctional inhibitor/lipid-transfer protein/seed storage 2S albumin superfamily protein	LTPL140 - Protease inhibitor/seed storage/LTP family protein precursor, expressed
PhHAL.1G253900	137.982	0.383415	0.0616356	6.22068	4.95008e-10	3.4695e-09	UDP-Glycosyltransferase superfamily protein	digalactosyldiacylglycerol synthase, chloroplast precursor, putative, expressed
PhHAL.1G254000	2.23733	-0.546619	0.241684	-2.26171	0.0237153	0.0419904	Leucine-rich repeat protein kinase family protein	receptor kinase, putative, expressed
PhHAL.1G254200	251.169	0.475905	0.0748013	6.36226	1.98807e-10	1.47384e-09	Zinc-binding ribosomal protein family protein	60S ribosomal protein L44, putative, expressed
PhHAL.1G255100	58.9424	-0.334092	0.0823503	-4.05696	4.97147e-05	0.000156872	Glycosyltransferase family 61 protein	glycosyltransferase protein, putative, expressed
PhHAL.1G255300	31.4339	-0.543574	0.153414	-3.54318	0.000395339	0.00104702	RNA-metabolising metallo-beta-lactamase family protein	metallo-beta-lactamase, putative, expressed
PhHAL.1G255400	4.82007	0.380633	0.140537	2.70842	0.00676036	0.0136768	Transducin/WD40 repeat-like superfamily protein	WD domain, G-beta repeat domain containing protein, expressed
PhHAL.1G255600	6.04524	0.708234	0.30573	2.31653	0.0205291	0.0369346	#N/A	#N/A
PhHAL.1G255700	1.99363	1.46677	0.487355	3.00965	0.00261545	0.00579099	#N/A	#N/A
PhHAL.1G256400	5.856	0.735015	0.178792	4.111	3.93951e-05	0.000126675	RING/U-box superfamily protein	RING-H2 finger protein, putative, expressed
PhHAL.1G256600	2.95729	-1.19812	0.266503	-4.4957	6.93406e-06	2.54213e-05	Histone superfamily protein	histone H3, putative, expressed
PhHAL.1G256800	2.26642	-0.980609	0.218854	-4.48065	7.44163e-06	2.70967e-05	#N/A	serine-aspartate repeat-containing protein I precursor, putative, expressed
PhHAL.1G257000	9.86985	1.0986	0.269027	4.08359	4.43449e-05	0.000141235	#N/A	abscisic stress-ripening, putative, expressed
PhHAL.1G257200	3.40497	-1.2633	0.180012	-7.01787	2.25271e-12	2.12641e-11	MAK16 protein-related	Mak16 protein domain containing protein, expressed
PhHAL.1G258100	3.3784	0.880072	0.222637	3.95294	7.7197e-05	0.000234593	#N/A	#N/A
PhHAL.1G258800	1.99255	0.655652	0.273862	2.3941	0.0166613	0.0307307	ammonium transporter 2	ammonium transporter protein, putative, expressed
PhHAL.1G258900	13.684	0.536461	0.0837056	6.4089	1.46577e-10	1.10766e-09	FAR1-related sequence 5	transposon protein, putative, unclassified, expressed
PhHAL.1G259400	23.0878	0.818323	0.110447	7.4092	1.27065e-13	1.38883e-12	PDI-like 5-2	OsPDIL5-3 protein disulfide isomerase PDIL5-3, expressed
PhHAL.1G259800	37.2345	-0.17894	0.0665573	-2.68851	0.00717716	0.0144406	Protein of unknown function (DUF668)	expressed protein
PhHAL.1G259900	54.0125	-0.148518	0.0560027	-2.65199	0.0080019	0.0159105	zinc finger (C2H2 type) family protein	ZOS2-09 - C2H2 zinc finger protein, expressed
PhHAL.1G260900	15.8987	0.644807	0.248474	2.59507	0.00945724	0.0184771	#N/A	expressed protein
PhHAL.1G261000	53.4496	-0.416158	0.0636182	-6.5415	6.09043e-11	4.86508e-10	#N/A	transposon protein, putative, Mariner sub-class, expressed
PhHAL.1G261200	712.073	0.524454	0.0904047	5.80118	6.58484e-09	3.84992e-08	thylakoidal ascorbate peroxidase	OsAPx8 - Thylakoid-bound Ascorbate Peroxidase encoding gene 5,8, expressed
PhHAL.1G261400	71.8803	-0.377672	0.0659276	-5.72858	1.01273e-08	5.75946e-08	ssDNA-binding transcriptional regulator	tetratricopeptide repeat domain containing protein, expressed
PhHAL.1G261500	79.7402	0.64044	0.0764744	8.37456	5.54318e-17	8.56407e-16	histone methyltransferases(H3-K4 specific);histone methyltransferases(H3-K36 specific)	histone-lysine N-methyltransferase ASHH2, putative, expressed
PhHAL.1G261800	4.3305	-0.384561	0.131604	-2.9221	0.00347677	0.00749803	#N/A	expressed protein
PhHAL.1G262000	41.6648	0.583414	0.0686325	8.50055	1.88694e-17	3.02491e-16	P-loop containing nucleoside triphosphate hydrolases superfamily protein	ATP binding protein, putative, expressed
PhHAL.1G262400	73.4327	-0.358736	0.0765117	-4.68864	2.75028e-06	1.07737e-05	ACT domain repeat 3	ACT domain containing protein, putative, expressed
PhHAL.1G262700	1.48694	0.753022	0.33557	2.24401	0.0248319	0.0437568	plant glycogenin-like starch initiation protein 1	glycosyl transferase, putative, expressed
PhHAL.1G263400	75.2662	0.2445	0.0630003	3.88094	0.000104053	0.0003091	DDT domain-containing protein	DDT domain containing protein, putative, expressed
PhHAL.1G263500	9.33671	0.398481	0.107691	3.70021	0.000215418	0.000601785	C-CAP/cofactor C-like domain-containing protein	tubulin binding cofactor C, putative, expressed
PhHAL.1G263700	132.947	0.336733	0.0530812	6.34372	2.24281e-10	1.65159e-09	P-loop containing nucleoside triphosphate hydrolases superfamily protein	AIG1, putative, expressed
PhHAL.1G263900	182.139	0.879791	0.0593489	14.824	1.02425e-49	1.42302e-47	NAD(P)-binding Rossmann-fold superfamily protein	uncharacterized oxidoreductase yoxD, putative, expressed
PhHAL.1G264300	154.032	-0.569007	0.0788403	-7.21721	5.30662e-13	5.43588e-12	auxin response factor 1	auxin response factor 7, putative, expressed
PhHAL.1G264600	111.443	-0.218843	0.0705141	-3.10353	0.00191225	0.00437714	chloride channel C	chloride channel protein, putative, expressed
PhHAL.1G264700	836.936	-0.212972	0.0488551	-4.35925	1.30508e-05	4.56001e-05	ferrochelatase 2	ferrochelatase-2, chloroplast precursor, putative, expressed
PhHAL.1G265000	96.804	-0.434184	0.0943969	-4.59956	4.23394e-06	1.6046e-05	#N/A	expressed protein
PhHAL.1G265300	1.56482	-2.6331	0.284835	-9.24431	2.36763e-20	4.92866e-19	Protein kinase superfamily protein	transposon protein, putative, unclassified, expressed
PhHAL.1G266000	19.6804	1.12566	0.195641	5.75371	8.73063e-09	5.00923e-08	monooxygenase 1	expressed protein
PhHAL.1G266400	1.36324	1.4892	0.311057	4.78754	1.68836e-06	6.86918e-06	homolog of X-ray repair cross complementing 3 (XRCC3)	DNA repair protein Rad51, putative, expressed
PhHAL.1G266600	270.121	-0.230133	0.0435168	-5.28838	1.23402e-07	5.96376e-07	Calmodulin-binding protein	calmodulin binding protein, putative, expressed
PhHAL.1G267300	86.3758	0.553168	0.0812786	6.80583	1.00467e-11	8.83849e-11	glutathione S-transferase (class zeta) 2	glutathione S-transferase, putative, expressed
PhHAL.1G267400	235.996	-0.347146	0.0626112	-5.54448	2.94835e-08	1.56124e-07	alfin-like 3	PHD finger protein, putative, expressed
PhHAL.1G267600	155.451	0.341405	0.0558293	6.11515	9.64638e-10	6.42955e-09	NADH dehydrogenase (ubiquinone)s	expressed protein
PhHAL.1G267700	147.441	-0.468746	0.0555329	-8.44087	3.1499e-17	4.9605e-16	copper ion transmembrane transporters	expressed protein
PhHAL.1G267800	160.911	-0.166505	0.0688449	-2.41855	0.0155824	0.0289627	ATP-dependent Clp protease	AAA family ATPase, putative, expressed
PhHAL.1G268100	18.2569	0.36121	0.0854866	4.22534	2.38583e-05	7.95955e-05	Got1/Sft2-like vescicle transport protein family	SFT2, putative, expressed
PhHAL.1G268300	2.39871	0.515104	0.198041	2.601	0.00929524	0.0181943	LJRHL1-like 3	PTF1, putative, expressed
PhHAL.1G268900	14.963	0.769782	0.109568	7.02564	2.13091e-12	2.01958e-11	Nucleoside diphosphate kinase family protein	nucleoside diphosphate kinase, putative, expressed
PhHAL.1G269200	6.01978	0.671911	0.140438	4.78438	1.71515e-06	6.96911e-06	Pentatricopeptide repeat (PPR-like) superfamily protein	pentatricopeptide repeat domain containing protein, putative, expressed
PhHAL.1G269400	1.77122	2.20599	0.354602	6.22104	4.93873e-10	3.46413e-09	homeobox from Arabidopsis thaliana	homeobox associated leucine zipper, putative, expressed
PhHAL.1G269700	19.8116	-0.809463	0.139729	-5.79311	6.90953e-09	4.0297e-08	Protein of unknown function (DUF3537)	extracellular ligand-gated ion channel, putative, expressed
PhHAL.1G269900	26.1332	0.1644	0.0636171	2.58421	0.00976024	0.019005	#N/A	expressed protein
PhHAL.1G270000	11.52	0.773948	0.131614	5.88044	4.09183e-09	2.47316e-08	Galactosyltransferase family protein	galactosyltransferase, putative, expressed
PhHAL.1G270300	47.3323	0.410945	0.0727354	5.64987	1.60573e-08	8.87624e-08	#N/A	expressed protein
PhHAL.1G270400	150.865	-0.292368	0.0541186	-5.40236	6.5768e-08	3.30532e-07	Thioredoxin superfamily protein	thioredoxin, putative, expressed
PhHAL.1G270600	3.51952	-0.916682	0.224024	-4.09189	4.27868e-05	0.000136737	#N/A	#N/A
PhHAL.1G270900	62.8973	0.966352	0.10697	9.03383	1.65766e-19	3.2152e-18	RNA-binding protein 47C	RNA recognition motif containing protein, putative, expressed
PhHAL.1G271000	9.12833	1.91817	0.270462	7.09222	1.31975e-12	1.28321e-11	Calmodulin-binding protein	calmodulin binding protein, putative, expressed
PhHAL.1G271200	0.849398	-1.16056	0.473735	-2.44981	0.0142931	0.0268109	Terpenoid cyclases/Protein prenyltransferases superfamily protein	ent-kaurene synthase, chloroplast precursor, putative, expressed
PhHAL.1G271800	22.3106	0.561794	0.124736	4.50385	6.67321e-06	2.45658e-05	RING/U-box superfamily protein	RING-H2 finger protein ATL1O, putative, expressed
PhHAL.1G272300	54.7478	0.312985	0.0664845	4.70763	2.50608e-06	9.90184e-06	C2H2 and C2HC zinc fingers superfamily protein	ZOS2-11 - C2H2 zinc finger protein, expressed
PhHAL.1G272400	175.468	0.309053	0.0518119	5.9649	2.44782e-09	1.54116e-08	cryptochrome 1	FAD binding domain of DNA photolyase domain containing protein, expressed
PhHAL.1G272500	96.3312	0.317646	0.0555509	5.71812	1.07712e-08	6.10532e-08	Nucleotide-sugar transporter family protein	nucleotide-sugar transporter family protein, putative, expressed
PhHAL.1G272600	17.422	0.337204	0.0831032	4.05765	4.95692e-05	0.000156466	ubiquitin-specific protease 3	ubiquitin carboxyl-terminal hydrolase domain containing protein, expressed
PhHAL.1G272900	6.05232	-0.471175	0.14949	-3.15189	0.00162215	0.00377295	Major facilitator superfamily protein	expressed protein
PhHAL.1G273100	192.509	0.451693	0.113202	3.99016	6.60301e-05	0.000203104	Ribosomal protein L7Ae/L30e/S12e/Gadd45 family protein	ribosomal protein L7Ae, putative, expressed
PhHAL.1G273500	105.291	-0.656177	0.0602722	-10.8869	1.33098e-27	4.74596e-26	Galactose oxidase/kelch repeat superfamily protein	OsFBK9 - F-box domain and kelch repeat containing protein, expressed
PhHAL.1G273900	239.869	0.344304	0.098261	3.50398	0.000458364	0.00119887	somatic embryogenesis receptor-like kinase 1	BRASSINOSTEROID INSENSITIVE 1-associated receptor kinase 1 precursor, putative, expressed
PhHAL.1G274400	265.353	0.490176	0.110869	4.42123	9.81412e-06	3.5055e-05	sucrose-proton symporter 2	sucrose transporter BoSUT1, putative, expressed
PhHAL.1G274900	1.49011	1.18774	0.32642	3.63869	0.000274033	0.000749122	galactosyltransferase1	galactosyltransferase family protein, putative, expressed
PhHAL.1G275200	0.915597	1.21213	0.35643	3.40074	0.000672039	0.00169419	UDP-Glycosyltransferase superfamily protein	cytokinin-O-glucosyltransferase 2, putative, expressed
PhHAL.1G275400	7.10621	1.73356	0.40393	4.29174	1.7728e-05	6.04339e-05	#N/A	#N/A
PhHAL.1G275500	11.49	1.37705	0.502912	2.73816	0.00617843	0.0126083	#N/A	#N/A
PhHAL.1G276400	109.874	1.64655	0.131827	12.4902	8.44197e-36	5.27792e-34	PLANT CADMIUM RESISTANCE 2	uncharacterized Cys-rich domain containing protein, putative, expressed
PhHAL.1G276500	7.36369	0.378535	0.11201	3.37948	0.000726235	0.00181617	Plasma-membrane choline transporter family protein	choline transporter-related, putative, expressed
PhHAL.1G276700	733.622	0.166475	0.0483983	3.43969	0.000582371	0.00148956	general regulatory factor 7	14-3-3 protein, putative, expressed
PhHAL.1G277000	27.5618	0.762042	0.0933567	8.16269	3.27637e-16	4.67312e-15	Dynein light chain type 1 family protein	dynein light chain type 1 family protein, putative, expressed
PhHAL.1G277100	1.37647	1.81508	0.295458	6.14328	8.08352e-10	5.4518e-09	#N/A	#N/A
PhHAL.1G277400	36.0888	-0.351823	0.117117	-3.00402	0.00266441	0.00588271	prohibitin 3	mitochondrial prohibitin complex protein 1, putative, expressed
PhHAL.1G277600	157.016	-0.465805	0.123596	-3.76875	0.000164065	0.000469158	Major facilitator superfamily protein	peptide transporter PTR2, putative, expressed
PhHAL.1G278000	263.805	0.134073	0.0371478	3.60918	0.000307164	0.00082932	LAG1 longevity assurance homolog 3	ASC1, putative, expressed
PhHAL.1G278500	6.1626	-1.30665	0.11775	-11.0969	1.29922e-28	4.96297e-27	18S pre-ribosomal assembly protein gar2-related	expressed protein
PhHAL.1G278600	9.95066	1.43533	0.134767	10.6504	1.73567e-26	5.72132e-25	#N/A	expressed protein
PhHAL.1G278900	58.9121	-0.333667	0.132264	-2.52273	0.0116448	0.0222822	Copper transport protein family	heavy metal transport/detoxification protein, putative, expressed
PhHAL.1G279000	3.16574	-1.62808	0.278525	-5.84536	5.05479e-09	3.00309e-08	Copper transport protein family	expressed protein
PhHAL.1G279300	4.73367	0.612698	0.256683	2.38698	0.0169873	0.0312489	Copper transport protein family	heavy metal transport/detoxification protein, putative, expressed
PhHAL.1G280100	93.6795	-0.20313	0.052738	-3.85168	0.000117311	0.00034536	RAB GTPase homolog B1C	ras-related protein, putative, expressed
PhHAL.1G280200	50.3948	-0.353391	0.112174	-3.15039	0.00163053	0.00379055	Small nuclear ribonucleoprotein family protein	LSM domain containing protein, expressed
PhHAL.1G280400	35.8762	0.129636	0.055863	2.3206	0.0203082	0.0365864	phosphoinositide binding	expressed protein
PhHAL.1G280500	10.499	0.491023	0.137802	3.56325	0.00036629	0.000975456	Tetratricopeptide repeat (TPR)-like superfamily protein	tetratricopeptide repeat containing protein, putative, expressed
PhHAL.1G280800	2.39405	-1.86839	0.259747	-7.19309	6.33392e-13	6.42852e-12	fimbrin-like protein 2	fimbrin-like protein 2, putative, expressed
PhHAL.1G281000	148.164	0.38332	0.101424	3.77936	0.000157232	0.000451063	#N/A	expressed protein
PhHAL.1G281200	111.08	0.454927	0.0677061	6.71915	1.82791e-11	1.55414e-10	NIMA-related kinase 5	protein kinase domain containing protein, expressed
PhHAL.1G281300	1.12223	-5.17816	0.942355	-5.49492	3.90891e-08	2.03203e-07	#N/A	#N/A
PhHAL.1G281400	48.1045	0.355143	0.145996	2.43255	0.0149928	0.0279973	maturase K	maturase K, putative, expressed
PhHAL.1G281800	109.734	0.547204	0.09625	5.68524	1.30631e-08	7.321e-08	Ribosomal protein L6 family protein	60S ribosomal protein L6, putative, expressed
PhHAL.1G282000	71.1127	-0.445205	0.0521726	-8.5333	1.4223e-17	2.3017e-16	Protein kinase superfamily protein	cyclin G-associated kinase, putative, expressed
PhHAL.1G282200	29.0874	-0.297508	0.0924563	-3.21782	0.00129168	0.00307241	Calcineurin-like metallo-phosphoesterase superfamily protein	expressed protein
PhHAL.1G282500	107.45	-0.289465	0.0700476	-4.13241	3.58986e-05	0.000116149	Hypoxia-responsive family protein	hypoxia-responsive family protein, putative, expressed
PhHAL.1G283100	5.99854	-2.47742	0.401803	-6.16575	7.01507e-10	4.77058e-09	#N/A	#N/A
PhHAL.1G283600	347.173	-0.323732	0.0693338	-4.66918	3.02408e-06	1.17578e-05	ubiquitin-associated (UBA)/TS-N domain-containing protein / octicosapeptide/Phox/Bemp1 (PB1) domain-containing protein	joka2, putative, expressed
PhHAL.1G283700	23.5642	0.311186	0.0811233	3.83596	0.000125074	0.000366429	S-adenosyl-L-methionine-dependent methyltransferases superfamily protein	methyltransferase domain containing protein, expressed
PhHAL.1G283800	38.3978	0.260128	0.0577578	4.50377	6.67571e-06	2.45702e-05	Protein kinase superfamily protein	protein kinase domain containing protein, expressed
PhHAL.1G284300	4.73382	0.71448	0.200057	3.57138	0.000355103	0.000948223	Phototropic-responsive NPH3 family protein	BTBN3 - Bric-a-Brac, Tramtrack, Broad Complex BTB domain with non-phototropic hypocotyl 3 NPH3 domain, expressed
PhHAL.1G284600	92.9924	-0.65635	0.0689065	-9.52522	1.647e-21	3.80432e-20	beta-1,4-N-acetylglucosaminyltransferase family protein	glycosyl transferase family 17 protein, putative, expressed
PhHAL.1G284700	83.3925	-0.252711	0.0867547	-2.91293	0.0035805	0.00769782	#N/A	expressed protein
PhHAL.1G284800	29.9388	0.284213	0.106621	2.66563	0.00768435	0.0153442	#N/A	expressed protein
PhHAL.1G285400	197.669	0.191777	0.0503801	3.8066	0.000140891	0.000408494	FUS3-complementing gene 2	serine/threonine-protein kinase AFC2, putative, expressed
PhHAL.1G285500	13.8826	1.05015	0.15401	6.81872	9.18578e-12	8.13449e-11	Rhodanese/Cell cycle control phosphatase superfamily protein	rhodanese family protein, putative, expressed
PhHAL.1G285600	21.9536	-0.746847	0.111037	-6.72612	1.74246e-11	1.4862e-10	embryo defective 1745	EMB1745, putative, expressed
PhHAL.1G285900	40.3848	0.178613	0.0680777	2.62366	0.00869895	0.0171582	vacuolar protein sorting-associated protein 20.2	SNF7 domain containing protein, putative, expressed
PhHAL.1G286400	17.2392	-0.258379	0.0999635	-2.58473	0.00974555	0.018985	Actin-like ATPase superfamily protein	actin, putative, expressed
PhHAL.1G286500	17.947	-0.487309	0.0770402	-6.32539	2.52593e-10	1.84847e-09	Regulator of chromosome condensation (RCC1) family protein	Regulator of chromosome condensation domain containing protein, expressed
PhHAL.1G286900	1.92161	1.56855	0.328543	4.77426	1.80368e-06	7.30194e-06	#N/A	steroid nuclear receptor, ligand-binding, putative, expressed
PhHAL.1G287400	51.8253	-0.233648	0.0589703	-3.96213	7.42847e-05	0.000226661	#N/A	expressed protein
PhHAL.1G288700	98.1561	0.172876	0.0771453	2.24092	0.0250312	0.0440583	bromodomain and extraterminal domain protein 10	bromodomain domain containing protein, expressed
PhHAL.1G288900	127.671	0.169335	0.0708193	2.39108	0.0167989	0.0309479	Protein kinase superfamily protein	cyclin-dependent kinase G-1, putative, expressed
PhHAL.1G289000	245.673	0.402417	0.107073	3.75833	0.000171049	0.000487418	phosphoprotein phosphatase inhibitors	transmembrane protein 17, putative, expressed
PhHAL.1G290300	5.04116	0.367645	0.137943	2.66519	0.00769449	0.0153579	Leucine-rich repeat (LRR) family protein	fasciated ear2, putative, expressed
PhHAL.1G290500	331.342	-0.365818	0.060607	-6.03589	1.58086e-09	1.02032e-08	4-hydroxy-3-methylbut-2-enyl diphosphate synthase	hydroxymethylbutenyl 4-diphosphate synthase, putative, expressed
PhHAL.1G291500	9.90848	0.45179	0.12192	3.70562	0.000210872	0.000589877	S-adenosyl-L-methionine-dependent methyltransferases superfamily protein	tRNA methyltransferase, putative, expressed
PhHAL.1G292000	2.37434	1.70012	0.387258	4.39014	1.13275e-05	3.99961e-05	#N/A	ulp1 protease family, C-terminal catalytic domain containing protein, expressed
PhHAL.1G292100	33.2104	0.426876	0.0904017	4.72199	2.33546e-06	9.29034e-06	Eukaryotic translation initiation factor eIF2A family protein	eukaryotic translation initiation factor 2A, putative, expressed
PhHAL.1G292200	23.9711	0.258782	0.0822327	3.14695	0.00164983	0.00383116	#N/A	glycine-rich protein, putative, expressed
PhHAL.1G292300	9.79832	1.05173	0.262945	3.99983	6.3388e-05	0.000195801	homolog of carrot EP3-3 chitinase	CHIT1 - Chitinase family protein precursor, expressed
PhHAL.1G292400	8.80072	-1.76924	0.131689	-13.435	3.76956e-41	3.19918e-39	#N/A	expressed protein
PhHAL.1G292600	14.187	-0.782237	0.0767235	-10.1955	2.07603e-24	6.07458e-23	TRAF-like superfamily protein	TRAF-type zinc finger family protein, expressed
PhHAL.1G293400	15.9341	0.176313	0.0655506	2.68972	0.00715112	0.0144005	FAR1-related sequence 6	transposon protein, putative, unclassified, expressed
PhHAL.1G293600	35.9397	0.373269	0.110448	3.37959	0.000725948	0.00181569	Integrin-linked protein kinase family	non-receptor tyrosine kinase spore lysis A, putative, expressed
PhHAL.1G294000	85.4089	-0.499799	0.0849753	-5.8817	4.06072e-09	2.45687e-08	#N/A	iron-stress related protein, putative, expressed
PhHAL.1G294100	8.3955	0.903225	0.258302	3.49678	0.000470914	0.00122946	Domain of unknown function (DUF3598)	WRKY4, expressed
PhHAL.1G294200	3.12096	2.50005	0.368094	6.79189	1.10678e-11	9.7094e-11	EF-TU receptor	receptor-like protein kinase 5 precursor, putative, expressed
PhHAL.1G294600	7.37926	-1.44155	0.501567	-2.87409	0.00405195	0.008601	Domain of unknown function (DUF3598)	WRKY4, expressed
PhHAL.1G295300	3.30268	-1.76452	0.429926	-4.10425	4.0563e-05	0.000130074	Auxin efflux carrier family protein	auxin efflux carrier component, putative, expressed
PhHAL.1G295500	12.1068	1.41573	0.24413	5.7991	6.66727e-09	3.89689e-08	glutathione S-transferase THETA 3	DNA binding protein, putative, expressed
PhHAL.1G295600	6.81401	0.86183	0.191239	4.50657	6.58855e-06	2.42779e-05	#N/A	expressed protein
PhHAL.1G295900	60.2888	-0.649968	0.0796247	-8.1629	3.27089e-16	4.671e-15	serine/arginine-rich 22	splicing factor, arginine/serine-rich 7, putative, expressed
PhHAL.1G296300	65.1114	0.50314	0.0810081	6.21098	5.26549e-10	3.66999e-09	cytochrome C oxidase 6B	cytochrome c oxidase subunit, putative, expressed
PhHAL.1G296500	931.637	-0.253939	0.062124	-4.08761	4.35833e-05	0.000138998	Adenosylmethionine decarboxylase family protein	S-adenosyl-l-methionine decarboxylase leader peptide, putative, expressed
PhHAL.1G296700	54.0033	1.06273	0.171527	6.19572	5.8018e-10	4.00658e-09	#N/A	AGAP000425-PA, putative, expressed
PhHAL.1G296800	1.53639	2.09159	0.370223	5.64953	1.60888e-08	8.89104e-08	#N/A	#N/A
PhHAL.1G297200	27.1838	0.582212	0.095592	6.09059	1.12495e-09	7.41898e-09	MIF4G domain-containing protein / MA3 domain-containing protein	eukaryotic initiation factor iso-4F subunit p82-34, putative, expressed
PhHAL.1G297400	83.5954	0.354245	0.0942587	3.75822	0.000171128	0.00048757	Co-chaperone GrpE family protein	co-chaperone GrpE protein, putative, expressed
PhHAL.1G297500	97.8389	0.355048	0.106261	3.34128	0.000833925	0.00206075	ribosomal protein L23AB	60S ribosomal protein L23A, putative, expressed
PhHAL.1G297800	98.693	-0.126411	0.0417594	-3.02713	0.00246885	0.00549036	CAP-binding protein 20	RNA recognition motif containing protein, putative, expressed
PhHAL.1G298200	626.623	0.218886	0.0954761	2.29258	0.0218723	0.0390553	temperature-induced lipocalin	OsTIL-1 Temperature-induced lipocalin-1, expressed
PhHAL.1G298300	83.6521	0.612811	0.124898	4.90648	9.27244e-07	3.91875e-06	Nucleic acid-binding, OB-fold-like protein	ribosomal protein S17, putative, expressed
PhHAL.1G298400	13.078	-0.707361	0.108891	-6.49604	8.24616e-11	6.46331e-10	calcium-binding EF hand family protein	EF hand family protein, putative, expressed
PhHAL.1G298800	58.9221	0.441086	0.0682237	6.46529	1.01105e-10	7.83927e-10	SNARE-like superfamily protein	trafficking protein particle complex subunit, putative, expressed
PhHAL.1G299200	259.737	0.321495	0.0571587	5.6246	1.85939e-08	1.01616e-07	#N/A	expressed protein
PhHAL.1G299400	32.457	0.46762	0.0840579	5.56307	2.65076e-08	1.41565e-07	translocon at the inner envelope membrane of chloroplasts 20	tic20, putative, expressed
PhHAL.1G299800	7.04472	1.21224	0.378846	3.19983	0.00137511	0.00324953	Leucine-rich repeat receptor-like protein kinase family protein	receptor kinase, putative, expressed
PhHAL.1G300100	3.71522	-2.1966	0.563837	-3.8958	9.78755e-05	0.000291852	#N/A	#N/A
PhHAL.1G300300	4.04489	1.6141	0.502847	3.20992	0.00132771	0.00314681	Leucine-rich repeat protein kinase family protein	receptor-like protein kinase precursor, putative, expressed
PhHAL.1G300500	14.2761	0.716148	0.218031	3.28462	0.00102122	0.00247339	Leucine-rich repeat protein kinase family protein	receptor-like protein kinase 5 precursor, putative, expressed
PhHAL.1G300700	6.06873	0.702823	0.242341	2.90014	0.00372995	0.00798891	Leucine-rich repeat protein kinase family protein	receptor-like protein kinase 5 precursor, putative, expressed
PhHAL.1G301200	1.36377	-2.48793	0.632066	-3.93619	8.27869e-05	0.000249638	Leucine-rich repeat (LRR) family protein	uncharacterized protein At4g06744 precursor, putative, expressed
PhHAL.1G301400	8.08511	0.639179	0.180974	3.53188	0.000412617	0.00108801	Protein of unknown function (DUF3741)	expressed protein
PhHAL.1G301800	4.40725	-1.27252	0.195484	-6.50957	7.53643e-11	5.93921e-10	Ankyrin repeat family protein	ankyrin repeat family protein, putative, expressed
PhHAL.1G302200	76.993	-0.257347	0.0774576	-3.32243	0.000892368	0.00219074	Protein phosphatase 2A, regulatory subunit PR55	serine/threonine protein phosphatase 2A 55 kDa regulatory subunit B, putative, expressed
PhHAL.1G302500	11.6392	0.401627	0.124284	3.23153	0.00123131	0.00294048	Mitochondrial ribosomal protein L27	expressed protein
PhHAL.1G302600	13.0876	1.03354	0.162389	6.36461	1.95791e-10	1.45321e-09	Glutaredoxin family protein	OsGrx_C2.1 - glutaredoxin subgroup I, expressed
PhHAL.1G302900	51.6183	0.441604	0.138892	3.17948	0.0014754	0.00345744	nucleolar RNA-binding Nop10p family protein	h/ACA ribonucleoprotein complex subunit 3, putative, expressed
PhHAL.1G303500	3.23764	1.20601	0.181455	6.64635	3.0045e-11	2.48797e-10	Tetratricopeptide repeat (TPR)-like superfamily protein	pentatricopeptide, putative, expressed
PhHAL.1G303600	138.53	0.33608	0.0594251	5.65552	1.55371e-08	8.60641e-08	#N/A	expressed protein
PhHAL.1G303900	6.75018	-0.82396	0.154401	-5.33649	9.47622e-08	4.65034e-07	RmlC-like cupins superfamily protein	enzyme of the cupin superfamily protein, putative, expressed
PhHAL.1G304000	3.87379	-1.34923	0.180075	-7.49257	6.75361e-14	7.59872e-13	ammonium transporter 1;1	ammonium transporter protein, putative, expressed
PhHAL.1G304100	1.01308	-1.12464	0.23104	-4.86773	1.12887e-06	4.7072e-06	Pentatricopeptide repeat (PPR) superfamily protein	pentatricopeptide domain containing protein, putative, expressed
PhHAL.1G304300	3.31523	2.26858	0.420314	5.39735	6.76317e-08	3.39262e-07	Fatty acid hydroxylase superfamily	WAX2, putative, expressed
PhHAL.1G304500	70.9136	0.206447	0.047819	4.31725	1.57983e-05	5.43695e-05	proteolysis 1	Zinc finger, ZZ type domain containing protein, expressed
PhHAL.1G305000	5.44968	2.61501	0.213554	12.2452	1.78233e-34	1.02544e-32	Long-chain fatty alcohol dehydrogenase family protein	alcohol oxidase, putative, expressed
PhHAL.1G305100	5.82311	0.456925	0.155772	2.93328	0.00335396	0.00726659	Tetratricopeptide repeat (TPR)-like superfamily protein	membrane-associated salt-inducible protein like, putative, expressed
PhHAL.1G305200	16.0187	0.928206	0.117992	7.86669	3.64135e-15	4.70366e-14	casein kinase I	CK1_CaseinKinase_1.5 - CK1 includes the casein kinase 1 kinases, expressed
PhHAL.1G305300	3.9187	0.542647	0.145934	3.71844	0.00020046	0.000563354	phosphatidylinositolglycan synthase family protein	phosphatidylinositol N-acetylglucosaminyltransferase subunit C, putative, expressed
PhHAL.1G305400	259.595	0.462149	0.0916494	5.04257	4.59318e-07	2.03567e-06	Ribosomal protein L14	ribosomal protein L14, putative, expressed
PhHAL.1G305500	59.1222	-0.40642	0.0616624	-6.59106	4.36703e-11	3.55195e-10	glycolipid transfer protein 1	GLTP domain containing protein, putative, expressed
PhHAL.1G306000	1.1421	-0.691338	0.310883	-2.22379	0.0261626	0.0458261	myb domain protein 15	MYB family transcription factor, putative, expressed
PhHAL.1G306200	1684.67	-0.260332	0.0698077	-3.72927	0.000192032	0.000541699	phosphoenolpyruvate carboxylase kinase 1	CAMK_CAMK_like.14 - CAMK includes calcium/calmodulin depedent protein kinases, expressed
PhHAL.1G306400	180.959	0.319853	0.113142	2.82701	0.00469842	0.00982645	adenosine kinase 2	kinase, pfkB family, putative, expressed
PhHAL.1G306500	7.4681	1.05475	0.176619	5.97191	2.34487e-09	1.47982e-08	#N/A	expressed protein
PhHAL.1G306700	62.039	1.01401	0.208815	4.85601	1.19774e-06	4.97009e-06	PHE ammonia lyase 1	phenylalanine ammonia-lyase, putative, expressed
PhHAL.1G306800	256.882	1.01172	0.129532	7.81061	5.69116e-15	7.24175e-14	PHE ammonia lyase 1	phenylalanine ammonia-lyase, putative, expressed
PhHAL.1G307100	14.9918	0.781946	0.195139	4.00713	6.14613e-05	0.000190477	PHE ammonia lyase 1	phenylalanine ammonia-lyase, putative, expressed
PhHAL.1G307900	75.6661	-0.64689	0.101977	-6.34349	2.24612e-10	1.6528e-09	auxin response factor 16	auxin response factor, putative, expressed
PhHAL.1G308500	680.251	0.249562	0.0808394	3.08713	0.00202097	0.00459458	plasma membrane intrinsic protein 2	aquaporin protein, putative, expressed
PhHAL.1G309100	66.2395	0.2525	0.0732222	3.4484	0.000563913	0.00144748	Protein of unknown function (DUF2296)	expressed protein
PhHAL.1G309400	146.612	-0.298007	0.0605359	-4.92281	8.53109e-07	3.62421e-06	binding;RNA binding	MIF4G domain containing protein, putative, expressed
PhHAL.1G310400	4.3751	0.865266	0.196715	4.39857	1.08965e-05	3.86122e-05	Tetratricopeptide repeat (TPR)-like superfamily protein	membrane-associated salt-inducible protein like, putative, expressed
PhHAL.1G310800	65.6554	-0.402268	0.110035	-3.65582	0.000256361	0.000704501	YELLOW STRIPE like 7	transposon protein, putative, unclassified, expressed
PhHAL.1G312000	30.7043	-0.271158	0.0692843	-3.9137	9.08943e-05	0.000272334	peroxin4	ubiquitin-conjugating enzyme, putative, expressed
PhHAL.1G312100	145.288	-0.184273	0.0579118	-3.18195	0.00146286	0.00343093	proteasome subunit PAB1	peptidase, T1 family, putative, expressed
PhHAL.1G312300	27.0665	-0.877539	0.0956163	-9.17771	4.4034e-20	8.96744e-19	nitrilase 4	nitrilase, putative, expressed
PhHAL.1G312400	37.2834	-0.365248	0.0923946	-3.95313	7.71348e-05	0.000234442	nitrilase 4	nitrilase, putative, expressed
PhHAL.1G312800	68.0298	0.344153	0.0644111	5.34307	9.13855e-08	4.49404e-07	BolA-like family protein	bolA, putative, expressed
PhHAL.1G312900	74.4028	0.270173	0.0619176	4.36343	1.2804e-05	4.47711e-05	P-loop containing nucleoside triphosphate hydrolases superfamily protein	DEAD-box ATP-dependent RNA helicase, putative, expressed
PhHAL.1G313000	4.54093	1.32163	0.200455	6.59315	4.30597e-11	3.50685e-10	RNI-like superfamily protein	F-box/LRR-repeat protein 2, putative, expressed
PhHAL.1G313700	0.992039	-3.19199	0.345877	-9.2287	2.7394e-20	5.68994e-19	#N/A	#N/A
PhHAL.1G314300	21.0406	0.643175	0.0786656	8.17606	2.93268e-16	4.20128e-15	Plant protein of unknown function (DUF639)	expressed protein
PhHAL.1G314500	49.2008	0.333708	0.0599855	5.56314	2.64961e-08	1.41544e-07	#N/A	expressed protein
PhHAL.1G314900	561.189	0.217455	0.0829172	2.62255	0.00872744	0.0172054	ferredoxin/thioredoxin reductase subunit A (variable subunit) 2	ferredoxin-thioredoxin reductase, variable chain, putative, expressed
PhHAL.1G315400	56.6207	-0.201115	0.0733281	-2.74267	0.00609418	0.0124526	C-terminal domain phosphatase-like 1	double-stranded RNA binding motif containing protein, expressed
PhHAL.1G315500	4.32274	-1.15967	0.188408	-6.15509	7.50348e-10	5.08437e-09	Protein kinase superfamily protein	protein kinase, putative, expressed
PhHAL.1G315800	5.75981	-0.439642	0.137748	-3.19164	0.0014147	0.00333342	silencing defective 5	DUF1771 domain containing protein, putative, expressed
PhHAL.1G315900	24.8468	-0.776777	0.149704	-5.18876	2.117e-07	9.8723e-07	RING membrane-anchor 2	zinc finger, C3HC4 type domain containing protein, expressed
PhHAL.1G316100	2.94547	0.839636	0.210212	3.99423	6.49042e-05	0.000200023	Calcium-dependent lipid-binding (CaLB domain) family protein	C2 domain containing protein, putative, expressed
PhHAL.1G316400	23.735	-0.345196	0.0807619	-4.27425	1.91785e-05	6.49887e-05	#N/A	expressed protein
PhHAL.1G316500	5.1413	0.829972	0.243673	3.40609	0.000659011	0.0016647	membrane-associated progesterone binding protein 3	cytochrome b5-like Heme/Steroid binding domain containing protein, expressed
PhHAL.1G317000	9.41429	2.34352	0.320746	7.30648	2.74225e-13	2.8766e-12	NAD(P)-binding Rossmann-fold superfamily protein	oxidoreductase, short chain dehydrogenase/reductase family domain containing protein, expressed
PhHAL.1G317400	60.0276	-0.4735	0.050738	-9.33226	1.03639e-20	2.2343e-19	RNAhelicase-like 8	DEAD-box ATP-dependent RNA helicase, putative, expressed
PhHAL.1G317600	27.1551	0.38589	0.128169	3.0108	0.00260559	0.00577119	Remorin family protein	remorin, putative, expressed
PhHAL.1G317900	3.54176	-1.27925	0.154562	-8.27665	1.26691e-16	1.88588e-15	shortage in chiasmata 1	expressed protein
PhHAL.1G318300	310.631	-0.320525	0.0640381	-5.00522	5.5798e-07	2.43894e-06	Pentapeptide repeat-containing protein	thylakoid lumenal protein, putative, expressed
PhHAL.1G318700	2.0794	0.613627	0.253796	2.41779	0.015615	0.0290205	beta vacuolar processing enzyme	vacuolar-processing enzyme precursor, putative, expressed
PhHAL.1G319000	26.9388	0.588821	0.078116	7.53777	4.78062e-14	5.47408e-13	Autophagy-related protein 13	expressed protein
PhHAL.1G319200	23.9826	0.617527	0.111458	5.54046	3.01683e-08	1.59256e-07	ATP binding microtubule motor family protein	kinesin motor domain containing protein, expressed
PhHAL.1G319700	58.5398	-0.397488	0.0854603	-4.65114	3.30098e-06	1.27581e-05	aldehyde dehydrogenase 3F1	aldehyde dehydrogenase, putative, expressed
PhHAL.1G320400	66.384	0.193587	0.0622601	3.10932	0.00187515	0.00430114	esterase/lipase/thioesterase family protein	hydrolase, alpha/beta fold family domain containing protein, expressed
PhHAL.1G320600	26.0451	0.679993	0.184069	3.69423	0.000220553	0.000614847	cytochrome B5 isoform E	cytochrome b5-like Heme/Steroid binding domain containing protein, expressed
PhHAL.1G320700	17.1733	-2.20591	0.120443	-18.3149	6.29792e-75	2.74706e-72	YELLOW STRIPE like 2	transposon protein, putative, unclassified, expressed
PhHAL.1G321100	3.56005	0.582534	0.187048	3.11436	0.00184344	0.00423615	Protein kinase superfamily protein	protein kinase domain containing protein, expressed
PhHAL.1G321300	19.3659	0.593167	0.0792148	7.48808	6.98887e-14	7.8493e-13	#N/A	expressed protein
PhHAL.1G321500	167.599	0.404394	0.0883581	4.57676	4.7224e-06	1.77822e-05	#N/A	OR, putative, expressed
PhHAL.1G321700	6.40195	-2.5685	0.243672	-10.5408	5.60312e-26	1.79338e-24	#N/A	#N/A
PhHAL.1G322000	30.3801	-0.555578	0.117671	-4.72145	2.34173e-06	9.31031e-06	cyclin p4;3	cyclin, putative, expressed
PhHAL.1G322200	78.7764	0.380787	0.0522908	7.2821	3.28653e-13	3.42266e-12	ELMO/CED-12 family protein	ELMO/CED-12 family protein, putative, expressed
PhHAL.1G322600	4.29107	1.36311	0.354887	3.84096	0.000122553	0.000359889	#N/A	#N/A
PhHAL.1G323000	18.894	-0.267369	0.094964	-2.81548	0.0048705	0.0101625	Mediator complex, subunit Med7	mediator of RNA polymerase II transcription subunit 7, putative, expressed
PhHAL.1G323500	15.6797	-0.260338	0.104458	-2.49228	0.0126927	0.0240859	ATP-dependent caseinolytic (Clp) protease/crotonase family protein	enoyl-CoA hydratase/isomerase family protein, putative, expressed
PhHAL.1G323800	32.1478	-0.337469	0.0865669	-3.89836	9.68472e-05	0.000288878	ATP-dependent caseinolytic (Clp) protease/crotonase family protein	enoyl-CoA hydratase/isomerase family protein, putative, expressed
PhHAL.1G324000	1.85844	0.719327	0.23178	3.10349	0.0019125	0.00437717	Protein of unknown function (DUF630 and DUF632)	DUF630/DUF632 domains containing protein, putative, expressed
PhHAL.1G324300	11.4925	0.596436	0.106402	5.60551	2.07637e-08	1.12654e-07	#N/A	expressed protein
PhHAL.1G324500	206.889	-0.221303	0.0560232	-3.9502	7.80852e-05	0.0002371	Aconitase/3-isopropylmalate dehydratase protein	3-isopropylmalate dehydratase small subunit 2, putative, expressed
PhHAL.1G324600	6.82978	-1.03738	0.155587	-6.66752	2.60171e-11	2.17071e-10	nudix hydrolase homolog 8	hydrolase, NUDIX family, domain containing protein, expressed
PhHAL.1G324700	12.2193	-0.520911	0.0833695	-6.24822	4.15161e-10	2.94841e-09	PPPDE putative thiol peptidase family protein	ethylene-responsive element-binding protein, putative, expressed
PhHAL.1G325000	101.619	0.208937	0.0576763	3.62258	0.000291685	0.000792071	cationic amino acid transporter 9	amino acid permease, putative, expressed
PhHAL.1G325300	8.34383	-0.810685	0.120275	-6.74025	1.5811e-11	1.35722e-10	Diacylglycerol kinase family protein	ceramide kinase-related, putative, expressed
PhHAL.1G325600	149.493	-0.524001	0.0575876	-9.09919	9.10039e-20	1.8005e-18	DNAJ homologue 2	chaperone protein dnaJ, putative, expressed
PhHAL.1G326300	19.6594	-1.00268	0.162452	-6.17216	6.73622e-10	4.60272e-09	tonoplast intrinsic protein 2;3	aquaporin protein, putative, expressed
PhHAL.1G326600	44.0172	-0.26183	0.0587711	-4.45508	8.38617e-06	3.03007e-05	RNI-like superfamily protein	F-box family protein, putative, expressed
PhHAL.1G328800	2.79053	-0.79296	0.256811	-3.08771	0.00201703	0.00458729	Haloacid dehalogenase-like hydrolase (HAD) superfamily protein	CPuORF22 - conserved peptide uORF-containing transcript, expressed
PhHAL.1G328900	1.26846	-1.19591	0.215678	-5.5449	2.94119e-08	1.55833e-07	#N/A	expressed protein
PhHAL.1G329400	2.25413	-0.840013	0.176054	-4.77134	1.83005e-06	7.39909e-06	Plant VAMP (vesicle-associated membrane protein) family protein	MSP domain containing protein, expressed
PhHAL.1G329700	39.1961	1.1414	0.0717413	15.9099	5.41012e-57	1.15309e-54	YbaK/aminoacyl-tRNA synthetase-associated domain	rho guanine nucleotide exchange factor, putative, expressed
PhHAL.1G330100	5.68463	-0.84095	0.22084	-3.80795	0.000140121	0.00040645	phosphate starvation-induced gene 3	transporter, major facilitator family, putative, expressed
PhHAL.1G330200	19.2115	-1.66576	0.531596	-3.13351	0.00172732	0.00399378	WD-40 repeat family protein / beige-related	beige/BEACH domain containing protein, expressed
PhHAL.1G330400	0.964793	-1.02947	0.335747	-3.06621	0.00216793	0.00488898	#N/A	#N/A
PhHAL.1G330500	6.21327	-0.569566	0.249698	-2.28102	0.0225473	0.0401421	Ribosome associated membrane protein RAMP4	membrane protein, putative, expressed
PhHAL.1G330800	1.35972	0.817986	0.329143	2.4852	0.0129479	0.0245032	Calcium-dependent lipid-binding (CaLB domain) plant phosphoribosyltransferase family protein	anthranilate phosphoribosyltransferase, putative, expressed
PhHAL.1G331000	75.1719	0.268973	0.0647884	4.15156	3.30222e-05	0.000107491	tripeptidyl peptidase ii	OsSub19 - Putative Subtilisin homologue, expressed
PhHAL.1G331200	24.6225	-0.314514	0.0660585	-4.76114	1.92507e-06	7.75485e-06	#N/A	expressed protein
PhHAL.1G331500	108.181	0.91831	0.118056	7.77862	7.33218e-15	9.22969e-14	#N/A	expressed protein
PhHAL.1G331600	7.88396	1.4554	0.232222	6.26728	3.67413e-10	2.63626e-09	Subtilisin-like serine endopeptidase family protein	OsSub20 - Putative Subtilisin homologue, expressed
PhHAL.1G331800	8.09183	1.45045	0.223361	6.49376	8.37197e-11	6.55909e-10	U-box domain-containing protein kinase family protein	protein kinase, putative, expressed
PhHAL.1G332200	1004.41	0.73066	0.103937	7.02986	2.06745e-12	1.96539e-11	plasma membrane intrinsic protein 1;4	aquaporin protein, putative, expressed
PhHAL.1G332600	4.38354	0.84369	0.155858	5.41321	6.1904e-08	3.12284e-07	permease, cytosine/purines, uracil, thiamine, allantoin family protein	allantoin permease, putative, expressed
PhHAL.1G333100	181.451	-0.183015	0.0560321	-3.26625	0.00108983	0.00262803	Protein of unknown function (DUF788)	HSPC171 protein, putative, expressed
PhHAL.1G333600	21.1398	-0.500288	0.119439	-4.18864	2.80635e-05	9.262e-05	Major facilitator superfamily protein	tetracycline transporter protein, putative, expressed
PhHAL.1G333900	82.2732	0.652838	0.0738882	8.83549	9.96603e-19	1.78702e-17	geranylgeranyl reductase	polyprenyl synthetase, putative, expressed
PhHAL.1G334200	25.2949	-0.436928	0.199627	-2.18873	0.0286167	0.0496931	SEC14 cytosolic factor family protein / phosphoglyceride transfer family protein	rho-GTPase-activating protein-related, putative, expressed
PhHAL.1G334400	26.1853	0.296082	0.0934152	3.16952	0.00152689	0.0035682	GDSL-like Lipase/Acylhydrolase superfamily protein	GDSL-like lipase/acylhydrolase, putative, expressed
PhHAL.1G334500	873.285	-0.396472	0.171252	-2.31515	0.0206049	0.0370569	cold-regulated 47	dehydrin, putative, expressed
PhHAL.1G334800	22.3715	-0.186321	0.0646596	-2.88157	0.00395699	0.00841548	DHHC-type zinc finger family protein	DHHC zinc finger domain containing protein, expressed
PhHAL.1G334900	6.17801	-0.791162	0.160258	-4.93679	7.94171e-07	3.39073e-06	Arabidopsis protein of unknown function (DUF241)	expressed protein
PhHAL.1G335500	84.7728	-0.375858	0.0546295	-6.88012	5.98009e-12	5.4211e-11	Protein of unknown function (DUF300)	transmembrane protein, putative, expressed
PhHAL.1G335600	1.59213	1.98334	0.400759	4.94894	7.4618e-07	3.2026e-06	#N/A	#N/A
PhHAL.1G335900	7.45081	-0.529052	0.228833	-2.31196	0.0207799	0.0373428	Transmembrane amino acid transporter family protein	transmembrane amino acid transporter protein, putative, expressed
PhHAL.1G336100	50.854	-0.372839	0.0966817	-3.85636	0.000115088	0.000339349	ascorbic acid mannose pathway regulator 1	expressed protein
PhHAL.1G336700	11.3088	0.9034	0.121208	7.45328	9.10495e-14	1.01109e-12	#N/A	expressed protein
PhHAL.1G337100	11.0776	1.47843	0.171354	8.62795	6.24587e-18	1.04689e-16	DNA-directed RNA polymerase, subunit M, archaeal	expressed protein
PhHAL.1G337400	0.939183	0.935605	0.387518	2.41436	0.0157631	0.0292551	Aluminium activated malate transporter family protein	aluminum-activated malate transporter, putative, expressed
PhHAL.1G337500	11.1047	0.421629	0.0897021	4.70033	2.59744e-06	1.02391e-05	with no lysine (K) kinase 6	protein kinase, putative, expressed
PhHAL.1G337600	18.0412	0.405084	0.165472	2.44806	0.0143629	0.026923	transcription factor-related	helix-loop-helix DNA-binding protein, putative, expressed
PhHAL.1G337800	54.1659	-0.468319	0.0633798	-7.38909	1.47839e-13	1.60374e-12	ORMDL family protein	ORM1, putative, expressed
PhHAL.1G338400	36.4131	-0.547066	0.106173	-5.1526	2.56899e-07	1.18563e-06	phloem protein 2-A13	OsFBX58 - F-box domain containing protein, expressed
PhHAL.1G338600	62.8457	0.193733	0.0572756	3.38247	0.000718367	0.00179876	MBOAT (membrane bound O-acyl transferase) family protein	O-acyltransferase, putative, expressed
PhHAL.1G339300	96.1899	0.445449	0.0714838	6.23146	4.62111e-10	3.25718e-09	#N/A	expressed protein
PhHAL.1G339600	1.16543	-1.68569	0.39253	-4.29441	1.75155e-05	5.97745e-05	Glucose-methanol-choline (GMC) oxidoreductase family protein	HOTHEAD precursor, putative, expressed
PhHAL.1G339900	9.38493	0.906939	0.11251	8.06094	7.57125e-16	1.04493e-14	Pentatricopeptide repeat (PPR) superfamily protein	PPR repeat domain containing protein, putative, expressed
PhHAL.1G340000	23.4774	1.05557	0.090855	11.6182	3.32998e-31	1.56143e-29	Rho GTPase activating protein with PAK-box/P21-Rho-binding domain	rhoGAP domain containing protein, expressed
PhHAL.1G340300	27.6857	-0.30394	0.10009	-3.03666	0.00239218	0.00533505	Tetratricopeptide repeat (TPR)-like superfamily protein	pentatricopeptide, putative, expressed
PhHAL.1G340400	275.986	-0.112997	0.0510927	-2.2116	0.0269943	0.0471771	isoprenoid F	2-C-methyl-D-erythritol 2,4-cyclodiphosphate synthase, chloroplast precursor, putative, expressed
PhHAL.1G340500	90.605	-0.339089	0.0716621	-4.73177	2.22573e-06	8.88208e-06	Homeodomain-like superfamily protein	myb-like DNA-binding domain containing protein, expressed
PhHAL.1G340700	1.74751	1.13424	0.457102	2.48137	0.0130878	0.0247453	Mechanosensitive ion channel protein	uncharacterized mscS family protein, putative, expressed
PhHAL.1G341300	2.77496	1.38705	0.431908	3.21144	0.00132071	0.00313242	RING/U-box superfamily protein	zinc finger, C3HC4 type domain containing protein, expressed
PhHAL.1G341500	13.6135	-0.26215	0.109746	-2.38869	0.0169083	0.031122	Transducin/WD40 repeat-like superfamily protein	WD domain, G-beta repeat domain containing protein, expressed
PhHAL.1G342300	1423.18	0.243677	0.0661142	3.68569	0.000228082	0.000633524	Protein prenylyltransferase superfamily protein	expressed protein
PhHAL.1G342600	6.74906	-0.543107	0.125454	-4.32911	1.49711e-05	5.17983e-05	#N/A	expressed protein
PhHAL.1G343200	14.8022	-0.461422	0.113368	-4.07014	4.69847e-05	0.00014901	#N/A	expressed protein
PhHAL.1G343600	39.0289	-0.157467	0.0614724	-2.56159	0.0104195	0.0201472	calmodulin-domain protein kinase 5	CAMK_CAMK_like.15 - CAMK includes calcium/calmodulin depedent protein kinases, expressed
PhHAL.1G344100	0.996539	-0.897002	0.327647	-2.73771	0.0061869	0.0126215	Nucleotide-diphospho-sugar transferase family protein	regulatory protein, putative, expressed
PhHAL.1G344200	8.61822	-1.00599	0.151353	-6.64661	2.99914e-11	2.48462e-10	F-box family protein	OsFBX59 - F-box domain containing protein, expressed
PhHAL.1G344300	19.0401	0.657278	0.0982357	6.69083	2.21909e-11	1.86392e-10	Metal-dependent protein hydrolase	GAMM1 protein-like, putative, expressed
PhHAL.1G344400	23.828	-0.838042	0.163557	-5.12386	2.99336e-07	1.36802e-06	Protein of unknown function (DUF581)	DUF581 domain containing protein, expressed
PhHAL.1G344500	1.8486	-1.74916	0.266072	-6.57402	4.8975e-11	3.95256e-10	Protein of unknown function (DUF581)	DUF581 domain containing protein, expressed
PhHAL.1G344600	1.63153	-1.23435	0.236699	-5.21485	1.83967e-07	8.66021e-07	Protein of unknown function (DUF581)	DUF581 domain containing protein, expressed
PhHAL.1G344900	18.4488	-0.452884	0.12506	-3.62135	0.000293074	0.0007955	SBP (S-ribonuclease binding protein) family protein	expressed protein
PhHAL.1G345200	13.0419	0.435803	0.0859083	5.07288	3.9183e-07	1.75733e-06	ALG6, ALG8 glycosyltransferase family	glucosyltransferase, putative, expressed
PhHAL.1G345400	261.689	0.765394	0.183848	4.16319	3.13834e-05	0.00010262	S-adenosyl-L-homocysteine hydrolase	erythronate-4-phosphate dehydrogenase, putative, expressed
PhHAL.1G345500	12.7671	0.323725	0.0974799	3.32094	0.000897156	0.00220105	GPI transamidase subunit PIG-U	GPI transamidase subunit PIG-U domain containing protein, expressed
PhHAL.1G345600	7.59051	0.864552	0.228558	3.78264	0.000155171	0.0004459	Plant invertase/pectin methylesterase inhibitor superfamily protein	invertase/pectin methylesterase inhibitor family protein, putative, expressed
PhHAL.1G345700	44.8965	0.234602	0.0644662	3.63915	0.000273536	0.000747986	purine permease 11	purine permease, putative, expressed
PhHAL.1G345800	1.82611	1.14751	0.244648	4.69046	2.7259e-06	1.06849e-05	#N/A	#N/A
PhHAL.1G346000	1.31965	1.37948	0.298679	4.6186	3.86333e-06	1.47424e-05	#N/A	#N/A
PhHAL.1G346300	15.3323	0.279045	0.082217	3.394	0.000688788	0.00173178	#N/A	#N/A
PhHAL.1G346800	41.1821	-0.420626	0.148098	-2.84018	0.00450876	0.00946885	nitrate transporter 1.5	peptide transporter PTR2, putative, expressed
PhHAL.1G346900	54.2064	-0.370601	0.0695283	-5.33021	9.80972e-08	4.80897e-07	#N/A	expressed protein
PhHAL.1G347000	8.97425	-0.583923	0.222667	-2.6224	0.00873117	0.0172109	#N/A	#N/A
PhHAL.1G347100	1.52109	0.917663	0.328955	2.78963	0.0052768	0.0109337	#N/A	#N/A
PhHAL.1G347300	4.10261	-0.505639	0.189696	-2.66553	0.00768666	0.0153455	poltergeist like 1	protein phosphatase 2C, putative, expressed
PhHAL.1G347600	75.4719	0.458184	0.0483928	9.46802	2.85197e-21	6.46034e-20	Peptidase M20/M25/M40 family protein	hydrolase, putative, expressed
PhHAL.1G347800	7.78821	0.547715	0.12262	4.46676	7.94126e-06	2.88209e-05	RING/U-box superfamily protein	RING-H2 finger protein ATL5G, putative, expressed
PhHAL.1G348100	75.3736	0.274973	0.0993066	2.76893	0.00562411	0.0115817	PLATZ transcription factor family protein	zinc-binding protein, putative, expressed
PhHAL.1G348300	286.473	0.145076	0.0609823	2.37898	0.0173606	0.0318294	Chaperone DnaJ-domain superfamily protein	heat shock protein DnaJ, putative, expressed
PhHAL.1G348600	9.85397	0.339295	0.144092	2.35471	0.0185373	0.0337035	ubiquitin-specific protease 21	ubiquitin carboxyl-terminal hydrolase domain containing protein, expressed
PhHAL.1G349000	160.643	0.383157	0.0835166	4.58779	4.47965e-06	1.68987e-05	SNARE associated Golgi protein family	SNARE associated Golgi protein, putative, expressed
PhHAL.1G349300	27.1897	-0.130477	0.0587383	-2.22133	0.0263283	0.0460949	Acyl-CoA N-acyltransferases (NAT) superfamily protein	GCN5-related N-acetyltransferase, putative, expressed
PhHAL.1G349400	2.86507	0.503733	0.185687	2.71281	0.00667163	0.0135148	NDR1/HIN1-like 8	ara54-like RING finger protein, putative, expressed
PhHAL.1G349600	93.2564	0.278559	0.0531208	5.24389	1.57227e-07	7.47518e-07	Protein kinase superfamily protein	expressed protein
PhHAL.1G349900	3.21077	-0.712175	0.19576	-3.63801	0.000274752	0.000750764	myb domain protein 63	MYB family transcription factor, putative, expressed
PhHAL.1G350500	200.449	0.532131	0.175321	3.03518	0.00240388	0.00535669	oligopeptide transporter 4	oligopeptide transporter, putative, expressed
PhHAL.1G351100	24.4858	0.881726	0.114587	7.69479	1.41729e-14	1.73403e-13	#N/A	expressed protein
PhHAL.1G351200	40.242	-0.204384	0.0846704	-2.41388	0.0157837	0.0292847	Target of Myb protein 1	VHS and GAT domain containing protein, expressed
PhHAL.1G351400	93.3985	-0.387096	0.096587	-4.00775	6.1301e-05	0.000190075	Tetratricopeptide repeat (TPR)-like superfamily protein	pentatricopeptide, putative, expressed
PhHAL.1G351600	68.4042	-0.403099	0.0479856	-8.40041	4.44922e-17	6.91509e-16	#N/A	expressed protein
PhHAL.1G351800	1837.68	0.256538	0.0906429	2.83021	0.00465177	0.00973756	phosphoribulokinase	phosphoribulokinase/Uridine kinase family protein, expressed
PhHAL.1G351900	5.35114	-1.35529	0.148566	-9.12246	7.34349e-20	1.46526e-18	#N/A	expressed protein
PhHAL.1G352100	1.37286	1.98728	0.302682	6.56555	5.18411e-11	4.17668e-10	Major facilitator superfamily protein	#N/A
PhHAL.1G352700	833.979	-0.122307	0.0506303	-2.41568	0.0157057	0.0291688	RELA/SPOT homolog 3	region found in RelA/SpoT proteins containing protein, expressed
PhHAL.1G352900	78.827	0.617657	0.0926515	6.66646	2.62045e-11	2.18538e-10	Ribosomal protein L11 family protein	L11 domain containing ribosomal protein, putative, expressed
PhHAL.1G353200	1.15607	1.82993	0.389957	4.69265	2.69687e-06	1.05887e-05	#N/A	expressed protein
PhHAL.1G353300	55.5234	-0.156164	0.0472269	-3.30668	0.000944082	0.00230623	Tudor/PWWP/MBT superfamily protein	expressed protein
PhHAL.1G353500	6.40461	0.591394	0.125849	4.69924	2.61134e-06	1.02895e-05	Transducin family protein / WD-40 repeat family protein	WD repeat-containing protein, putative, expressed
PhHAL.1G353600	62.8824	-0.228983	0.0640508	-3.57502	0.000350195	0.000936716	Homeodomain-like superfamily protein	MYB family transcription factor, putative, expressed
PhHAL.1G353700	456.523	0.252511	0.0690699	3.65588	0.000256302	0.000704454	alternative oxidase 1A	transposon protein, putative, unclassified, expressed
PhHAL.1G353800	3.27648	1.5395	0.275038	5.59741	2.17583e-08	1.17792e-07	Amino acid permease family protein	amino acid permease family protein, putative, expressed
PhHAL.1G354100	25.1845	-0.189297	0.0657996	-2.87686	0.00401649	0.00853056	Protein kinase superfamily protein	CPuORF20 - conserved peptide uORF-containing transcript, expressed
PhHAL.1G354200	2.0708	1.00726	0.236653	4.25626	2.07878e-05	7.00621e-05	BREVIS RADIX-like 1	Disease resistance/zinc finger/chromosome condensation-like region protein, putative, expressed
PhHAL.1G354600	8.64264	0.355824	0.134008	2.65524	0.00792522	0.0157794	NAD(P)-binding Rossmann-fold superfamily protein	oxidoreductase, short chain dehydrogenase/reductase family, putative, expressed
PhHAL.1G354700	25.6815	0.314488	0.100534	3.12817	0.00175896	0.00405684	endonucleases	PPR repeat domain containing protein, putative, expressed
PhHAL.1G355200	42.3833	0.442983	0.078692	5.62933	1.80911e-08	9.91286e-08	Syntaxin/t-SNARE family protein	syntaxin, putative, expressed
PhHAL.1G355400	13.4663	-0.895507	0.125383	-7.1422	9.18513e-13	9.10071e-12	cytochrome P450, family 707, subfamily A, polypeptide 1	cytochrome P450, putative, expressed
PhHAL.1G355600	9.1762	0.995957	0.109802	9.0705	1.18467e-19	2.32667e-18	nodulin MtN21 /EamA-like transporter family protein	nodulin, putative, expressed
PhHAL.1G355700	2976.02	-0.63002	0.106069	-5.93969	2.85553e-09	1.78053e-08	nine-cis-epoxycarotenoid dioxygenase 4	9-cis-epoxycarotenoid dioxygenase 1, chloroplast precursor, putative, expressed
PhHAL.1G356300	5.06693	3.52125	0.273491	12.8752	6.20703e-38	4.44348e-36	#N/A	#N/A
PhHAL.1G356400	71.8554	0.469318	0.107429	4.36863	1.25027e-05	4.37993e-05	ornithine carbamoyltransferase	ornithine carbamoyltransferase, putative, expressed
PhHAL.1G356600	1.25069	-1.16832	0.284576	-4.10547	4.03486e-05	0.000129452	ATPase family associated with various cellular activities (AAA)	expressed protein
PhHAL.1G356700	18.3885	-1.00799	0.0867413	-11.6206	3.23773e-31	1.52198e-29	NmrA-like negative transcriptional regulator family protein	nmrA-like family domain containing protein, expressed
PhHAL.1G357000	3.59287	1.00571	0.183927	5.46798	4.552e-08	2.34296e-07	#N/A	#N/A
PhHAL.1G357100	353.772	-0.404502	0.0721375	-5.60737	2.0542e-08	1.11677e-07	Adenine nucleotide alpha hydrolases-like superfamily protein	universal stress protein domain containing protein, putative, expressed
PhHAL.1G357200	10.2282	-0.584623	0.127383	-4.5895	4.44308e-06	1.67844e-05	cryptochrome-interacting basic-helix-loop-helix 1	basic helix-loop-helix, putative, expressed
PhHAL.1G358100	373	-0.225387	0.0684998	-3.29033	0.00100069	0.00242868	monodehydroascorbate reductase 4	monodehydroascorbate reductase, putative, expressed
PhHAL.1G358200	4.30754	0.422037	0.145724	2.89614	0.00377789	0.00807593	Tetratricopeptide repeat (TPR)-like superfamily protein	pentatricopeptide, putative, expressed
PhHAL.1G358600	75.027	0.636169	0.0969956	6.55874	5.42635e-11	4.36061e-10	carbamoyl phosphate synthetase A	class I glutamine amidotransferase, putative, expressed
PhHAL.1G358800	63.6485	0.202119	0.0678342	2.9796	0.00288625	0.00632487	RING-box 1	anaphase-promoting complex subunit 11, putative, expressed
PhHAL.1G359100	42.0269	-0.962007	0.0894361	-10.7564	5.53131e-27	1.87944e-25	Histone superfamily protein	Core histone H2A/H2B/H3/H4 domain containing protein, putative, expressed
PhHAL.1G359400	79.1221	0.197366	0.0530307	3.72174	0.000197857	0.000556874	histidinol phosphate aminotransferase 1	aminotransferase, classes I and II, domain containing protein, expressed
PhHAL.1G359600	235.161	0.179643	0.0671335	2.67591	0.00745265	0.0149277	delta subunit of Mt ATP synthase	ATP synthase F1, delta subunit family protein, putative, expressed
PhHAL.1G359900	30.3079	-0.520329	0.0957926	-5.43183	5.57791e-08	2.83061e-07	Protein of unknown function, DUF617	DUF617 domain containing protein, expressed
PhHAL.1G360100	108.858	-0.752903	0.0518934	-14.5086	1.06807e-47	1.32667e-45	RabGAP/TBC domain-containing protein	TBC domain containing protein, expressed
PhHAL.1G360800	18.2768	0.413196	0.113133	3.65229	0.000259907	0.000713214	DEAD/DEAH box RNA helicase family protein	DEAD-box ATP-dependent RNA helicase, putative, expressed
PhHAL.1G360900	204.209	0.513481	0.088654	5.79197	6.95658e-09	4.0521e-08	heat shock protein 70 (Hsp 70) family protein	DnaK family protein, putative, expressed
PhHAL.1G361000	8.081	0.321027	0.105771	3.0351	0.00240453	0.00535748	#N/A	expressed protein
PhHAL.1G361200	2.7686	0.643404	0.182198	3.53135	0.00041344	0.00108988	Pentatricopeptide repeat (PPR) superfamily protein	PPR repeat domain containing protein, putative, expressed
PhHAL.1G361500	51.7833	0.428129	0.142298	3.00869	0.00262378	0.00580553	#N/A	expressed protein
PhHAL.1G362100	3.56885	0.543473	0.194522	2.7939	0.00520772	0.0108037	Domain of unknown function (DUF23)	expressed protein
PhHAL.1G362200	1.76367	1.06205	0.363913	2.9184	0.00351828	0.00757709	Concanavalin A-like lectin protein kinase family protein	lectin-like protein kinase, putative, expressed
PhHAL.1G362700	19.504	0.277168	0.0941805	2.94295	0.00325103	0.007055	NADPH-dependent thioredoxin reductase A	thioredoxin reductase 2, putative, expressed
PhHAL.1G363000	30.969	-0.315067	0.0567883	-5.5481	2.88794e-08	1.53315e-07	RNA-binding (RRM/RBD/RNP motifs) family protein	RNA recognition motif containing protein, putative, expressed
PhHAL.1G363400	7.49224	0.78198	0.198268	3.94405	8.01173e-05	0.000242446	nucleoside diphosphate kinase 2	nucleoside diphosphate kinase, putative, expressed
PhHAL.1G363600	40.7691	-0.445054	0.0737708	-6.03293	1.6101e-09	1.03741e-08	Phosphoribosyltransferase family protein	phosphoribosyl transferase, putative, expressed
PhHAL.1G363800	14.1856	1.434	0.123963	11.568	5.98738e-31	2.75243e-29	NAD(P)-binding Rossmann-fold superfamily protein	NAD dependent epimerase/dehydratase family protein, putative, expressed
PhHAL.1G364000	69.9195	-0.293594	0.130368	-2.25204	0.0243196	0.0429387	#N/A	expressed protein
PhHAL.1G364100	110.451	-0.679969	0.0917622	-7.41012	1.26187e-13	1.38165e-12	outer envelope membrane protein 7	expressed protein
PhHAL.1G364400	26.3234	0.95489	0.140898	6.77716	1.22563e-11	1.06921e-10	Barwin-like endoglucanases superfamily protein	expansin precursor, putative, expressed
PhHAL.1G364500	476.778	-0.289919	0.122044	-2.37552	0.017524	0.0320821	fatty acid desaturase 2	fatty acid desaturase, putative, expressed
PhHAL.1G364600	1.76405	1.63488	0.406914	4.01776	5.87548e-05	0.000182814	nitrate transporter 1.5	peptide transporter PTR2, putative, expressed
PhHAL.1G365000	4.58191	-1.17614	0.14592	-8.06016	7.61968e-16	1.05084e-14	#N/A	expressed protein
PhHAL.1G365100	131.705	0.263715	0.0629725	4.18777	2.81703e-05	9.29235e-05	Mitochondrial import inner membrane translocase subunit Tim17/Tim22/Tim23 family protein	mitochondrial import inner membrane translocase subunit Tim17, putative, expressed
PhHAL.1G365200	14.0108	1.06587	0.125904	8.46575	2.54516e-17	4.03867e-16	alpha/beta-Hydrolases superfamily protein	expressed protein
PhHAL.1G365400	21.9095	-0.711844	0.0956793	-7.4399	1.00763e-13	1.11368e-12	2-oxoglutarate (2OG) and Fe(II)-dependent oxygenase superfamily protein	expressed protein
PhHAL.1G365700	240.353	0.595752	0.101714	5.85711	4.70993e-09	2.82325e-08	Ribosomal protein L31e family protein	60S ribosomal protein L31, putative, expressed
PhHAL.1G365800	42.9525	-0.462645	0.0664343	-6.96395	3.30852e-12	3.07811e-11	MSF1-like family protein	slowmo homolog, putative, expressed
PhHAL.1G365900	48.6394	-0.13069	0.0591508	-2.20945	0.0271437	0.0473852	#N/A	expressed protein
PhHAL.1G366100	34.1004	0.219123	0.0604442	3.62521	0.000288731	0.000784733	zinc finger (CCCH-type/C3HC4-type RING finger) family protein	Zinc finger C-x8-C-x5-C-x3-H type domain containing protein, expressed
PhHAL.1G366400	103.397	1.59797	0.107452	14.8715	5.04942e-50	7.34162e-48	fimbrin-like protein 2	fimbrin-like protein 2, putative, expressed
PhHAL.1G366500	55.5503	-1.27145	0.283942	-4.47784	7.54022e-06	2.74451e-05	S-adenosyl-L-methionine-dependent methyltransferases superfamily protein	SAM dependent carboxyl methyltransferase, putative, expressed
PhHAL.1G366600	31.6099	-0.673455	0.102419	-6.57552	4.84828e-11	3.91452e-10	BCL-2-associated athanogene 5	IQ calmodulin-binding and BAG domain containing protein, putative, expressed
PhHAL.1G366700	41.5635	0.289551	0.0570105	5.07891	3.79608e-07	1.70701e-06	RING/FYVE/PHD zinc finger superfamily protein	PHD-finger family protein, expressed
PhHAL.1G367000	4.74545	-0.611224	0.141357	-4.32397	1.53247e-05	5.28946e-05	indole-3-butyric acid response 5	dual specificity protein phosphatase, putative, expressed
PhHAL.1G367200	20.3728	-1.15389	0.122403	-9.42693	4.22248e-21	9.39463e-20	Eukaryotic aspartyl protease family protein	aspartic proteinase nepenthesin-2 precursor, putative, expressed
PhHAL.1G367300	5.6989	-1.18902	0.313753	-3.78968	0.00015084	0.000434453	Eukaryotic aspartyl protease family protein	aspartic proteinase nepenthesin-2 precursor, putative, expressed
PhHAL.1G367400	4.85283	0.577558	0.155758	3.70805	0.000208865	0.00058496	chloride channel F	chloride transporter, chloride channel family, putative, expressed
PhHAL.1G367900	163.615	-0.243684	0.050894	-4.78807	1.68392e-06	6.8526e-06	Transducin/WD40 repeat-like superfamily protein	WD-40 repeat family protein, putative, expressed
PhHAL.1G368300	31.6903	-0.326201	0.0760561	-4.28895	1.79519e-05	6.11312e-05	Endomembrane protein 70 protein family	transmembrane 9 superfamily member, putative, expressed
PhHAL.1G368500	3.83337	-0.762227	0.202377	-3.76638	0.00016563	0.000473273	amino acid permease 7	amino acid transporter, putative, expressed
PhHAL.1G368600	125.316	-0.807971	0.0637591	-12.6722	8.4272e-37	5.52659e-35	Calcium-dependent ARF-type GTPase activating protein family	ZAC, putative, expressed
PhHAL.1G368800	148.297	-0.5772	0.0626525	-9.21273	3.1792e-20	6.55265e-19	RNA-binding KH domain-containing protein	KH domain containing protein, putative, expressed
PhHAL.1G369500	58.5549	0.430741	0.141348	3.04738	0.00230842	0.00516606	S-adenosyl-L-methionine-dependent methyltransferases superfamily protein	NOL1/NOP2/sun family protein, putative, expressed
PhHAL.1G369600	2.0739	-0.927626	0.237825	-3.90046	9.60109e-05	0.000286614	TTF-type zinc finger protein with HAT dimerisation domain	NB-ARC domain containing protein, expressed
PhHAL.1G370200	1.4151	1.91207	0.372977	5.12651	2.95159e-07	1.34991e-06	Eukaryotic aspartyl protease family protein	aspartic proteinase nepenthesin-2 precursor, putative, expressed
PhHAL.1G370400	5.55867	-0.511528	0.170949	-2.99228	0.00276898	0.00609092	#N/A	RNA methyltransferase domain-containing protein 2, putative, expressed
PhHAL.1G370700	1.58093	2.29994	0.302575	7.60122	2.9336e-14	3.45837e-13	RAB geranylgeranyl transferase beta subunit 1	geranylgeranyl transferase type-2 subunit beta, putative, expressed
PhHAL.1G371200	28.9169	-0.198689	0.0881667	-2.25356	0.0242237	0.0427973	OBF binding protein 4	dof zinc finger domain containing protein, putative, expressed
PhHAL.1G371300	36.1209	0.263997	0.0903048	2.92341	0.00346225	0.00747273	BSD domain-containing protein	BSD domain-containing protein, putative, expressed
PhHAL.1G371600	1.68452	1.18416	0.462245	2.56177	0.0104141	0.0201389	#N/A	#N/A
PhHAL.1G372200	145.307	1.58545	0.124597	12.7246	4.31409e-37	2.90018e-35	#N/A	AGAP000425-PA, putative, expressed
PhHAL.1G373400	181.399	-0.238507	0.0452165	-5.27477	1.3292e-07	6.38751e-07	P-loop containing nucleoside triphosphate hydrolases superfamily protein	arsenical pump-driving ATPase, putative, expressed
PhHAL.1G374000	14.6924	0.431856	0.101611	4.25008	2.13692e-05	7.18281e-05	S-adenosyl-L-methionine-dependent methyltransferases superfamily protein	methyltransferase domain containing protein, putative, expressed
PhHAL.1G374100	1630.7	-0.413729	0.114082	-3.6266	0.000287174	0.000780841	NDH dependent flow 6	expressed protein
PhHAL.1G374600	18.1687	-0.339096	0.12584	-2.69467	0.00704594	0.014204	Auxin efflux carrier family protein	auxin efflux carrier component, putative, expressed
PhHAL.1G375000	12.0049	-0.642074	0.109277	-5.87567	4.21124e-09	2.53974e-08	RING/U-box superfamily protein	RING-H2 finger protein, putative, expressed
PhHAL.1G375400	52.1856	0.192354	0.047717	4.03114	5.55059e-05	0.000173627	DegP protease 9	OsDegp3 - Putative Deg protease homologue, expressed
PhHAL.1G376000	17.5221	1.06049	0.125511	8.44939	2.9284e-17	4.62333e-16	#N/A	expressed protein
PhHAL.1G376200	19.3886	0.292516	0.0854018	3.42517	0.000614411	0.00156383	Glycosyl hydrolase family 47 protein	glycosyl hydrolase family 47 domain contain protein, expressed
PhHAL.1G376400	11.7786	-0.281536	0.109636	-2.56791	0.0102313	0.0198119	ARG1-like 1	heat shock protein DnaJ, putative, expressed
PhHAL.1G376500	18.6753	0.819506	0.11943	6.86179	6.80025e-12	6.1085e-11	Phosphoglycerate mutase, 2,3-bisphosphoglycerate-independent	2,3-bisphosphoglycerate-independent phosphoglycerate mutase, putative, expressed
PhHAL.1G376600	4.69135	-1.12911	0.18606	-6.06855	1.29073e-09	8.43809e-09	Transducin/WD40 repeat-like superfamily protein	WD domain, G-beta repeat domain containing protein, expressed
PhHAL.1G376800	23.879	-0.590171	0.243388	-2.42482	0.0153161	0.0285188	#N/A	expressed protein
PhHAL.1G377100	17.1229	-0.537134	0.0713835	-7.52462	5.28721e-14	6.02107e-13	P-loop containing nucleoside triphosphate hydrolases superfamily protein	AAA-type ATPase family protein, putative, expressed
PhHAL.1G377500	53.8347	-0.440734	0.0755146	-5.8364	5.33396e-09	3.15297e-08	pyruvate dehydrogenase complex E1 alpha subunit	dehydrogenase E1 component domain containing protein, expressed
PhHAL.1G377600	26.2374	-0.475303	0.134348	-3.53784	0.000403414	0.001066	glucosyl transferase family 8	glycosyl transferase 8 domain containing protein, putative, expressed
PhHAL.1G377700	3.92699	-0.925529	0.234808	-3.94163	8.09286e-05	0.000244585	formin 8	retrotransposon protein, putative, unclassified, expressed
PhHAL.1G378000	14.1312	-0.787754	0.178426	-4.41501	1.01005e-05	3.59887e-05	glycosyl hydrolase 9B8	endoglucanase, putative, expressed
PhHAL.1G378100	192.654	0.521874	0.095737	5.45112	5.00543e-08	2.55739e-07	Ribosomal protein S8e family protein	ribosomal protein, putative, expressed
PhHAL.1G378200	3.32232	2.51403	0.334636	7.51274	5.79015e-14	6.55797e-13	CHASE domain containing histidine kinase protein	histidine kinase, putative, expressed
PhHAL.1G378400	10.7766	1.46896	0.192498	7.63106	2.32827e-14	2.77792e-13	CYS, MET, PRO, and GLY protein 1	immediate-early fungal elicitor protein CMPG1, putative, expressed
PhHAL.1G378600	9.78982	2.87575	0.31984	8.99122	2.44503e-19	4.66046e-18	#N/A	expressed protein
PhHAL.1G378700	3.76373	0.992569	0.315645	3.14457	0.0016633	0.0038586	#N/A	hypothetical protein
PhHAL.1G378800	7.47256	1.83279	0.300376	6.10165	1.04978e-09	6.95875e-09	#N/A	expressed protein
PhHAL.1G379000	2.872	1.73746	0.342133	5.07831	3.80801e-07	1.71073e-06	#N/A	hypothetical protein
PhHAL.1G379600	19.0138	0.532438	0.0973867	5.46725	4.57059e-08	2.35188e-07	RNA helicase family protein	helicase domain-containing protein, putative, expressed
PhHAL.1G379700	64.7646	0.340606	0.0524328	6.49604	8.24627e-11	6.46331e-10	Zn-dependent exopeptidases superfamily protein	nicalin, putative, expressed
PhHAL.1G380000	6.0579	0.876578	0.172219	5.0899	3.58257e-07	1.61681e-06	RNA-dependent RNA polymerase 1	RNA-dependent RNA polymerase, putative, expressed
PhHAL.1G380400	25.182	0.253823	0.0928945	2.73238	0.00628791	0.0128066	microtubule-associated proteins 70-2	ATMAP70 protein, putative, expressed
PhHAL.1G380600	26.1826	-0.328502	0.0660891	-4.97059	6.675e-07	2.88937e-06	Zinc finger, C3HC4 type (RING finger) family protein	zinc finger family protein, putative, expressed
PhHAL.1G380800	108.381	-0.130408	0.0462566	-2.81922	0.00481402	0.010057	Ankyrin repeat family protein	ankyrin repeat-containing protein, putative, expressed
PhHAL.1G380900	647.9	-0.191303	0.0606969	-3.15177	0.00162282	0.00377404	glutamine synthase clone R1	glutamine synthetase, catalytic domain containing protein, expressed
PhHAL.1G381000	1.82799	-0.404578	0.184985	-2.18709	0.028736	0.0498587	Peptidase family M48 family protein	peptidase, putative, expressed
PhHAL.1G381400	118.616	-0.697499	0.121297	-5.75032	8.90748e-09	5.10914e-08	Caleosin-related family protein	caleosin related protein, putative, expressed
PhHAL.1G381600	341.369	-0.362962	0.0891927	-4.06942	4.71303e-05	0.000149396	nudix hydrolase homolog 18	hydrolase, NUDIX family, domain containing protein, expressed
PhHAL.1G381700	11.5206	-2.37281	0.197219	-12.0314	2.43039e-33	1.28407e-31	#N/A	#N/A
PhHAL.1G381800	8.95559	1.12584	0.324769	3.4666	0.000527092	0.00136117	#N/A	expressed protein
PhHAL.1G381900	19.7565	0.60805	0.0972083	6.25512	3.972e-10	2.83373e-09	Rubisco methyltransferase family protein	SET domain-containing protein, putative, expressed
PhHAL.1G382200	7.49142	-0.833539	0.180862	-4.60869	4.05205e-06	1.54065e-05	#N/A	retrotransposon protein, putative, unclassified, expressed
PhHAL.1G382800	35.6665	-0.196908	0.0737988	-2.66817	0.0076265	0.01524	Arabidopsis thaliana protein of unknown function (DUF794)	APO, putative, expressed
PhHAL.1G383000	45.2736	0.267709	0.0841404	3.18169	0.00146417	0.00343275	#N/A	expressed protein
PhHAL.1G383200	141.174	-0.233732	0.0573369	-4.07647	4.57255e-05	0.000145287	ADP-ribosylation factor-like A1A	ADP-ribosylation factor, putative, expressed
PhHAL.1G383600	15.2731	-1.58911	0.101347	-15.6799	2.07551e-55	4.01322e-53	3-ketoacyl-CoA synthase 5	3-ketoacyl-CoA synthase, putative, expressed
PhHAL.1G383700	17.2632	0.486181	0.184498	2.63516	0.00840983	0.016644	B-box type zinc finger protein with CCT domain	CCT/B-box zinc finger protein, putative, expressed
PhHAL.1G384100	2.66525	0.662641	0.185891	3.56468	0.000364302	0.000970851	AGAMOUS-like 16	OsMADS57 - MADS-box family gene with MIKCc type-box, expressed
PhHAL.1G384200	89.1014	0.205569	0.0560269	3.66911	0.000243394	0.000671734	chloroplast sulfur E	Fe-S metabolism associated domain containing protein, expressed
PhHAL.1G384300	3.24328	0.534183	0.184914	2.88882	0.00386686	0.00824691	#N/A	pentatricopeptide, putative, expressed
PhHAL.1G384500	431.046	0.378987	0.0880138	4.30599	1.66242e-05	5.70337e-05	Eukaryotic aspartyl protease family protein	eukaryotic aspartyl protease domain containing protein, expressed
PhHAL.1G384700	54.4575	0.412809	0.0754249	5.47312	4.42187e-08	2.28291e-07	Fcf2 pre-rRNA processing protein	expressed protein
PhHAL.1G385000	9.98212	-0.619171	0.159936	-3.87136	0.000108232	0.000320644	Potassium transporter family protein	potassium transporter, putative, expressed
PhHAL.1G385600	0.968525	-1.23477	0.272135	-4.53734	5.69669e-06	2.11914e-05	methionine--tRNA ligase, putative / methionyl-tRNA synthetase, putative / MetRS, putative	methionyl-tRNA synthetase, putative, expressed
PhHAL.1G385700	284.982	-0.598734	0.0723862	-8.27138	1.32419e-16	1.96492e-15	homeobox 1	homeobox associated leucine zipper, putative, expressed
PhHAL.1G386800	33.3945	-0.523436	0.143698	-3.6426	0.000269896	0.000738896	#N/A	expressed protein
PhHAL.1G386900	18.8916	-0.444197	0.16744	-2.65287	0.007981	0.0158723	Ribosomal protein L7Ae/L30e/S12e/Gadd45 family protein	ribosomal protein L7Ae, putative, expressed
PhHAL.1G387000	10.1799	0.855279	0.1495	5.72093	1.05942e-08	6.01046e-08	NSP-interacting kinase 1	BRASSINOSTEROID INSENSITIVE 1-associated receptor kinase 1 precursor, putative, expressed
PhHAL.1G387100	2.9014	-1.51838	0.211669	-7.17337	7.31757e-13	7.33164e-12	LAG1 longevity assurance homolog 3	ASC1, putative, expressed
PhHAL.1G387200	134.907	0.283004	0.113091	2.50245	0.0123339	0.0234666	signal peptide peptidase	OsProtIV1 - Putative Protease IV homologue; Domain 2 is a SPH, expressed
PhHAL.1G388100	10.8131	0.296873	0.133184	2.22904	0.0258112	0.0452782	#N/A	#N/A
PhHAL.1G388300	18.6142	0.240924	0.0685907	3.51248	0.000443943	0.00116391	RINT-1 / TIP-1 family	MAG2, putative, expressed
PhHAL.1G388700	2.39604	-0.561177	0.183101	-3.06485	0.00217782	0.00490716	Glutaredoxin family protein	glutaredoxin, putative, expressed
PhHAL.1G388800	72.825	0.306654	0.0514766	5.95715	2.56673e-09	1.61225e-08	P-loop containing nucleoside triphosphate hydrolases superfamily protein	AAA family ATPase, putative, expressed
PhHAL.1G388900	83.6776	0.209663	0.0942381	2.22482	0.0260932	0.0457373	shikimate kinase 1	shikimate kinase, putative, expressed
PhHAL.1G389000	61.4196	0.164305	0.0609165	2.69722	0.00699212	0.0141046	SEC6	SEC6, putative, expressed
PhHAL.1G389200	1.60291	-0.914552	0.303949	-3.0089	0.00262198	0.00580305	RAB geranylgeranyl transferase beta subunit 2	geranylgeranyl transferase type-2 subunit beta, putative, expressed
PhHAL.1G389400	27.5795	-1.95767	0.156018	-12.5477	4.09399e-36	2.59415e-34	Mitochondrial transcription termination factor family protein	mTERF family protein, expressed
PhHAL.1G389600	7.22195	-1.32672	0.129122	-10.2749	9.1434e-25	2.72645e-23	Mitochondrial transcription termination factor family protein	mTERF family protein, expressed
PhHAL.1G389700	1.77454	1.63779	0.283249	5.78214	7.37584e-09	4.27771e-08	Mitochondrial transcription termination factor family protein	mTERF family protein, expressed
PhHAL.1G390100	1527.6	-0.201984	0.0705426	-2.86329	0.00419273	0.00887271	ATP synthase delta-subunit gene	ATP synthase F1, delta subunit family protein, putative, expressed
PhHAL.1G390200	3.04565	0.503776	0.220753	2.28208	0.0224847	0.0400518	Tetratricopeptide repeat (TPR)-like superfamily protein	PPR repeat domain containing protein, putative, expressed
PhHAL.1G390300	11.1274	0.237051	0.103302	2.29474	0.0217481	0.0388556	S-adenosyl-L-methionine-dependent methyltransferases superfamily protein	methyltransferase, putative, expressed
PhHAL.1G391200	15.1993	0.410259	0.170289	2.40919	0.0159881	0.0295995	Sec14p-like phosphatidylinositol transfer family protein	CRAL/TRIO domain containing protein, expressed
PhHAL.1G391300	2.73995	1.59247	0.283621	5.61479	1.968e-08	1.07208e-07	Glycosyl hydrolase family protein	glycosyl hydrolase family 3 protein, putative, expressed
PhHAL.1G391400	4.18421	0.364646	0.157416	2.31645	0.0205336	0.0369388	#N/A	expressed protein
PhHAL.1G391900	1155.6	-0.290472	0.0592613	-4.90154	9.509e-07	4.01423e-06	related to AP2 4	ethylene-responsive transcription factor, putative, expressed
PhHAL.1G392200	40.3197	0.170786	0.0720432	2.37061	0.0177587	0.0324674	#N/A	expressed protein
PhHAL.1G392300	19.3752	-1.16312	0.179574	-6.47712	9.34897e-11	7.27289e-10	Lipase/lipooxygenase, PLAT/LH2 family protein	wound/stress protein, putative, expressed
PhHAL.1G392800	0.962742	0.863566	0.383499	2.25181	0.0243345	0.042957	VQ motif-containing protein	VQ domain containing protein, putative, expressed
PhHAL.1G392900	42.3149	-0.926473	0.12338	-7.50908	5.95454e-14	6.72386e-13	annexin 7	annexin, putative, expressed
PhHAL.1G393200	33.4061	0.345676	0.0586811	5.89076	3.8442e-09	2.33945e-08	Ribonuclease II/R family protein	ribonuclease protein, putative, expressed
PhHAL.1G393300	163.064	0.440627	0.117851	3.73885	0.000184863	0.000522891	Ribosomal L29 family protein	ribosomal protein L29, putative, expressed
PhHAL.1G393500	2.83575	-0.449723	0.195129	-2.30475	0.0211808	0.0379797	translocon at the outer membrane of chloroplasts 64-V	expressed protein
PhHAL.1G393700	247.306	-0.239506	0.0465176	-5.14872	2.62274e-07	1.20895e-06	APR-like 4	OsAPRL3 adenosine 5\'-phosphosulfate reductase-like OsAPRL3, expressed
PhHAL.1G395000	2.31437	-1.12109	0.324626	-3.45348	0.000553413	0.00142326	Phosphate-responsive 1 family protein	phosphate-induced protein 1 conserved region domain containing protein, expressed
PhHAL.1G395200	17.1541	-0.255008	0.0880481	-2.89624	0.00377669	0.00807427	F-BOX WITH WD-40 2	OsFBX61 - F-box domain containing protein, expressed
PhHAL.1G395300	129.876	-0.201244	0.04478	-4.49407	6.98756e-06	2.55924e-05	RNA-binding (RRM/RBD/RNP motifs) family protein	RNA recognition motif containing protein, putative, expressed
PhHAL.1G395500	5.03936	-1.00202	0.142056	-7.05373	1.74188e-12	1.66943e-11	Mitochondrial transcription termination factor family protein	mTERF family protein, expressed
PhHAL.1G395600	43.2704	0.190933	0.0634561	3.0089	0.00262192	0.00580305	LMBR1-like membrane protein	LMBR1 integral membrane protein, putative, expressed
PhHAL.1G395900	1.61486	-2.64392	0.389509	-6.78781	1.13849e-11	9.96895e-11	#N/A	expressed protein
PhHAL.1G396800	1.47813	-0.942002	0.360865	-2.6104	0.00904362	0.0177578	basic helix-loop-helix (bHLH) DNA-binding superfamily protein	helix-loop-helix DNA-binding protein, putative, expressed
PhHAL.1G396900	20.1218	-0.63061	0.246629	-2.55692	0.0105605	0.0203841	RING/U-box superfamily protein	zinc finger, C3HC4 type domain containing protein, expressed
PhHAL.1G397300	8.60644	0.377527	0.157666	2.39447	0.0166446	0.0307057	CYCLIN D4;1	cyclin, putative, expressed
PhHAL.1G397900	0.988222	0.849107	0.279754	3.03519	0.00240387	0.00535669	#N/A	expressed protein
PhHAL.1G398000	387.815	-0.405982	0.0631941	-6.42436	1.32426e-10	1.0068e-09	FK506-binding protein 12	peptidyl-prolyl cis-trans isomerase, FKBP-type, putative, expressed
PhHAL.1G398200	4.91369	0.819615	0.140037	5.85283	4.83287e-09	2.8914e-08	#N/A	expressed protein
PhHAL.1G398300	109.82	-0.649968	0.067915	-9.5703	1.06592e-21	2.49592e-20	Adenine nucleotide alpha hydrolases-like superfamily protein	BTB1 - Bric-a-Brac,Tramtrack, Broad Complex BTB domain, expressed
PhHAL.1G398400	216.011	-0.438786	0.0415238	-10.5671	4.23464e-26	1.36235e-24	K-box region and MADS-box transcription factor family protein	OsMADS22 - MADS-box family gene with MIKCc type-box, expressed
PhHAL.1G398500	10.3526	0.335489	0.133404	2.51483	0.0119091	0.0227461	peptidyl-prolyl cis-trans isomerase / cyclophilin-40 (CYP40) / rotamase	peptidyl-prolyl cis-trans isomerase CYP40, putative, expressed
PhHAL.1G398600	2.02927	0.630897	0.26506	2.38021	0.017303	0.0317455	ARM repeat superfamily protein	armadillo/beta-catenin repeat family protein, putative, expressed
PhHAL.1G399200	179.003	0.139299	0.0519558	2.68111	0.00733781	0.014729	methionine aminopeptidase 1D	peptidase, M24 family protein, putative, expressed
PhHAL.1G399300	55.7913	0.328122	0.0823868	3.9827	6.81366e-05	0.000209161	phenylalanyl-tRNA synthetase, putative / phenylalanine--tRNA ligase, putative	phenylalanyl-tRNA synthetase, putative, expressed
PhHAL.1G399400	10.5369	0.563724	0.137389	4.10313	4.07598e-05	0.000130682	repressor of lrx1	ATP-binding domain-containing protein, putative, expressed
PhHAL.1G399500	3.57019	1.39763	0.272322	5.13226	2.8628e-07	1.31059e-06	#N/A	#N/A
PhHAL.1G400400	8.85977	-0.360778	0.148632	-2.42733	0.0152105	0.028353	fucosyltransferase 1	xyloglucan fucosyltransferase, putative, expressed
PhHAL.1G400700	2141.36	0.425597	0.0678704	6.27072	3.59378e-10	2.58256e-09	photosystem I light harvesting complex gene 5	chlorophyll A-B binding protein, putative, expressed
PhHAL.1G401500	188.358	0.243291	0.0799784	3.04196	0.00235041	0.00524812	Protein of unknown function (DUF1685)	expressed protein
PhHAL.1G401600	91.373	1.57075	0.194498	8.07593	6.69647e-16	9.32435e-15	ABRE binding factor 4	bZIP transcription factor, putative, expressed
PhHAL.1G401900	1.977	0.708507	0.251754	2.81428	0.00488869	0.0101948	alpha/beta-Hydrolases superfamily protein	lipase, putative, expressed
PhHAL.1G402200	523.992	0.317209	0.0840098	3.77586	0.000159455	0.000457021	phosphate transporter 3;1	phosphate carrier protein, mitochondrial precursor, putative, expressed
PhHAL.1G402400	29.1998	0.529406	0.0919187	5.7595	8.43615e-09	4.8462e-08	YbaK/aminoacyl-tRNA synthetase-associated domain	ybaK/prolyl-tRNA synthetase family protein, putative, expressed
PhHAL.1G402800	4.80346	0.552835	0.160435	3.44585	0.000569262	0.00145908	Thioredoxin superfamily protein	glutaredoxin 2, putative, expressed
PhHAL.1G403000	23.4071	0.293765	0.0957556	3.06786	0.00215599	0.00486593	emp24/gp25L/p24 family/GOLD family protein	emp24/gp25L/p24 family protein, putative, expressed
PhHAL.1G403200	2606.74	0.45829	0.0612074	7.48749	7.02029e-14	7.87987e-13	pyrophosphorylase 6	soluble inorganic pyrophosphatase, putative, expressed
PhHAL.1G403500	7.34584	0.240177	0.105562	2.27523	0.0228923	0.0406907	#N/A	expressed protein
PhHAL.1G403700	84.389	-0.508766	0.0886314	-5.74024	9.45421e-09	5.39961e-08	SAUR-like auxin-responsive protein family	OsSAUR12 - Auxin-responsive SAUR gene family member, expressed
PhHAL.1G403900	3.61295	2.59587	0.289831	8.95648	3.35223e-19	6.31269e-18	#N/A	#N/A
PhHAL.1G404900	19.6794	0.604579	0.110456	5.47346	4.41332e-08	2.27971e-07	Tetratricopeptide repeat (TPR)-like superfamily protein	tetratricopeptide-like helical, putative, expressed
PhHAL.1G406800	11.2329	1.32696	0.116196	11.42	3.32214e-30	1.48005e-28	Acyl-CoA N-acyltransferases (NAT) superfamily protein	acetyltransferase, GNAT family, putative, expressed
PhHAL.1G407100	6.28458	0.530644	0.120318	4.41035	1.03202e-05	3.6688e-05	#N/A	expressed protein
PhHAL.1G407600	4.51534	-0.867602	0.304765	-2.84679	0.0044162	0.0093005	Adenine nucleotide alpha hydrolases-like superfamily protein	universal stress protein domain containing protein, putative, expressed
PhHAL.1G407700	204.585	1.73432	0.0572197	30.3099	8.487e-202	5.30607e-198	D-cysteine desulfhydrase	1-aminocyclopropane-1-carboxylate deaminase, putative, expressed
PhHAL.1G407800	30.619	0.67713	0.0850538	7.9612	1.70377e-15	2.28583e-14	cyclic nucleotide-binding transporter 1	cyclic nucleotide-gated ion channel, putative, expressed
PhHAL.1G408000	45.6868	0.961627	0.179218	5.36569	8.06395e-08	3.99808e-07	Protein of unknown function (DUF3464)	expressed protein
PhHAL.1G408400	5.14485	0.51547	0.222677	2.31488	0.0206197	0.0370764	WCRKC thioredoxin 1	thioredoxin, putative, expressed
PhHAL.1G408900	3.34057	-0.428131	0.161628	-2.64887	0.00807618	0.0160463	DNA-3-methyladenine glycosylase (MAG)	DNA-3-methyladenine glycosylase, putative, expressed
PhHAL.1G409000	12.6823	0.762736	0.106113	7.18795	6.57708e-13	6.66089e-12	Cation efflux family protein	cation efflux family protein, putative, expressed
PhHAL.1G409100	13.3537	1.40806	0.111994	12.5726	2.98709e-36	1.90564e-34	replication factor C subunit 3	RFC5 - Putative clamp loader of PCNA, replication factor C subunit 5, expressed
PhHAL.1G409200	200.943	-0.812741	0.0805041	-10.0956	5.77486e-24	1.6118e-22	#N/A	oxidoreductase/ transition metal ion binding protein, putative, expressed
PhHAL.1G409700	40.9745	-0.396579	0.0901315	-4.40001	1.08246e-05	3.83794e-05	nuclear factor Y, subunit A8	nuclear transcription factor Y subunit, putative, expressed
PhHAL.1G410000	59.1151	-0.222589	0.048496	-4.58984	4.43584e-06	1.67604e-05	TRF-like 6	MYB family transcription factor, putative, expressed
PhHAL.1G410200	23.1612	-0.347724	0.0858798	-4.04896	5.1446e-05	0.000161764	Ubiquitin-like superfamily protein	autophagy-related protein 12, putative, expressed
PhHAL.1G410400	131.83	-0.121994	0.0491081	-2.48419	0.0129846	0.0245676	DENN (AEX-3) domain-containing protein	DENN domain containing protein, expressed
PhHAL.1G410600	67.0501	-0.267781	0.0521692	-5.13292	2.85278e-07	1.30663e-06	myosin, putative	XI-I, putative, expressed
PhHAL.1G410900	140.765	0.272211	0.0774839	3.51312	0.000442873	0.00116143	tRNA synthetase class I (I, L, M and V) family protein	tRNA synthetase class I, putative, expressed
PhHAL.1G411100	190.247	-0.480087	0.0772321	-6.21616	5.09464e-10	3.56283e-09	P-loop containing nucleoside triphosphate hydrolases superfamily protein	adenylate kinase, putative, expressed
PhHAL.1G411200	66.5232	0.412522	0.0709477	5.81445	6.08319e-09	3.57109e-08	Chalcone-flavanone isomerase family protein	expressed protein
PhHAL.1G411800	118.853	0.882467	0.096988	9.09873	9.13961e-20	1.80635e-18	Subtilase family protein	OsSub22 - Putative Subtilisin homologue, expressed
PhHAL.1G411900	77.1304	2.08042	0.144316	14.4158	4.11845e-47	4.95165e-45	#N/A	expressed protein
PhHAL.1G412400	7.25817	0.252658	0.09739	2.59429	0.00947872	0.0185113	DEAD/DEAH box RNA helicase family protein	DEAD-box ATP-dependent RNA helicase, putative, expressed
PhHAL.1G412900	77.1764	-0.114729	0.0472319	-2.42905	0.0151383	0.0282269	#N/A	expressed protein
PhHAL.1G413000	31.2544	0.201415	0.0592695	3.39828	0.000678101	0.00170809	Transducin/WD40 repeat-like superfamily protein	expressed protein
PhHAL.1G414000	25.2683	0.447329	0.0818689	5.46396	4.65619e-08	2.39003e-07	Phosphoinositide phosphatase family protein	SAC domain containing protein, putative, expressed
PhHAL.1G414600	5.62718	0.303122	0.127343	2.38036	0.0172958	0.0317355	Calcium-dependent phosphotriesterase superfamily protein	SMP-30/Gluconolaconase/LRE-like region containing protein, expressed
PhHAL.1G414800	40.864	-0.84635	0.136188	-6.21459	5.14572e-10	3.59453e-09	lysine-ketoglutarate reductase/saccharopine dehydrogenase bifunctional enzyme	saccharopine dehydrogenase, putative, expressed
PhHAL.1G414900	115.177	-0.467927	0.0559251	-8.36703	5.90875e-17	9.10637e-16	regulatory particle triple-A 1A	26S protease regulatory subunit 7, putative, expressed
PhHAL.1G415200	180.005	0.26777	0.100055	2.67622	0.00744576	0.014917	Ribosomal protein L35Ae family protein	60S ribosomal protein L35a-3, putative, expressed
PhHAL.1G415500	29.7177	0.16003	0.0623518	2.56656	0.0102712	0.019883	Quinoprotein amine dehydrogenase, beta chain-like; RIC1-like guanyl-nucleotide exchange factor	WD40-like, putative, expressed
PhHAL.1G416200	24.9212	0.232612	0.0865745	2.68684	0.00721313	0.014502	alpha/beta-Hydrolases superfamily protein	serine esterase family protein, putative, expressed
PhHAL.1G416300	11.4657	0.50775	0.167893	3.02425	0.00249251	0.00553708	Protein kinase protein with adenine nucleotide alpha hydrolases-like domain	serine threonine kinase, putative, expressed
PhHAL.1G416400	25.4408	-0.460203	0.106569	-4.31835	1.57201e-05	5.41501e-05	mitogen-activated protein kinase kinase 4	STE_MEK_ste7_MAP2K.5 - STE kinases include homologs to sterile 7, sterile 11 and sterile 20 from yeast, expressed
PhHAL.1G416900	122.37	0.214806	0.0812181	2.6448	0.00817389	0.0162215	glutamate receptor 2.7	glutamate receptor, putative, expressed
PhHAL.1G417000	7.9495	-0.440845	0.103224	-4.27075	1.94819e-05	6.59333e-05	#N/A	#N/A
PhHAL.1G417300	13.7464	0.531362	0.151774	3.501	0.000463521	0.00121168	Nuclear transport factor 2 (NTF2) family protein	expressed protein
PhHAL.1G417500	281.496	-0.180671	0.0737549	-2.44962	0.0143008	0.0268225	Transmembrane amino acid transporter family protein	transmembrane amino acid transporter protein, putative, expressed
PhHAL.1G417900	152.923	0.306025	0.0462564	6.61583	3.69476e-11	3.03145e-10	serine/arginine-rich 22	RNA recognition motif containing protein, expressed
PhHAL.1G418200	67.7807	0.505292	0.157381	3.21062	0.00132448	0.00313978	trehalose phosphatase/synthase 11	trehalose-6-phosphate synthase, putative, expressed
PhHAL.1G418600	7.88234	-0.43936	0.139861	-3.1414	0.00168143	0.0038968	UDP-D-glucuronate 4-epimerase 1	UDP-glucuronate 4-epimerase, putative, expressed
PhHAL.1G418700	3.45704	1.03592	0.224425	4.6159	3.91398e-06	1.49239e-05	Protein kinase superfamily protein	STE_PAK_Ste20_STLK.2 - STE kinases include homologs to sterile 7, sterile 11 and sterile 20 from yeast, expressed
PhHAL.1G419000	366.427	-0.452098	0.0373515	-12.1039	1.0073e-33	5.42901e-32	Serinc-domain containing serine and sphingolipid biosynthesis protein	TMS membrane protein/tumour differentially expressed protein, putative, expressed
PhHAL.1G419100	19.9945	0.378388	0.0728699	5.19265	2.07327e-07	9.67799e-07	zinc finger (CCCH-type) family protein / D111/G-patch domain-containing protein	zinc finger CCCH-type with G patch domain-containing protein, putative, expressed
PhHAL.1G419200	55.5113	0.164049	0.0500342	3.27873	0.00104275	0.00252262	nudix hydrolase homolog 3	hydrolase, NUDIX family, domain containing protein, expressed
PhHAL.1G419300	4.84863	-0.686119	0.157949	-4.34393	1.39957e-05	4.86838e-05	#N/A	expressed protein
PhHAL.1G419600	3.24328	0.456083	0.157	2.90499	0.00367267	0.00787883	#N/A	expressed protein
PhHAL.1G419800	5.01806	0.845905	0.144769	5.84313	5.12286e-09	3.04161e-08	#N/A	expressed protein
PhHAL.1G420000	12.5694	-0.642727	0.0899123	-7.14838	8.78074e-13	8.73232e-12	Family of unknown function (DUF566)	expressed protein
PhHAL.1G420300	5.79934	2.19623	0.246543	8.90809	5.19173e-19	9.5871e-18	hydroxycinnamoyl-CoA shikimate/quinate hydroxycinnamoyl transferase	transferase family protein, putative, expressed
PhHAL.1G420400	3.29011	1.58404	0.28556	5.54715	2.90361e-08	1.54059e-07	HXXXD-type acyl-transferase family protein	transferase family protein, putative, expressed
PhHAL.1G420500	66.0206	2.36448	0.236749	9.98727	1.73286e-23	4.62984e-22	Nucleotide-diphospho-sugar transferases superfamily protein	expressed protein
PhHAL.1G420700	4.2919	-0.429968	0.191244	-2.24828	0.0245586	0.0433159	#N/A	#N/A
PhHAL.1G420800	219.641	0.230788	0.052013	4.43713	9.11669e-06	3.27509e-05	Cytosol aminopeptidase family protein	leucine aminopeptidase, chloroplast precursor, putative, expressed
PhHAL.1G420900	21.2158	0.427537	0.0846461	5.05087	4.398e-07	1.95518e-06	actin binding	retrotransposon protein, putative, unclassified, expressed
PhHAL.1G421000	9.37805	0.796437	0.192367	4.1402	3.47008e-05	0.000112584	ubiquitin-specific protease 23	ubiquitin carboxyl-terminal hydrolase domain containing protein, expressed
PhHAL.1G421700	8.00358	0.483619	0.12753	3.79219	0.000149325	0.000430685	LJRHL1-like 3	BHLH transcription factor, putative, expressed
PhHAL.1G421900	6.07587	0.403503	0.114025	3.53872	0.000402065	0.00106303	RNA helicase 1	DEAD-box ATP-dependent RNA helicase, putative, expressed
PhHAL.1G422200	1.26248	-0.702161	0.240368	-2.92119	0.00348693	0.00751649	C-terminal domain phosphatase-like 4	NLI interacting factor-like phosphatase, putative, expressed
PhHAL.1G422600	202.001	-0.409339	0.0909811	-4.49916	6.82216e-06	2.50502e-05	Polynucleotidyl transferase, ribonuclease H-like superfamily protein	CAF1 family ribonuclease containing protein, putative, expressed
PhHAL.1G422800	28.9283	0.484997	0.0859021	5.64593	1.6429e-08	9.06565e-08	response regulator 12	two-component response regulator, putative, expressed
PhHAL.1G423000	84.257	-0.241121	0.0610038	-3.95256	7.73206e-05	0.00023493	protein kinase family protein / WD-40 repeat family protein	WD domain and HEAT domain containing protein, putative, expressed
PhHAL.1G423100	3.58934	-0.849346	0.169023	-5.02502	5.0337e-07	2.2152e-06	#N/A	expressed protein
PhHAL.1G423700	947.292	-0.305703	0.0703939	-4.34275	1.40712e-05	4.89193e-05	#N/A	alginate regulatory protein AlgP, putative, expressed
PhHAL.1G423900	12.6038	-0.225127	0.0871103	-2.58439	0.00975521	0.0189999	beta-1,2-N-acetylglucosaminyltransferase II	alpha-1,6-mannosyl-glycoprotein 2-beta-N-acetylglucosaminyltransferase, putative, expressed
PhHAL.1G424000	71.9046	-0.375446	0.0854863	-4.39188	1.12373e-05	3.96851e-05	RING/U-box superfamily protein	zinc finger, C3HC4 type domain containing protein, expressed
PhHAL.1G424300	16.8581	-0.299612	0.0868338	-3.45041	0.000559727	0.00143733	neurochondrin family protein	neurochondrin family protein, putative, expressed
PhHAL.1G425000	32.9346	-0.469176	0.113563	-4.13139	3.60568e-05	0.0001166	#N/A	expressed protein
PhHAL.1G425100	12.4495	-0.379488	0.13649	-2.78033	0.00543033	0.0112122	serine-rich protein-related	expressed protein
PhHAL.1G425200	82.2758	0.203547	0.0872726	2.33231	0.0196844	0.035565	serine-rich protein-related	serine-rich protein, putative, expressed
PhHAL.1G425300	167.924	0.563991	0.0861968	6.54307	6.02685e-11	4.81634e-10	plastid transcriptionally active 17	COBW domain containing protein, putative, expressed
PhHAL.1G425700	56.0117	0.425172	0.115357	3.6857	0.000228077	0.000633524	Calcium-binding EF-hand family protein	EF hand family protein, putative, expressed
PhHAL.1G425900	98.1842	0.316956	0.0641867	4.93803	7.89161e-07	3.37241e-06	monogalactosyldiacylglycerol synthase 2	monogalactosyldiacylglycerol synthase, putative, expressed
PhHAL.1G426200	55.8129	0.509501	0.0837587	6.08296	1.17981e-09	7.75079e-09	S15/NS1, RNA-binding protein	ribosomal protein S15 containing protein, expressed
PhHAL.1G426300	27.423	0.470253	0.0661392	7.11005	1.16002e-12	1.13379e-11	MAK10 homologue	ATMAK10, putative, expressed
PhHAL.1G426400	11.7504	0.360919	0.15978	2.25885	0.0238929	0.0422728	ENTH/ANTH/VHS superfamily protein	ANTH, putative, expressed
PhHAL.1G427000	82.5072	0.205885	0.0917751	2.24336	0.0248737	0.0438048	Ribosomal protein S30 family protein	expressed protein
PhHAL.1G427100	57.3949	0.440033	0.0855209	5.14533	2.67051e-07	1.22945e-06	S-adenosyl-L-methionine-dependent methyltransferases superfamily protein	methyltransferase, putative, expressed
PhHAL.1G427400	11.1115	-0.19354	0.0818837	-2.3636	0.0180984	0.0330079	plastidic type i signal peptidase 1	OsSigP2 - Putative Type I Signal Peptidase homologue; employs a putative Ser/Lys catalytic dyad, expressed
PhHAL.1G427800	2.54355	-2.11844	0.252016	-8.40596	4.24379e-17	6.6165e-16	AUX/IAA transcriptional regulator family protein	OsIAA9 - Auxin-responsive Aux/IAA gene family member, expressed
PhHAL.1G427900	16.0298	-0.777717	0.127203	-6.114	9.7165e-10	6.46939e-09	proliferating cell nuclear antigen 2	PCNA - Putative DNA replicative polymerase clamp, expressed
PhHAL.1G428100	6.23432	-0.613103	0.115327	-5.31624	1.05936e-07	5.17025e-07	phytochrome interacting factor 3	helix-loop-helix DNA-binding domain containing protein, expressed
PhHAL.1G428500	15.6741	-0.156499	0.0701889	-2.22969	0.0257681	0.0452153	HAL2-like	inositol-1-monophosphatase, putative, expressed
PhHAL.1G428700	9.55635	2.13057	0.177302	12.0166	2.90623e-33	1.53116e-31	oxidoreductase, zinc-binding dehydrogenase family protein	dehydrogenase, putative, expressed
PhHAL.1G428900	95.0407	0.195701	0.0717378	2.72801	0.00637185	0.0129536	oxidoreductase, zinc-binding dehydrogenase family protein	dehydrogenase, putative, expressed
PhHAL.1G429000	29.4918	-0.37995	0.0672145	-5.6528	1.57856e-08	8.73891e-08	#N/A	expressed protein
PhHAL.1G429100	293.499	0.296651	0.0630304	4.70648	2.52032e-06	9.9518e-06	Protein kinase superfamily protein	ELMO/CED-12 family protein, putative, expressed
PhHAL.1G429300	108.018	-0.420007	0.0610715	-6.87729	6.10001e-12	5.51914e-11	Acyl-CoA N-acyltransferases (NAT) superfamily protein	acetyltransferase, GNAT family, putative, expressed
PhHAL.1G430300	26.5926	2.0463	0.175236	11.6774	1.66331e-31	7.95844e-30	Rho termination factor	rho termination factor, N-terminal domain containing protein, expressed
PhHAL.1G430500	30.3543	-0.720875	0.0791409	-9.10875	8.33331e-20	1.65396e-18	Transcription factor jumonji (jmj) family protein / zinc finger (C5HC2 type) family protein	transcription factor jumonji, putative, expressed
PhHAL.1G430900	86.4624	-0.1155	0.0444999	-2.59551	0.00944501	0.0184551	casein kinase I-like 8	CK1_CaseinKinase_1.6 - CK1 includes the casein kinase 1 kinases, expressed
PhHAL.1G431200	62.5878	-0.243217	0.0836172	-2.9087	0.00362937	0.00779217	Ankyrin repeat family protein	ankyrin repeat domain containing protein, expressed
PhHAL.1G432000	36.3981	0.311428	0.088564	3.51641	0.000437424	0.00114907	Trimeric LpxA-like enzyme	translation initiation factor eIF-2B subunit epsilon, putative, expressed
PhHAL.1G432100	1.68911	0.634157	0.274585	2.30951	0.0209154	0.0375648	phloem protein 2-B12	OsFBX65 - F-box domain containing protein, expressed
PhHAL.1G432200	1.70223	1.46095	0.225986	6.46479	1.01437e-10	7.85985e-10	phloem protein 2-B10	OsFBX69 - F-box domain containing protein, expressed
PhHAL.1G432500	10.1699	-0.529437	0.175958	-3.00888	0.00262214	0.00580305	phloem protein 2-B10	OsFBX70 - F-box domain containing protein, expressed
PhHAL.1G432700	1.84769	-0.907181	0.247793	-3.66105	0.000251188	0.000691514	F-box family protein	F-box/LRR-repeat protein 3, putative, expressed
PhHAL.1G432900	1.8347	-1.10448	0.210147	-5.25578	1.474e-07	7.04213e-07	#N/A	#N/A
PhHAL.1G433000	188.401	0.26149	0.064079	4.08074	4.48921e-05	0.000142857	glutathione-disulfide reductase	glutathione reductase, putative, expressed
PhHAL.1G433200	18.6911	-0.742652	0.138736	-5.35299	8.65123e-08	4.26894e-07	#N/A	#N/A
PhHAL.1G433400	4.53331	-0.551273	0.233175	-2.36421	0.0180688	0.0329603	#N/A	#N/A
PhHAL.1G433800	288.132	0.35704	0.0976654	3.65575	0.000256431	0.000704501	PPPDE putative thiol peptidase family protein	thioredoxin family protein, putative, expressed
PhHAL.1G434000	15.1061	0.354136	0.113211	3.12811	0.00175934	0.00405684	phospholipid sterol acyl transferase 1	lecithine cholesterol acyltransferase, putative, expressed
PhHAL.1G434500	3.34968	-4.02519	0.220946	-18.218	3.71476e-74	1.51465e-71	phosphate starvation response 1	myb-like DNA-binding domain containing protein, expressed
PhHAL.1G434700	118.316	0.591452	0.118397	4.99549	5.8686e-07	2.55742e-06	Ribosomal protein L14p/L23e family protein	ribosomal protein, putative, expressed
PhHAL.1G434800	77.2119	0.211622	0.0773086	2.73736	0.00619345	0.0126334	Glutathione S-transferase family protein	uncharacterized protein yqjG, putative, expressed
PhHAL.1G434900	18.7442	0.46572	0.0813225	5.72682	1.02329e-08	5.81599e-08	nicotinate/nicotinamide mononucleotide adenyltransferase	cytidylyltransferase domain containing protein, expressed
PhHAL.1G435000	31.1016	0.540372	0.129029	4.188	2.81422e-05	9.28469e-05	Zinc-binding ribosomal protein family protein	ribosomal protein L37, putative, expressed
PhHAL.1G435100	41.8475	0.45958	0.120289	3.82063	0.000133112	0.000387618	#N/A	#N/A
PhHAL.1G435300	618.361	0.279746	0.0456393	6.12949	8.81625e-10	5.9162e-09	homolog of Synechocystis YCF37	YCF37, putative, expressed
PhHAL.1G435400	568.784	0.303191	0.0623847	4.86002	1.17372e-06	4.87582e-06	#N/A	expressed protein
PhHAL.1G435600	76.1834	1.0608	0.0767048	13.8297	1.68825e-43	1.63221e-41	diphthamide synthesis DPH2 family protein	diphthamide biosynthesis protein, putative, expressed
PhHAL.1G435800	19.6676	0.312486	0.137487	2.27284	0.0230357	0.0409067	Nucleic acid-binding, OB-fold-like protein	3-5 exoribonuclease CSL4, putative, expressed
PhHAL.1G436200	109.162	0.274502	0.050919	5.39095	7.00854e-08	3.50165e-07	Haloacid dehalogenase-like hydrolase (HAD) superfamily protein	expressed protein
PhHAL.1G436400	4.7008	0.810085	0.140209	5.77768	7.57389e-09	4.38444e-08	#N/A	#N/A
PhHAL.1G437000	23.3977	-0.622838	0.0955837	-6.51615	7.21358e-11	5.69675e-10	tubulin folding cofactor A (KIESEL)	tubulin-specific chaperone A, putative, expressed
PhHAL.1G437500	44.1999	-0.474323	0.0485644	-9.76689	1.56175e-22	3.8695e-21	chromatin remodeling 4	expressed protein
PhHAL.1G437600	2.30706	0.862747	0.330256	2.61236	0.00899207	0.017675	#N/A	#N/A
PhHAL.1G437700	0.996119	1.20533	0.338751	3.55816	0.000373458	0.000992994	#N/A	retrotransposon protein, putative, unclassified, expressed
PhHAL.1G437900	23.0399	0.250298	0.0650956	3.84508	0.000120513	0.000354384	actin-related protein C1B	WD domain, G-beta repeat domain containing protein, expressed
PhHAL.1G438000	135.987	0.192575	0.0684059	2.81517	0.00487507	0.0101709	potassium channel beta subunit 1	oxidoreductase, aldo/keto reductase family protein, putative, expressed
PhHAL.1G438100	35.2191	0.258645	0.0771571	3.35219	0.000801764	0.00198625	auxin-induced protein 13	OsIAA10 - Auxin-responsive Aux/IAA gene family member, expressed
PhHAL.1G438200	40.633	-0.318784	0.0494863	-6.44186	1.18016e-10	9.05505e-10	Ypt/Rab-GAP domain of gyp1p superfamily protein	TBC domain containing protein, expressed
PhHAL.1G438300	95.2744	-0.404752	0.089991	-4.49769	6.86949e-06	2.52043e-05	peroxisomal 3-ketoacyl-CoA thiolase 3	3-ketoacyl-CoA thiolase, peroxisomal precursor, putative, expressed
PhHAL.1G438500	195.089	-1.10757	0.190996	-5.79889	6.67538e-09	3.90042e-08	Cystathionine beta-synthase (CBS) family protein	CBS domain containing membrane protein, putative, expressed
PhHAL.1G438600	1.25022	1.50759	0.291697	5.16834	2.36185e-07	1.09515e-06	cytochrome P450, family 97, subfamily A, polypeptide 3	cytochrome P450, putative, expressed
PhHAL.1G438800	30.7194	0.224801	0.0892377	2.51912	0.0117647	0.022491	S-adenosyl-L-methionine-dependent methyltransferases superfamily protein	expressed protein
PhHAL.1G439100	7.6005	1.87724	0.26721	7.02534	2.13543e-12	2.02284e-11	Heavy metal transport/detoxification superfamily protein	expressed protein
PhHAL.1G439600	52.859	0.186349	0.0831043	2.24235	0.0249389	0.0439	WCRKC thioredoxin 2	thioredoxin, putative, expressed
PhHAL.1G439700	137.876	0.178957	0.0374217	4.78216	1.73419e-06	7.04188e-06	pumilio 4	pumilio-family RNA binding protein, putative, expressed
PhHAL.1G439900	1568.68	-0.478857	0.0982067	-4.87601	1.08254e-06	4.52915e-06	Cysteine proteinases superfamily protein	OTU-like cysteine protease family protein, putative, expressed
PhHAL.1G440100	198.94	1.51468	0.109527	13.8292	1.69804e-43	1.63325e-41	#N/A	#N/A
PhHAL.1G440200	40.5462	0.592552	0.0795701	7.44692	9.55477e-14	1.05916e-12	Protein kinase superfamily protein	protein kinase APK1A, chloroplast precursor, putative, expressed
PhHAL.1G440700	5.85864	0.790553	0.256689	3.07981	0.00207133	0.00469315	Disease resistance-responsive (dirigent-like protein) family protein	dirigent, putative, expressed
PhHAL.1G440800	50.1722	-0.565442	0.0932987	-6.06056	1.35652e-09	8.85895e-09	Zim17-type zinc finger protein	DNL zinc finger domain containing protein, putative, expressed
PhHAL.1G441300	6.965	0.584719	0.109474	5.34118	9.23414e-08	4.53867e-07	Tetratricopeptide repeat (TPR)-like superfamily protein	tetratricopeptide repeat containing protein, putative, expressed
PhHAL.1G441700	36.8789	-0.66573	0.0679552	-9.7966	1.1644e-22	2.93148e-21	ARM repeat superfamily protein	deoxyhypusine hydroxylase, putative, expressed
PhHAL.1G442000	21.617	0.292014	0.106906	2.7315	0.00630471	0.0128339	Signal transduction histidine kinase, hybrid-type, ethylene sensor	ethylene receptor, putative, expressed
PhHAL.1G442200	16.6518	0.645517	0.0950847	6.78886	1.13026e-11	9.91076e-11	calmodulin-binding receptor-like cytoplasmic kinase 2	tyrosine protein kinase domain containing protein, putative, expressed
PhHAL.1G442300	35.4057	-0.267672	0.0673066	-3.97691	6.98172e-05	0.000213725	RING/U-box superfamily protein	zinc finger, C3HC4 type domain containing protein, expressed
PhHAL.1G442600	37.5062	0.405314	0.134849	3.00569	0.00264979	0.00585458	fibrillarin 2	rRNA 2-O-methyltransferase fibrillarin 2, putative, expressed
PhHAL.1G442700	121.692	0.265626	0.0696131	3.81574	0.000135773	0.000394692	#N/A	expressed protein
PhHAL.1G442800	125.333	0.258917	0.0533463	4.85351	1.21294e-06	5.0254e-06	hydroxyproline-rich glycoprotein family protein	expressed protein
PhHAL.1G442900	203.562	-0.419189	0.0723989	-5.78999	7.03894e-09	4.0988e-08	Divalent ion symporter	Citrate transporter protein, putative, expressed
PhHAL.1G443200	104.946	-0.438779	0.042776	-10.2576	1.09382e-24	3.2359e-23	NAC domain containing protein 2	No apical meristem protein, putative, expressed
PhHAL.1G443700	266.624	0.144467	0.0394068	3.66605	0.000246325	0.000678822	SIGNAL PEPTIDE PEPTIDASE-LIKE 2	signal peptide peptidase-like 2B, putative, expressed
PhHAL.1G444100	2.27576	2.36115	0.256106	9.21942	2.98699e-20	6.17684e-19	O-methyltransferase family protein	O-methyltransferase, putative, expressed
PhHAL.1G444200	82.3183	-1.03674	0.104947	-9.87866	5.15172e-23	1.33093e-21	#N/A	#N/A
PhHAL.1G444400	87.174	-0.402125	0.118323	-3.39855	0.000677451	0.00170681	C2H2-type zinc finger family protein	ZOS2-19 - C2H2 zinc finger protein, expressed
PhHAL.1G444600	1.80869	-1.49173	0.252259	-5.91351	3.34894e-09	2.06757e-08	#N/A	#N/A
PhHAL.1G444800	12.1353	-0.24073	0.0803756	-2.99506	0.00274392	0.00604332	Tetratricopeptide repeat (TPR)-like superfamily protein	PPR repeat containing protein, expressed
PhHAL.1G445000	43.9361	-0.507927	0.0770763	-6.58993	4.40047e-11	3.57605e-10	AT hook motif DNA-binding family protein	AT hook motif domain containing protein, expressed
PhHAL.1G445100	41.0976	0.322664	0.0979588	3.29388	0.000988151	0.00240199	#N/A	expressed protein
PhHAL.1G445400	37.683	0.229603	0.0716954	3.20248	0.00136248	0.00322293	vacuolar ATPase subunit F family protein	vacuolar ATP synthase subunit F, putative, expressed
PhHAL.1G445900	12.6287	-0.569309	0.0858135	-6.63426	3.26139e-11	2.68764e-10	#N/A	expressed protein
PhHAL.1G446000	166.687	-0.783239	0.0424928	-18.4322	7.24086e-76	3.88027e-73	general control non-repressible 3	ABC transporter, ATP-binding protein, putative, expressed
PhHAL.1G446300	11.3906	-0.351786	0.0934985	-3.76248	0.000168235	0.000480204	sucrose transporter 2	transporter, major facilitator family, putative, expressed
PhHAL.1G446900	4.86836	-0.400189	0.117131	-3.41659	0.000634101	0.00160806	Endosomal targeting BRO1-like domain-containing protein	expressed protein
PhHAL.1G447100	54.5391	-0.716707	0.115041	-6.23003	4.66355e-10	3.28216e-09	#N/A	expressed protein
PhHAL.1G447500	12.2804	-0.498733	0.148916	-3.34908	0.000810794	0.00200729	transcription factor jumonji (jmjC) domain-containing protein	jmjC domain containing protein, expressed
PhHAL.1G447600	4.62784	-0.296178	0.113662	-2.60578	0.00916662	0.0179729	polyprenyltransferase 1	para-hydroxybenzoate--polyprenyltransferase, mitochondrial precursor, putative, expressed
PhHAL.1G448200	102.429	0.723072	0.15847	4.56283	5.04679e-06	1.89202e-05	cell elongation protein / DWARF1 / DIMINUTO (DIM)	FAD-linked oxidoreductase protein, putative, expressed
PhHAL.1G448300	9.12653	0.361101	0.154241	2.34115	0.0192245	0.0348146	cell elongation protein / DWARF1 / DIMINUTO (DIM)	FAD-linked oxidoreductase protein, putative, expressed
PhHAL.1G448400	142.134	0.161661	0.0546582	2.95766	0.00309979	0.00675414	Calcium-dependent lipid-binding (CaLB domain) family protein	C2 domain containing protein, putative, expressed
PhHAL.1G448600	434.807	0.452557	0.083954	5.39053	7.02483e-08	3.50886e-07	metallo-beta-lactamase family protein	metallo-beta-lactamase family protein, putative, expressed
PhHAL.1G448800	19.0655	-0.294611	0.118033	-2.49601	0.01256	0.0238605	pentatricopeptide repeat 336	expressed protein
PhHAL.1G448900	490.883	-0.384821	0.0577855	-6.65948	2.74792e-11	2.2866e-10	#N/A	expressed protein
PhHAL.1G449000	110.37	-0.341437	0.0535038	-6.38154	1.75313e-10	1.31003e-09	BRICK1, putative	#N/A
PhHAL.1G449400	11.0723	2.0926	0.132951	15.7396	8.0936e-56	1.59793e-53	Protein of unknown function (DUF2296)	expressed protein
PhHAL.1G449800	67.6991	-0.19809	0.0605537	-3.27131	0.00107052	0.00258546	ARM repeat superfamily protein	expressed protein
PhHAL.1G450000	118.255	0.178855	0.0530082	3.37411	0.000740557	0.00184903	CCCH-type zinc finger family protein	zinc finger C-x8-C-x5-C-x3-H type family protein, expressed
PhHAL.1G450100	208.101	0.714751	0.0649262	11.0087	3.47055e-28	1.28137e-26	Protein of unknown function (DUF177)	uncharacterized ACR, COG1399 family protein, expressed
PhHAL.1G450200	8.35664	0.276763	0.114748	2.41192	0.0158689	0.0294225	ARM repeat superfamily protein	beta-catenin-like protein 1, putative, expressed
PhHAL.1G450300	1.86989	0.884373	0.25547	3.46174	0.000536688	0.00138347	#N/A	expressed protein
PhHAL.1G450400	15.7727	0.875492	0.0856604	10.2205	1.60516e-24	4.71149e-23	Stabilizer of iron transporter SufD / Polynucleotidyl transferase	PINHEAD, putative, expressed
PhHAL.1G450700	7.1608	-0.418438	0.125578	-3.33209	0.000861972	0.0021214	homoserine kinase	GHMP kinases ATP-binding protein, putative, expressed
PhHAL.1G451200	214.081	-1.09301	0.0735806	-14.8546	6.49412e-50	9.36952e-48	glucan synthase-like 12	1,3-beta-glucan synthase component domain containing protein, expressed
PhHAL.1G451300	19.6299	-0.391967	0.090509	-4.3307	1.48637e-05	5.14551e-05	PRLI-interacting factor, putative	PRLI-interacting factor A, putative, expressed
PhHAL.1G451400	20.2465	0.374937	0.0861636	4.35146	1.35236e-05	4.71816e-05	Cation efflux family protein	cation efflux family protein, putative, expressed
PhHAL.1G451500	2.11889	0.817963	0.212737	3.84495	0.000120577	0.000354474	senescence-associated E3 ubiquitin ligase 1	armadillo/beta-catenin repeat family protein, putative, expressed
PhHAL.1G451800	89.0146	-0.362752	0.0554211	-6.54539	5.934e-11	4.74619e-10	#N/A	expressed protein
PhHAL.1G451900	98.6294	-0.515032	0.0716869	-7.18446	6.74711e-13	6.81102e-12	Basic-leucine zipper (bZIP) transcription factor family protein	bZIP transcription factor domain containing protein, expressed
PhHAL.1G452100	263.035	-0.432523	0.0376562	-11.4861	1.54992e-30	6.95463e-29	RAC-like 3	ras-related protein, putative, expressed
PhHAL.1G452400	389.124	2.19979	0.0671255	32.7712	1.51291e-235	2.83761e-231	NAD(P)-binding Rossmann-fold superfamily protein	cell division inhibitor, putative, expressed
PhHAL.1G452500	5.48611	1.39382	0.155728	8.95039	3.54242e-19	6.64774e-18	#N/A	#N/A
PhHAL.1G452700	59.2102	-1.41069	0.159254	-8.85814	8.13621e-19	1.47442e-17	Cysteine proteinases superfamily protein	Papain family cysteine protease domain containing protein, expressed
PhHAL.2G000100	54.1355	-0.545356	0.14925	-3.65397	0.000258213	0.00070898	cytochrome P450, family 93, subfamily D, polypeptide 1	cytochrome P450, putative, expressed
PhHAL.2G000400	13.3798	0.530861	0.138086	3.84442	0.000120836	0.000355179	sulfoquinovosyldiacylglycerol 2	glycosyl transferase, group 1 domain containing protein, expressed
PhHAL.2G000700	3.95447	1.16842	0.174627	6.69095	2.21722e-11	1.86392e-10	Concanavalin A-like lectin family protein	legume lectins beta domain containing protein, putative, expressed
PhHAL.2G001100	11.0141	2.28707	0.168331	13.5867	4.80347e-42	4.29018e-40	basic helix-loop-helix (bHLH) DNA-binding superfamily protein	pentatricopeptide containing protein, putative, expressed
PhHAL.2G001500	51.3834	-0.283539	0.0831344	-3.41061	0.000648176	0.0016402	high affinity K+ transporter 5	potassium transporter, putative, expressed
PhHAL.2G001700	7.86666	-0.666364	0.0884257	-7.53586	4.85128e-14	5.54483e-13	#N/A	expressed protein
PhHAL.2G002000	3.85706	1.49889	0.311414	4.81318	1.48546e-06	6.08193e-06	PR5-like receptor kinase	Protein kinase domain containing protein, expressed
PhHAL.2G002400	152.24	0.173383	0.0548075	3.16349	0.00155888	0.00363797	#N/A	expressed protein
PhHAL.2G002500	2.54788	1.00017	0.256186	3.90406	9.45927e-05	0.000282693	gibberellin 2-oxidase 8	gibberellin 2-beta-dioxygenase 7, putative, expressed
PhHAL.2G003200	1.0072	-2.36787	0.271544	-8.72004	2.78115e-18	4.78561e-17	#N/A	#N/A
PhHAL.2G003800	7.80876	2.96508	0.282559	10.4936	9.23956e-26	2.92732e-24	S-adenosyl-L-methionine-dependent methyltransferases superfamily protein	methyltransferase, putative, expressed
PhHAL.2G004000	9.66454	0.461786	0.147414	3.13258	0.00173276	0.00400389	Calcineurin-like metallo-phosphoesterase superfamily protein	Ser/Thr protein phosphatase family protein, putative, expressed
PhHAL.2G004200	12.1819	-1.03681	0.183247	-5.65797	1.53175e-08	8.49232e-08	Quinone reductase family protein	NADPH-dependent FMN reductase domain containing protein, expressed
PhHAL.2G004700	1.75973	2.40207	0.302558	7.9392	2.03492e-15	2.70628e-14	Disease resistance-responsive (dirigent-like protein) family protein	dirigent, putative, expressed
PhHAL.2G004800	1.21698	1.53926	0.362026	4.2518	2.12063e-05	7.13318e-05	Disease resistance-responsive (dirigent-like protein) family protein	dirigent, putative, expressed
PhHAL.2G004900	13.5358	0.6538	0.195341	3.34697	0.000816994	0.00202131	Disease resistance-responsive (dirigent-like protein) family protein	dirigent, putative, expressed
PhHAL.2G005200	2.75833	-2.08771	0.293106	-7.12269	1.05841e-12	1.03935e-11	CYTOCHROME P450 51G1	cytochrome P450 51, putative, expressed
PhHAL.2G005800	4.37183	2.02298	0.319625	6.32923	2.46388e-10	1.80588e-09	MATE efflux family protein	MATE efflux family protein, putative, expressed
PhHAL.2G005900	1406.85	0.43168	0.0637068	6.77605	1.23508e-11	1.07644e-10	glutamate:glyoxylate aminotransferase	aminotransferase, classes I and II, domain containing protein, expressed
PhHAL.2G006000	2.39823	-1.55296	0.214038	-7.25554	4.00076e-13	4.14576e-12	Calcium-dependent lipid-binding (CaLB domain) family protein	GTPase activating protein, putative, expressed
PhHAL.2G007300	85.3581	0.307404	0.0379276	8.10502	5.27363e-16	7.4036e-15	Purple acid phosphatases superfamily protein	Ser/Thr protein phosphatase family protein, putative, expressed
PhHAL.2G007400	2.33029	-1.10975	0.179007	-6.19949	5.66457e-10	3.92481e-09	WRKY DNA-binding protein 57	WRKY29, expressed
PhHAL.2G007800	30.6815	0.324325	0.0806349	4.02214	5.76726e-05	0.000179686	receptor-like protein kinase 2	phytosulfokine receptor precursor, putative, expressed
PhHAL.2G007900	10.3443	1.36867	0.128831	10.6238	2.30986e-26	7.53457e-25	Ribosomal protein L13 family protein	ribosomal protein L13, putative, expressed
PhHAL.2G008000	5.03478	-1.48559	0.29024	-5.11848	3.08012e-07	1.40459e-06	K-box region and MADS-box transcription factor family protein	OsMADS15 - MADS-box family gene with MIKCc type-box, expressed
PhHAL.2G008200	839.771	-0.426987	0.044826	-9.52543	1.64353e-21	3.80099e-20	Uncharacterised protein family SERF	expressed protein
PhHAL.2G008300	281.136	-0.413666	0.0492315	-8.40248	4.3716e-17	6.80447e-16	casein kinase alpha 1	casein kinase II subunit alpha-2, putative, expressed
PhHAL.2G008500	14.467	-0.547831	0.142726	-3.83834	0.000123868	0.000363294	Peroxidase superfamily protein	peroxidase precursor, putative, expressed
PhHAL.2G008600	2.97484	0.927312	0.254485	3.64388	0.000268559	0.000735449	Peroxidase superfamily protein	peroxidase precursor, putative, expressed
PhHAL.2G008800	98.3226	-0.609327	0.109968	-5.54097	3.00806e-08	1.58943e-07	#N/A	expressed protein
PhHAL.2G008900	10.2712	-2.81567	0.188849	-14.9096	2.85461e-50	4.21584e-48	Family of unknown function (DUF566)	expressed protein
PhHAL.2G009600	10.5213	0.673341	0.147481	4.56562	4.98008e-06	1.86888e-05	NB-ARC domain-containing disease resistance protein	expressed protein
PhHAL.2G009900	12.7443	2.50893	0.196954	12.7387	3.60537e-37	2.45899e-35	NB-ARC domain-containing disease resistance protein	expressed protein
PhHAL.2G010100	7.4192	2.12137	0.204979	10.3492	4.22006e-25	1.29757e-23	#N/A	#N/A
PhHAL.2G010200	34.8541	0.421752	0.108998	3.86935	0.000109127	0.000322989	NB-ARC domain-containing disease resistance protein	expressed protein
PhHAL.2G010400	14.0942	-0.404452	0.116232	-3.47971	0.000501961	0.00130236	#N/A	OsFBX234 - F-box domain containing protein, expressed
PhHAL.2G010700	29.4839	0.287515	0.118694	2.42232	0.0154218	0.0286985	Tetratricopeptide repeat (TPR)-like superfamily protein	PPR2, putative, expressed
PhHAL.2G010900	78.2659	0.20338	0.0586455	3.46795	0.000524443	0.0013547	TCP-1/cpn60 chaperonin family protein	T-complex protein, putative, expressed
PhHAL.2G011000	23.3278	0.491048	0.0758197	6.47652	9.38593e-11	7.29559e-10	#N/A	expressed protein
PhHAL.2G011100	15.0774	-0.575934	0.130416	-4.41614	1.00479e-05	3.58424e-05	#N/A	digestive organ expansion factor, putative, expressed
PhHAL.2G011200	48.9024	-0.563983	0.0904218	-6.23725	4.45327e-10	3.15072e-09	CAAX amino terminal protease family protein	CAAX amino terminal protease family protein, putative, expressed
PhHAL.2G011300	18.087	-0.362884	0.0764558	-4.74633	2.07143e-06	8.31232e-06	Protein with RNI-like/FBD-like domains	OsFBD13 - F-box and FBD domain containing protein, expressed
PhHAL.2G011400	1.17928	0.497346	0.216133	2.30112	0.021385	0.0382873	F-box family protein	OsFBD13 - F-box and FBD domain containing protein, expressed
PhHAL.2G011500	10.4472	-0.379025	0.109407	-3.46435	0.000531524	0.00137091	mitogen-activated protein kinase kinase kinase 5	STE_MEKK_ste11_MAP3K.20 - STE kinases include homologs to sterile 7, sterile 11 and sterile 20 from yeast, expressed
PhHAL.2G011800	278.057	-0.268078	0.1019	-2.63079	0.00851861	0.0168415	Homeodomain-like superfamily protein	MYB family transcription factor, putative, expressed
PhHAL.2G013900	3.518	0.779358	0.27871	2.79631	0.00516905	0.0107377	#N/A	expressed protein
PhHAL.2G014500	4.49398	-2.20814	0.29794	-7.41136	1.25013e-13	1.37039e-12	#N/A	OsFBX85 - F-box domain containing protein, expressed
PhHAL.2G014700	47.4432	-0.776668	0.125011	-6.21277	5.20575e-10	3.63376e-09	#N/A	expressed protein
PhHAL.2G015700	1.74607	2.02413	0.888663	2.27773	0.0227427	0.0404516	alpha/beta-Hydrolases superfamily protein	gibberellin receptor, putative, expressed
PhHAL.2G016600	9.32693	0.25171	0.10617	2.37083	0.0177484	0.0324516	Carbohydrate-binding protein	PHLOEM 2-LIKE A10, putative, expressed
PhHAL.2G016700	1.57475	1.06474	0.270576	3.93507	8.31711e-05	0.000250716	chromatin remodeling 1	SNF2 family N-terminal domain containing protein, expressed
PhHAL.2G016800	2.4645	1.33524	0.349847	3.81663	0.000135284	0.000393346	#N/A	bZIP transcription factor domain containing protein, expressed
PhHAL.2G016900	2.52351	1.86346	0.242519	7.68377	1.5448e-14	1.88266e-13	#N/A	OsMADS69 - MADS-box family gene with M-alpha type-box, expressed
PhHAL.2G017500	7.98383	-1.86835	0.203202	-9.19455	3.76558e-20	7.71039e-19	RNA-binding (RRM/RBD/RNP motifs) family protein	RNA recognition motif containing protein, putative, expressed
PhHAL.2G017900	12.1683	4.52763	0.461982	9.80046	1.12078e-22	2.82546e-21	CAP (Cysteine-rich secretory proteins, Antigen 5, and Pathogenesis-related 1 protein) superfamily protein	SCP-like extracellular protein, expressed
PhHAL.2G018500	1.9385	0.59097	0.223861	2.63989	0.00829319	0.0164357	receptor lectin kinase	lectin-like receptor kinase, putative, expressed
PhHAL.2G018700	3.17714	1.14261	0.219109	5.21482	1.83999e-07	8.66021e-07	Concanavalin A-like lectin protein kinase family protein	receptor like protein kinase, putative, expressed
PhHAL.2G018900	4.90567	-0.691865	0.191892	-3.6055	0.000311556	0.000840192	receptor lectin kinase	lectin-like receptor kinase 7, putative, expressed
PhHAL.2G019000	1.91731	3.01264	0.352408	8.54874	1.24442e-17	2.02432e-16	Concanavalin A-like lectin protein kinase family protein	lectin-like receptor kinase, putative, expressed
PhHAL.2G019500	17.2472	1.90359	0.152916	12.4486	1.42274e-35	8.80687e-34	Protein of unknown function (DUF1005)	stress-induced protein, putative, expressed
PhHAL.2G019900	89.7922	0.46486	0.111918	4.15357	3.2733e-05	0.000106605	amino acid permease 6	amino acid transporter, putative, expressed
PhHAL.2G020100	10.6171	0.437795	0.101545	4.31133	1.62275e-05	5.57747e-05	P-loop containing nucleoside triphosphate hydrolases superfamily protein	GTPase of unknown function domain containing protein, putative, expressed
PhHAL.2G020800	1.85905	-0.592237	0.270817	-2.18685	0.0287535	0.0498799	Leucine-rich repeat protein kinase family protein	wound and phytochrome signaling involved receptor like kinase, putative, expressed
PhHAL.2G020900	36.4572	0.458788	0.076003	6.03644	1.57548e-09	1.0172e-08	ribosomal protein L5	mitochondrial 60S ribosomal protein L5, putative, expressed
PhHAL.2G021300	22.8501	0.516144	0.124515	4.14524	3.39464e-05	0.000110251	Mitochondrial transcription termination factor family protein	mTERF domain containing protein, expressed
PhHAL.2G021500	120.693	0.156026	0.0452288	3.4497	0.000561211	0.00144094	GYF domain-containing protein	GYF domain containing protein, putative, expressed
PhHAL.2G022200	13.1019	-0.210157	0.0883335	-2.37913	0.0173536	0.0318197	myb domain protein 4r1	MYB family transcription factor, putative, expressed
PhHAL.2G022500	382.125	-0.587227	0.0605929	-9.69134	3.2818e-22	7.95263e-21	Reticulon family protein	reticulon domain containing protein, putative, expressed
PhHAL.2G022900	781.987	-0.32374	0.0619936	-5.22215	1.76856e-07	8.34912e-07	NAD(P)-linked oxidoreductase superfamily protein	oxidoreductase, aldo/keto reductase family protein, putative, expressed
PhHAL.2G023000	14.3396	-0.738448	0.115466	-6.39536	1.60169e-10	1.20503e-09	phytochrome interacting factor 3	phytochrome-interacting factor 4, putative, expressed
PhHAL.2G023200	9.62926	-1.20494	0.182842	-6.59008	4.3959e-11	3.57388e-10	F-box/RNI-like superfamily protein	Leucine Rich Repeat family protein, expressed
PhHAL.2G023400	5.23817	1.00856	0.161341	6.25111	4.07551e-10	2.89876e-09	#N/A	#N/A
PhHAL.2G023500	124.33	0.203992	0.0701256	2.90896	0.00362637	0.00778766	Putative membrane lipoprotein	cadmium-induced protein, putative, expressed
PhHAL.2G023600	25.007	0.445184	0.114398	3.89153	9.96158e-05	0.000296665	putative mitochondrial RNA helicase 2	DEAD-box ATP-dependent RNA helicase, putative, expressed
PhHAL.2G024200	5.78157	1.38073	0.436837	3.16075	0.00157363	0.00367103	photosystem II subunit R	photosystem II 10 kDa polypeptide, chloroplast precursor, putative, expressed
PhHAL.2G024600	126.626	0.458827	0.0970031	4.73002	2.24499e-06	8.95321e-06	root FNR 1	ferredoxin--NADP reductase, chloroplast precursor, putative, expressed
PhHAL.2G025700	56.9191	0.536815	0.150774	3.56039	0.000370298	0.000985291	CBL-interacting protein kinase 23	CAMK_KIN1/SNF1/Nim1_like.28 - CAMK includes calcium/calmodulin depedent protein kinases, expressed
PhHAL.2G026700	237.785	-0.137193	0.0378867	-3.62114	0.000293305	0.000796012	peroxin 13	glycine-rich protein, putative, expressed
PhHAL.2G027000	7.89641	-1.08943	0.121982	-8.93107	4.21926e-19	7.86644e-18	#N/A	expressed protein
PhHAL.2G027100	55.9468	0.623156	0.0619921	10.0522	8.98442e-24	2.45286e-22	Galactose oxidase/kelch repeat superfamily protein	OsFBK18 - F-box domain and kelch repeat containing protein, expressed
PhHAL.2G027200	4.62265	-1.44305	0.226236	-6.37853	1.78798e-10	1.33447e-09	C2H2-like zinc finger protein	ZOS7-02 - C2H2 zinc finger protein, expressed
PhHAL.2G027300	4.27025	-0.491356	0.205961	-2.38567	0.017048	0.031339	C2H2-like zinc finger protein	ZOS7-02 - C2H2 zinc finger protein, expressed
PhHAL.2G027400	19.7153	2.41942	0.161244	15.0047	6.83814e-51	1.04273e-48	C2H2 and C2HC zinc fingers superfamily protein	ZOS7-02 - C2H2 zinc finger protein, expressed
PhHAL.2G027500	21.7974	1.10755	0.125518	8.8238	1.10644e-18	1.97265e-17	C2H2 and C2HC zinc fingers superfamily protein	ZOS7-02 - C2H2 zinc finger protein, expressed
PhHAL.2G027600	4.2394	3.0801	0.29267	10.5241	6.68747e-26	2.12955e-24	C2H2 and C2HC zinc fingers superfamily protein	ZOS7-02 - C2H2 zinc finger protein, expressed
PhHAL.2G028500	55.8619	-0.681994	0.0576162	-11.8368	2.51753e-32	1.26592e-30	NRAMP metal ion transporter family protein	ethylene-insensitive protein, putative, expressed
PhHAL.2G029000	4.29254	0.479767	0.173804	2.76039	0.00577328	0.0118602	GCK domain-containing protein	expressed protein
PhHAL.2G029700	64.2409	-0.523366	0.0748793	-6.98946	2.75956e-12	2.58921e-11	Core-2/I-branching beta-1,6-N-acetylglucosaminyltransferase family protein	DNA binding protein, putative, expressed
PhHAL.2G029900	16.9357	0.315559	0.104606	3.01665	0.00255584	0.00567037	Protein kinase superfamily protein	receptor protein kinase CRINKLY4 precursor, putative, expressed
PhHAL.2G030000	275.575	0.394049	0.0606385	6.49833	8.12156e-11	6.37089e-10	MD-2-related lipid recognition domain-containing protein / ML domain-containing protein	ML domain protein, putative, expressed
PhHAL.2G030500	14.0263	0.884876	0.12611	7.01671	2.27155e-12	2.14311e-11	Plant-specific transcription factor YABBY family protein	YABBY domain containing protein, putative, expressed
PhHAL.2G030600	49.2728	-0.300737	0.0932656	-3.22452	0.00126182	0.00300759	#N/A	expressed protein
PhHAL.2G031600	43.621	-0.133159	0.0521691	-2.55244	0.010697	0.0206265	calcium dependent protein kinase 1	CAMK_CAMK_like.31 - CAMK includes calcium/calmodulin depedent protein kinases, expressed
PhHAL.2G031800	318.997	0.488951	0.113012	4.32655	1.51464e-05	5.23372e-05	3-oxo-5-alpha-steroid 4-dehydrogenase family protein	3-oxo-5-alpha-steroid 4-dehydrogenase, putative, expressed
PhHAL.2G031900	17.1038	-0.377217	0.102661	-3.67438	0.000238429	0.000659485	Protein of unknown function, DUF593	DUF593 domain containing protein, expressed
PhHAL.2G032200	2.91993	-1.59361	0.338712	-4.70492	2.53963e-06	1.00217e-05	3-oxo-5-alpha-steroid 4-dehydrogenase family protein	3-oxo-5-alpha-steroid 4-dehydrogenase, putative, expressed
PhHAL.2G033000	29.2253	-0.189006	0.0806312	-2.34408	0.0190742	0.0345757	ATP binding;valine-tRNA ligases;aminoacyl-tRNA ligases;nucleotide binding;ATP binding;aminoacyl-tRNA ligases	valyl-tRNA synthetase, putative, expressed
PhHAL.2G033100	150.825	-0.179285	0.0478078	-3.75012	0.000176747	0.000501448	ubiquitin-specific protease 12	ubiquitin carboxyl-terminal hydrolase, putative, expressed
PhHAL.2G033300	15.8855	0.370418	0.0927641	3.99311	6.52119e-05	0.00020084	double-stranded RNA-binding domain (DsRBD)-containing protein	HEN1, putative, expressed
PhHAL.2G033400	52.1006	-0.135343	0.0592673	-2.2836	0.0223948	0.0398971	histone deacetylase 15	histone deacetylase, putative, expressed
PhHAL.2G033700	32.8603	0.584114	0.128994	4.52823	5.94793e-06	2.20691e-05	aldehyde oxidase 4	aldehyde oxidase, putative, expressed
PhHAL.2G033900	63.1769	0.479112	0.0578962	8.27537	1.28062e-16	1.90328e-15	Class II aaRS and biotin synthetases superfamily protein	prolyl-tRNA synthetase, putative, expressed
PhHAL.2G034300	137.44	0.286113	0.0706275	4.05102	5.09949e-05	0.000160453	ankyrin repeat family protein / regulator of chromosome condensation (RCC1) family protein	regulator of chromosome condensation/beta-lactamase-inhibitor protein II, putative, expressed
PhHAL.2G034400	81.6135	0.520454	0.0701048	7.42395	1.13681e-13	1.25274e-12	Transducin/WD40 repeat-like superfamily protein	WD domain, G-beta repeat domain containing protein, expressed
PhHAL.2G034600	55.034	0.298089	0.0572681	5.20515	1.93837e-07	9.08445e-07	Ubiquitin-like superfamily protein	ubiquitin family protein, putative, expressed
PhHAL.2G035200	19.3728	0.46293	0.138894	3.33296	0.00085926	0.00211555	Small nuclear ribonucleoprotein family protein	LSM domain containing protein, expressed
PhHAL.2G035600	68.933	-0.325117	0.0413257	-7.86718	3.62731e-15	4.68876e-14	SEUSS-like 2	transcriptional corepressor SEUSS, putative, expressed
PhHAL.2G035800	1.81437	1.5259	0.28485	5.35685	8.46866e-08	4.18436e-07	#N/A	#N/A
PhHAL.2G036300	3.94363	-1.2716	0.162488	-7.8258	5.04436e-15	6.44496e-14	#N/A	#N/A
PhHAL.2G036400	199.118	-0.196811	0.0521946	-3.77071	0.000162781	0.00046584	A20/AN1-like zinc finger family protein	zinc finger A20 and AN1 domain-containing stress-associated protein, putative, expressed
PhHAL.2G036600	759.693	-0.492958	0.0811669	-6.07338	1.25242e-09	8.21041e-09	A20/AN1-like zinc finger family protein	zinc finger A20 and AN1 domain-containing stress-associated protein, putative, expressed
PhHAL.2G037200	111.403	0.893695	0.0785102	11.3832	5.07189e-30	2.22262e-28	evolutionarily conserved C-terminal region 2	YT521-B, putative, expressed
PhHAL.2G037600	3987.82	-0.121031	0.0512794	-2.36022	0.0182643	0.033249	protein containing PDZ domain, a K-box domain, and a TPR region	SHOOT1 protein, putative, expressed
PhHAL.2G037800	108.239	0.207857	0.0949141	2.18995	0.0285282	0.0495439	Ribosomal protein L23/L15e family protein	60S ribosomal protein L15, putative, expressed
PhHAL.2G038300	10.7109	0.678417	0.149555	4.53622	5.72704e-06	2.12874e-05	#N/A	#N/A
PhHAL.2G038400	113.548	-0.318477	0.0642586	-4.95618	7.18944e-07	3.09842e-06	#N/A	expressed protein
PhHAL.2G038600	61.2669	0.645783	0.087762	7.35835	1.86198e-13	1.9888e-12	#N/A	expressed protein
PhHAL.2G038900	48.5283	0.656405	0.0773797	8.48292	2.19618e-17	3.50269e-16	Acyl-CoA N-acyltransferase with RING/FYVE/PHD-type zinc finger protein	PHD-finger domain containing protein, expressed
PhHAL.2G039000	97.3475	0.392476	0.094932	4.13428	3.56065e-05	0.000115283	Ribosomal protein S13/S18 family	ribosomal protein S13p/S18e, putative, expressed
PhHAL.2G039100	1.46133	-2.03811	0.389573	-5.23164	1.6801e-07	7.95554e-07	NB-ARC domain-containing disease resistance protein	NBS-LRR disease resistance protein, putative, expressed
PhHAL.2G039200	3.55237	-2.2947	0.368209	-6.23205	4.60365e-10	3.24609e-09	#N/A	#N/A
PhHAL.2G039400	3.22152	1.03232	0.411212	2.51043	0.0120584	0.0229868	#N/A	#N/A
PhHAL.2G040200	5.41168	1.11372	0.256861	4.33587	1.45187e-05	5.03109e-05	Bifunctional inhibitor/lipid-transfer protein/seed storage 2S albumin superfamily protein	LTPL99 - Protease inhibitor/seed storage/LTP family protein precursor, expressed
PhHAL.2G040500	1.90379	-0.69481	0.23827	-2.91606	0.00354477	0.00762712	DNAse I-like superfamily protein	type I inositol-1,4,5-trisphosphate 5-phosphatase, putative, expressed
PhHAL.2G041000	62.7191	3.37073	0.299479	11.2553	2.18057e-29	8.91042e-28	60S acidic ribosomal protein family	60S acidic ribosomal protein, putative, expressed
PhHAL.2G041500	968.928	0.330021	0.0819792	4.02567	5.68129e-05	0.000177272	Ribose 5-phosphate isomerase, type A protein	ribose-5-phosphate isomerase A, putative, expressed
PhHAL.2G041700	6.38466	3.19759	0.251187	12.7299	4.03304e-37	2.721e-35	#N/A	expressed protein
PhHAL.2G042600	8.68239	-1.51353	0.155027	-9.76304	1.62214e-22	4.00328e-21	heat shock transcription factor A6B	heat stress transcription factor, putative, expressed
PhHAL.2G042900	1.21848	1.50007	0.376414	3.98517	6.74322e-05	0.000207134	receptor like protein 7	verticillium wilt disease resistance protein Ve2, putative, expressed
PhHAL.2G044000	3.136	0.886169	0.30789	2.8782	0.00399953	0.00849837	receptor like protein 35	verticillium wilt disease resistance protein Ve2, putative, expressed
PhHAL.2G045500	1.85288	2.56761	0.435767	5.89216	3.81174e-09	2.32195e-08	Cyclophilin-like peptidyl-prolyl cis-trans isomerase family protein	cyclophilin, putative, expressed
PhHAL.2G046000	60.3166	0.206663	0.0851532	2.42696	0.015226	0.0283735	4-phosphopantetheine adenylyltransferase	cytidylyltransferase domain containing protein, expressed
PhHAL.2G046800	137.198	0.312643	0.0970707	3.22077	0.00127845	0.00304413	Ribosomal protein L4/L1 family	ribosomal protein L4, putative, expressed
PhHAL.2G047600	3.257	2.30503	0.453197	5.08615	3.65404e-07	1.6459e-06	NB-ARC domain-containing disease resistance protein	powdery mildew resistance protein PM3b, putative, expressed
PhHAL.2G048300	9.97055	-0.418294	0.1386	-3.01799	0.00254461	0.00564679	Guanylate-binding family protein	GTP binding protein, putative, expressed
PhHAL.2G048400	195.633	-0.373874	0.0542956	-6.8859	5.74224e-12	5.22063e-11	#N/A	expressed protein
PhHAL.2G048600	26.6082	-0.4548	0.108671	-4.18511	2.85032e-05	9.39628e-05	Aldolase-type TIM barrel family protein	indole-3-glycerol phosphate lyase, chloroplast precursor, putative, expressed
PhHAL.2G048700	61.2872	0.163479	0.0513751	3.18206	0.00146231	0.00343038	basic helix-loop-helix (bHLH) DNA-binding superfamily protein	BHLH transcription factor, putative, expressed
PhHAL.2G048800	2.24156	1.21158	0.224148	5.40527	6.47116e-08	3.25484e-07	#N/A	#N/A
PhHAL.2G048900	12.7794	0.856343	0.221793	3.861	0.000112923	0.000333488	chitinase A	glycosyl hydrolase, putative, expressed
PhHAL.2G050100	106.954	0.281211	0.0918145	3.06282	0.0021926	0.00493869	Ribosomal protein S19 family protein	40S ribosomal protein S15, putative, expressed
PhHAL.2G050300	6.04169	-0.423461	0.128867	-3.28603	0.00101609	0.00246224	KU70 homolog	ATP-dependent DNA helicase 2 subunit 1, putative, expressed
PhHAL.2G050400	133.516	-0.366447	0.116204	-3.15348	0.00161336	0.00375436	with no lysine (K) kinase 1	STE_PAK_Ste20_Slob_Wnk.4 - STE kinases include homologs to sterile 7, sterile 11 and sterile 20 from yeast, expressed
PhHAL.2G050700	326.896	0.162147	0.050396	3.21745	0.00129334	0.00307528	YGGT family protein	YGGT family protein, putative, expressed
PhHAL.2G051300	5.51974	-1.49143	0.257863	-5.78383	7.30197e-09	4.23749e-08	#N/A	expressed protein
PhHAL.2G051400	1.21186	-0.751175	0.278135	-2.70076	0.0069181	0.0139733	#N/A	C-Myc-binding protein, putative, expressed
PhHAL.2G052100	2440.74	0.559751	0.083384	6.71293	1.90758e-11	1.61455e-10	Thioredoxin superfamily protein	thioredoxin, putative, expressed
PhHAL.2G053100	13.6337	0.497509	0.104804	4.74704	2.06419e-06	8.28504e-06	D-aminoacid aminotransferase-like PLP-dependent enzymes superfamily protein	expressed protein
PhHAL.2G053200	12.567	0.662239	0.105245	6.29234	3.12714e-10	2.25674e-09	F-box and associated interaction domains-containing protein	OsFBX237 - F-box domain containing protein, expressed
PhHAL.2G054100	14.8768	1.53651	0.208387	7.37335	1.66397e-13	1.79158e-12	NB-ARC domain-containing disease resistance protein	expressed protein
PhHAL.2G054200	18.802	1.16117	0.196148	5.91989	3.22158e-09	1.99353e-08	#N/A	NB-ARC domain containing protein, expressed
PhHAL.2G054300	5.14129	0.735012	0.155211	4.73558	2.18426e-06	8.72585e-06	F-box family protein	OsFBX237 - F-box domain containing protein, expressed
PhHAL.2G054900	301.068	-0.247016	0.0788099	-3.13432	0.00172252	0.00398317	P-loop containing nucleoside triphosphate hydrolases superfamily protein	uncharacterized protein ycf45, putative, expressed
PhHAL.2G055200	2.42799	0.708033	0.287227	2.46507	0.0136987	0.0257965	F-box family protein	OsFBX238 - F-box domain containing protein, expressed
PhHAL.2G055600	2.24628	0.853017	0.27372	3.11638	0.00183084	0.00420926	Major facilitator superfamily protein	nodulin, putative, expressed
PhHAL.2G055800	29.664	-0.748146	0.11233	-6.66028	2.7331e-11	2.27528e-10	#N/A	peptidyl-prolyl cis-trans isomerase, FKBP-type, putative, expressed
PhHAL.2G056000	29.6179	0.326209	0.0897476	3.63473	0.000278267	0.000758713	aldehyde dehydrogenase 6B2	aldehyde dehydrogenase, putative, expressed
PhHAL.2G056100	8.40465	0.911013	0.230867	3.94605	7.94516e-05	0.000240703	HXXXD-type acyl-transferase family protein	transferase family protein, putative, expressed
PhHAL.2G056200	17.2375	0.700921	0.107102	6.54441	5.973e-11	4.77534e-10	F-box/RNI-like/FBD-like domains-containing protein	OsFBL32 - F-box domain and LRR containing protein, expressed
PhHAL.2G056500	1026.15	0.786543	0.123832	6.35172	2.12926e-10	1.57292e-09	#N/A	expressed protein
PhHAL.2G057100	14.6191	0.364763	0.159029	2.29368	0.0218088	0.0389494	Tetratricopeptide repeat (TPR)-like superfamily protein	pentatricopeptide, putative, expressed
PhHAL.2G058200	20.2852	0.295063	0.0985053	2.9954	0.00274081	0.00603718	RNAligase	RNA ligase isoform 1, putative, expressed
PhHAL.2G058800	1.1607	1.57793	0.37161	4.2462	2.17426e-05	7.29525e-05	#N/A	#N/A
PhHAL.2G058900	71.6495	0.876523	0.157696	5.55831	2.72398e-08	1.45227e-07	P-loop containing nucleoside triphosphate hydrolases superfamily protein	ATPase, putative, expressed
PhHAL.2G059000	9.98727	3.6905	0.283231	13.03	8.25991e-39	6.19691e-37	P-loop containing nucleoside triphosphate hydrolases superfamily protein	ATPase, putative, expressed
PhHAL.2G059300	74.6372	-0.303538	0.0559578	-5.4244	5.81495e-08	2.94056e-07	proline-rich family protein	retrotransposon protein, putative, unclassified, expressed
PhHAL.2G059700	187.655	-0.41623	0.0670814	-6.20485	5.47491e-10	3.80747e-09	vesicle-associated membrane protein 726	vesicle-associated membrane protein, putative, expressed
PhHAL.2G059800	344.98	-0.392866	0.0600616	-6.54105	6.10891e-11	4.87777e-10	vesicle-associated membrane protein 726	vesicle-associated membrane protein, putative, expressed
PhHAL.2G060000	1.47327	0.534759	0.238042	2.2465	0.0246723	0.043496	CLAVATA3/ESR-RELATED 26	expressed protein
PhHAL.2G060500	2.79465	-0.459963	0.17843	-2.57783	0.00994234	0.0193222	Galactosyltransferase family protein	galactosyltransferase family protein, putative, expressed
PhHAL.2G061000	13.9157	1.08161	0.112484	9.61561	6.87023e-22	1.63525e-20	#N/A	OsFBX229 - F-box domain containing protein, expressed
PhHAL.2G061100	26.6452	2.43214	0.190764	12.7494	3.14074e-37	2.14992e-35	nodulin MtN21 /EamA-like transporter family protein	integral membrane protein DUF6 containing protein, expressed
PhHAL.2G061600	1.36437	1.60089	0.296079	5.40697	6.41015e-08	3.22762e-07	F-box and associated interaction domains-containing protein	OsFBX234 - F-box domain containing protein, expressed
PhHAL.2G061800	2.46904	-0.790101	0.289714	-2.72717	0.00638794	0.0129835	Protein of unknown function, DUF538	DUF538 domain containing protein, putative, expressed
PhHAL.2G061900	1.70446	-1.12518	0.364252	-3.089	0.00200829	0.0045702	Protein of unknown function, DUF538	DUF538 domain containing protein, putative, expressed
PhHAL.2G062000	58.9923	0.527517	0.0855396	6.16694	6.96251e-10	4.73835e-09	F-box family protein	OsFBX230 - F-box domain containing protein, expressed
PhHAL.2G062100	26.6916	-0.297314	0.0933529	-3.18484	0.00144833	0.00340342	Bifunctional inhibitor/lipid-transfer protein/seed storage 2S albumin superfamily protein	LTPL84 - Protease inhibitor/seed storage/LTP family protein precursor, expressed
PhHAL.2G062900	34.0556	1.05464	0.236257	4.46395	8.0462e-06	2.91791e-05	DNA-directed RNA polymerase, RBP11-like	RNA polymerase subunit, putative, expressed
PhHAL.2G063000	7.57414	0.38777	0.176998	2.19081	0.0284652	0.0494437	mitochondrial 28S ribosomal protein S29-related	expressed protein
PhHAL.2G063300	53.3757	-0.279232	0.0444282	-6.28502	3.27815e-10	2.36299e-09	Cleavage and polyadenylation specificity factor (CPSF) A subunit protein	cleavage and polyadenylation specificity factor, putative, expressed
PhHAL.2G064500	69.9181	0.192401	0.0680502	2.82735	0.00469354	0.00981734	Survival protein SurE-like phosphatase/nucleotidase	5-nucleotidase surE, putative, expressed
PhHAL.2G064600	97.7874	-0.204738	0.0598512	-3.42078	0.000624428	0.00158632	zeta-carotene desaturase	zeta-carotene desaturase, chloroplast/chromoplast precursor, putative, expressed
PhHAL.2G064800	801.966	0.282438	0.0550398	5.13153	2.87392e-07	1.31535e-06	Cytochrome bd ubiquinol oxidase, 14kDa subunit	cytochrome b-c1 complex subunit 7, putative, expressed
PhHAL.2G064900	3.99097	0.788603	0.275373	2.86376	0.00418639	0.00886128	#N/A	#N/A
PhHAL.2G065100	118.391	0.286556	0.0562103	5.09792	3.43404e-07	1.55352e-06	Metallopeptidase M24 family protein	peptidase, M24 family protein, putative, expressed
PhHAL.2G065200	3.75431	0.957915	0.179001	5.35145	8.72539e-08	4.3044e-07	Major facilitator superfamily protein	transporter family protein, putative, expressed
PhHAL.2G065300	32.4565	0.751976	0.112656	6.67499	2.47243e-11	2.07114e-10	sterol methyltransferase 1	cycloartenol-C-24-methyltransferase 1, putative, expressed
PhHAL.2G065400	215.114	-0.294805	0.052904	-5.57245	2.51181e-08	1.34669e-07	vacuolar ATP synthase subunit G2	vacuolar ATPase G subunit, putative, expressed
PhHAL.2G065500	334.179	-0.267465	0.0511933	-5.2246	1.74528e-07	8.24341e-07	Late embryogenesis abundant (LEA) hydroxyproline-rich glycoprotein family	expressed protein
PhHAL.2G065600	14.7398	-0.192834	0.0846966	-2.27677	0.0228001	0.0405422	Leucine-rich repeat protein kinase family protein	expressed protein
PhHAL.2G065700	163.019	0.45593	0.0934348	4.87966	1.0627e-06	4.45508e-06	Ribosomal protein S5 family protein	ribosomal protein, putative, expressed
PhHAL.2G065900	11.2872	1.96713	0.262787	7.48565	7.11963e-14	7.98659e-13	F-box and associated interaction domains-containing protein	OsFBX230 - F-box domain containing protein, expressed
PhHAL.2G066600	12.7926	1.05471	0.255637	4.12582	3.69414e-05	0.000119338	NB-ARC domain-containing disease resistance protein	powdery mildew resistance protein PM3b, putative, expressed
PhHAL.2G066900	28.5969	0.696095	0.0887892	7.83986	4.51041e-15	5.78246e-14	D-isomer specific 2-hydroxyacid dehydrogenase family protein	erythronate-4-phosphate dehydrogenase domain containing protein, expressed
PhHAL.2G067100	35.1382	0.389828	0.130222	2.99357	0.00275738	0.00606941	prohibitin 2	mitochondrial prohibitin complex protein 2, putative, expressed
PhHAL.2G067600	233.447	0.251049	0.0457582	5.48643	4.10149e-08	2.12507e-07	Thioredoxin superfamily protein	peroxiredoxin, putative, expressed
PhHAL.2G067700	32.3461	0.29059	0.0779796	3.72648	0.00019417	0.000547318	F-box and associated interaction domains-containing protein	OsFBX230 - F-box domain containing protein, expressed
PhHAL.2G068100	8.21968	-0.389641	0.103034	-3.78168	0.000155775	0.000447292	F-box and associated interaction domains-containing protein	OsFBX230 - F-box domain containing protein, expressed
PhHAL.2G068700	2.07463	1.99845	0.392264	5.09465	3.49382e-07	1.57866e-06	#N/A	#N/A
PhHAL.2G069400	1.01442	0.762526	0.296657	2.57039	0.0101583	0.0196849	#N/A	expressed protein
PhHAL.2G069500	26.1387	0.292769	0.0792785	3.69292	0.000221695	0.000617664	BTB/POZ domain-containing protein	C2-BTB1 - Bric-a-Brac, Tramtrack, Broad Complex BTB domain with C2 subfamily conserved sequence, expressed
PhHAL.2G069800	8.34797	-0.873486	0.210248	-4.15454	3.25938e-05	0.000106281	natural resistance-associated macrophage protein 1	metal transporter Nramp6, putative, expressed
PhHAL.2G070200	191.307	-0.246323	0.0875646	-2.81305	0.00490741	0.0102327	#N/A	expressed protein
PhHAL.2G070400	61.8458	-0.74117	0.141413	-5.24118	1.59549e-07	7.57981e-07	#N/A	#N/A
PhHAL.2G070600	1.78695	-1.54906	0.637921	-2.4283	0.0151699	0.0282802	cytochrome P450, family 87, subfamily A, polypeptide 2	cytochrome P450, putative, expressed
PhHAL.2G071000	6.75189	-1.58414	0.253449	-6.25035	4.09546e-10	2.91074e-09	Peptidase M20/M25/M40 family protein	hydrolase, putative, expressed
PhHAL.2G071300	2.38277	-0.568797	0.208287	-2.73083	0.00631755	0.0128586	Peptidase M20/M25/M40 family protein	hydrolase, putative, expressed
PhHAL.2G071400	19.3693	-0.216646	0.0990649	-2.18691	0.0287492	0.049877	Peptidase M20/M25/M40 family protein	hydrolase, putative, expressed
PhHAL.2G071800	35.6707	0.203135	0.0679365	2.99007	0.00278916	0.00613001	#N/A	expressed protein
PhHAL.2G072000	5.36493	-1.29117	0.16034	-8.05269	8.09935e-16	1.11536e-14	NDR1/HIN1-like 2	harpin-induced protein 1 domain containing protein, expressed
PhHAL.2G072400	1.23788	-2.7265	0.378398	-7.20536	5.78894e-13	5.9138e-12	Leucine-rich repeat transmembrane protein kinase	SHR5-receptor-like kinase, putative, expressed
PhHAL.2G073000	14.156	0.304275	0.0971129	3.13321	0.00172907	0.00399735	S-adenosyl-L-methionine-dependent methyltransferases superfamily protein	methyltransferase, putative, expressed
PhHAL.2G073200	1.93872	-2.2968	0.359383	-6.39095	1.6486e-10	1.23684e-09	pectin methylesterase 1	retrotransposon protein, putative, unclassified, expressed
PhHAL.2G073300	80.9424	-2.52758	0.179717	-14.0642	6.30266e-45	6.67869e-43	#N/A	#N/A
PhHAL.2G073900	114.916	-0.151681	0.0614055	-2.47016	0.0135054	0.0254529	transducin family protein / WD-40 repeat family protein	WD domain, G-beta repeat domain containing protein, expressed
PhHAL.2G074300	1.09651	0.926769	0.331903	2.79229	0.00523371	0.0108529	#N/A	expressed protein
PhHAL.2G074400	1.35852	0.674019	0.292415	2.30501	0.0211661	0.0379642	exocyst subunit exo70 family protein A2	exo70 exocyst complex subunit family protein, putative, expressed
PhHAL.2G074800	26.7789	0.797227	0.129382	6.16182	7.19149e-10	4.88178e-09	Cytidine/deoxycytidylate deaminase family protein	tRNA-specific adenosine deaminase, putative, expressed
PhHAL.2G075400	1.04056	1.40635	0.342875	4.10165	4.10223e-05	0.000131468	ADPGLC-PPase large subunit	glucose-1-phosphate adenylyltransferase large subunit, putative, expressed
PhHAL.2G075500	101.156	0.85502	0.139243	6.14048	8.22706e-10	5.54263e-09	#N/A	expressed protein
PhHAL.2G075900	3.51072	-2.81916	0.239299	-11.7809	4.89565e-32	2.41005e-30	senescence-related gene 1	flavonol synthase/flavanone 3-hydroxylase, putative, expressed
PhHAL.2G076400	2.30043	0.803403	0.259447	3.0966	0.00195754	0.00446934	Leucine-rich repeat protein kinase family protein	receptor kinase, putative, expressed
PhHAL.2G076700	55.2675	-0.353095	0.056667	-6.23105	4.63305e-10	3.26431e-09	RING/FYVE/PHD zinc finger superfamily protein	TNP1, putative, expressed
PhHAL.2G077000	6.91939	2.03045	0.280329	7.24307	4.38628e-13	4.52525e-12	UDP-Glycosyltransferase superfamily protein	cytokinin-N-glucosyltransferase, putative, expressed
PhHAL.2G077200	18.4975	0.976641	0.141273	6.91314	4.74037e-12	4.35409e-11	UDP-Glycosyltransferase superfamily protein	UDP-glucoronosyl and UDP-glucosyl transferase domain containing protein, expressed
PhHAL.2G077600	10.7854	2.95435	0.253083	11.6734	1.7425e-31	8.31614e-30	UDP-Glycosyltransferase superfamily protein	cytokinin-N-glucosyltransferase 1, putative, expressed
PhHAL.2G077700	4.68165	0.601658	0.19744	3.0473	0.00230908	0.00516692	maternal effect embryo arrest 60	expressed protein
PhHAL.2G078300	9.02883	0.627298	0.120613	5.20089	1.98332e-07	9.28124e-07	#N/A	expressed protein
PhHAL.2G078400	175.251	-0.18346	0.0698625	-2.62602	0.00863891	0.0170595	Ras-related small GTP-binding family protein	ras-related protein, putative, expressed
PhHAL.2G078700	28.9629	0.339996	0.100536	3.38185	0.000720001	0.00180202	RNA-binding (RRM/RBD/RNP motifs) family protein	RNA recognition motif containing protein, putative, expressed
PhHAL.2G078900	133.919	-0.360483	0.05367	-6.71665	1.85954e-11	1.57793e-10	SNF7 family protein	SNF7 domain containing protein, putative, expressed
PhHAL.2G079800	25.2353	-0.501767	0.124592	-4.02728	5.64255e-05	0.00017621	heavy metal atpase 2	cadmium/zinc-transporting ATPase, putative, expressed
PhHAL.2G079900	2.9012	-0.834805	0.274901	-3.03674	0.00239149	0.00533413	#N/A	#N/A
PhHAL.2G080300	27.6339	0.925524	0.103242	8.96458	3.11465e-19	5.87711e-18	aromatic and neutral transporter 1	transmembrane amino acid transporter protein, putative, expressed
PhHAL.2G080500	15.1039	-0.412771	0.153097	-2.69615	0.00701469	0.014144	Protein of unknown function (DUF567)	DUF567 domain containing protein, putative, expressed
PhHAL.2G080600	13.3104	2.89426	0.791068	3.65868	0.000253522	0.000697121	#N/A	expressed protein
PhHAL.2G080800	1.22488	0.974352	0.412837	2.36014	0.0182682	0.033253	Protein of unknown function (DUF567)	DUF567 domain containing protein, putative, expressed
PhHAL.2G081200	37.721	0.670975	0.18302	3.66614	0.000246239	0.000678687	NB-ARC domain-containing disease resistance protein	mla1, putative, expressed
PhHAL.2G081300	18.4747	1.41949	0.385136	3.68568	0.000228097	0.000633524	Ribosomal protein L7Ae/L30e/S12e/Gadd45 family protein	ribosomal protein L7Ae, putative, expressed
PhHAL.2G081500	8.71303	1.14351	0.224812	5.08653	3.64679e-07	1.64303e-06	NB-ARC domain-containing disease resistance protein	mla1, putative, expressed
PhHAL.2G081600	63.3276	-0.318083	0.116596	-2.72808	0.00637041	0.0129521	Ribosomal protein L7Ae/L30e/S12e/Gadd45 family protein	ribosomal protein L7Ae, putative, expressed
PhHAL.2G081800	483.13	0.484551	0.102251	4.73883	2.14955e-06	8.60372e-06	Protein kinase superfamily protein	ABC1 family domain containing protein, putative, expressed
PhHAL.2G082400	42.9608	-0.367462	0.133875	-2.74481	0.00605457	0.0123811	NAC domain containing protein 32	NAC domain-containing protein 67, putative, expressed
PhHAL.2G085400	504.487	3.20196	0.294306	10.8797	1.44045e-27	5.08236e-26	terpene synthase 21	terpene synthase, putative, expressed
PhHAL.2G085700	3.06735	1.99595	0.245312	8.13637	4.07295e-16	5.7698e-15	Tryptophan/tyrosine permease	tryptophan/tyrosine permease family protein, putative, expressed
PhHAL.2G085900	12.7602	0.546375	0.1585	3.44717	0.000566487	0.00145329	transducin family protein / WD-40 repeat family protein	WD domain, G-beta repeat domain containing protein, expressed
PhHAL.2G086100	6.89014	0.978059	0.276442	3.53803	0.00040313	0.00106539	O-methyltransferase family protein	O-methyltransferase, putative, expressed
PhHAL.2G086900	515.834	-0.189176	0.0433634	-4.36257	1.28543e-05	4.49387e-05	Ras-related small GTP-binding family protein	ADP-ribosylation factor, putative, expressed
PhHAL.2G087200	5.36222	0.412242	0.175909	2.3435	0.0191037	0.0346259	#N/A	KHG/KDPG aldolase, putative, expressed
PhHAL.2G088300	50.1449	0.207185	0.0697627	2.96985	0.00297949	0.00651245	alpha/beta-Hydrolases superfamily protein	expressed protein
PhHAL.2G088600	52.2461	-0.105015	0.0475226	-2.20978	0.0271202	0.0473486	kinase associated protein phosphatase	protein Kinase-associated protein phosphatase, putative, expressed
PhHAL.2G088700	21.8542	0.464556	0.0892798	5.20337	1.95708e-07	9.16986e-07	REF4-related 1	structural constituent of ribosome, putative, expressed
PhHAL.2G088900	17.7132	-0.211114	0.0791268	-2.66805	0.00762936	0.0152441	G-box binding factor 1	transcription factor, putative, expressed
PhHAL.2G089200	87.2942	0.91492	0.251913	3.63189	0.000281357	0.000766469	seed imbibition 2	uncharacterized glycosyltransferase, putative, expressed
PhHAL.2G089900	57.8407	-0.536004	0.0702309	-7.63203	2.31079e-14	2.76297e-13	Acyl-CoA N-acyltransferases (NAT) superfamily protein	acetyltransferase, GNAT family, putative, expressed
PhHAL.2G090200	42.8282	0.196966	0.0609726	3.23041	0.00123613	0.00295086	SNF2 domain-containing protein / helicase domain-containing protein	DRD1, putative, expressed
PhHAL.2G090400	24.9618	-1.13806	0.11631	-9.78473	1.30947e-22	3.2791e-21	TBP-associated factor 12	Transcription initiation factor TFIID subunit A containing protein, expressed
PhHAL.2G090500	7.6786	1.03712	0.207247	5.00428	5.60715e-07	2.44918e-06	#N/A	#N/A
PhHAL.2G091000	13.6399	0.310148	0.0762838	4.06571	4.78868e-05	0.000151564	UDP-Glycosyltransferase superfamily protein	glycosyl transferase, group 1 domain containing protein, expressed
PhHAL.2G091100	2.91285	1.07189	0.2429	4.41287	1.02009e-05	3.63188e-05	guanosine nucleotide diphosphate dissociation inhibitor 1	rab GDP dissociation inhibitor alpha, putative, expressed
PhHAL.2G091300	11.5024	1.33098	0.247158	5.38513	7.23936e-08	3.60833e-07	Late embryogenesis abundant protein, group 2	late embryogenesis abundant protein, putative, expressed
PhHAL.2G091500	41.1737	0.356464	0.100975	3.53021	0.00041523	0.00109429	chromatin assembly factor-1 (FASCIATA1) (FAS1)	FAS1, putative, expressed
PhHAL.2G091600	14.1543	0.673183	0.108817	6.18636	6.15701e-10	4.23317e-09	LRR and NB-ARC domains-containing disease resistance protein	WRKY123, expressed
PhHAL.2G091800	4.94227	0.810316	0.154508	5.24448	1.56722e-07	7.45303e-07	Calcineurin-like metallo-phosphoesterase superfamily protein	Ser/Thr protein phosphatase family protein, putative, expressed
PhHAL.2G092100	22.816	-0.947776	0.173959	-5.44827	5.0863e-08	2.59518e-07	B12D protein	B12D protein, putative, expressed
PhHAL.2G092400	3.43668	2.84324	0.358267	7.93608	2.08679e-15	2.77194e-14	#N/A	#N/A
PhHAL.2G092700	12.7111	-0.311468	0.102044	-3.05229	0.00227105	0.00509215	SBP (S-ribonuclease binding protein) family protein	S-RNase-binding protein, putative, expressed
PhHAL.2G092900	12.0918	0.585173	0.0945703	6.1877	6.10488e-10	4.20195e-09	F-box/RNI-like superfamily protein	OsFBD15 - F-box and FBD domain containing protein, expressed
PhHAL.2G093400	16.7799	0.372772	0.0913288	4.08165	4.47167e-05	0.000142323	RNI-like superfamily protein	OsFBD15 - F-box and FBD domain containing protein, expressed
PhHAL.2G094400	1.33774	1.22305	0.345332	3.54168	0.000397592	0.00105224	aldehyde oxidase 2	aldehyde oxidase, putative, expressed
PhHAL.2G095600	3.16857	0.681503	0.168691	4.03995	5.34624e-05	0.000167682	F-box/RNI-like superfamily protein	OsFBLD8 - F-box, LRR and FBD domain containing protein, expressed
PhHAL.2G095900	1.61402	-1.42968	0.346871	-4.12165	3.76172e-05	0.000121312	Bifunctional inhibitor/lipid-transfer protein/seed storage 2S albumin superfamily protein	LTPL42 - Protease inhibitor/seed storage/LTP family protein precursor, expressed
PhHAL.2G096000	26.2812	-1.36678	0.261602	-5.22466	1.74472e-07	8.24279e-07	Bifunctional inhibitor/lipid-transfer protein/seed storage 2S albumin superfamily protein	LTPL40 - Protease inhibitor/seed storage/LTP family protein precursor, expressed
PhHAL.2G097000	13.9789	-1.18835	0.127457	-9.32357	1.12495e-20	2.41968e-19	#N/A	regulatory protein, putative, expressed
PhHAL.2G097400	105.372	-0.410875	0.133601	-3.0754	0.00210221	0.00475697	UDP-glucosyl transferase 85A7	cytokinin-O-glucosyltransferase 2, putative, expressed
PhHAL.2G097500	46.165	-0.254878	0.0612496	-4.1613	3.16439e-05	0.000103399	Zn-dependent exopeptidases superfamily protein	peptidase, putative, expressed
PhHAL.2G098200	3.36779	-0.413853	0.169354	-2.44372	0.0145366	0.0272051	Tetratricopeptide repeat (TPR)-like superfamily protein	tetratricopeptide-like helical, putative, expressed
PhHAL.2G098400	1.56031	-1.16635	0.322237	-3.61954	0.000295132	0.000800275	receptor kinase 3	serine/threonine-protein kinase receptor precursor, putative, expressed
PhHAL.2G098700	40.1273	0.31305	0.105429	2.9693	0.00298482	0.00652182	DEA(D/H)-box RNA helicase family protein	DEAD-box ATP-dependent RNA helicase, putative, expressed
PhHAL.2G098800	11.7042	-0.44955	0.201173	-2.23464	0.0254407	0.0447035	Subtilisin-like serine endopeptidase family protein	subtilisin-like protease, putative, expressed
PhHAL.2G099000	2761	-0.319095	0.0606778	-5.25884	1.4497e-07	6.93285e-07	PGR5-LIKE A	expressed protein
PhHAL.2G099100	7.21837	0.38428	0.148579	2.58637	0.00969917	0.0189025	zinc finger (Ran-binding) family protein	zinc finger family protein, putative, expressed
PhHAL.2G099400	15.8221	0.816119	0.263612	3.09591	0.0019621	0.00447702	Uncharacterised protein family (UPF0497)	membrane associated DUF588 domain containing protein, putative, expressed
PhHAL.2G099500	12.8752	0.766692	0.132364	5.79229	6.94341e-09	4.04614e-08	Transmembrane protein 97, predicted	expressed protein
PhHAL.2G099600	1.66794	1.79485	0.311814	5.75617	8.6043e-09	4.93977e-08	Transmembrane protein 97, predicted	expressed protein
PhHAL.2G100200	210.683	0.228633	0.0535676	4.26812	1.97123e-05	6.66891e-05	spermidine synthase 1	spermidine synthase, putative, expressed
PhHAL.2G100400	11.8319	0.70617	0.103723	6.80823	9.88085e-12	8.70072e-11	basic pentacysteine1	GAGA-binding protein, putative, expressed
PhHAL.2G100500	51.1857	-0.20294	0.0886463	-2.28932	0.0220607	0.0393691	xylulose kinase-1	expressed protein
PhHAL.2G100600	32.2143	0.383654	0.0903483	4.24639	2.17241e-05	7.29035e-05	calcium-dependent protein kinase 16	CAMK_CAMK_like.32 - CAMK includes calcium/calmodulin depedent protein kinases, expressed
PhHAL.2G100900	18.9947	0.594127	0.113998	5.21172	1.87101e-07	8.79517e-07	Ribosomal protein L2 family	60S ribosomal protein L8, putative, expressed
PhHAL.2G101100	4.47823	-0.478888	0.168681	-2.83901	0.00452535	0.00950047	receptor-like protein kinase-related family protein	TKL_IRAK_DUF26-lf.4 - DUF26 kinases have homology to DUF26 containing loci, expressed
PhHAL.2G102000	8.36394	0.800805	0.130988	6.11359	9.7412e-10	6.48353e-09	poly(ADP-ribose) polymerase 2	poly synthetase 1, putative, expressed
PhHAL.2G102500	27.6853	0.655377	0.118151	5.54696	2.90682e-08	1.54186e-07	Galactosyl transferase GMA12/MNN10 family protein	expressed protein
PhHAL.2G102600	48.362	0.24326	0.094132	2.58424	0.00975925	0.019005	#N/A	expressed protein
PhHAL.2G102700	71.3549	0.574034	0.0584011	9.82915	8.43243e-23	2.15182e-21	#N/A	expressed protein
PhHAL.2G103100	16.6908	0.390375	0.087489	4.46199	8.1201e-06	2.94244e-05	BTB/POZ domain with WD40/YVTN repeat-like protein	B4-BTB4 - Bric-a-Brac, Tramtrack, Broad Complex BTB domain with B4 subfamily conserved sequence, expressed
PhHAL.2G103500	3.44957	-0.473027	0.165996	-2.84962	0.00437715	0.00922447	UDP-Glycosyltransferase superfamily protein	sterol 3-beta-glucosyltransferase, putative, expressed
PhHAL.2G103700	5.38303	-0.678103	0.209809	-3.232	0.00122927	0.00293634	AMP-dependent synthetase and ligase family protein	AMP-binding enzyme, putative, expressed
PhHAL.2G104000	11.0322	-1.04481	0.174883	-5.97434	2.31026e-09	1.45995e-08	RNA polymerase I subunit 43	DNA-directed RNA polymerase subunit, putative, expressed
PhHAL.2G104200	85.0259	-0.447766	0.0878225	-5.09853	3.42303e-07	1.54891e-06	heteroglycan glucosidase 1	glycosyl hydrolase, family 31, putative, expressed
PhHAL.2G104500	6.29142	0.946902	0.317282	2.98442	0.00284121	0.0062349	AWPM-19-like family protein	AWPM-19-like membrane family protein, putative, expressed
PhHAL.2G105100	55.5274	0.592961	0.178401	3.32376	0.00088812	0.00218145	cellulose synthase 6	CESA3 - cellulose synthase, expressed
PhHAL.2G105900	140.953	0.258936	0.10618	2.43866	0.0147417	0.0275613	Major facilitator superfamily protein	integral membrane transporter family protein, putative, expressed
PhHAL.2G106000	7.6302	0.562899	0.164919	3.41318	0.00064209	0.00162722	#N/A	transposon protein, putative, Pong sub-class, expressed
PhHAL.2G106400	2.08291	2.13374	0.342611	6.22789	4.72748e-10	3.32591e-09	#N/A	#N/A
PhHAL.2G106800	11115.9	-0.16698	0.0640118	-2.60858	0.00909178	0.017843	photosystem I subunit E-2	photosystem I reaction center subunit IV A, chloroplast precursor, putative, expressed
PhHAL.2G106900	1.88359	-0.925109	0.309487	-2.98917	0.00279739	0.00614738	Transducin/WD40 repeat-like superfamily protein	WD domain, G-beta repeat domain containing protein, expressed
PhHAL.2G107000	0.840687	2.29193	0.450111	5.09192	3.54451e-07	1.60041e-06	#N/A	#N/A
PhHAL.2G107100	44.1805	0.755809	0.0678091	11.1461	7.47791e-29	2.91592e-27	SU(VAR)3-9 homolog 2	histone-lysine N-methyltransferase, putative, expressed
PhHAL.2G107800	170.862	0.528576	0.104668	5.05004	4.41724e-07	1.96298e-06	60S acidic ribosomal protein family	60S acidic ribosomal protein, putative, expressed
PhHAL.2G108200	5.13536	1.5274	0.237392	6.43406	1.24243e-10	9.49309e-10	YUCCA 9	flavin monooxygenase, putative, expressed
PhHAL.2G108600	35.0261	0.659939	0.0907086	7.27537	3.45469e-13	3.5938e-12	TLD-domain containing nucleolar protein	TLD family protein, putative, expressed
PhHAL.2G108800	73.9635	-0.33197	0.0738814	-4.49328	7.01337e-06	2.5678e-05	serine carboxypeptidase-like 19	OsSCP56 - Putative Serine Carboxypeptidase homologue, expressed
PhHAL.2G108900	119.769	0.231126	0.0500391	4.61891	3.85755e-06	1.47267e-05	phosphate starvation response 1	myb-like DNA-binding domain containing protein, expressed
PhHAL.2G109100	1.277	-0.933195	0.271664	-3.43511	0.000592322	0.00151233	RNA-binding KH domain-containing protein	expressed protein
PhHAL.2G109600	31.2339	0.313266	0.0907539	3.45182	0.000556816	0.00143103	Beta-glucosidase, GBA2 type family protein	non-lysosomal glucosylceramidase, putative, expressed
PhHAL.2G110300	81.9216	-0.15407	0.0497574	-3.09643	0.00195868	0.00447104	XB3 ortholog 5 in Arabidopsis thaliana	ankyrin repeat domain containing protein, expressed
PhHAL.2G110700	6.73511	0.419323	0.160574	2.6114	0.00901719	0.0177151	3\'-5\' exonuclease domain-containing protein	expressed protein
PhHAL.2G111900	23.1786	-0.647251	0.130287	-4.96787	6.76938e-07	2.92684e-06	ATP synthase D chain, mitochondrial	expressed protein
PhHAL.2G112000	18.1822	-1.35537	0.144679	-9.36811	7.38438e-21	1.60488e-19	plasma membrane intrinsic protein 2	aquaporin protein, putative, expressed
PhHAL.2G112100	56.485	-1.0069	0.147714	-6.81657	9.32428e-12	8.24546e-11	plasma membrane intrinsic protein 2	aquaporin protein, putative, expressed
PhHAL.2G112300	9.56312	2.44217	0.384556	6.35062	2.14452e-10	1.58294e-09	Peroxidase superfamily protein	peroxidase precursor, putative, expressed
PhHAL.2G112400	27.4475	-0.675568	0.165019	-4.09389	4.24197e-05	0.000135633	#N/A	EMB1303, putative, expressed
PhHAL.2G112600	116.325	0.21357	0.0921677	2.31718	0.0204937	0.0368816	ORMDL family protein	ORM1, putative, expressed
PhHAL.2G112800	2.4128	-0.725683	0.223322	-3.24949	0.00115613	0.00277506	#N/A	kinesin-like protein, identical, putative, expressed
PhHAL.2G112900	46.747	0.491213	0.0817194	6.01097	1.84415e-09	1.18051e-08	Prefoldin chaperone subunit family protein	expressed protein
PhHAL.2G113000	2.10489	1.96934	0.285733	6.89224	5.49192e-12	5.01004e-11	#N/A	#N/A
PhHAL.2G113300	46.9947	0.220846	0.0485393	4.54984	5.36877e-06	2.00471e-05	RNA-binding (RRM/RBD/RNP motifs) family protein	RNA recognition motif containing protein, expressed
PhHAL.2G113400	14.1445	-1.22206	0.386145	-3.16477	0.00155205	0.00362293	#N/A	transposon protein, putative, CACTA, En/Spm sub-class, expressed
PhHAL.2G114300	6.85362	-1.78994	0.150626	-11.8834	1.44458e-32	7.36262e-31	Protein prenylyltransferase superfamily protein	tetratricopeptide repeat domain containing protein, expressed
PhHAL.2G114400	86.8357	-0.26149	0.0535985	-4.87869	1.06794e-06	4.47304e-06	Prolyl oligopeptidase family protein	OsPOP1 - Putative Prolyl Oligopeptidase homologue, expressed
PhHAL.2G114600	61.8958	-0.115864	0.0409178	-2.83163	0.00463121	0.00970319	LUC7 N_terminus domain-containing protein	RNA-binding protein Luc7-like, putative, expressed
PhHAL.2G114800	15.246	0.211089	0.0871993	2.42077	0.0154879	0.0288122	glycosyl hydrolase family 10 protein / carbohydrate-binding domain-containing protein	glycosyl hydrolase family 10 protein, putative, expressed
PhHAL.2G115000	2.31027	-0.482669	0.174397	-2.76764	0.00564636	0.0116198	DNAJ heat shock N-terminal domain-containing protein	dnaJ domain containing protein, expressed
PhHAL.2G115100	12.2022	-0.402309	0.083278	-4.83092	1.35902e-06	5.58619e-06	#N/A	atuA, putative, expressed
PhHAL.2G115200	1.23632	1.44686	0.303236	4.77138	1.8297e-06	7.39909e-06	glycosyl hydrolase family 10 protein / carbohydrate-binding domain-containing protein	glycosyl hydrolase family 10 protein, putative, expressed
PhHAL.2G115300	60.7129	-0.501186	0.0632075	-7.92922	2.20522e-15	2.91892e-14	#N/A	atuA, putative, expressed
PhHAL.2G115900	2.29378	1.21318	0.217165	5.58644	2.31777e-08	1.24884e-07	CAAX amino terminal protease family protein	CAAX amino terminal protease family protein, putative, expressed
PhHAL.2G116300	512.721	-0.35443	0.0447086	-7.92756	2.23497e-15	2.95413e-14	Regulator of chromosome condensation (RCC1) family protein	Regulator of chromosome condensation domain containing protein, expressed
PhHAL.2G116400	0.946159	1.17058	0.381586	3.06766	0.00215744	0.00486767	WRKY family transcription factor	WRKY115, expressed
PhHAL.2G116900	1.91312	0.479765	0.214604	2.23558	0.025379	0.0446118	Thioesterase superfamily protein	thioesterase family protein, putative, expressed
PhHAL.2G117000	91.1485	0.299588	0.0689322	4.34612	1.38566e-05	4.8227e-05	Thioesterase superfamily protein	thioesterase family protein, putative, expressed
PhHAL.2G117300	16.3503	0.438409	0.110491	3.96782	7.25331e-05	0.000221605	copper ion binding	expressed protein
PhHAL.2G118100	84.1562	-0.558386	0.0730636	-7.64248	2.13083e-14	2.56027e-13	non-intrinsic ABC protein 8	ABC transporter, ATP-binding protein, putative, expressed
PhHAL.2G119100	183.169	-0.159537	0.0706747	-2.25735	0.0239862	0.042414	glycine-rich RNA-binding protein 3	RNA recognition motif containing protein, expressed
PhHAL.2G119300	50.8531	0.974812	0.116414	8.3737	5.58389e-17	8.61987e-16	senescence-associated gene 12	thiol protease SEN102 precursor, putative, expressed
PhHAL.2G119400	232.217	0.158471	0.0590161	2.68521	0.00724838	0.0145651	K+ uptake permease 11	potassium transporter, putative, expressed
PhHAL.2G119800	38.8836	-0.294347	0.0760442	-3.87074	0.000108504	0.00032135	DHHC-type zinc finger family protein	zinc finger family protein, putative, expressed
PhHAL.2G120100	6.25271	-1.29155	0.229455	-5.62877	1.81503e-08	9.93656e-08	DCD (Development and Cell Death) domain protein	N-rich protein, putative, expressed
PhHAL.2G120200	75.583	0.878146	0.0706544	12.4288	1.8246e-35	1.11837e-33	Calcineurin-like metallo-phosphoesterase superfamily protein	Ser/Thr protein phosphatase family protein, putative, expressed
PhHAL.2G120700	7.51707	-0.390682	0.0907097	-4.30694	1.65527e-05	5.683e-05	mannosyltransferase family protein	GPI mannosyltransferase 1, putative, expressed
PhHAL.2G120800	33.2512	-0.502653	0.0668838	-7.51531	5.67782e-14	6.43852e-13	non-intrinsic ABC protein 11	ABC transporter, ATP-binding protein, putative, expressed
PhHAL.2G121700	168.057	0.190501	0.0434926	4.38008	1.18634e-05	4.17388e-05	#N/A	expressed protein
PhHAL.2G121900	106.983	0.237915	0.0638054	3.72875	0.000192431	0.00054266	Ergosterol biosynthesis ERG4/ERG24 family	delta14-sterol reductase, putative, expressed
PhHAL.2G122100	1.2645	0.95082	0.334582	2.84181	0.00448576	0.00943006	#N/A	#N/A
PhHAL.2G122200	2.5577	1.91048	0.308174	6.19935	5.66974e-10	3.92549e-09	#N/A	expressed protein
PhHAL.2G122300	35.0302	-0.18303	0.0507665	-3.60533	0.000311757	0.000840615	PCF11P-similar protein 4	ZOS9-20 - C2H2 zinc finger protein, expressed
PhHAL.2G122400	10.663	-0.435928	0.103436	-4.21447	2.50365e-05	8.32008e-05	Protein kinase superfamily protein	CTR1-like protein kinase, putative, expressed
PhHAL.2G123500	716.414	-0.182502	0.0676682	-2.69702	0.00699628	0.0141114	NAD(P)-linked oxidoreductase superfamily protein	oxidoreductase, aldo/keto reductase family protein, putative, expressed
PhHAL.2G124500	5.73443	-0.601332	0.15874	-3.78815	0.000151775	0.000436841	nuclear factor Y, subunit B11	histone-like transcription factor and archaeal histone, putative, expressed
PhHAL.2G124600	231.575	0.344629	0.0880605	3.91355	9.09505e-05	0.000272457	Ubiquitin supergroup;Ribosomal protein L40e	ubiquitin fusion protein, putative, expressed
PhHAL.2G125100	99.6583	0.354274	0.0936789	3.78179	0.000155703	0.000447155	Ribosomal protein S25 family protein	40S ribosomal protein S25, putative, expressed
PhHAL.2G125200	319.037	0.145358	0.0497615	2.9211	0.003488	0.00751791	copper ion binding	expressed protein
PhHAL.2G125300	1.57013	-1.13411	0.470874	-2.40852	0.0160175	0.029648	chlorophyllase 1	chlorophyllase-2, chloroplast precursor, putative, expressed
PhHAL.2G125700	10.6684	-0.395588	0.100378	-3.941	8.11432e-05	0.000245155	alpha/beta-Hydrolases superfamily protein	calmodulin-binding heat-shock protein, putative, expressed
PhHAL.2G125800	18.7771	-0.331114	0.127732	-2.59227	0.00953461	0.0186145	cleavage and polyadenylation specificity factor 100	metallo-beta-lactamase, putative, expressed
PhHAL.2G125900	18.4356	0.383169	0.0799519	4.79249	1.64723e-06	6.70911e-06	#N/A	expressed protein
PhHAL.2G126900	61.1585	-0.449039	0.15215	-2.95129	0.00316448	0.00688071	U-box domain-containing protein kinase family protein	protein kinase family protein, putative, expressed
PhHAL.2G127000	7.28363	-0.456923	0.115868	-3.94347	8.03114e-05	0.000242955	C2H2-like zinc finger protein	ZOS9-21 - C2H2 zinc finger protein, expressed
PhHAL.2G127100	76.5065	-0.197112	0.0784952	-2.51114	0.0120343	0.0229479	NAD(P)-binding Rossmann-fold superfamily protein	oxidoreductase, short chain dehydrogenase/reductase family domain containing family, expressed
PhHAL.2G127200	313.975	0.552096	0.0926942	5.9561	2.58335e-09	1.62141e-08	Major facilitator superfamily protein	transporter, major facilitator family, putative, expressed
PhHAL.2G127500	12.1839	1.63438	0.121126	13.4933	1.71372e-41	1.495e-39	Nucleotidyltransferase family protein	expressed protein
PhHAL.2G128600	12.6761	-0.253994	0.0845595	-3.00373	0.00266691	0.00588753	#N/A	expressed protein
PhHAL.2G128900	7.91881	0.589034	0.160331	3.67385	0.000238922	0.000660556	#N/A	expressed protein
PhHAL.2G130900	39.904	0.615206	0.152332	4.03859	5.37727e-05	0.000168571	Calcium-dependent lipid-binding (CaLB domain) family protein	C2 domain containing protein, putative, expressed
PhHAL.2G134200	8.21781	0.410848	0.130016	3.15998	0.00157778	0.00367933	#N/A	expressed protein
PhHAL.2G134600	10.3044	-1.06712	0.110704	-9.63936	5.45276e-22	1.30308e-20	Pollen Ole e 1 allergen and extensin family protein	POEI23 - Pollen Ole e I allergen and extensin family protein precursor, expressed
PhHAL.2G134800	99.3738	0.164739	0.0482842	3.41185	0.00064523	0.00163363	RUB1 conjugating enzyme 1	ubiquitin-conjugating enzyme, putative, expressed
PhHAL.2G135100	8.96821	0.366966	0.0993124	3.69507	0.000219828	0.000613099	Pseudouridine synthase family protein	RNA pseudouridine synthase, putative, expressed
PhHAL.2G135600	4.21123	1.13165	0.179928	6.28949	3.18516e-10	2.29773e-09	homolog of RAD51 D	DNA repair protein RAD51 homolog 4, putative, expressed
PhHAL.2G136000	145.469	0.499463	0.116839	4.27481	1.91297e-05	6.48703e-05	cytochrome P450, family 76, subfamily C, polypeptide 4	cytochrome P450, putative, expressed
PhHAL.2G137000	184.993	-0.995125	0.211	-4.71623	2.40256e-06	9.52692e-06	#N/A	expressed protein
PhHAL.2G137100	18.5378	-0.51696	0.0797912	-6.47892	9.2384e-11	7.19881e-10	#N/A	expressed protein
PhHAL.2G137500	1.33782	-0.846892	0.273419	-3.09741	0.00195219	0.00445876	Class II aminoacyl-tRNA and biotin synthetases superfamily protein	tRNA synthetases class II domain containing protein, expressed
PhHAL.2G137600	4146.47	0.123579	0.0481738	2.56528	0.0103091	0.0199523	sodium:hydrogen antiporter 1	Citrate transporter protein, putative, expressed
PhHAL.2G137700	22.3002	-0.402842	0.119915	-3.3594	0.00078112	0.00193946	#N/A	#N/A
PhHAL.2G138700	4.29786	-0.771915	0.135247	-5.70743	1.14696e-08	6.47961e-08	#N/A	expressed protein
PhHAL.2G139000	0.86372	-1.74071	0.288452	-6.03466	1.59299e-09	1.0278e-08	#N/A	#N/A
PhHAL.2G140100	6.43284	0.375697	0.111397	3.37261	0.000744605	0.00185765	Pentatricopeptide repeat (PPR) superfamily protein	PPR repeat containing protein, putative, expressed
PhHAL.2G140400	2.30838	0.616586	0.256256	2.40613	0.0161226	0.0298191	protein arginine methyltransferase 3	ZOS7-13 - C2H2 zinc finger protein, expressed
PhHAL.2G141700	3.30199	-0.960345	0.190054	-5.05302	4.34883e-07	1.93607e-06	Protein of unknown function (DUF3223)	DCL, chloroplast precursor, putative, expressed
PhHAL.2G142200	26.2057	1.02085	0.0888641	11.4878	1.51962e-30	6.83501e-29	#N/A	expressed protein
PhHAL.2G142400	74.5822	-0.767262	0.0696136	-11.0217	3.0027e-28	1.11522e-26	myo-inositol polyphosphate 5-phosphatase 2	expressed protein
PhHAL.2G142600	20.1352	0.605892	0.102523	5.9098	3.42513e-09	2.10767e-08	Ribosomal protein L2 family	60S ribosomal protein L8, putative, expressed
PhHAL.2G143400	43.2584	0.641508	0.11496	5.58026	2.40165e-08	1.29181e-07	MUTL protein homolog 3	expressed protein
PhHAL.2G143600	75.0849	0.252646	0.0793278	3.18483	0.0014484	0.00340342	calmodulin-binding receptor-like cytoplasmic kinase 3	wall-associated receptor kinase-like 20 precursor, putative, expressed
PhHAL.2G147100	35.5189	-1.15412	0.130887	-8.81766	1.16874e-18	2.0778e-17	DNA/RNA polymerases superfamily protein	DNA-directed RNA polymerase 1B, mitochondrial precursor, putative, expressed
PhHAL.2G147200	1.12139	-1.33227	0.315861	-4.21791	2.46575e-05	8.2072e-05	#N/A	#N/A
PhHAL.2G147900	150.088	0.626738	0.0675846	9.27339	1.80327e-20	3.80452e-19	AMP-dependent synthetase and ligase family protein	acyl-CoA synthetase protein, putative, expressed
PhHAL.2G148700	1.88173	1.63418	0.312203	5.23434	1.65571e-07	7.84403e-07	#N/A	#N/A
PhHAL.2G148800	6.16197	-3.60874	0.263274	-13.7072	9.19515e-43	8.49578e-41	Aldolase-type TIM barrel family protein	indole-3-glycerol phosphate synthase, chloroplast precursor, putative, expressed
PhHAL.2G150000	2.23683	2.26547	0.268859	8.42624	3.56957e-17	5.58855e-16	#N/A	#N/A
PhHAL.2G150100	350.646	-0.623285	0.0624863	-9.97475	1.96602e-23	5.22303e-22	Sec14p-like phosphatidylinositol transfer family protein	CRAL/TRIO domain containing protein, expressed
PhHAL.2G151500	1.15496	-0.6817	0.295469	-2.30718	0.0210449	0.0377649	Ribosomal protein L19 family protein	50S ribosomal protein L19, chloroplast precursor, putative, expressed
PhHAL.2G154600	1.99098	1.27527	0.336697	3.78757	0.000152127	0.00043762	white-brown complex homolog protein 11	white-brown complex homolog protein 11, putative, expressed
PhHAL.2G156600	5.70739	-2.54185	0.327701	-7.7566	8.72333e-15	1.08859e-13	#N/A	#N/A
PhHAL.2G159000	5.94103	3.76693	0.272424	13.8275	1.74074e-43	1.66578e-41	#N/A	expressed protein
PhHAL.2G159100	4.69928	2.39366	0.433647	5.51983	3.39321e-08	1.77873e-07	#N/A	expressed protein
PhHAL.2G159200	7.84059	0.377346	0.125874	2.9978	0.00271938	0.00599208	#N/A	#N/A
PhHAL.2G159300	2.12198	-0.572908	0.165326	-3.46533	0.000529591	0.0013663	#N/A	#N/A
PhHAL.2G160900	21.7731	2.33831	0.246638	9.48074	2.52489e-21	5.75417e-20	Galactose oxidase/kelch repeat superfamily protein	kelch repeat protein, putative, expressed
PhHAL.2G161000	83.1795	-0.134611	0.0481576	-2.79521	0.00518653	0.0107692	FRIGIDA-like protein	frigida, putative, expressed
PhHAL.2G163700	458.936	-0.595018	0.0796142	-7.47377	7.7928e-14	8.71047e-13	#N/A	pathogenesis-related Bet v I family protein, putative, expressed
PhHAL.2G164300	31.1457	-0.871418	0.0757967	-11.4968	1.36909e-30	6.18764e-29	2-phosphoglycolate phosphatase 2	4-nitrophenylphosphatase, putative, expressed
PhHAL.2G164800	18.9372	-0.42843	0.096382	-4.44513	8.78395e-06	3.16283e-05	hydrolases, acting on ester bonds	esterase/lipase/thioesterase, putative, expressed
PhHAL.2G164900	19.0109	0.885762	0.102831	8.6138	7.06802e-18	1.17629e-16	Phototropic-responsive NPH3 family protein	BTBN18 - Bric-a-Brac, Tramtrack, Broad Complex BTB domain with non-phototropic hypocotyl 3 NPH3 domain, expressed
PhHAL.2G165000	1.22872	-1.24164	0.273137	-4.54586	5.47122e-06	2.03972e-05	RING/FYVE/PHD zinc finger superfamily protein	expressed protein
PhHAL.2G168500	1.22275	2.31537	0.307051	7.54068	4.6752e-14	5.35663e-13	#N/A	#N/A
PhHAL.2G169300	16.2769	-1.27088	0.225516	-5.63542	1.74628e-08	9.60504e-08	#N/A	#N/A
PhHAL.2G170600	2.02085	1.26965	0.294894	4.30546	1.6664e-05	5.71599e-05	#N/A	#N/A
PhHAL.2G170900	18.7225	0.485542	0.203056	2.39118	0.0167945	0.0309428	#N/A	#N/A
PhHAL.2G171600	27.5131	0.369454	0.0793545	4.65574	3.2282e-06	1.24919e-05	prenylated RAB acceptor 1.H	expressed protein
PhHAL.2G173600	1.86459	-1.70551	0.237415	-7.18367	6.78639e-13	6.8433e-12	DNA/RNA polymerases superfamily protein	expressed protein
PhHAL.2G174000	4.05814	1.24906	0.176047	7.09503	1.29326e-12	1.25876e-11	#N/A	#N/A
PhHAL.2G175200	178.967	-0.535373	0.0368594	-14.5248	8.44466e-48	1.07019e-45	protein phosphatase 2A subunit A2	HEAT repeat family protein, putative, expressed
PhHAL.2G176200	16.0878	-0.505741	0.142249	-3.55532	0.000377512	0.00100278	Calcium-dependent lipid-binding (CaLB domain) family protein	expressed protein
PhHAL.2G177900	24.2711	-0.181271	0.072179	-2.51141	0.012025	0.0229371	Pre-mRNA-splicing factor 3	expressed protein
PhHAL.2G179300	15.9362	2.65665	0.234434	11.3322	9.08758e-30	3.85626e-28	#N/A	#N/A
PhHAL.2G179400	0.999096	3.75541	0.762375	4.92593	8.39586e-07	3.57162e-06	#N/A	#N/A
PhHAL.2G181100	45.3201	1.12483	0.111534	10.085	6.43388e-24	1.78776e-22	P-loop containing nucleoside triphosphate hydrolases superfamily protein	MIM, putative, expressed
PhHAL.2G183100	56.9332	-0.364824	0.064748	-5.63452	1.75543e-08	9.64691e-08	Ubiquitin system component Cue protein	expressed protein
PhHAL.2G183200	4.20255	1.39646	0.186713	7.47917	7.47916e-14	8.36988e-13	#N/A	translation initiation factor IF-2, putative, expressed
PhHAL.2G183800	16.7928	-0.374452	0.0847478	-4.41843	9.94207e-06	3.5485e-05	PLC-like phosphodiesterases superfamily protein	phospholipase C, putative, expressed
PhHAL.2G183900	131.532	-0.245686	0.100377	-2.44763	0.01438	0.0269495	Cystathionine beta-synthase (CBS) family protein	CBS domain containing membrane protein, putative, expressed
PhHAL.2G185400	403.37	-0.183597	0.0659789	-2.78266	0.0053915	0.0111394	poly(A) binding protein 8	polyadenylate-binding protein, putative, expressed
PhHAL.2G185500	8.55112	-1.21042	0.119549	-10.1249	4.28597e-24	1.21984e-22	Nucleolar histone methyltransferase-related protein	expressed protein
PhHAL.2G186000	30.5703	-0.750771	0.0999571	-7.51094	5.87065e-14	6.63712e-13	P-loop containing nucleoside triphosphate hydrolases superfamily protein	kinesin motor domain containing protein, putative, expressed
PhHAL.2G186600	4.74032	-0.597609	0.167455	-3.56877	0.000358662	0.000957316	#N/A	expressed protein
PhHAL.2G188300	446.464	0.14672	0.0630239	2.32801	0.0199117	0.0359273	Protein kinase superfamily protein	ELMO/CED-12 family protein, putative, expressed
PhHAL.2G191300	108.486	-0.137554	0.0421192	-3.26584	0.00109141	0.00263117	Telomerase activating protein Est1	cig3, putative, expressed
PhHAL.2G191400	2.72034	2.04367	0.484953	4.21416	2.50711e-05	8.33008e-05	#N/A	expressed protein
PhHAL.2G192200	39.9253	0.890105	0.0797399	11.1626	6.2145e-29	2.45388e-27	Octicosapeptide/Phox/Bem1p (PB1) domain-containing protein / tetratricopeptide repeat (TPR)-containing protein	cytoskeletal protein, putative, expressed
PhHAL.2G192500	0.943153	-1.11756	0.32994	-3.38715	0.000706228	0.00177086	#N/A	#N/A
PhHAL.2G193500	13.8503	1.29305	0.155197	8.33168	7.97047e-17	1.21343e-15	Protein kinase superfamily protein	cyclin-dependent kinase G-1, putative, expressed
PhHAL.2G193700	50.8805	-0.170558	0.0713085	-2.39183	0.0167645	0.0308966	microfibrillar-associated protein-related	microfibrillar-associated protein 1, putative, expressed
PhHAL.2G194300	4.69383	0.381722	0.152248	2.50724	0.0121678	0.0231755	O-Glycosyl hydrolases family 17 protein	glucan endo-1,3-beta-glucosidase precursor, putative, expressed
PhHAL.2G194400	84.1096	0.294139	0.131664	2.23401	0.0254826	0.0447605	Heavy metal transport/detoxification superfamily protein	heavy metal transport/detoxification protein, putative, expressed
PhHAL.2G195100	5.5215	-4.93527	0.252498	-19.5458	4.47823e-85	3.35975e-82	#N/A	#N/A
PhHAL.2G195900	28.1073	-1.76355	0.0926633	-19.0318	9.30834e-81	5.81957e-78	Mitochondrial import inner membrane translocase subunit Tim17/Tim22/Tim23 family protein	mitochondrial import inner membrane translocase subunit Tim17, putative, expressed
PhHAL.2G196000	146.533	0.50322	0.069851	7.20419	5.83917e-13	5.95214e-12	Rhodanese/Cell cycle control phosphatase superfamily protein	rhodanese-like, putative, expressed
PhHAL.2G196200	5.08278	0.508265	0.15028	3.38211	0.000719321	0.00180056	topoisomerase 6 subunit B	OsTOP6B - Topoisomerase 6 subunit B, expressed
PhHAL.2G196400	4.46215	-0.792492	0.152069	-5.21138	1.87437e-07	8.80875e-07	bZIP transcription factor family protein	transcription factor, putative, expressed
PhHAL.2G196600	2.00721	1.1558	0.276277	4.1835	2.87058e-05	9.454e-05	RING/U-box superfamily protein	zinc finger, C3HC4 type domain containing protein, expressed
PhHAL.2G196700	71.0917	0.791071	0.0954245	8.29002	1.1323e-16	1.70035e-15	Mnd1 family protein	meiotic coiled-coil protein 7, putative, expressed
PhHAL.2G197000	149.042	0.2931	0.0640967	4.57278	4.81285e-06	1.80901e-05	SWAP (Suppressor-of-White-APricot)/surp domain-containing protein / D111/G-patch domain-containing protein	gamma response I protein, putative, expressed
PhHAL.2G197100	18.4035	-0.447846	0.0864615	-5.17972	2.22225e-07	1.03323e-06	RAB GTPase homolog A4C	ras-related protein, putative, expressed
PhHAL.2G197200	5.51368	-1.02193	0.1176	-8.6899	3.6277e-18	6.17433e-17	#N/A	expressed protein
PhHAL.2G198400	152.071	-0.276258	0.0549431	-5.02809	4.95402e-07	2.1827e-06	ENHANCED DOWNY MILDEW 2	EDM2, putative, expressed
PhHAL.2G200100	100.707	0.132993	0.0389409	3.41524	0.000637261	0.00161564	protein phosphatase X 2	Ser/Thr protein phosphatase family protein, putative, expressed
PhHAL.2G202000	59.9822	0.347721	0.0579488	6.00048	1.9673e-09	1.25591e-08	Phosphoglycerate mutase family protein	phosphoglycerate mutase, putative, expressed
PhHAL.2G203300	37.7726	0.328064	0.101916	3.21896	0.00128657	0.00306074	ubiquitin-conjugating enzyme 28	ubiquitin-conjugating enzyme, putative, expressed
PhHAL.2G203600	2.63286	-0.61677	0.239965	-2.57025	0.0101624	0.0196907	FKBP-like peptidyl-prolyl cis-trans isomerase family protein	peptidyl-prolyl cis-trans isomerase, FKBP-type, putative, expressed
PhHAL.2G204000	32.1182	0.488786	0.121473	4.02382	5.7262e-05	0.000178525	aspartate kinase-homoserine dehydrogenase ii	bifunctional aspartokinase/homoserine dehydrogenase, chloroplast precursor, putative, expressed
PhHAL.2G204300	1.32577	0.964919	0.267075	3.61291	0.00030278	0.000818528	UDP-Glycosyltransferase superfamily protein	glycosyl transferase, group 1 domain containing protein, expressed
PhHAL.2G204700	4.11118	4.09757	0.717998	5.70694	1.15022e-08	6.49415e-08	nodulin MtN21 /EamA-like transporter family protein	integral membrane protein DUF6 containing protein, expressed
PhHAL.2G204900	134.352	-0.14335	0.0554774	-2.58394	0.00976786	0.0190166	Chlorophyll A-B binding family protein	chlorophyll A-B binding protein, putative, expressed
PhHAL.2G205100	21.703	-0.286105	0.0837146	-3.41763	0.000631698	0.00160261	Transducin family protein / WD-40 repeat family protein	WD domain, G-beta repeat domain containing protein, expressed
PhHAL.2G206000	120.169	0.146632	0.046112	3.17991	0.00147322	0.00345311	MMS ZWEI homologue 3	ubiquitin-conjugating enzyme, putative, expressed
PhHAL.2G206300	20.3457	-0.291793	0.0830806	-3.51217	0.00044447	0.00116508	Glucose-6-phosphate/phosphate translocator-related	phosphate/phosphate translocator, putative, expressed
PhHAL.2G206500	41.1682	1.81169	0.24522	7.38804	1.49013e-13	1.61461e-12	Terpenoid cyclases/Protein prenyltransferases superfamily protein	ent-kaurene synthase, chloroplast precursor, putative, expressed
PhHAL.2G206800	67.6433	0.622251	0.204442	3.04366	0.0023372	0.00522051	ytochrome p450, family 71, subfamily B, polypeptide 11	cytochrome P450, putative, expressed
PhHAL.2G207300	26.9062	-0.856183	0.240933	-3.55362	0.000379972	0.00100874	#N/A	DNA ligase, putative, expressed
PhHAL.2G208100	1.96972	-1.13926	0.309585	-3.67997	0.000233258	0.000646614	Amino acid kinase family protein	amino acid kinase, putative, expressed
PhHAL.2G208200	7.37748	0.448045	0.146943	3.0491	0.00229527	0.00513785	#N/A	expressed protein
PhHAL.2G208500	15.1116	0.462894	0.103761	4.46115	8.15228e-06	2.95353e-05	Transducin/WD40 repeat-like superfamily protein	WD domain, G-beta repeat domain containing protein, expressed
PhHAL.2G208900	7.03941	0.256268	0.111819	2.2918	0.021917	0.0391313	RNA recognition motif (RRM)-containing protein	RNA recognition motif containing protein, expressed
PhHAL.2G209200	16.1625	-0.50627	0.0802085	-6.31192	2.75597e-10	2.00113e-09	Homeodomain-like superfamily protein	Myb-like DNA-binding domain containing protein, putative, expressed
PhHAL.2G209300	87.1773	-0.194185	0.0529363	-3.66828	0.000244186	0.000673523	myb-like HTH transcriptional regulator family protein	Myb-like DNA-binding domain containing protein, putative, expressed
PhHAL.2G209500	2.291	-1.03424	0.27741	-3.72821	0.000192841	0.000543735	#N/A	#N/A
PhHAL.2G210400	42.8294	-0.30566	0.0554035	-5.51697	3.44893e-08	1.80643e-07	TBP-associated factor 15	zinc finger Ran-binding domain-containing protein 2, putative, expressed
PhHAL.2G210600	2.33392	2.66579	0.301646	8.83747	9.79066e-19	1.75894e-17	conserved peptide upstream open reading frame 2	#N/A
PhHAL.2G210700	19.9396	-0.344056	0.114529	-3.00408	0.00266383	0.00588212	basic leucine-zipper 44	expressed protein
PhHAL.2G211000	2.45692	-3.06844	0.29599	-10.3667	3.51449e-25	1.08417e-23	Thiolase family protein	acetyl-CoA acetyltransferase, cytosolic, putative, expressed
PhHAL.2G211200	2.58214	1.21228	0.532167	2.278	0.0227265	0.0404281	#N/A	expressed protein
PhHAL.2G212900	1.53387	1.01639	0.310988	3.26827	0.00108208	0.00261104	GDSL-like Lipase/Acylhydrolase superfamily protein	GDSL-like lipase/acylhydrolase, putative, expressed
PhHAL.2G213000	13.3025	0.583641	0.155098	3.76305	0.000167855	0.000479337	chlororespiratory reduction 3	expressed protein
PhHAL.2G213100	9.58115	0.642352	0.211479	3.03743	0.00238605	0.00532392	#N/A	#N/A
PhHAL.2G213200	55.0381	-0.1141	0.0495981	-2.30049	0.0214202	0.0383393	phytochrome and flowering time regulatory protein (PFT1)	PFT1, putative, expressed
PhHAL.2G213300	26.5032	0.40461	0.0626573	6.4575	1.06447e-10	8.21277e-10	VEFS-Box of polycomb protein	ZOS9-03 - C2H2 zinc finger protein, expressed
PhHAL.2G214200	11.409	-0.396894	0.0926146	-4.28544	1.82381e-05	6.20374e-05	histone-lysine N-methyltransferase ASHH3	SET domain containing protein, expressed
PhHAL.2G215700	3.44692	-1.28313	0.299312	-4.28694	1.81149e-05	6.1663e-05	#N/A	expressed protein
PhHAL.2G215900	5.66407	1.00601	0.200333	5.0217	5.12156e-07	2.24965e-06	Leucine-rich repeat protein kinase family protein	receptor kinase, putative, expressed
PhHAL.2G216300	17.6582	-0.338158	0.0759055	-4.45499	8.38978e-06	3.03079e-05	Integrase-type DNA-binding superfamily protein	AP2 domain containing protein, expressed
PhHAL.2G216600	2.16163	-2.27206	0.502521	-4.52133	6.1453e-06	2.27519e-05	#N/A	expressed protein
PhHAL.2G217000	6.35111	1.47544	0.268394	5.4973	3.8565e-08	2.00868e-07	Protein kinase superfamily protein	cysteine-rich receptor-like protein kinase 6 precursor, putative, expressed
PhHAL.2G217700	4.51552	4.24052	0.548123	7.73644	1.02238e-14	1.2674e-13	Integrase-type DNA-binding superfamily protein	AP2 domain containing protein, expressed
PhHAL.2G217800	80.0952	-0.332009	0.0469022	-7.07877	1.45445e-12	1.40616e-11	sequence-specific DNA binding transcription factors;sequence-specific DNA binding	retrotransposon protein, putative, unclassified, expressed
PhHAL.2G218300	134.934	-0.192385	0.0693642	-2.77356	0.00554471	0.011432	golgi nucleotide sugar transporter 4	integral membrane protein, putative, expressed
PhHAL.2G218700	69.6777	-1.04926	0.108141	-9.70271	2.93606e-22	7.15177e-21	ubiquitin-conjugating enzyme 36	ubiquitin-conjugating enzyme, putative, expressed
PhHAL.2G220200	14.6665	1.197	0.250962	4.76966	1.84539e-06	7.4515e-06	#N/A	transposon protein, putative, CACTA, En/Spm sub-class, expressed
PhHAL.2G220500	9.2279	0.517577	0.155485	3.32878	0.000872257	0.00214474	sugar transporter 14	transporter family protein, putative, expressed
PhHAL.2G220900	6.9981	0.636678	0.187016	3.4044	0.000663106	0.00167369	UDP-D-glucose/UDP-D-galactose 4-epimerase 5	NAD dependent epimerase/dehydratase family protein, putative, expressed
PhHAL.2G221000	91.6542	-0.116907	0.0393086	-2.97409	0.00293855	0.00642822	RING/U-box superfamily protein	zinc finger family protein, putative, expressed
PhHAL.2G221300	2.13399	1.56932	0.307358	5.10584	3.29333e-07	1.49491e-06	#N/A	#N/A
PhHAL.2G223100	11.8101	1.04464	0.245393	4.25703	2.07162e-05	6.98838e-05	Galactose mutarotase-like superfamily protein	aldose 1-epimerase, putative, expressed
PhHAL.2G223400	72.4172	1.02781	0.139456	7.37014	1.7045e-13	1.83312e-12	LRR and NB-ARC domains-containing disease resistance protein	disease resistance protein RGA2, putative, expressed
PhHAL.2G223500	73.447	1.15505	0.128194	9.01011	2.05841e-19	3.95568e-18	protein kinase 1B	Leucine Rich Repeat family protein, expressed
PhHAL.2G224700	48.4279	0.837431	0.138776	6.03439	1.5956e-09	1.02913e-08	#N/A	hydroxyproline-rich glycoprotein family protein, putative, expressed
PhHAL.2G224900	15.7971	-2.00203	0.176526	-11.3413	8.19194e-30	3.50795e-28	pleiotropic drug resistance 12	pleiotropic drug resistance protein, putative, expressed
PhHAL.2G225200	11.7183	1.03761	0.210177	4.93682	7.94068e-07	3.39073e-06	WRKY DNA-binding protein 46	WRKY74, expressed
PhHAL.2G225700	36.3584	-0.260953	0.100225	-2.60368	0.00922297	0.0180683	Fatty acid/sphingolipid desaturase	desaturase/cytochrome b5 protein, putative, expressed
PhHAL.2G225800	8.8679	0.811985	0.231052	3.5143	0.000440917	0.00115678	#N/A	#N/A
PhHAL.2G226100	213.471	0.112096	0.048091	2.33092	0.0197574	0.0356798	nitrogen fixation S (NIFS)-like 1	cysteine desulfurase 1, mitochondrial precursor, putative, expressed
PhHAL.2G226200	16.7208	0.578848	0.169004	3.42506	0.000614667	0.00156406	Concanavalin A-like lectin protein kinase family protein	protein kinase, putative, expressed
PhHAL.2G226700	30.4117	0.257907	0.0777412	3.3175	0.00090827	0.00222483	#N/A	expressed protein
PhHAL.2G227400	548.071	0.297257	0.116684	2.54754	0.0108484	0.0208841	Sulfite exporter TauE/SafE family protein	membrane protein, putative, expressed
PhHAL.2G227800	9.41771	0.358609	0.157645	2.27479	0.0229184	0.0407286	Leucine-rich repeat transmembrane protein kinase	receptor-like protein kinase 2, putative, expressed
PhHAL.2G228000	3.77159	-0.575455	0.143606	-4.00719	6.14463e-05	0.000190462	NAD(H) kinase 3	NAD kinase, putative, expressed
PhHAL.2G228100	5.12205	-1.36748	0.308905	-4.42686	9.56129e-06	3.42105e-05	proton pump interactor 1	proton pump interactor, putative, expressed
PhHAL.2G228900	42.0085	0.299059	0.0613405	4.87538	1.08597e-06	4.54148e-06	Protein of unknown function (DUF810)	expressed protein
PhHAL.2G229700	7.48737	-0.764972	0.144973	-5.27664	1.31571e-07	6.32757e-07	histone acetyltransferase of the GNAT family 2	acetyltransferase type B catalytic subunit, putative, expressed
PhHAL.2G230800	86.892	-0.444506	0.0504501	-8.81081	1.24249e-18	2.20266e-17	Uncharacterised conserved protein UCP009193	holocarboxylase synthetase, putative, expressed
PhHAL.2G231300	4.45846	0.330537	0.128873	2.56483	0.0103226	0.0199743	ABC2 homolog 6	ABC transporter, ATP-binding protein, putative, expressed
PhHAL.2G231400	34.9556	-0.208202	0.0723788	-2.87656	0.00402033	0.00853678	Protein kinase superfamily protein	protein kinase domain containing protein, expressed
PhHAL.2G231500	4.72785	1.71914	0.20986	8.19185	2.57234e-16	3.71701e-15	SPFH/Band 7/PHB domain-containing membrane-associated protein family	hypersensitive-induced response protein, putative, expressed
PhHAL.2G231800	65.7605	-0.280124	0.0806938	-3.47145	0.000517661	0.00133902	#N/A	#N/A
PhHAL.2G231900	146.773	0.291838	0.0683122	4.27212	1.93624e-05	6.55526e-05	voltage dependent anion channel 1	isochorismate synthase 1, chloroplast precursor, putative, expressed
PhHAL.2G232000	28.6381	0.446229	0.127642	3.49594	0.0004724	0.001233	isochorismate synthase 2	isochorismate synthase 1, chloroplast precursor, putative, expressed
PhHAL.2G232300	6.68027	1.0221	0.174459	5.85865	4.66651e-09	2.79812e-08	#N/A	expressed protein
PhHAL.2G232400	298.348	-0.28922	0.0961764	-3.00719	0.00263676	0.00582991	aminopeptidase M1	puromycin-sensitive aminopeptidase, putative, expressed
PhHAL.2G232900	50.0628	-0.276433	0.0852145	-3.24396	0.0011788	0.0028273	SU(VAR)3-9 homolog 5	histone-lysine N-methyltransferase, putative, expressed
PhHAL.2G233200	54.7326	0.332903	0.104953	3.17194	0.00151425	0.00354219	#N/A	expressed protein
PhHAL.2G233400	112.882	-0.142321	0.0458277	-3.10557	0.00189914	0.00435031	#N/A	expressed protein
PhHAL.2G233500	21.5342	0.793904	0.0889258	8.9277	4.34938e-19	8.09295e-18	Metallo-hydrolase/oxidoreductase superfamily protein	metallo-beta-lactamase family protein, putative, expressed
PhHAL.2G234800	698.673	-0.183624	0.0740207	-2.48071	0.0131121	0.0247864	Protein of unknown function (DUF581)	DUF581 domain containing protein, expressed
PhHAL.2G236100	380.093	-0.441245	0.0774457	-5.69747	1.21598e-08	6.8439e-08	Integrase-type DNA-binding superfamily protein	ethylene-responsive transcription factor, putative, expressed
PhHAL.2G237200	7.9606	0.351188	0.121667	2.88646	0.00389596	0.00830089	Thioredoxin superfamily protein	SCO1 protein homolog, mitochondrial precursor, putative, expressed
PhHAL.2G237600	7.45605	0.564519	0.142922	3.94982	7.82084e-05	0.000237364	VQ motif-containing protein	VQ domain containing protein, putative, expressed
PhHAL.2G237700	24.0587	-0.409915	0.127989	-3.20272	0.00136135	0.00322077	Major facilitator superfamily protein	transporter, putative, expressed
PhHAL.2G238600	8.16564	1.33094	0.212909	6.25121	4.07275e-10	2.89857e-09	#N/A	#N/A
PhHAL.2G239600	108.515	-0.231309	0.0627917	-3.68376	0.000229823	0.000638034	Uncharacterised protein family (UPF0041)	UPF0041 domain containing protein, putative, expressed
PhHAL.2G239900	52.7425	0.650368	0.143357	4.53672	5.71368e-06	2.12504e-05	#N/A	#N/A
PhHAL.2G240000	2.91335	0.609048	0.173542	3.50951	0.00044893	0.00117567	#N/A	expressed protein
PhHAL.2G240200	272.671	0.155566	0.0428568	3.62989	0.000283537	0.000771511	heat shock factor binding protein	heat shock factor-binding protein 1, putative, expressed
PhHAL.2G241100	3.32168	0.953814	0.257161	3.70901	0.00020807	0.00058308	conserved telomere maintenance component 1	expressed protein
PhHAL.2G241200	26.6239	-0.850584	0.216667	-3.92577	8.6451e-05	0.000259852	#N/A	#N/A
PhHAL.2G241700	5.51278	-0.81349	0.370309	-2.19679	0.0280354	0.0487714	#N/A	expressed protein
PhHAL.2G242100	36.6557	-0.288628	0.103572	-2.78673	0.00532435	0.0110164	trehalose-phosphatase/synthase 9	trehalose-6-phosphate synthase, putative, expressed
PhHAL.2G242200	68.0981	-0.655353	0.0815694	-8.0343	9.41149e-16	1.28848e-14	Potassium transporter family protein	potassium transporter, putative, expressed
PhHAL.2G242600	2.05806	1.37435	0.283648	4.84529	1.2643e-06	5.22087e-06	UDP-Glycosyltransferase superfamily protein	cytokinin-O-glucosyltransferase 1, putative, expressed
PhHAL.2G242700	49.1058	0.510993	0.102878	4.96699	6.80015e-07	2.93947e-06	homeobox 1	homeobox associated leucine zipper, putative, expressed
PhHAL.2G243300	27.3096	0.305811	0.0914173	3.34522	0.000822163	0.00203329	acyl-activating enzyme 17	AMP-binding enzyme, putative, expressed
PhHAL.2G243500	41.1964	-0.175291	0.074127	-2.36473	0.018043	0.0329229	Protein of unknown function (DUF3353)	expressed protein
PhHAL.2G243900	10.7615	0.456337	0.139649	3.26775	0.00108408	0.00261551	#N/A	expressed protein
PhHAL.2G244300	13.5423	0.435925	0.167818	2.5976	0.00938789	0.0183512	#N/A	expressed protein
PhHAL.2G245400	32.2058	0.551985	0.100639	5.48478	4.1399e-08	2.14379e-07	RING/U-box superfamily protein with ARM repeat domain	armadillo/beta-catenin repeat family protein, putative, expressed
PhHAL.2G245800	9.19403	-0.579048	0.115243	-5.0246	5.04481e-07	2.21958e-06	#N/A	expressed protein
PhHAL.2G246100	25.0775	0.805928	0.0884684	9.10978	8.25482e-20	1.64012e-18	Transcription factor jumonji (jmjC) domain-containing protein	jmjC domain containing protein, expressed
PhHAL.2G246200	66.1171	0.445076	0.0660972	6.73366	1.6545e-11	1.41698e-10	malonyl-CoA decarboxylase family protein	lipase, putative, expressed
PhHAL.2G246300	71.8812	-0.23506	0.104067	-2.25875	0.0238991	0.0422799	glycosyl hydrolase 9B8	endoglucanase, putative, expressed
PhHAL.2G246700	217.649	-0.645486	0.0679742	-9.49605	2.1801e-21	4.99878e-20	annexin 5	annexin, putative, expressed
PhHAL.2G247600	18.1874	0.325787	0.0936097	3.48027	0.000500913	0.00129982	carbon-sulfur lyases	proline-rich protein 6, putative, expressed
PhHAL.2G247700	10.1106	1.64378	0.263351	6.24177	4.32641e-10	3.06443e-09	carbon-sulfur lyases	proline-rich protein 6, putative, expressed
PhHAL.2G247900	7.36594	0.750739	0.170681	4.39851	1.08999e-05	3.8617e-05	cleavage and polyadenylation specificity factor 73 kDa subunit-II	metallo-beta-lactamase, putative, expressed
PhHAL.2G248100	4.30077	1.75724	0.305816	5.74607	9.13416e-09	5.23275e-08	#N/A	expressed protein
PhHAL.2G248200	1.61854	2.52045	0.439766	5.73133	9.96453e-09	5.67035e-08	#N/A	#N/A
PhHAL.2G248900	26.0355	-0.492093	0.119673	-4.11199	3.92267e-05	0.000126155	sulfurtransferase protein 16	rhodanese-like domain containing protein, putative, expressed
PhHAL.2G249000	16.1311	-1.37266	0.186161	-7.3735	1.66205e-13	1.79069e-12	cinnamyl alcohol dehydrogenase 9	dehydrogenase, putative, expressed
PhHAL.2G249100	10.8546	-0.724522	0.16409	-4.41538	1.00831e-05	3.59473e-05	receptor-like kinase 1	inactive receptor kinase At2g26730 precursor, putative, expressed
PhHAL.2G249500	4.83749	1.04494	0.161944	6.45244	1.1006e-10	8.47053e-10	#N/A	#N/A
PhHAL.2G250000	350.206	-0.579304	0.104358	-5.55111	2.83855e-08	1.50821e-07	jasmonate-zim-domain protein 1	ZIM motif family protein, expressed
PhHAL.2G250300	3.15282	1.37144	0.480926	2.85166	0.00434916	0.0091727	high mobility group A	HMG-Y-related protein A, putative, expressed
PhHAL.2G250400	158.74	-0.266633	0.0799679	-3.33425	0.000855284	0.00210632	FORMS APLOID AND BINUCLEATE CELLS 1C	1-phosphatidylinositol-4-phosphate 5-kinase/ zinc ion binding protein, putative, expressed
PhHAL.2G250600	34.3867	-2.08863	0.145207	-14.3838	6.53749e-47	7.81001e-45	#N/A	expressed protein
PhHAL.2G250800	44.4718	0.160246	0.0724459	2.21194	0.0269706	0.0471445	Rad23 UV excision repair protein family	RAD23 DNA repair protein, putative, expressed
PhHAL.2G251100	5.27482	-0.849703	0.128914	-6.59124	4.3617e-11	3.54916e-10	Copper transport protein family	expressed protein
PhHAL.2G251200	18.2007	0.567988	0.0931613	6.09683	1.08194e-09	7.16301e-09	2-oxoacid dehydrogenases acyltransferase family protein	2-oxo acid dehydrogenases acyltransferase domain containing protein, expressed
PhHAL.2G251900	303.688	-0.220353	0.0586861	-3.75477	0.000173498	0.000493647	TBP-associated factor 2	expressed protein
PhHAL.2G252500	5.61388	-2.26526	0.67899	-3.33622	0.000849254	0.00209367	#N/A	expressed protein
PhHAL.2G252800	195.989	0.203956	0.068161	2.99227	0.0027691	0.00609092	FKBP-like peptidyl-prolyl cis-trans isomerase family protein	peptidyl-prolyl cis-trans isomerase, putative, expressed
PhHAL.2G253200	67.439	0.305389	0.109616	2.786	0.00533636	0.0110388	O-fucosyltransferase family protein	growth regulator related protein, putative, expressed
PhHAL.2G253500	4.50938	-1.96786	0.246065	-7.99733	1.27151e-15	1.72815e-14	#N/A	expressed protein
PhHAL.2G253600	7.1378	0.694853	0.272411	2.55075	0.010749	0.020716	#N/A	expressed protein
PhHAL.2G254000	33.3088	-0.15186	0.0514015	-2.95438	0.00313296	0.00681534	transcription regulators;zinc ion binding	AGAP000554-PA, putative, expressed
PhHAL.2G254100	42.9842	0.171661	0.0742181	2.31293	0.0207266	0.0372578	CAAX amino terminal protease family protein	CAAX amino terminal protease family protein, putative, expressed
PhHAL.2G254500	125.264	0.569103	0.086207	6.60159	4.06768e-11	3.32723e-10	Ribosomal protein L34e superfamily protein	60S ribosomal protein L34, putative, expressed
PhHAL.2G254600	104.538	0.310245	0.0554545	5.59459	2.2115e-08	1.19604e-07	Protein of unknown function (DUF1666)	expressed protein
PhHAL.2G254900	16.9716	-0.415549	0.0894153	-4.6474	3.36151e-06	1.29676e-05	myb domain protein 94	MYB family transcription factor, putative, expressed
PhHAL.2G255100	38.7203	3.72002	0.160999	23.1059	4.04295e-118	5.41639e-115	#N/A	#N/A
PhHAL.2G255200	14.888	-0.323778	0.096715	-3.34775	0.000814701	0.00201617	homeobox protein 30	ZF-HD protein dimerisation region containing protein, expressed
PhHAL.2G255400	2.49054	-1.18276	0.246196	-4.80414	1.55417e-06	6.34938e-06	S-adenosyl-L-methionine-dependent methyltransferases superfamily protein	methyltransferase, putative, expressed
PhHAL.2G255500	7.65755	-1.22429	0.206377	-5.93231	2.98697e-09	1.85779e-08	F-box/RNI-like superfamily protein	OsFBL6 - F-box domain and LRR containing protein, expressed
PhHAL.2G255800	67.098	-0.343589	0.133446	-2.57474	0.0100315	0.0194754	sugar transporter protein 7	transporter family protein, putative, expressed
PhHAL.2G255900	5.31447	-3.53615	0.278148	-12.7132	4.9942e-37	3.3454e-35	#N/A	#N/A
PhHAL.2G256100	29.4942	-0.669606	0.108838	-6.15231	7.63618e-10	5.15752e-09	Double-stranded RNA-binding domain (DsRBD)-containing protein	double-stranded RNA binding motif containing protein, expressed
PhHAL.2G256300	23.3585	-0.372881	0.102479	-3.63862	0.000274106	0.000749122	Plant protein of unknown function (DUF868)	expressed protein
PhHAL.2G256400	42.8573	-0.150235	0.0546934	-2.74686	0.00601679	0.0123133	golgi snare 11	vesicle transport v-SNARE protein, putative, expressed
PhHAL.2G256500	114.635	-0.210532	0.0512191	-4.11042	3.94932e-05	0.000126968	Polynucleotidyl transferase, ribonuclease H-like superfamily protein	CAF1 family ribonuclease containing protein, putative, expressed
PhHAL.2G256700	69.2875	0.21081	0.0523386	4.02781	5.62988e-05	0.000175873	Sec14p-like phosphatidylinositol transfer family protein	SEC14 cytosolic factor family protein, putative, expressed
PhHAL.2G256800	4.4346	-0.611766	0.155616	-3.93126	8.45029e-05	0.000254445	LJRHL1-like 1	joka8, putative, expressed
PhHAL.2G257000	22.6879	-2.16842	0.369122	-5.87454	4.24016e-09	2.55636e-08	WRKY DNA-binding protein 40	WRKY76, expressed
PhHAL.2G257100	3.2343	-1.52303	0.512873	-2.96961	0.00298182	0.00651679	WRKY DNA-binding protein 18	WRKY62, expressed
PhHAL.2G257300	92.6793	1.2645	0.129693	9.7499	1.84651e-22	4.53908e-21	CBL-interacting protein kinase 5	CAMK_KIN1/SNF1/Nim1_like.34 - CAMK includes calcium/calmodulin depedent protein kinases, expressed
PhHAL.2G257900	1.09479	0.832294	0.274198	3.03537	0.00240241	0.00535468	RING/U-box superfamily protein	protein binding protein, putative, expressed
PhHAL.2G258200	29.3541	-0.342636	0.0752806	-4.55146	5.32758e-06	1.99052e-05	26S proteasome regulatory subunit, putative	26S proteasome non-ATPase regulatory subunit 9, putative, expressed
PhHAL.2G258300	38.6534	3.1323	0.273405	11.4566	2.17834e-30	9.75106e-29	Cytochrome C oxidase copper chaperone (COX17)	cytochrome c oxidase copper chaperone, putative, expressed
PhHAL.2G258600	1.92214	1.2933	0.28617	4.51934	6.20313e-06	2.29479e-05	P-loop containing nucleoside triphosphate hydrolases superfamily protein	kinesin motor protein-related, putative, expressed
PhHAL.2G258700	1.92725	-3.04813	0.420037	-7.25681	3.96331e-13	4.10922e-12	phospholipase D alpha 2	phospholipase D, putative, expressed
PhHAL.2G259000	6.89106	-4.72594	0.385537	-12.2581	1.52053e-34	8.8294e-33	putative endonuclease or glycosyl hydrolase with C2H2-type zinc finger domain	ZOS9-07 - C2H2 zinc finger protein, expressed
PhHAL.2G259100	2.79428	-0.705423	0.172738	-4.08377	4.43112e-05	0.0001412	#N/A	ZOS9-06 - C2H2 zinc finger protein, expressed
PhHAL.2G259200	24.8165	-1.14996	0.104986	-10.9535	6.39102e-28	2.31857e-26	RNA recognition motif (RRM)-containing protein	ZOS9-07 - C2H2 zinc finger protein, expressed
PhHAL.2G259500	6.1617	2.17869	0.340732	6.39413	1.61464e-10	1.2138e-09	Cellulose synthase family protein	CESA9 - cellulose synthase, expressed
PhHAL.2G259600	27.2634	-0.18456	0.0706418	-2.61262	0.00898498	0.0176667	Family of unknown function (DUF566)	expressed protein
PhHAL.2G260100	54.9473	0.396734	0.079204	5.00902	5.4709e-07	2.39692e-06	monogalactosyl diacylglycerol synthase 1	monogalactosyldiacylglycerol synthase, putative, expressed
PhHAL.2G260200	193.358	-0.187137	0.0577644	-3.23967	0.00119669	0.00286582	DnaJ/Hsp40 cysteine-rich domain superfamily protein	tsi1-interacting protein TSIP1, putative, expressed
PhHAL.2G260400	8.3828	-0.594851	0.122414	-4.85936	1.17768e-06	4.89119e-06	ARIA-interacting double AP2 domain protein	AP2 domain containing protein, expressed
PhHAL.2G260800	1.44352	1.26743	0.3364	3.76761	0.000164815	0.00047123	S-adenosylmethionine decarboxylase	CPuORF8 - conserved peptide uORF-containing transcript, expressed
PhHAL.2G261300	4.51731	0.353386	0.135804	2.60218	0.00926323	0.0181396	HAD-superfamily hydrolase, subfamily IG, 5\'-nucleotidase	5-nucleotidase domain-containing protein, putative, expressed
PhHAL.2G261800	60.4876	-0.895024	0.211941	-4.22299	2.41078e-05	8.0385e-05	tetraspanin8	tetraspanin family protein, putative, expressed
PhHAL.2G261900	14.2178	-0.422169	0.109455	-3.857	0.000114788	0.000338569	nodulin MtN21 /EamA-like transporter family protein	auxin-induced protein 5NG4, putative, expressed
PhHAL.2G262000	6.97994	-2.76109	0.190785	-14.4723	1.81398e-47	2.22373e-45	nodulin MtN21 /EamA-like transporter family protein	nodulin, putative, expressed
PhHAL.2G262400	4.38414	0.438823	0.15892	2.76128	0.0057575	0.0118317	#N/A	regulator protein, putative, expressed
PhHAL.2G263000	12.3427	1.07233	0.232446	4.61327	3.96387e-06	1.50871e-05	glutamate receptor 2.7	glutamate receptor, putative, expressed
PhHAL.2G263200	2.00622	0.533855	0.215999	2.47156	0.0134526	0.0253739	myb domain protein 36	MYB family transcription factor, putative, expressed
PhHAL.2G263400	37.4035	-0.200867	0.0799393	-2.51275	0.0119795	0.0228583	pentatricopeptide (PPR) repeat-containing protein / CBS domain-containing protein	CBS domain containing protein, expressed
PhHAL.2G263600	1.06412	-0.843347	0.315067	-2.67672	0.00743465	0.0149011	#N/A	#N/A
PhHAL.2G263900	2.80404	-1.28328	0.265427	-4.83478	1.33295e-06	5.48625e-06	Galactosyltransferase family protein	hypro1, putative, expressed
PhHAL.2G264100	19.5863	0.454043	0.0973885	4.66219	3.12869e-06	1.21319e-05	Histone superfamily protein	Core histone H2A/H2B/H3/H4 domain containing protein, putative, expressed
PhHAL.2G265300	57.7579	-0.492335	0.0735391	-6.69487	2.15857e-11	1.81715e-10	ARID/BRIGHT DNA-binding domain-containing protein	AT-rich interaction region, putative, expressed
PhHAL.2G265400	38.3582	-0.57835	0.0785634	-7.36157	1.81756e-13	1.94578e-12	RING/U-box superfamily protein	zinc finger, C3HC4 type domain containing protein, expressed
PhHAL.2G265500	390.913	-0.6273	0.0930287	-6.74309	1.55058e-11	1.33284e-10	related to AP2 12	AP2 domain containing protein, expressed
PhHAL.2G266200	1.10227	1.83312	0.345388	5.30741	1.11196e-07	5.41289e-07	SAUR-like auxin-responsive protein family	OsSAUR37 - Auxin-responsive SAUR gene family member, expressed
PhHAL.2G266600	42.6982	0.497226	0.0645897	7.69823	1.37965e-14	1.69129e-13	MITOCHONDRIAL FERREDOXIN 2	2Fe-2S iron-sulfur cluster binding domain containing protein, expressed
PhHAL.2G266700	37.7192	0.281081	0.123832	2.26986	0.0232161	0.0412038	Riboflavin synthase-like superfamily protein	ferric reductase, putative, expressed
PhHAL.2G266800	152.63	-1.12578	0.164352	-6.84982	7.39446e-12	6.60117e-11	#N/A	expressed protein
PhHAL.2G267200	300.252	0.192982	0.0818842	2.35677	0.0184347	0.0335365	chaperonin 20	chaperonin, putative, expressed
PhHAL.2G267600	11.6527	0.480259	0.0951754	5.04604	4.51059e-07	2.00049e-06	Pectin lyase-like superfamily protein	polygalacturonase, putative, expressed
PhHAL.2G267700	344.054	0.407241	0.104808	3.8856	0.000102077	0.000303608	photosystem I light harvesting complex gene 6	chlorophyll A-B binding protein, putative, expressed
PhHAL.2G268300	33.7172	-2.29421	0.124778	-18.3863	1.69089e-75	8.1319e-73	#N/A	expressed protein
PhHAL.2G268400	7.66064	2.05072	0.168237	12.1895	3.53594e-34	1.99759e-32	Glycine cleavage T-protein family	aminomethyltransferase, putative, expressed
PhHAL.2G269100	80.2028	0.977972	0.107872	9.06605	1.23408e-19	2.41359e-18	aldehyde dehydrogenase 7B4	aldehyde dehydrogenase, putative, expressed
PhHAL.2G269300	3.70405	1.04445	0.260384	4.01119	6.04123e-05	0.000187629	#N/A	#N/A
PhHAL.2G269600	12.0877	0.680649	0.13908	4.89394	9.88347e-07	4.15824e-06	Subtilase family protein	OsSub57 - Putative Subtilisin homologue, expressed
PhHAL.2G269800	1.26437	1.14868	0.27665	4.15209	3.29447e-05	0.000107258	#N/A	#N/A
PhHAL.2G270800	133.756	-0.268853	0.0714792	-3.76128	0.000169045	0.000482296	aminoalcoholphosphotransferase 1	CDP-alcohol phosphatidyltransferase, putative, expressed
PhHAL.2G271100	20.0745	-0.567408	0.182634	-3.1068	0.00189123	0.00433378	Protein kinase superfamily protein	tyrosine protein kinase domain containing protein, putative, expressed
PhHAL.2G271500	92.8786	-0.660595	0.101205	-6.52727	6.69805e-11	5.3075e-10	RELA/SPOT homolog 3	HD domain containing protein, putative, expressed
PhHAL.2G271700	33.7543	-0.409927	0.0997371	-4.11007	3.95532e-05	0.00012714	transducin family protein / WD-40 repeat family protein	WD domain, G-beta repeat domain containing protein, expressed
PhHAL.2G272100	50.4957	0.367954	0.0655066	5.61705	1.94249e-08	1.05911e-07	O-fucosyltransferase family protein	growth regulator related protein, putative, expressed
PhHAL.2G272300	0.980301	1.58969	0.548509	2.8982	0.00375309	0.00803298	F-box/RNI-like superfamily protein	OsFBLD9 - F-box, LRR and FBD domain containing protein, expressed
PhHAL.2G272500	3.14296	-0.817912	0.204118	-4.00706	6.14785e-05	0.000190499	S-adenosyl-L-methionine-dependent methyltransferases superfamily protein	spermidine synthase, putative, expressed
PhHAL.2G272900	120.823	0.159105	0.0513561	3.09807	0.00194785	0.00445046	phospholipid:diacylglycerol acyltransferase	lecithine cholesterol acyltransferase, putative, expressed
PhHAL.2G273000	8.24029	-1.00073	0.125969	-7.94432	1.95253e-15	2.60282e-14	DZC (Disease resistance/zinc finger/chromosome condensation-like region) domain containing protein	Disease resistance/zinc finger/chromosome condensation-like region protein, putative, expressed
PhHAL.2G273200	1.46369	-3.05673	0.262705	-11.6356	2.71751e-31	1.28387e-29	Family of unknown function (DUF716)	plant viral response family protein, putative, expressed
PhHAL.2G274100	1.76754	1.55314	0.409469	3.79305	0.000148807	0.000429389	Expressed protein	expressed protein
PhHAL.2G274200	7.85557	-0.61057	0.109505	-5.57571	2.46522e-08	1.3241e-07	spindle pole body component 98	Spc97 / Spc98 family protein, putative, expressed
PhHAL.2G274300	1.17164	1.65857	0.501489	3.30729	0.000942029	0.00230181	#N/A	expressed protein
PhHAL.2G274400	184.66	0.201254	0.0547132	3.67833	0.000234764	0.000650506	10-formyltetrahydrofolate synthetase	formate--tetrahydrofolate ligase, putative, expressed
PhHAL.2G274500	9.45284	-0.990207	0.145118	-6.82348	8.88611e-12	7.87283e-11	homeobox from Arabidopsis thaliana	homeobox associated leucine zipper, putative, expressed
PhHAL.2G274600	40.5773	-0.508837	0.141247	-3.60247	0.000315206	0.000848695	cytochrome P450, family 76, subfamily C, polypeptide 4	cytochrome P450, putative, expressed
PhHAL.2G274700	43.3323	1.19374	0.122221	9.76705	1.55929e-22	3.86852e-21	potassium transporter 1	potassium transporter, putative, expressed
PhHAL.2G275400	12.7672	0.445309	0.179214	2.48479	0.0129629	0.024529	microtubule-associated protein 65-7	microtubule associated protein, putative, expressed
PhHAL.2G275600	34.0142	-1.53059	0.231948	-6.59888	4.14269e-11	3.37974e-10	ethylene-forming enzyme	1-aminocyclopropane-1-carboxylate oxidase protein, putative, expressed
PhHAL.2G276400	2.65705	-1.16077	0.257936	-4.50021	6.78849e-06	2.4951e-05	Eukaryotic aspartyl protease family protein	aspartic proteinase nepenthesin-1 precursor, putative, expressed
PhHAL.2G276600	8.87303	0.804507	0.206759	3.89104	9.98172e-05	0.000297217	Galactosyltransferase family protein	galactosyltransferase, putative, expressed
PhHAL.2G277000	91.1077	0.211651	0.086039	2.45994	0.0138959	0.026131	Peptidase S24/S26A/S26B/S26C family protein	OsSigP6 - Putative Type I Signal Peptidase homologue; employs a putative Ser/Lys catalytic dyad, expressed
PhHAL.2G277300	190.183	-0.190588	0.0544504	-3.50021	0.000464889	0.00121475	Pyridoxal phosphate (PLP)-dependent transferases superfamily protein	asparate aminotransferase, putative, expressed
PhHAL.2G277400	81.4816	0.495883	0.125385	3.95487	7.6576e-05	0.00023297	Histone H3 K4-specific methyltransferase SET7/9 family protein	MORN repeat domain containing protein, expressed
PhHAL.2G277500	300.201	0.328828	0.0820703	4.00666	6.1584e-05	0.000190795	RHOMBOID-like protein 10	OsRhmbd15 - Putative Rhomboid homologue, expressed
PhHAL.2G277800	12.2149	-0.486844	0.162741	-2.99152	0.00277589	0.00610443	phosphate transporter 3;1	phosphate carrier protein, mitochondrial precursor, putative, expressed
PhHAL.2G278200	1.26066	1.90296	0.413606	4.60089	4.20692e-06	1.59533e-05	basic helix-loop-helix (bHLH) DNA-binding superfamily protein	bHelix-loop-helix transcription factor, putative, expressed
PhHAL.2G278300	81.4589	0.217809	0.0448791	4.85324	1.2146e-06	5.03116e-06	#N/A	NFKB, putative, expressed
PhHAL.2G278400	8.35899	-1.49186	0.147042	-10.1458	3.45971e-24	9.90692e-23	alpha/beta-Hydrolases superfamily protein	gibberellin receptor GID1L2, putative, expressed
PhHAL.2G278700	104.972	-0.596687	0.0971101	-6.14444	8.02463e-10	5.41402e-09	ABRE binding factor 4	bZIP transcription factor, putative, expressed
PhHAL.2G280100	32.5606	0.643207	0.0853527	7.53587	4.85105e-14	5.54483e-13	protein disulfide isomerases	expressed protein
PhHAL.2G280200	24.0271	0.556061	0.0895343	6.2106	5.27834e-10	3.67759e-09	Calcium-binding EF-hand family protein	OsCML10 - Calmodulin-related calcium sensor protein, expressed
PhHAL.2G280300	55.7777	-0.383565	0.174912	-2.1929	0.0283146	0.0492068	calmodulin 4	EF hand family protein, putative, expressed
PhHAL.2G280900	6.71144	-0.577794	0.109324	-5.28516	1.25596e-07	6.06039e-07	ARP protein (REF)	zinc-binding alcohol dehydrogenase domain-containing protein 2, putative, expressed
PhHAL.2G281000	3.93796	-1.51792	0.237001	-6.40468	1.50682e-10	1.13776e-09	inhibitor/interactor with cyclin-dependent kinase	cyclin-dependent kinase inhibitor, putative, expressed
PhHAL.2G281100	61.4253	0.564672	0.105346	5.36014	8.31558e-08	4.11522e-07	DNAJ heat shock N-terminal domain-containing protein	AGAP010609-PA, putative, expressed
PhHAL.2G281300	6.17982	0.879478	0.137548	6.39396	1.61646e-10	1.21468e-09	Sec23/Sec24 protein transport family protein	protein transport protein, putative, expressed
PhHAL.2G281400	154.604	-0.171483	0.0638107	-2.68736	0.00720186	0.014484	alpha/beta-Hydrolases superfamily protein	gibberellin receptor GID1L2, putative, expressed
PhHAL.2G281800	22.2745	1.79635	0.127995	14.0346	9.5749e-45	1.00328e-42	#N/A	#N/A
PhHAL.2G281900	7.0818	-1.72284	0.210416	-8.18778	2.66088e-16	3.83608e-15	alpha/beta-Hydrolases superfamily protein	alpha/beta hydrolase fold, putative, expressed
PhHAL.2G282200	28.5712	-0.259485	0.0927931	-2.79638	0.00516779	0.0107363	carboxyesterase 13	gibberellin receptor GID1L2, putative, expressed
PhHAL.2G282300	16.8133	0.667927	0.0942829	7.08429	1.39762e-12	1.35402e-11	alpha/beta-Hydrolases superfamily protein	gibberellin receptor GID1L2, putative, expressed
PhHAL.2G282400	10.1471	0.378032	0.131274	2.87972	0.00398025	0.00846028	phospholipase A 2A	patatin, putative, expressed
PhHAL.2G282800	28.9209	0.542577	0.124821	4.34682	1.38124e-05	4.8091e-05	serine carboxypeptidase-like 40	OsSCP43 - Putative Serine Carboxypeptidase homologue, expressed
PhHAL.2G283000	10.4622	0.983027	0.187506	5.24264	1.58296e-07	7.52218e-07	#N/A	#N/A
PhHAL.2G283500	1.45749	-1.6312	0.321795	-5.06907	3.99767e-07	1.79079e-06	Protein of unknown function, DUF547	expressed protein
PhHAL.2G284400	10.2354	-0.609299	0.119979	-5.07837	3.80679e-07	1.71059e-06	ubiquitin-specific protease 17	ubiquitin carboxyl-terminal hydrolase domain containing protein, expressed
PhHAL.2G284900	16.6923	-1.18926	0.155051	-7.67012	1.71829e-14	2.08462e-13	#N/A	expressed protein
PhHAL.2G285600	26.9242	-0.277925	0.0594388	-4.67581	2.92789e-06	1.14122e-05	phosphoenolpyruvate carboxylase-related kinase 2	CAMK_CAMK_like.38 - CAMK includes calcium/calmodulin depedent protein kinases, expressed
PhHAL.2G285800	52.1982	0.412746	0.117011	3.52742	0.00041963	0.00110526	glutathione S-transferase TAU 8	glutathione S-transferase, putative, expressed
PhHAL.2G286100	359.236	0.950088	0.0781253	12.1611	5.00911e-34	2.77732e-32	purine permease 3	purine permease, putative, expressed
PhHAL.2G286500	363.104	0.847481	0.0895871	9.45985	3.0838e-21	6.94199e-20	MATE efflux family protein	MATE efflux family protein, putative, expressed
PhHAL.2G287100	22.4702	-0.302027	0.0808175	-3.73715	0.000186119	0.000526111	RING/U-box superfamily protein	RING-H2 finger protein ATL5F, putative, expressed
PhHAL.2G287200	44.8494	-0.746614	0.083239	-8.96951	2.97825e-19	5.63673e-18	#N/A	expressed protein
PhHAL.2G287500	51.3917	0.238125	0.105785	2.25102	0.0243841	0.0430364	Cupredoxin superfamily protein	plastocyanin-like domain containing protein, putative, expressed
PhHAL.2G287600	1.0799	0.800277	0.324996	2.46242	0.0138002	0.0259642	#N/A	#N/A
PhHAL.2G287700	27.4552	-0.229075	0.101295	-2.26148	0.0237297	0.042012	isoamylase 3	glycogen operon protein glgX, putative, expressed
PhHAL.2G287800	22.4759	0.665227	0.136323	4.8798	1.06195e-06	4.45394e-06	dicarboxylate transport 2.1	citrate transporter, putative, expressed
PhHAL.2G288000	135.675	-0.701439	0.0890919	-7.8732	3.45682e-15	4.47763e-14	homeobox protein 16	homeobox associated leucine zipper, putative, expressed
PhHAL.2G288300	22.0367	0.358494	0.131897	2.71799	0.00656798	0.0133192	Zinc-binding ribosomal protein family protein	ribosomal protein L37, putative, expressed
PhHAL.2G288400	25.6893	-0.307422	0.0996309	-3.08561	0.00203134	0.00461425	nicotinate/nicotinamide mononucleotide adenyltransferase	cytidylyltransferase domain containing protein, expressed
PhHAL.2G289000	26.1982	0.482273	0.129521	3.7235	0.000196478	0.000553408	S-adenosyl-L-methionine-dependent methyltransferases superfamily protein	NOL1/NOP2/sun family protein, putative, expressed
PhHAL.2G289500	1.88821	0.94464	0.25187	3.75051	0.000176477	0.000500756	Ubiquitin carboxyl-terminal hydrolase family protein	expressed protein
PhHAL.2G289600	24.4937	1.45166	0.107318	13.5268	1.08672e-41	9.56929e-40	#N/A	#N/A
PhHAL.2G289700	15.6886	0.389444	0.0972952	4.00271	6.26221e-05	0.000193723	Tetratricopeptide repeat (TPR)-like superfamily protein	PPR repeat domain containing protein, putative, expressed
PhHAL.2G290200	3.99942	4.40394	0.49183	8.95418	3.42266e-19	6.43886e-18	#N/A	#N/A
PhHAL.2G290300	1.10311	2.40821	0.343146	7.01804	2.24995e-12	2.12488e-11	#N/A	expressed protein
PhHAL.2G290400	5.20769	0.25453	0.115421	2.20524	0.0274375	0.0478535	#N/A	expressed protein
PhHAL.2G290700	5.9996	0.685331	0.216238	3.16934	0.00152787	0.00356959	basic helix-loop-helix (bHLH) DNA-binding superfamily protein	helix-loop-helix DNA-binding domain containing protein, expressed
PhHAL.2G291100	3.01136	-1.35489	0.312099	-4.34123	1.41685e-05	4.92209e-05	BES1-interacting Myc-like protein 2	transcription factor BIM2, putative, expressed
PhHAL.2G291500	12.6165	-0.847697	0.111711	-7.58827	3.24205e-14	3.79812e-13	DOF zinc finger protein 1	dof zinc finger domain containing protein, putative, expressed
PhHAL.2G291600	1.19157	-1.23195	0.218178	-5.64652	1.6373e-08	9.04011e-08	movement protein binding protein 2C	TMV-MP30 binding protein 2C, putative, expressed
PhHAL.2G293000	445.365	0.634323	0.115587	5.48783	4.06901e-08	2.10941e-07	cellulose synthase like E1	CSLE6 - cellulose synthase-like family E, expressed
PhHAL.2G293300	93.0659	0.134557	0.0596885	2.25432	0.0241761	0.0427336	#N/A	expressed protein
PhHAL.2G293400	5.44184	-0.348075	0.133201	-2.61316	0.00897097	0.0176428	D6 protein kinase like 2	AGC_PVPK_like_kin82y.16 - ACG kinases include homologs to PKA, PKG and PKC, expressed
PhHAL.2G293500	12.07	-2.74511	0.25599	-10.7235	7.89611e-27	2.65888e-25	#N/A	#N/A
PhHAL.2G294000	38.939	-0.265868	0.101988	-2.60685	0.00913802	0.0179281	RING/U-box superfamily protein	zinc finger, C3HC4 type domain containing protein, expressed
PhHAL.2G294100	12.0027	0.472686	0.11878	3.97951	6.90583e-05	0.000211643	F-box and associated interaction domains-containing protein	OsFBX338 - F-box domain containing protein, expressed
PhHAL.2G295100	5.40012	1.1777	0.154727	7.61147	2.70987e-14	3.2067e-13	#N/A	#N/A
PhHAL.2G295400	2.89166	0.792897	0.206486	3.83995	0.000123062	0.000361212	#N/A	#N/A
PhHAL.2G296100	77.659	-0.189476	0.0452747	-4.18503	2.85133e-05	9.39722e-05	nuclear factor Y, subunit C3	core histone H2A/H2B/H3/H4, putative, expressed
PhHAL.2G296700	47.333	-0.183903	0.0605016	-3.03964	0.00236858	0.00528681	WPP domain interacting protein 2	expressed protein
PhHAL.2G297000	75.7777	0.381119	0.0715676	5.32531	1.0078e-07	4.93405e-07	WRKY DNA-binding protein 2	WRKY90, expressed
PhHAL.2G297800	6.75835	1.01011	0.305951	3.30154	0.000961568	0.00234345	Eukaryotic aspartyl protease family protein	aspartic proteinase nepenthesin-2 precursor, putative, expressed
PhHAL.2G298000	20.2218	-1.19073	0.118024	-10.0888	6.18971e-24	1.72247e-22	Na+/H+ antiporter 6	transporter, monovalent cation:proton antiporter-2 family, putative, expressed
PhHAL.2G298400	95.0373	0.270348	0.0612002	4.41744	9.98788e-06	3.56349e-05	Protein of unknown function (DUF1664)	expressed protein
[truncated: 8,816 more rows]

## Sheet: GEGene
GeneID	baseMean	log2FoldChange	lfcSE	stat	pvalue	padj	arabi.defline	rice.defline
PhHAL.1G002700	58.6443	-0.529443	0.169493	-3.12369	0.001786	0.0259475	TCP-1/cpn60 chaperonin family protein	T-complex protein, putative, expressed
PhHAL.1G003700	285.355	-0.27696	0.0813094	-3.40625	0.000658628	0.0124654	AGAMOUS-like 20	expressed protein
PhHAL.1G005100	704.977	-1.05835	0.236072	-4.48317	7.35409e-06	0.000411365	Glycosyl hydrolases family 32 protein	glycosyl hydrolases, putative, expressed
PhHAL.1G005900	36.0452	-0.530997	0.138505	-3.83377	0.000126195	0.00363996	from the Czech \'roh\' meaning \'corner\'	expressed protein
PhHAL.1G010300	112.389	-1.1335	0.233378	-4.85693	1.19218e-06	0.000103521	Heat shock protein 70 (Hsp 70) family protein	DnaK family protein, putative, expressed
PhHAL.1G011700	43.3933	-0.905412	0.194293	-4.66002	3.16178e-06	0.000217225	#N/A	canopy homolog 2 precursor, putative, expressed
PhHAL.1G011900	9.24704	-0.961723	0.261099	-3.68336	0.000230175	0.00568848	glutamate receptor 3.3	glutamate receptor, putative, expressed
PhHAL.1G012400	16.4173	-0.759061	0.232838	-3.26004	0.00111397	0.0182358	Protein kinase superfamily protein	serine/threonine-protein kinase Cx32, chloroplast precursor, putative, expressed
PhHAL.1G014300	157.807	0.531312	0.153325	3.46527	0.000529697	0.0105132	ubiquitin-conjugating enzyme 28	ubiquitin-conjugating enzyme, putative, expressed
PhHAL.1G015600	19.5371	-4.66192	0.797134	-5.84834	4.96492e-09	1.29336e-06	terpene synthase 14	terpene synthase, putative, expressed
PhHAL.1G016000	222.418	-0.345821	0.114435	-3.02197	0.00251133	0.0329158	SIN3 associated polypeptide P18	histone deacetylase complex subunit SAP18, putative, expressed
PhHAL.1G016700	14.5331	-1.34557	0.327602	-4.10733	4.00252e-05	0.00155427	Calcium-binding EF-hand family protein	EF hand family protein, putative, expressed
PhHAL.1G021500	47.3777	-1.79917	0.327822	-5.48826	4.05915e-08	7.39159e-06	calcium-dependent protein kinase 16	CAMK_CAMK_like.12 - CAMK includes calcium/calmodulin depedent protein kinases, expressed
PhHAL.1G021900	17.6185	-0.505005	0.14863	-3.39773	0.000679485	0.0127017	golgi snare 12	vesicle transport v-SNARE protein, putative, expressed
PhHAL.1G023100	17.2756	-0.940183	0.245402	-3.83119	0.000127525	0.00366288	seven in absentia of Arabidopsis 2	seven in absentia protein family domain containing protein, expressed
PhHAL.1G026800	10.8193	-1.28742	0.267075	-4.82047	1.43223e-06	0.000118862	RING/FYVE/PHD zinc finger superfamily protein	zinc finger, C3HC4 type family protein, expressed
PhHAL.1G028200	35.655	-1.02379	0.348989	-2.9336	0.0033506	0.040388	Protein of unknown function (DUF1645)	DUF1645 domain containing protein, putative, expressed
PhHAL.1G029900	32.9558	-0.363514	0.1244	-2.92215	0.00347628	0.0412927	Plant protein 1589 of unknown function	plant-specific domain TIGR01589 family protein, putative, expressed
PhHAL.1G032300	101.912	0.378886	0.131063	2.89087	0.00384176	0.0439903	molybdopterin biosynthesis MoaE family protein	molybdenum cofactor synthesis protein 2 large subunit, putative, expressed
PhHAL.1G032700	59.6744	-0.420268	0.130009	-3.2326	0.0012267	0.0196314	#N/A	expressed protein
PhHAL.1G034100	55.8259	0.767413	0.244941	3.13306	0.00172996	0.0253296	chloroplast import apparatus 2	CCT motif family protein, expressed
PhHAL.1G034800	503.621	0.358116	0.107739	3.32394	0.000887559	0.015484	Translation initiation factor IF2/IF5	expressed protein
PhHAL.1G035000	215.735	-0.332358	0.0806453	-4.12124	3.76843e-05	0.00148489	HOPW1-1-interacting 2	protein phosphatase 2C, putative, expressed
PhHAL.1G040700	35.3978	-0.391178	0.110336	-3.54534	0.000392113	0.00842437	Modifier of rudimentary (Mod(r)) protein	modifier of rudimentary protein, expressed
PhHAL.1G041100	3.28994	-1.99485	0.566903	-3.51886	0.000433401	0.00914384	#N/A	#N/A
PhHAL.1G042100	98.4223	-0.377284	0.130035	-2.9014	0.00371499	0.0431194	#N/A	expressed protein
PhHAL.1G043900	13.6881	-0.718805	0.247819	-2.90053	0.00372532	0.0431649	SOS3-interacting protein 1	CAMK_KIN1/SNF1/Nim1_like.13 - CAMK includes calcium/calmodulin depedent protein kinases, expressed
PhHAL.1G045200	48.8587	-2.54486	0.552522	-4.6059	4.10683e-06	0.000265257	#N/A	#N/A
PhHAL.1G045300	11.0739	-2.93805	0.72271	-4.06532	4.79668e-05	0.00175716	#N/A	#N/A
PhHAL.1G046800	46.0891	-1.27252	0.218045	-5.83607	5.34473e-09	1.37323e-06	Protein kinase superfamily protein	protein kinase, putative, expressed
PhHAL.1G048100	63.8886	-1.33164	0.308925	-4.31056	1.62845e-05	0.00078316	SAUR-like auxin-responsive protein family	OsSAUR6 - Auxin-responsive SAUR gene family member, expressed
PhHAL.1G051500	77.3146	0.37555	0.132101	2.84291	0.00447041	0.0486352	glyceraldehyde-3-phosphate dehydrogenase of plastid 1	glyceraldehyde-3-phosphate dehydrogenase, putative, expressed
PhHAL.1G052700	15.0618	-1.73494	0.335881	-5.16535	2.39985e-07	2.9743e-05	VQ motif-containing protein	VQ domain containing protein, putative, expressed
PhHAL.1G053100	38.4489	-0.665717	0.19169	-3.47288	0.000514913	0.0103291	LEM3 (ligand-effect modulator 3) family protein / CDC50 family protein	cell cycle control protein, putative, expressed
PhHAL.1G055400	94.3101	-0.470358	0.160278	-2.93465	0.00333929	0.0403254	Eukaryotic protein of unknown function (DUF872)	expressed protein
PhHAL.1G057500	70.4924	-0.519186	0.173676	-2.98939	0.00279534	0.0356763	secE/sec61-gamma protein transport protein	protein transport protein SEC61 subunit gamma, putative, expressed
PhHAL.1G058500	6.75751	0.752058	0.218496	3.44198	0.000577479	0.0112124	Protein kinase superfamily protein	STE_PAK_Ste20_STLK.1 - STE kinases include homologs to sterile 7, sterile 11 and sterile 20 from yeast, expressed
PhHAL.1G060600	110.097	-2.47394	0.422686	-5.8529	4.83081e-09	1.27615e-06	WRKY DNA-binding protein 40	WRKY71, expressed
PhHAL.1G061000	119.454	-0.625603	0.1901	-3.29091	0.000998654	0.0168658	casein lytic proteinase B4	chaperone protein clpB 1, putative, expressed
PhHAL.1G063300	8.28027	-1.0731	0.318396	-3.37032	0.000750796	0.0136453	Protein kinase superfamily protein	BRASSINOSTEROID INSENSITIVE 1-associated receptor kinase 1 precursor, putative, expressed
PhHAL.1G068000	11.5402	-1.53713	0.339108	-4.53287	5.81888e-06	0.000342128	Protein kinase superfamily protein	LYK8, putative, expressed
PhHAL.1G075300	2.28209	-2.15708	0.595717	-3.62099	0.000293484	0.00683798	HSP20-like chaperones superfamily protein	hsp20/alpha crystallin family protein, putative, expressed
PhHAL.1G076400	11.2311	-1.80458	0.434578	-4.15249	3.28878e-05	0.00134097	#N/A	expressed protein
PhHAL.1G077000	11.2066	-0.587052	0.186971	-3.13981	0.00169057	0.0248888	P-loop containing nucleoside triphosphate hydrolases superfamily protein	DEAD-box ATP-dependent RNA helicase 41, putative, expressed
PhHAL.1G079000	57.6934	-2.16889	0.350757	-6.18345	6.27139e-10	2.55709e-07	3-ketoacyl-CoA synthase 11	3-ketoacyl-CoA synthase, putative, expressed
PhHAL.1G079200	320.76	0.516301	0.17616	2.93086	0.00338021	0.0406406	UDP-Glycosyltransferase superfamily protein	cytokinin-O-glucosyltransferase 3, putative, expressed
PhHAL.1G079400	4.53477	-1.53101	0.502875	-3.04452	0.00233053	0.0312225	heat shock protein 101	heat shock protein 101, putative, expressed
PhHAL.1G081700	28.9567	-1.03634	0.343103	-3.0205	0.00252359	0.0329636	#N/A	expressed protein
PhHAL.1G085600	118.465	-0.722728	0.205116	-3.52351	0.000425873	0.00901543	#N/A	expressed protein
PhHAL.1G085900	2.73764	-1.85236	0.580122	-3.19305	0.00140779	0.0217859	#N/A	#N/A
PhHAL.1G089200	4.13616	-1.01088	0.296879	-3.40504	0.000661549	0.0125081	Calcium-binding EF hand family protein	calcium-binding EF hand family protein, putative, expressed
PhHAL.1G089300	435.395	0.524992	0.183127	2.86681	0.00414627	0.0461462	cytochrome P450, family 711, subfamily A, polypeptide 1	cytochrome P450, putative, expressed
PhHAL.1G090800	50.9359	0.771603	0.262944	2.93448	0.0033411	0.0403254	Pyridoxal phosphate phosphatase-related protein	phosphoethanolamine/phosphocholine phosphatase, putative, expressed
PhHAL.1G095300	121.907	-0.388077	0.126597	-3.06545	0.00217341	0.0297985	citrate synthase 3	citrate synthase, putative, expressed
PhHAL.1G099800	2.83127	-1.97257	0.523631	-3.76709	0.000165162	0.0044676	Leucine-rich repeat protein kinase family protein	receptor-like kinase, putative, expressed
PhHAL.1G099900	19.2749	-0.902657	0.266163	-3.39137	0.000695449	0.0129403	Leucine-rich repeat protein kinase family protein	receptor-like kinase, putative, expressed
PhHAL.1G113300	830.145	-1.09785	0.269604	-4.07207	4.65968e-05	0.00172041	BCL-2-associated athanogene 6	expressed protein
PhHAL.1G116100	371.401	0.324725	0.0993181	3.26954	0.00107722	0.0177855	regulatory components of ABA receptor 3	CAPIP1, putative, expressed
PhHAL.1G118900	2.72134	-1.59869	0.554142	-2.88498	0.00391439	0.044469	#N/A	VQ domain containing protein, putative, expressed
PhHAL.1G120800	1.80395	-2.61258	0.72451	-3.60599	0.000310966	0.00713889	#N/A	#N/A
PhHAL.1G125400	3.32835	-1.41052	0.472789	-2.98341	0.00285053	0.0361443	#N/A	#N/A
PhHAL.1G127600	24.5107	-0.784483	0.221203	-3.54644	0.00039047	0.00839868	RNA-binding (RRM/RBD/RNP motifs) family protein	expressed protein
PhHAL.1G133500	18.5719	-0.577615	0.172277	-3.35282	0.000799938	0.0143575	#N/A	expressed protein
PhHAL.1G146900	7.4448	-2.27579	0.500006	-4.55153	5.32574e-06	0.000319066	Protein of unknown function, DUF538	DUF538 domain containing protein, putative, expressed
PhHAL.1G151800	200.839	-0.707247	0.199301	-3.54863	0.000387236	0.00834826	Calcium-dependent lipid-binding (CaLB domain) family protein	expressed protein
PhHAL.1G154200	165.307	-0.224713	0.0715281	-3.14161	0.00168022	0.0247559	Family of unknown function (DUF572)	coiled-coil domain-containing protein, putative, expressed
PhHAL.1G170400	13.0693	2.10579	0.480767	4.38007	1.18639e-05	0.000599783	quinolinate synthase	Fe-S metabolism associated domain containing protein, expressed
PhHAL.1G172800	182.403	-0.534969	0.158481	-3.37561	0.000736531	0.0134643	rotamase FKBP 1	peptidyl-prolyl isomerase, putative, expressed
PhHAL.1G173700	132.145	-0.348734	0.110679	-3.15087	0.00162784	0.0242124	Tetratricopeptide repeat (TPR)-like superfamily protein	tetratricopeptide repeat domain containing protein, expressed
PhHAL.1G180000	16.9744	-0.472738	0.14837	-3.18621	0.00144149	0.0221793	Endonuclease/exonuclease/phosphatase family protein	endonuclease/exonuclease/phosphatase family domain containing protein, expressed
PhHAL.1G187300	169.549	-1.21179	0.241351	-5.02087	5.14387e-07	5.64201e-05	soluble N-ethylmaleimide-sensitive factor adaptor protein 33	SNARE domain containing protein, putative, expressed
PhHAL.1G195100	76.6088	-0.524278	0.122714	-4.27237	1.93408e-05	0.000886934	Sec1/munc18-like (SM) proteins superfamily	Sec1 family transport protein, putative, expressed
PhHAL.1G196300	53.4101	-0.302271	0.103394	-2.92349	0.0034613	0.0411408	DHHC-type zinc finger family protein	DHHC zinc finger domain containing protein, expressed
PhHAL.1G198500	26.5476	-0.516736	0.161873	-3.19222	0.00141183	0.0218228	#N/A	expressed protein
PhHAL.1G213800	127.371	-0.454748	0.132421	-3.4341	0.000594529	0.0114722	Pollen Ole e 1 allergen and extensin family protein	POEI30 - Pollen Ole e I allergen and extensin family protein precursor, expressed
PhHAL.1G222700	6.5452	-3.39973	0.514766	-6.60441	3.99108e-11	2.77247e-08	WRKY DNA-binding protein 11	WRKY51, expressed
PhHAL.1G232100	4.06092	-2.05682	0.483748	-4.25183	2.12026e-05	0.000958256	#N/A	#N/A
PhHAL.1G236400	13.258	-1.71946	0.336199	-5.11441	3.14727e-07	3.73609e-05	#N/A	expressed protein
PhHAL.1G239400	37.9954	-0.87457	0.204825	-4.26984	1.95615e-05	0.000894519	Protein kinase superfamily protein	protein kinase domain containing protein, expressed
PhHAL.1G240600	22.7932	-0.768805	0.203453	-3.77879	0.000157595	0.0042963	#N/A	LITAF-domain-containing protein, putative, expressed
PhHAL.1G241300	200.124	0.296706	0.102627	2.89112	0.00383866	0.0439903	MEI2-like protein 1	AML1, putative, expressed
PhHAL.1G243200	95.0984	-1.18946	0.259879	-4.57696	4.71778e-06	0.000291075	soybean gene regulated by cold-2	expressed protein
PhHAL.1G243800	103.97	-0.562465	0.165494	-3.39871	0.000677036	0.0126858	TUDOR-SN protein 1	TUDOR protein with multiple SNc domains, putative, expressed
PhHAL.1G244000	14.3486	-1.13436	0.332455	-3.41207	0.000644718	0.0122516	SBP (S-ribonuclease binding protein) family protein	protein binding protein, putative, expressed
PhHAL.1G245900	123.015	-1.29587	0.263299	-4.92168	8.58028e-07	8.04658e-05	Clp ATPase	ERD1 protein, chloroplast precursor, putative, expressed
PhHAL.1G247900	3.53583	-2.25218	0.670209	-3.36041	0.000778273	0.0141173	starch branching enzyme 2.2	1,4-alpha-glucan-branching enzyme, chloroplast precursor, putative, expressed
PhHAL.1G250500	39.9234	-1.14665	0.330799	-3.46631	0.000527645	0.0104947	F1F0-ATPase inhibitor protein, putative	expressed protein
PhHAL.1G250900	23.6337	-1.67606	0.389025	-4.30836	1.64467e-05	0.000788937	cell wall invertase 2	glycosyl hydrolases, putative, expressed
PhHAL.1G253900	137.982	-0.455268	0.121906	-3.73459	0.000188023	0.00485443	UDP-Glycosyltransferase superfamily protein	digalactosyldiacylglycerol synthase, chloroplast precursor, putative, expressed
PhHAL.1G256000	40.372	-1.59229	0.556395	-2.8618	0.00421245	0.0465535	#N/A	#N/A
PhHAL.1G256100	197.92	-1.97931	0.470439	-4.20738	2.58354e-05	0.00110931	RING/U-box superfamily protein	zinc finger, C3HC4 type domain containing protein, expressed
PhHAL.1G262600	2.7027	-2.97683	0.622264	-4.78387	1.71951e-06	0.000139615	mitogen-activated protein kinase kinase kinase 3	STE_MEKK_ste11_MAP3K.9 - STE kinases include homologs to sterile 7, sterile 11 and sterile 20 from yeast, expressed
PhHAL.1G264600	111.443	-0.417054	0.139823	-2.98272	0.00285703	0.0361827	chloride channel C	chloride channel protein, putative, expressed
PhHAL.1G266000	19.6804	-1.30544	0.386522	-3.3774	0.000731743	0.0134174	monooxygenase 1	expressed protein
PhHAL.1G267000	9.79238	-3.49724	0.50268	-6.9572	3.47112e-12	3.735e-09	Seven transmembrane MLO family protein	MLO domain containing protein, putative, expressed
PhHAL.1G267100	202.214	-0.657458	0.18204	-3.61161	0.000304303	0.00702896	glyoxylate reductase 1	NAD binding domain of 6-phosphogluconate dehydrogenase containing protein, expressed
PhHAL.1G270000	11.52	-0.874608	0.261697	-3.34207	0.000831575	0.014812	Galactosyltransferase family protein	galactosyltransferase, putative, expressed
PhHAL.1G271000	9.12833	-1.93886	0.535849	-3.61829	0.000296554	0.00690096	Calmodulin-binding protein	calmodulin binding protein, putative, expressed
PhHAL.1G273600	16.6501	-1.81812	0.47815	-3.8024	0.000143302	0.00399965	#N/A	expressed protein
PhHAL.1G274900	1.49011	-2.07995	0.660612	-3.14851	0.00164103	0.0243121	galactosyltransferase1	galactosyltransferase family protein, putative, expressed
PhHAL.1G275700	2.13434	-2.22472	0.545004	-4.08202	4.46452e-05	0.00167993	NAC domain containing protein 100	No apical meristem protein, putative, expressed
PhHAL.1G276300	1.81439	-2.06541	0.610562	-3.38281	0.000717489	0.0132063	PLANT CADMIUM RESISTANCE 2	uncharacterized Cys-rich domain containing protein, putative, expressed
PhHAL.1G277400	36.0888	-0.787492	0.232503	-3.38702	0.000706574	0.0130695	prohibitin 3	mitochondrial prohibitin complex protein 1, putative, expressed
PhHAL.1G278000	263.805	0.212793	0.0738888	2.87991	0.00397789	0.0450268	LAG1 longevity assurance homolog 3	ASC1, putative, expressed
PhHAL.1G278900	58.9121	-0.803314	0.262972	-3.05476	0.00225244	0.0305395	Copper transport protein family	heavy metal transport/detoxification protein, putative, expressed
PhHAL.1G279000	3.16574	-2.58382	0.55266	-4.67524	2.93609e-06	0.000204815	Copper transport protein family	expressed protein
PhHAL.1G279300	4.73367	-1.59822	0.512595	-3.11789	0.00182149	0.0262629	Copper transport protein family	heavy metal transport/detoxification protein, putative, expressed
PhHAL.1G279400	1.31407	-3.61115	0.774497	-4.66257	3.12282e-06	0.000216131	Copper transport protein family	heavy metal associated domain containing protein, expressed
PhHAL.1G282700	30.8431	-0.457286	0.151395	-3.02048	0.00252376	0.0329636	#N/A	CRP12 - Cysteine-rich family protein precursor, expressed
PhHAL.1G286000	4.27205	-3.61882	0.889374	-4.06895	4.72245e-05	0.00174016	BTB and TAZ domain protein 1	BTBZ3 - Bric-a-Brac, Tramtrack, Broad Complex BTB domain with TAZ zinc finger and Calmodulin-binding domains, expressed
PhHAL.1G286700	19.7837	-0.774369	0.238248	-3.25026	0.00115298	0.0186585	NB-ARC domain-containing disease resistance protein	NBS-LRR disease resistance protein, putative, expressed
PhHAL.1G288700	98.1561	-0.754193	0.151197	-4.98815	6.09593e-07	6.42333e-05	bromodomain and extraterminal domain protein 10	bromodomain domain containing protein, expressed
PhHAL.1G293100	10.8187	-1.10035	0.328915	-3.34538	0.000821709	0.0146641	Protein of unknown function (DUF1218)	expressed protein
PhHAL.1G295900	60.2888	-0.465576	0.158231	-2.94238	0.00325697	0.0396677	serine/arginine-rich 22	splicing factor, arginine/serine-rich 7, putative, expressed
PhHAL.1G306700	62.039	1.31697	0.41482	3.1748	0.00149942	0.0227717	PHE ammonia lyase 1	phenylalanine ammonia-lyase, putative, expressed
PhHAL.1G307400	25.1533	0.729766	0.185289	3.93853	8.19826e-05	0.00262849	cyclic nucleotide-gated channel 15	cyclic nucleotide-gated ion channel, putative, expressed
PhHAL.1G316900	4.07659	-1.70236	0.453728	-3.75194	0.00017547	0.00463693	NAD(P)-binding Rossmann-fold superfamily protein	oxidoreductase, short chain dehydrogenase/reductase family domain containing protein, expressed
PhHAL.1G319000	26.9388	-0.583701	0.155114	-3.76306	0.00016785	0.00452327	Autophagy-related protein 13	expressed protein
PhHAL.1G320600	26.0451	-1.48245	0.362949	-4.08448	4.41765e-05	0.00167589	cytochrome B5 isoform E	cytochrome b5-like Heme/Steroid binding domain containing protein, expressed
PhHAL.1G322200	78.7764	0.327209	0.103828	3.15145	0.0016246	0.0242124	ELMO/CED-12 family protein	ELMO/CED-12 family protein, putative, expressed
PhHAL.1G323300	67.6929	-0.693616	0.175909	-3.94305	8.04528e-05	0.00259579	RAS 5	ras-related protein, putative, expressed
PhHAL.1G323400	18.1373	-1.58846	0.35174	-4.51601	6.30158e-06	0.000363797	alpha/beta-Hydrolases superfamily protein	triacylglycerol lipase like protein, putative, expressed
PhHAL.1G324100	49.5242	-1.98755	0.428758	-4.63561	3.55894e-06	0.000237549	ethylene responsive element binding factor 1	ethylene-responsive transcription factor, putative, expressed
PhHAL.1G326400	8.82098	-2.59541	0.611249	-4.24607	2.17554e-05	0.000972876	#N/A	zinc finger protein, putative, expressed
PhHAL.1G328800	2.79053	-1.84832	0.517092	-3.57445	0.000350969	0.00774808	Haloacid dehalogenase-like hydrolase (HAD) superfamily protein	CPuORF22 - conserved peptide uORF-containing transcript, expressed
PhHAL.1G330100	5.68463	-1.82857	0.449491	-4.06811	4.7397e-05	0.00174077	phosphate starvation-induced gene 3	transporter, major facilitator family, putative, expressed
PhHAL.1G330400	0.964793	-1.93743	0.681166	-2.84428	0.00445116	0.0484819	#N/A	#N/A
PhHAL.1G331900	15.6208	-1.39893	0.316295	-4.42285	9.74062e-06	0.000511751	U-box domain-containing protein kinase family protein	protein kinase, putative, expressed
PhHAL.1G332200	1004.41	-0.968243	0.203972	-4.74695	2.0651e-06	0.000158374	plasma membrane intrinsic protein 1;4	aquaporin protein, putative, expressed
PhHAL.1G334500	873.285	-1.49399	0.337316	-4.42905	9.4648e-06	0.000498656	cold-regulated 47	dehydrin, putative, expressed
PhHAL.1G335800	41.2174	-0.816736	0.205339	-3.97749	6.96452e-05	0.00234098	high mobility group B3	HMG1/2, putative, expressed
PhHAL.1G335900	7.45081	-1.56206	0.456418	-3.42243	0.00062063	0.0118539	Transmembrane amino acid transporter family protein	transmembrane amino acid transporter protein, putative, expressed
PhHAL.1G337600	18.0412	-1.02262	0.329688	-3.1018	0.00192348	0.0272484	transcription factor-related	helix-loop-helix DNA-binding protein, putative, expressed
PhHAL.1G340700	1.74751	-3.2319	0.926607	-3.48788	0.000486863	0.00992565	Mechanosensitive ion channel protein	uncharacterized mscS family protein, putative, expressed
PhHAL.1G340900	37.7978	-1.51868	0.357684	-4.24586	2.17753e-05	0.000972876	brassinosteroid-responsive RING-H2	zinc finger, C3HC4 type domain containing protein, expressed
PhHAL.1G341300	2.77496	-2.76741	0.868863	-3.18509	0.0014471	0.0222356	RING/U-box superfamily protein	zinc finger, C3HC4 type domain containing protein, expressed
PhHAL.1G341500	13.6135	-0.680487	0.218596	-3.11299	0.001852	0.0264959	Transducin/WD40 repeat-like superfamily protein	WD domain, G-beta repeat domain containing protein, expressed
PhHAL.1G344400	23.828	-1.28873	0.323592	-3.98256	6.81758e-05	0.00230397	Protein of unknown function (DUF581)	DUF581 domain containing protein, expressed
PhHAL.1G344900	18.4488	-1.08303	0.246643	-4.39107	1.12792e-05	0.000576439	SBP (S-ribonuclease binding protein) family protein	expressed protein
PhHAL.1G348100	75.3736	-0.647118	0.196033	-3.30107	0.000963164	0.0163633	PLATZ transcription factor family protein	zinc-binding protein, putative, expressed
PhHAL.1G348600	9.85397	-0.968624	0.286675	-3.37882	0.000727965	0.0133729	ubiquitin-specific protease 21	ubiquitin carboxyl-terminal hydrolase domain containing protein, expressed
PhHAL.1G350800	46.9099	-0.896238	0.281673	-3.18183	0.00146345	0.0223704	xyloglucan endotransglucosylase/hydrolase 30	glycosyl hydrolases family 16, putative, expressed
PhHAL.1G351200	40.242	-0.67303	0.167415	-4.02014	5.81641e-05	0.00203531	Target of Myb protein 1	VHS and GAT domain containing protein, expressed
PhHAL.1G351700	50.315	-0.58259	0.187867	-3.10107	0.00192823	0.0272728	SCAMP family protein	secretory carrier-associated membrane protein, putative, expressed
PhHAL.1G353200	1.15607	-2.50422	0.783037	-3.19809	0.0013834	0.0214794	#N/A	expressed protein
PhHAL.1G355900	793.218	0.40194	0.138628	2.8994	0.00373872	0.0432327	P-loop containing nucleoside triphosphate hydrolases superfamily protein	DNA-binding protein, putative, expressed
PhHAL.1G356200	107.981	0.328261	0.108166	3.03479	0.00240703	0.0319959	#N/A	expressed protein
PhHAL.1G357500	185.197	0.750696	0.25993	2.88807	0.00387609	0.0441945	RAD-like 6	MYB family transcription factor, putative, expressed
PhHAL.1G358500	88.7059	-0.697285	0.201191	-3.46578	0.000528697	0.0105045	Adenine nucleotide alpha hydrolases-like superfamily protein	universal stress protein domain containing protein, putative, expressed
PhHAL.1G361500	51.7833	-0.814261	0.283273	-2.87447	0.00404705	0.0454258	#N/A	expressed protein
PhHAL.1G363100	31.4842	-0.857083	0.22493	-3.81045	0.000138713	0.00393371	diacylglycerol acyltransferase family	diacylglycerol O-acyltransferase, putative, expressed
PhHAL.1G364400	26.3234	1.02808	0.279117	3.68334	0.000230196	0.00568848	Barwin-like endoglucanases superfamily protein	expansin precursor, putative, expressed
PhHAL.1G365400	21.9095	-0.587526	0.18954	-3.09974	0.0019369	0.0273343	2-oxoglutarate (2OG) and Fe(II)-dependent oxygenase superfamily protein	expressed protein
PhHAL.1G365500	14.4338	-0.983046	0.261963	-3.75262	0.000174999	0.00463693	#N/A	expressed protein
PhHAL.1G371200	28.9169	0.504417	0.175325	2.87704	0.00401423	0.0452469	OBF binding protein 4	dof zinc finger domain containing protein, putative, expressed
PhHAL.1G372200	145.307	0.824726	0.247199	3.33629	0.00084906	0.015052	#N/A	AGAP000425-PA, putative, expressed
PhHAL.1G373300	1.42932	1.20042	0.416028	2.88543	0.0039088	0.0444324	#N/A	#N/A
PhHAL.1G374700	15.5672	-1.09743	0.289786	-3.78702	0.000152462	0.00418067	NHL domain-containing protein	NHL repeat-containing protein, putative, expressed
PhHAL.1G375000	12.0049	-0.664712	0.217527	-3.05576	0.00224489	0.0304668	RING/U-box superfamily protein	RING-H2 finger protein, putative, expressed
PhHAL.1G376700	1.83886	-2.23933	0.587559	-3.81125	0.000138267	0.00392929	matrix metalloproteinase	metalloendoproteinase 1 precursor, putative, expressed
PhHAL.1G376800	24.8674	-3.1221	0.489214	-6.38187	1.74936e-10	8.63446e-08	#N/A	expressed protein
PhHAL.1G377600	26.2374	-1.24208	0.26402	-4.70448	2.54518e-06	0.000185749	glucosyl transferase family 8	glycosyl transferase 8 domain containing protein, putative, expressed
PhHAL.1G377700	3.92699	-2.01171	0.470086	-4.27944	1.87362e-05	0.000867696	formin 8	retrotransposon protein, putative, unclassified, expressed
PhHAL.1G378700	3.76373	-3.21501	0.635102	-5.0622	4.14452e-07	4.66131e-05	#N/A	hypothetical protein
PhHAL.1G378800	7.47256	-2.47631	0.595639	-4.1574	3.2189e-05	0.00131533	#N/A	expressed protein
PhHAL.1G381200	134.598	-0.781704	0.163564	-4.77921	1.75988e-06	0.000141666	#N/A	erwinia induced protein 2, putative, expressed
PhHAL.1G381400	118.616	0.707053	0.241	2.93383	0.00334812	0.0403842	Caleosin-related family protein	caleosin related protein, putative, expressed
PhHAL.1G381800	8.95559	-2.63656	0.645967	-4.08156	4.47335e-05	0.00167993	#N/A	expressed protein
PhHAL.1G383200	141.174	-0.389555	0.113413	-3.43483	0.000592936	0.0114533	ADP-ribosylation factor-like A1A	ADP-ribosylation factor, putative, expressed
PhHAL.1G384500	431.046	-0.618519	0.174287	-3.54886	0.000386897	0.00834826	Eukaryotic aspartyl protease family protein	eukaryotic aspartyl protease domain containing protein, expressed
PhHAL.1G385500	4.84045	-0.995015	0.310672	-3.20279	0.00136104	0.0212376	RING/U-box superfamily protein	RING finger protein, putative, expressed
PhHAL.1G392900	42.3149	-0.795141	0.245199	-3.24284	0.00118345	0.0190858	annexin 7	annexin, putative, expressed
PhHAL.1G395000	2.31437	-2.62757	0.653251	-4.0223	5.76317e-05	0.00202423	Phosphate-responsive 1 family protein	phosphate-induced protein 1 conserved region domain containing protein, expressed
PhHAL.1G395900	1.61486	-4.72031	0.769155	-6.13701	8.40902e-10	3.28582e-07	#N/A	expressed protein
PhHAL.1G396800	1.47813	-2.35047	0.720984	-3.26009	0.00111377	0.0182358	basic helix-loop-helix (bHLH) DNA-binding superfamily protein	helix-loop-helix DNA-binding protein, putative, expressed
PhHAL.1G396900	20.1218	-2.84934	0.48438	-5.88244	4.04261e-09	1.08319e-06	RING/U-box superfamily protein	zinc finger, C3HC4 type domain containing protein, expressed
PhHAL.1G398300	109.82	-0.500198	0.134121	-3.72946	0.000191888	0.00492347	Adenine nucleotide alpha hydrolases-like superfamily protein	BTB1 - Bric-a-Brac,Tramtrack, Broad Complex BTB domain, expressed
PhHAL.1G399600	92.4512	-0.392754	0.137232	-2.86198	0.00421007	0.0465535	inhibitor/interactor with cyclin-dependent kinase	cyclin-dependent kinase inhibitor, putative, expressed
PhHAL.1G400400	8.85977	-0.954313	0.296564	-3.21789	0.00129135	0.0204221	fucosyltransferase 1	xyloglucan fucosyltransferase, putative, expressed
PhHAL.1G404800	8.81373	-1.61018	0.39384	-4.0884	4.34357e-05	0.00165923	MAPK/ERK kinase kinase 1	STE_MEKK_ste11_MAP3K.14 - STE kinases include homologs to sterile 7, sterile 11 and sterile 20 from yeast, expressed
PhHAL.1G408400	5.14485	1.32191	0.444534	2.97369	0.00294242	0.0369645	WCRKC thioredoxin 1	thioredoxin, putative, expressed
PhHAL.1G411100	190.247	-0.477623	0.15319	-3.11786	0.00182171	0.0262629	P-loop containing nucleoside triphosphate hydrolases superfamily protein	adenylate kinase, putative, expressed
PhHAL.1G412600	1.50447	-3.35132	0.8425	-3.97783	6.95459e-05	0.00234098	Integrase-type DNA-binding superfamily protein	ethylene-responsive transcription factor, putative, expressed
PhHAL.1G413900	112.751	-2.09209	0.32849	-6.36882	1.90482e-10	9.16072e-08	HSP20-like chaperones superfamily protein	hsp20/alpha crystallin family protein, putative, expressed
PhHAL.1G417500	281.496	-0.525893	0.146016	-3.60161	0.000316253	0.00719858	Transmembrane amino acid transporter family protein	transmembrane amino acid transporter protein, putative, expressed
PhHAL.1G418000	27.3207	-0.564078	0.191935	-2.9389	0.00329382	0.0399342	Vacuolar import/degradation, Vid27-related protein	CYPRO4, putative, expressed
PhHAL.1G418200	67.7807	-0.949274	0.312971	-3.0331	0.00242053	0.0321143	trehalose phosphatase/synthase 11	trehalose-6-phosphate synthase, putative, expressed
PhHAL.1G418600	7.88234	-0.811391	0.278805	-2.91025	0.00361141	0.0423877	UDP-D-glucuronate 4-epimerase 1	UDP-glucuronate 4-epimerase, putative, expressed
PhHAL.1G418700	3.45704	-1.39432	0.447139	-3.11832	0.00181885	0.0262629	Protein kinase superfamily protein	STE_PAK_Ste20_STLK.2 - STE kinases include homologs to sterile 7, sterile 11 and sterile 20 from yeast, expressed
PhHAL.1G419000	366.427	-0.248685	0.0740241	-3.35951	0.000780812	0.0141265	Serinc-domain containing serine and sphingolipid biosynthesis protein	TMS membrane protein/tumour differentially expressed protein, putative, expressed
PhHAL.1G420300	5.79934	-1.78206	0.500619	-3.55972	0.000371254	0.00811567	hydroxycinnamoyl-CoA shikimate/quinate hydroxycinnamoyl transferase	transferase family protein, putative, expressed
PhHAL.1G421700	8.00358	0.730294	0.253872	2.87662	0.00401956	0.0452599	LJRHL1-like 3	BHLH transcription factor, putative, expressed
PhHAL.1G422400	18.3773	-0.793558	0.238757	-3.32371	0.000888289	0.015484	GHMP kinase family protein	GHMP kinases ATP-binding protein, putative, expressed
PhHAL.1G423700	947.292	-0.466814	0.139334	-3.35032	0.000807182	0.0144599	#N/A	alginate regulatory protein AlgP, putative, expressed
PhHAL.1G429400	144.816	-0.703647	0.23102	-3.04582	0.00232045	0.03121	GATA transcription factor 9	GATA zinc finger domain containing protein, expressed
PhHAL.1G433000	188.401	-0.498808	0.126383	-3.9468	7.92026e-05	0.00256567	glutathione-disulfide reductase	glutathione reductase, putative, expressed
PhHAL.1G433400	4.53331	-1.77649	0.462069	-3.84465	0.000120726	0.00349975	#N/A	#N/A
PhHAL.1G433500	1.79174	-1.72055	0.51656	-3.33079	0.000866004	0.0151944	3-ketoacyl-CoA synthase 12	3-ketoacyl-CoA synthase, putative, expressed
PhHAL.1G433800	288.132	-0.825491	0.192357	-4.29145	1.77511e-05	0.000840758	PPPDE putative thiol peptidase family protein	thioredoxin family protein, putative, expressed
PhHAL.1G435600	76.1834	0.544563	0.151891	3.58521	0.000336805	0.00753617	diphthamide synthesis DPH2 family protein	diphthamide biosynthesis protein, putative, expressed
PhHAL.1G438500	195.089	-1.3851	0.37808	-3.66352	0.000248773	0.00600513	Cystathionine beta-synthase (CBS) family protein	CBS domain containing membrane protein, putative, expressed
PhHAL.1G441800	181.652	-0.316391	0.0866765	-3.65025	0.000261988	0.00625969	BET1P/SFT1P-like protein 14A	SNARE domain containing protein, putative, expressed
PhHAL.1G445200	9.44556	-3.50379	0.715722	-4.89546	9.80743e-07	8.88638e-05	Remorin family protein	remorin C-terminal domain containing protein, putative, expressed
PhHAL.1G445400	37.683	-0.544041	0.139772	-3.89234	9.92825e-05	0.0030328	vacuolar ATPase subunit F family protein	vacuolar ATP synthase subunit F, putative, expressed
PhHAL.1G445900	12.6287	-0.577891	0.171107	-3.37737	0.000731819	0.0134174	#N/A	expressed protein
PhHAL.2G004500	50.3291	-1.47967	0.353278	-4.18839	2.80943e-05	0.00118774	sugar transporter 1	transporter family protein, putative, expressed
PhHAL.2G009500	91.2808	-0.518382	0.168498	-3.07648	0.00209459	0.0289935	NB-ARC domain-containing disease resistance protein	NB-ARC domain containing protein, expressed
PhHAL.2G012400	20.6074	-0.98536	0.270838	-3.63819	0.000274558	0.00647749	#N/A	expressed protein
PhHAL.2G016800	2.4645	-2.23398	0.701863	-3.18293	0.00145795	0.0223045	#N/A	bZIP transcription factor domain containing protein, expressed
PhHAL.2G020800	1.85905	-2.12501	0.554961	-3.82912	0.000128602	0.00368608	Leucine-rich repeat protein kinase family protein	wound and phytochrome signaling involved receptor like kinase, putative, expressed
PhHAL.2G024200	8.83404	-5.63581	0.937625	-6.01073	1.84694e-09	5.77352e-07	photosystem II subunit R	photosystem II 10 kDa polypeptide, chloroplast precursor, putative, expressed
PhHAL.2G025700	56.9191	-1.41261	0.296067	-4.77126	1.83081e-06	0.00014428	CBL-interacting protein kinase 23	CAMK_KIN1/SNF1/Nim1_like.28 - CAMK includes calcium/calmodulin depedent protein kinases, expressed
PhHAL.2G026000	21.7608	-0.726439	0.24741	-2.93617	0.00332291	0.0401834	inositol transporter 2	transporter family protein, putative, expressed
PhHAL.2G026700	237.785	-0.237637	0.0750473	-3.1665	0.00154286	0.0233182	peroxin 13	glycine-rich protein, putative, expressed
PhHAL.2G028000	1.90644	-3.44372	0.898813	-3.83141	0.000127409	0.00366288	nine-cis-epoxycarotenoid dioxygenase 9	9-cis-epoxycarotenoid dioxygenase 1, chloroplast precursor, putative, expressed
PhHAL.2G031400	18.8548	-0.644379	0.182557	-3.52973	0.000415983	0.00884601	RING-H2 group F2A	zinc finger, C3HC4 type domain containing protein, expressed
PhHAL.2G031900	17.1038	0.590076	0.20342	2.90078	0.0037224	0.0431649	Protein of unknown function, DUF593	DUF593 domain containing protein, expressed
PhHAL.2G032500	4.20927	-2.50725	0.587262	-4.26938	1.96016e-05	0.000894519	alpha/beta-Hydrolases superfamily protein	gibberellin receptor GID1L2, putative, expressed
PhHAL.2G033600	475.015	-1.08638	0.380211	-2.85732	0.00427239	0.0470263	#N/A	erythrocyte binding protein 3, putative, expressed
PhHAL.2G041500	968.928	0.506065	0.162374	3.11666	0.0018291	0.0263289	Ribose 5-phosphate isomerase, type A protein	ribose-5-phosphate isomerase A, putative, expressed
PhHAL.2G050500	50.6351	-0.937958	0.218601	-4.29074	1.78079e-05	0.000841324	Polyketide cyclase/dehydrase and lipid transport superfamily protein	START domain containing protein, putative, expressed
PhHAL.2G052200	258.304	-0.301215	0.104023	-2.89566	0.00378366	0.0435376	PHD finger family protein / bromo-adjacent homology (BAH) domain-containing protein	ES43 protein, putative, expressed
PhHAL.2G055000	88.2484	-0.650184	0.161893	-4.01612	5.91637e-05	0.00205877	phosphate transporter traffic facilitator1	WD domain, G-beta repeat domain containing protein, expressed
PhHAL.2G060200	2.02715	-2.23216	0.538468	-4.14539	3.39235e-05	0.0013772	Galactosyltransferase family protein	galactosyltransferase family protein, putative, expressed
PhHAL.2G060400	57.747	-0.280851	0.0992221	-2.83053	0.00464707	0.0499773	RAB GTPase homolog 8A	ras-related protein, putative, expressed
PhHAL.2G064100	200.211	-0.766996	0.219809	-3.48937	0.000484167	0.00988143	#N/A	expressed protein
PhHAL.2G071900	2.0435	-2.33996	0.596134	-3.92523	8.66478e-05	0.00272679	Late embryogenesis abundant (LEA) hydroxyproline-rich glycoprotein family	harpin-induced protein 1 domain containing protein, expressed
PhHAL.2G075500	101.156	0.851187	0.276777	3.07535	0.00210253	0.029039	#N/A	expressed protein
PhHAL.2G076100	298.061	-4.43767	0.638269	-6.95267	3.58445e-12	3.735e-09	#N/A	#N/A
PhHAL.2G077700	4.68165	-1.6504	0.393575	-4.19335	2.74864e-05	0.00116637	maternal effect embryo arrest 60	expressed protein
PhHAL.2G078200	10.8789	-1.25147	0.376897	-3.32047	0.000898676	0.015607	cinnamyl alcohol dehydrogenase 9	dehydrogenase, putative, expressed
PhHAL.2G089200	87.2942	-2.44596	0.491358	-4.97796	6.42576e-07	6.58587e-05	seed imbibition 2	uncharacterized glycosyltransferase, putative, expressed
PhHAL.2G091700	24.0149	-0.870499	0.26489	-3.28626	0.00101528	0.0170479	NB-ARC domain-containing disease resistance protein	disease resistance RPP13-like protein 1, putative, expressed
PhHAL.2G094900	1.52386	-2.86611	0.812591	-3.52712	0.000420099	0.00892342	Concanavalin A-like lectin protein kinase family protein	lectin-like receptor kinase, putative, expressed
PhHAL.2G096000	26.2812	1.73559	0.520132	3.33683	0.000847388	0.0150365	Bifunctional inhibitor/lipid-transfer protein/seed storage 2S albumin superfamily protein	LTPL40 - Protease inhibitor/seed storage/LTP family protein precursor, expressed
PhHAL.2G097500	46.165	-0.369616	0.121733	-3.03627	0.00239525	0.0318845	Zn-dependent exopeptidases superfamily protein	peptidase, putative, expressed
PhHAL.2G100600	32.2143	-0.706361	0.178763	-3.95138	7.77011e-05	0.00253014	calcium-dependent protein kinase 16	CAMK_CAMK_like.32 - CAMK includes calcium/calmodulin depedent protein kinases, expressed
PhHAL.2G106300	42.198	-0.480438	0.16685	-2.87946	0.0039836	0.0450429	Protein kinase superfamily protein	protein kinase, putative, expressed
PhHAL.2G109600	31.2339	-0.519435	0.180622	-2.87581	0.00402995	0.0453152	Beta-glucosidase, GBA2 type family protein	non-lysosomal glucosylceramidase, putative, expressed
PhHAL.2G111700	936.614	-0.48401	0.160892	-3.00829	0.00262722	0.0340305	plasma membrane intrinsic protein 2	aquaporin protein, putative, expressed
PhHAL.2G112900	46.747	-0.556053	0.161663	-3.43958	0.000582619	0.0112888	Prefoldin chaperone subunit family protein	expressed protein
PhHAL.2G114800	15.246	-0.519728	0.173875	-2.9891	0.00279803	0.0356763	glycosyl hydrolase family 10 protein / carbohydrate-binding domain-containing protein	glycosyl hydrolase family 10 protein, putative, expressed
PhHAL.2G119300	50.8531	-0.952193	0.229967	-4.14057	3.4645e-05	0.00139531	senescence-associated gene 12	thiol protease SEN102 precursor, putative, expressed
PhHAL.2G119400	232.217	-0.405817	0.116888	-3.47185	0.000516889	0.0103356	K+ uptake permease 11	potassium transporter, putative, expressed
PhHAL.2G121100	12.4337	-2.53044	0.510901	-4.95289	7.31194e-07	7.21804e-05	RING domain ligase1	copine, putative, expressed
PhHAL.2G121600	1109.07	0.264376	0.089646	2.94911	0.00318688	0.0390673	Tetratricopeptide repeat (TPR)-like superfamily protein	expressed protein
PhHAL.2G122000	36.2693	0.459818	0.156571	2.93681	0.00331606	0.0401319	arogenate dehydratase 6	prephenate dehydratase domain containing protein, expressed
PhHAL.2G124000	26.2844	-0.828529	0.273286	-3.03173	0.00243156	0.0321624	uridine-ribohydrolase 1	inosine-uridine preferring nucleoside hydrolase family protein, putative, expressed
PhHAL.2G126900	61.1585	-1.47696	0.298084	-4.95483	7.23921e-07	7.21804e-05	U-box domain-containing protein kinase family protein	protein kinase family protein, putative, expressed
PhHAL.2G134700	13.348	-1.05985	0.281786	-3.76119	0.000169108	0.0045376	DYNAMIN-like 1E	dynamin family protein, putative, expressed
PhHAL.2G136500	49.1177	-1.04737	0.227811	-4.59756	4.27473e-06	0.000271786	myb domain protein r1	MYB family transcription factor, putative, expressed
PhHAL.2G137000	184.993	-1.31229	0.419533	-3.12797	0.0017602	0.0256721	#N/A	expressed protein
PhHAL.2G137100	18.5378	-0.600734	0.158237	-3.79641	0.000146807	0.00404929	#N/A	expressed protein
PhHAL.2G149900	1.16322	-1.79474	0.591696	-3.03322	0.00241959	0.0321143	Plant protein of unknown function (DUF247)	plant protein of unknown function domain containing protein, expressed
PhHAL.2G164300	31.1457	-0.467229	0.149433	-3.12668	0.0017679	0.0257643	2-phosphoglycolate phosphatase 2	4-nitrophenylphosphatase, putative, expressed
PhHAL.2G176200	16.0878	-1.39334	0.280687	-4.96402	6.9049e-07	6.92558e-05	Calcium-dependent lipid-binding (CaLB domain) family protein	expressed protein
PhHAL.2G183800	16.7928	-0.483109	0.168827	-2.86157	0.00421546	0.0465535	PLC-like phosphodiesterases superfamily protein	phospholipase C, putative, expressed
PhHAL.2G194400	84.1096	-1.47974	0.25592	-5.78204	7.38012e-09	1.79768e-06	Heavy metal transport/detoxification superfamily protein	heavy metal transport/detoxification protein, putative, expressed
PhHAL.2G194700	33.7022	-0.543509	0.15062	-3.60849	0.000307989	0.00707921	Protein kinase superfamily protein	AP2-associated protein kinase 1, putative, expressed
PhHAL.2G203300	37.7726	-0.747688	0.202107	-3.69946	0.00021606	0.00543221	ubiquitin-conjugating enzyme 28	ubiquitin-conjugating enzyme, putative, expressed
PhHAL.2G204300	1.32577	-1.61521	0.541427	-2.98325	0.00285207	0.0361443	UDP-Glycosyltransferase superfamily protein	glycosyl transferase, group 1 domain containing protein, expressed
PhHAL.2G213100	9.58115	1.36294	0.423616	3.21739	0.00129362	0.0204407	#N/A	#N/A
PhHAL.2G219400	17.1801	-0.467429	0.163373	-2.86111	0.00422162	0.0465769	#N/A	expressed protein
PhHAL.2G220100	8.50897	-2.21585	0.553649	-4.00227	6.2738e-05	0.00214729	wall associated kinase 5	expressed protein
PhHAL.2G223300	12.5659	-1.04634	0.29378	-3.56165	0.000368534	0.00806561	Domain of unknown function (DUF220)	OBP32pep, putative, expressed
PhHAL.2G225200	11.7183	-2.20632	0.414271	-5.32579	1.00516e-07	1.46145e-05	WRKY DNA-binding protein 46	WRKY74, expressed
PhHAL.2G225300	40.5099	-1.7411	0.349962	-4.97511	6.52106e-07	6.64636e-05	WRKY family transcription factor	WRKY74, expressed
PhHAL.2G226200	16.7208	-0.98642	0.335665	-2.9387	0.00329591	0.0399342	Concanavalin A-like lectin protein kinase family protein	protein kinase, putative, expressed
PhHAL.2G229600	12.2362	-1.6507	0.50702	-3.25569	0.00113118	0.018433	Leucine-rich repeat transmembrane protein kinase protein	protein kinase domain containing protein, expressed
PhHAL.2G233200	54.7326	-0.844758	0.207217	-4.07669	4.56811e-05	0.00170337	#N/A	expressed protein
PhHAL.2G236100	380.093	-0.511519	0.15344	-3.33368	0.000857043	0.0151337	Integrase-type DNA-binding superfamily protein	ethylene-responsive transcription factor, putative, expressed
PhHAL.2G236900	40.9933	-0.850677	0.284485	-2.99024	0.00278761	0.0356403	Haloacid dehalogenase-like hydrolase (HAD) superfamily protein	uncharacterized glycosyl hydrolase Rv2006/MT2062, putative, expressed
PhHAL.2G237700	24.0587	-1.02966	0.253115	-4.06796	4.74266e-05	0.00174077	Major facilitator superfamily protein	transporter, putative, expressed
PhHAL.2G237900	8.33446	-0.994381	0.348422	-2.85395	0.00431788	0.0473881	Major facilitator superfamily protein	transporter, putative, expressed
PhHAL.2G239200	39.713	-0.468463	0.143923	-3.25496	0.00113407	0.0184641	serine/threonine protein kinase 3	serine/threonine-protein kinase 16, putative, expressed
PhHAL.2G241300	324.072	-0.642166	0.182642	-3.51598	0.000438128	0.00920217	#N/A	expressed protein
PhHAL.2G242100	36.6557	-0.701539	0.204693	-3.42728	0.000609657	0.0117028	trehalose-phosphatase/synthase 9	trehalose-6-phosphate synthase, putative, expressed
PhHAL.2G242400	40.704	-3.19106	0.761915	-4.18821	2.81166e-05	0.00118774	ARM repeat superfamily protein	armadillo/beta-catenin repeat family protein, putative, expressed
PhHAL.2G243800	21.9205	-1.38857	0.346275	-4.01002	6.07147e-05	0.00209378	Xanthine/uracil permease family protein	nucleobase-ascorbate transporter, putative, expressed
PhHAL.2G245600	41.7417	-0.411949	0.11137	-3.69892	0.000216522	0.00543241	PHD finger family protein / bromo-adjacent homology (BAH) domain-containing protein	ES43 protein, putative, expressed
PhHAL.2G247200	49.738	1.6173	0.433747	3.72868	0.000192488	0.00493212	vacuolar iron transporter 1	integral membrane protein, putative, expressed
PhHAL.2G247700	10.1106	-2.68346	0.521087	-5.14975	2.60838e-07	3.19757e-05	carbon-sulfur lyases	proline-rich protein 6, putative, expressed
PhHAL.2G248100	4.30077	-1.88374	0.610851	-3.0838	0.00204374	0.0284154	#N/A	expressed protein
PhHAL.2G248200	1.61854	-2.64265	0.891125	-2.96552	0.00302168	0.0376858	#N/A	#N/A
PhHAL.2G249100	10.8546	-1.15984	0.325494	-3.56334	0.000366171	0.00802909	receptor-like kinase 1	inactive receptor kinase At2g26730 precursor, putative, expressed
PhHAL.2G250400	158.74	0.508495	0.158606	3.20603	0.00134582	0.0210528	FORMS APLOID AND BINUCLEATE CELLS 1C	1-phosphatidylinositol-4-phosphate 5-kinase/ zinc ion binding protein, putative, expressed
PhHAL.2G250600	34.3867	0.899599	0.287881	3.1249	0.00177866	0.0258809	#N/A	expressed protein
PhHAL.2G250800	44.4718	-0.53908	0.143444	-3.75811	0.000171203	0.00458071	Rad23 UV excision repair protein family	RAD23 DNA repair protein, putative, expressed
PhHAL.2G253400	29.047	-1.96695	0.44525	-4.41762	9.97924e-06	0.000519919	Calcium-binding EF-hand family protein	EF hand family protein, putative, expressed
PhHAL.2G257000	22.6879	-6.10725	0.710986	-8.58983	8.70949e-18	1.63355e-13	WRKY DNA-binding protein 40	WRKY76, expressed
PhHAL.2G257100	3.59887	-7.24517	1.02538	-7.06586	1.59626e-12	2.72176e-09	WRKY DNA-binding protein 18	WRKY62, expressed
PhHAL.2G257300	92.6793	-0.895559	0.257	-3.48467	0.000492743	0.0100129	CBL-interacting protein kinase 5	CAMK_KIN1/SNF1/Nim1_like.34 - CAMK includes calcium/calmodulin depedent protein kinases, expressed
PhHAL.2G258400	613.3	0.46571	0.131503	3.54143	0.000397961	0.00853045	related to ubiquitin 1	ubiquitin family protein, putative, expressed
PhHAL.2G259500	6.1617	2.01966	0.703301	2.87169	0.00408285	0.045677	Cellulose synthase family protein	CESA9 - cellulose synthase, expressed
PhHAL.2G261800	60.4876	-2.53709	0.413938	-6.12917	8.83399e-10	3.38144e-07	tetraspanin8	tetraspanin family protein, putative, expressed
PhHAL.2G263000	12.3427	-1.84412	0.462799	-3.98472	6.75611e-05	0.00229146	glutamate receptor 2.7	glutamate receptor, putative, expressed
PhHAL.2G263100	6.24555	-2.71874	0.551985	-4.9254	8.419e-07	7.95474e-05	glutamate receptor 2.8	glutamate receptor, putative, expressed
PhHAL.2G266800	152.63	1.22554	0.325193	3.76865	0.000164134	0.0044487	#N/A	expressed protein
PhHAL.2G267200	300.252	-0.516441	0.162552	-3.17709	0.00148761	0.0226474	chaperonin 20	chaperonin, putative, expressed
PhHAL.2G267500	232.439	-1.77389	0.463595	-3.82638	0.000130042	0.00371809	jasmonate-zim-domain protein 1	zinc-finger protein, putative, expressed
PhHAL.2G270900	17.6796	-1.26841	0.346739	-3.65811	0.000254085	0.00611761	Cytochrome P450 superfamily protein	cytochrome P450, putative, expressed
PhHAL.2G271100	20.0745	-1.24984	0.361567	-3.45673	0.000546782	0.0107612	Protein kinase superfamily protein	tyrosine protein kinase domain containing protein, putative, expressed
PhHAL.2G272100	50.4957	-0.379017	0.13036	-2.90747	0.00364365	0.0426593	O-fucosyltransferase family protein	growth regulator related protein, putative, expressed
PhHAL.2G275800	121.492	-1.01233	0.216995	-4.66525	3.08241e-06	0.000214125	PDI-like 2-2	OsPDIL2-3 protein disulfide isomerase PDIL2-3, expressed
PhHAL.2G276600	8.87303	-1.30835	0.409145	-3.19778	0.0013849	0.0214849	Galactosyltransferase family protein	galactosyltransferase, putative, expressed
PhHAL.2G277800	12.2149	-1.10942	0.323712	-3.4272	0.000609851	0.0117028	phosphate transporter 3;1	phosphate carrier protein, mitochondrial precursor, putative, expressed
PhHAL.2G278200	1.26066	-2.48666	0.840545	-2.95839	0.00309251	0.0382346	basic helix-loop-helix (bHLH) DNA-binding superfamily protein	bHelix-loop-helix transcription factor, putative, expressed
PhHAL.2G278400	8.35899	-1.0719	0.294863	-3.63525	0.000277706	0.00653143	alpha/beta-Hydrolases superfamily protein	gibberellin receptor GID1L2, putative, expressed
PhHAL.2G279200	26.6625	-1.60199	0.335676	-4.77243	1.82017e-06	0.00014428	heat shock factor 4	CPuORF39 - conserved peptide uORF-containing transcript, expressed
PhHAL.2G283900	331.583	-0.59239	0.14152	-4.1859	2.84034e-05	0.00119715	beta carbonic anhydrase 5	carbonic anhydrase, chloroplast precursor, putative, expressed
PhHAL.2G284800	984.197	0.383721	0.132146	2.90376	0.0036871	0.0429803	phosphoglucose isomerase 1	glucose-6-phosphate isomerase, putative, expressed
PhHAL.2G286900	25.1788	-1.01415	0.255891	-3.96319	7.39544e-05	0.00242498	RING/U-box superfamily protein	zinc finger, C3HC4 type domain containing protein, expressed
PhHAL.2G293500	12.07	-2.87376	0.517886	-5.54902	2.87277e-08	5.61267e-06	#N/A	#N/A
PhHAL.2G299700	4.88115	-3.13018	0.667812	-4.68722	2.76943e-06	0.000197504	tonoplast dicarboxylate transporter	citrate transporter, putative, expressed
PhHAL.2G300200	1003.1	-0.702213	0.179381	-3.91464	9.05373e-05	0.00281808	A20/AN1-like zinc finger family protein	AN1-like zinc finger domain containing protein, expressed
PhHAL.2G300600	50.4139	-0.76163	0.186482	-4.0842	4.42292e-05	0.00167589	Pectin lyase-like superfamily protein	polygalacturonase, putative, expressed
PhHAL.2G301400	6.10835	-1.15866	0.318679	-3.63584	0.000277079	0.00652876	#N/A	expressed protein
PhHAL.2G304800	9.05582	-2.95877	0.68158	-4.34105	1.41801e-05	0.000696482	#N/A	expressed protein
PhHAL.2G305800	13.841	-0.777769	0.235249	-3.30615	0.000945885	0.0161429	DNAJ heat shock N-terminal domain-containing protein	chaperone protein dnaJ 10, putative, expressed
PhHAL.2G306100	6.09851	-2.52065	0.474703	-5.30994	1.09659e-07	1.57005e-05	#N/A	expressed protein
PhHAL.2G307000	12.9382	-1.43947	0.303653	-4.7405	2.13188e-06	0.000161884	myosin heavy chain-related	DNA repair ATPase-related, putative, expressed
PhHAL.2G314200	31.4323	-0.49654	0.149016	-3.33214	0.000861813	0.0151919	#N/A	expressed protein
PhHAL.2G318500	140.762	-0.450876	0.111414	-4.04684	5.19137e-05	0.00186889	#N/A	arabinogalactan protein, putative, expressed
PhHAL.2G319000	31.0983	1.97978	0.346901	5.70705	1.14948e-08	2.69496e-06	PEBP (phosphatidylethanolamine-binding protein) family protein	osFTL4 FT-Like4 homologous to Flowering Locus T gene; contains Pfam profile PF01161: Phosphatidylethanolamine-binding protein, expressed
PhHAL.2G321500	82.1515	-0.346409	0.111896	-3.09582	0.0019627	0.0275335	C2 domain-containing protein / GRAM domain-containing protein	GRAM domain containing protein, expressed
PhHAL.2G322400	84.9565	-0.766131	0.188858	-4.05665	4.97813e-05	0.00180949	Thioesterase/thiol ester dehydrase-isomerase superfamily protein	acyl-coenzyme A thioesterase 10, mitochondrial precursor, putative, expressed
PhHAL.2G326700	6.38785	-2.42774	0.673757	-3.60328	0.000314228	0.00718047	C-repeat-binding factor 4	dehydration-responsive element-binding protein, putative, expressed
PhHAL.2G326800	4.07429	-3.21604	0.869489	-3.69877	0.000216648	0.00543241	C-repeat/DRE binding factor 2	dehydration-responsive element-binding protein, putative, expressed
PhHAL.2G326900	7.42611	-3.67921	0.689345	-5.33725	9.43673e-08	1.39437e-05	C-repeat/DRE binding factor 2	dehydration-responsive element-binding protein, putative, expressed
PhHAL.2G328300	86.8213	-1.03044	0.231019	-4.4604	8.18076e-06	0.000446712	RHOMBOID-like 2	OsRhmbd16 - Putative Rhomboid homologue, expressed
PhHAL.2G328700	4.17921	-3.41519	0.645111	-5.29396	1.19697e-07	1.6754e-05	BON association protein 2	BAP2, putative, expressed
PhHAL.2G331600	89.0407	-1.20714	0.221169	-5.458	4.81534e-08	8.52043e-06	cytochrome P450, family 71, subfamily B, polypeptide 2	cytochrome P450, putative, expressed
PhHAL.2G332400	2.56016	-2.63812	0.791142	-3.33457	0.000854306	0.0151021	Protein kinase superfamily protein	glycosyl transferase family 8 protein, expressed
PhHAL.2G334100	114.479	-1.06772	0.27481	-3.8853	0.000102203	0.0031018	purple acid phosphatase 29	Ser/Thr protein phosphatase family protein, putative, expressed
PhHAL.2G334700	7.68899	-2.15908	0.588982	-3.66579	0.000246578	0.00597522	Protein kinase superfamily protein	tyrosine protein kinase domain containing protein, putative, expressed
PhHAL.2G337500	1.01006	-1.72034	0.604458	-2.84609	0.00442598	0.04832	#N/A	expressed protein
PhHAL.2G338300	24.2184	0.637882	0.21272	2.99869	0.00271139	0.0349038	acyl carrier protein 3	acyl carrier protein, putative, expressed
PhHAL.2G339000	32.3879	-1.6752	0.502935	-3.33085	0.000865824	0.0151944	plasma membrane intrinsic protein 3	aquaporin protein, putative, expressed
PhHAL.2G339600	45.0667	-0.950907	0.253141	-3.75644	0.000172349	0.00459826	#N/A	expressed protein
PhHAL.2G340600	6.79157	-1.10465	0.334425	-3.30314	0.0009561	0.0162728	#N/A	expressed protein
PhHAL.2G340900	28.6052	-1.09956	0.232632	-4.72661	2.28294e-06	0.000171275	phospholipase D delta	phospholipase D, putative, expressed
PhHAL.2G341400	6.01335	-2.68199	0.746198	-3.5942	0.00032539	0.00737079	Pyridoxal-dependent decarboxylase family protein	pyridoxal-dependent decarboxylase protein, putative, expressed
PhHAL.2G341500	24.671	-4.13914	0.769836	-5.37665	7.58843e-08	1.19604e-05	hydroxycinnamoyl-CoA shikimate/quinate hydroxycinnamoyl transferase	transferase family protein, putative, expressed
PhHAL.2G348500	42.1226	-0.876327	0.295102	-2.96958	0.00298209	0.0374127	Histone superfamily protein	Core histone H2A/H2B/H3/H4 domain containing protein, putative, expressed
PhHAL.2G350100	77.8124	-1.11279	0.281327	-3.9555	7.63753e-05	0.0024913	PHYTOENE SYNTHASE	phytoene synthase, chloroplast precursor, putative, expressed
PhHAL.2G351000	4.28902	-2.03576	0.586776	-3.4694	0.000521625	0.0104102	Vacuolar ATPase assembly integral membrane protein VMA21-like domain	expressed protein
PhHAL.2G352300	55.611	-0.639221	0.159583	-4.00557	6.18671e-05	0.00212524	Endomembrane protein 70 protein family	transmembrane 9 superfamily member, putative, expressed
PhHAL.2G352600	175.564	-0.310682	0.10708	-2.90139	0.00371513	0.0431194	Low temperature and salt responsive protein family	OsRCI2-11 - Hydrophobic protein OSR8, expressed
PhHAL.2G359000	5.60585	3.57679	1.04344	3.4279	0.000608276	0.0117014	L-Aspartase-like family protein	expressed protein
PhHAL.2G359600	36.8772	-0.425316	0.147296	-2.8875	0.0038832	0.0442218	NEP-interacting protein 2	zinc finger, C3HC4 type, domain containing protein, expressed
PhHAL.2G362600	200.129	-0.332941	0.106798	-3.11747	0.0018241	0.0262771	C2 calcium/lipid-binding plant phosphoribosyltransferase family protein	anthranilate phosphoribosyltransferase, putative, expressed
PhHAL.2G368000	35.2084	-0.547412	0.15532	-3.52442	0.000424404	0.00899449	peptide-N-glycanase 1	peptide-Nasparagine amidase, putative, expressed
PhHAL.2G369200	137.036	-0.328403	0.0999722	-3.28494	0.00102004	0.0170973	Ras-related small GTP-binding family protein	ras-related protein, putative, expressed
PhHAL.2G377200	3.11714	-1.59199	0.465118	-3.42276	0.000619898	0.011852	aconitase 3	aconitate hydratase protein, putative, expressed
PhHAL.2G382300	17.2981	-0.910369	0.234994	-3.874	0.000107062	0.00320775	ankyrin repeat family protein	ankyrin repeat family protein, putative, expressed
PhHAL.2G385200	11.7773	-0.989886	0.276462	-3.58055	0.000342873	0.00762556	cysteine-rich RLK (RECEPTOR-like protein kinase) 23	TKL_IRAK_DUF26-lh.10 - DUF26 kinases have homology to DUF26 containing loci, expressed
PhHAL.2G385300	3.30651	-1.36498	0.458048	-2.98	0.0028825	0.036456	cysteine-rich RLK (RECEPTOR-like protein kinase) 10	TKL_IRAK_DUF26-lh.9 - DUF26 kinases have homology to DUF26 containing loci, expressed
PhHAL.2G386800	25.0921	-0.95316	0.286628	-3.32542	0.000882839	0.015432	cysteine-rich RLK (RECEPTOR-like protein kinase) 10	TKL_IRAK_DUF26-lc.10 - DUF26 kinases have homology to DUF26 containing loci, expressed
PhHAL.2G389700	107.149	-0.8023	0.205921	-3.89615	9.7735e-05	0.0029904	GRAS family transcription factor	chitin-inducible gibberellin-responsive protein, putative, expressed
PhHAL.2G392100	155.54	-0.302819	0.0961985	-3.14785	0.00164474	0.024339	vacuolar ATP synthase subunit H family protein	vacuolar ATP synthase subunit H, putative, expressed
PhHAL.2G393600	16.716	-5.78519	0.860841	-6.72039	1.81242e-11	1.35975e-08	cellulose-synthase like D2	CSLF3 - cellulose synthase-like family F; beta1,3;1,4 glucan synthase, expressed
PhHAL.2G395600	24.3476	-0.805875	0.259999	-3.09953	0.00193829	0.0273343	Major facilitator superfamily protein	nucleoside transporter, putative, expressed
PhHAL.2G398300	8.35998	-1.71611	0.45784	-3.74828	0.000178048	0.00467377	Protein of unknown function (DUF761)	fiber expressed protein, putative, expressed
PhHAL.2G400300	4.34335	-3.18605	0.532619	-5.98186	2.20607e-09	6.56778e-07	#N/A	#N/A
PhHAL.2G402600	58.3126	-0.644619	0.219499	-2.93677	0.00331651	0.0401319	calmodulin-domain protein kinase 7	CAMK_CAMK_like.34 - CAMK includes calcium/calmodulin depedent protein kinases, expressed
PhHAL.2G403000	123.293	-1.14211	0.246313	-4.63682	3.53816e-06	0.000237006	Remorin family protein	remorin, putative, expressed
PhHAL.2G403800	82.0147	-0.661008	0.161071	-4.10382	4.06377e-05	0.00157479	Insulinase (Peptidase family M16) family protein	insulin-degrading enzyme, putative, expressed
PhHAL.2G407300	98.3111	-0.373071	0.100408	-3.71555	0.000202761	0.00516568	RING/FYVE/PHD zinc finger superfamily protein	zinc finger family protein, putative, expressed
PhHAL.2G408000	80.9924	-1.4532	0.443045	-3.28002	0.001038	0.017321	#N/A	#N/A
PhHAL.2G410200	144.965	-0.33778	0.110961	-3.04414	0.00233346	0.0312394	Cyclophilin-like peptidyl-prolyl cis-trans isomerase family protein	expressed protein
PhHAL.2G412700	20.1605	-0.776859	0.248148	-3.13062	0.00174435	0.0255004	Nucleotide-sugar transporter family protein	transporter-related, putative, expressed
PhHAL.2G414300	47.2079	-0.394861	0.131809	-2.9957	0.00273813	0.0351409	Yippee family putative zinc-binding protein	yippee zinc-binding protein, putative, expressed
PhHAL.2G418800	3.25275	-2.46995	0.665841	-3.70951	0.000207659	0.00525622	zinc-finger protein 1	ZOS7-07 - C2H2 zinc finger protein, expressed
PhHAL.2G420600	36.4509	-0.455121	0.145453	-3.129	0.00175405	0.0256223	Eukaryotic aspartyl protease family protein	eukaryotic aspartyl protease domain containing protein, expressed
PhHAL.2G422500	47.0743	-0.823064	0.235461	-3.49554	0.000473102	0.00970842	Protein kinase superfamily protein	IBS1, putative, expressed
PhHAL.2G424800	7.94958	1.92101	0.616858	3.11418	0.00184454	0.0264295	hydroxyproline-rich glycoprotein family protein	retrotransposon protein, putative, unclassified, expressed
PhHAL.2G425100	4.89235	1.89225	0.621409	3.04509	0.00232608	0.03121	hydroxyproline-rich glycoprotein family protein	retrotransposon protein, putative, unclassified, expressed
PhHAL.2G426500	62.2739	-0.559838	0.197058	-2.84098	0.00449758	0.0488175	PLC-like phosphodiesterases superfamily protein	glycerophosphoryl diester phosphodiesterase family protein, putative, expressed
PhHAL.2G428700	7.94222	-1.10842	0.373459	-2.96798	0.00299765	0.0375578	nuclear factor Y, subunit B3	histone-like transcription factor and archaeal histone, putative, expressed
PhHAL.2G429800	65.7992	-0.489164	0.17051	-2.86883	0.00411987	0.045968	#N/A	expressed protein
PhHAL.2G432700	415.979	-0.911135	0.289938	-3.14252	0.00167501	0.0246985	TIFY domain/Divergent CCT motif family protein	zinc-finger protein, putative, expressed
PhHAL.2G433900	5.0993	1.62844	0.469975	3.46495	0.000530321	0.0105145	Integrase-type DNA-binding superfamily protein	AP2 domain containing protein, expressed
PhHAL.2G434800	19.5807	-0.658179	0.169841	-3.87526	0.000106511	0.00319634	Ankyrin repeat family protein	FYVE zinc finger family protein, expressed
PhHAL.2G435200	145.251	-0.468258	0.138237	-3.38737	0.000705674	0.0130664	Plant protein of unknown function (DUF827)	paramyosin, putative, expressed
PhHAL.2G435500	37.6092	-1.50738	0.483858	-3.11534	0.00183733	0.0263536	Calcium-binding EF-hand family protein	EF hand family protein, putative
PhHAL.2G435600	6.5496	-1.48212	0.397326	-3.73023	0.000191305	0.00492197	Protein of unknown function (DUF1645)	DUF1645 domain containing protein, putative, expressed
PhHAL.2G436300	22.1633	-0.507192	0.152839	-3.31847	0.000905128	0.0156755	GTP-binding protein 1	ADP-ribosylation factor, putative, expressed
PhHAL.2G437000	60.3781	-0.63654	0.169979	-3.74482	0.000180521	0.00470256	FH interacting protein 1	GRAM domain containing protein, expressed
PhHAL.2G437300	19.1592	-0.710381	0.217194	-3.27072	0.00107275	0.0177429	cytochrome C oxidase 6B	cytochrome c oxidase subunit, putative, expressed
PhHAL.2G437800	84.1974	-0.86407	0.223801	-3.86088	0.000112979	0.00332137	Protein kinase superfamily protein	CAMK_CAMK_like.7 - CAMK includes calcium/calmodulin depedent protein kinases, expressed
PhHAL.2G438200	8.05086	-1.53938	0.48743	-3.15815	0.00158774	0.0238428	alpha/beta-Hydrolases superfamily protein	hydrolase protein, putative, expressed
PhHAL.2G439000	54.6542	-0.398736	0.127957	-3.11617	0.00183215	0.0263299	Transcription factor jumonji (jmj) family protein / zinc finger (C5HC2 type) family protein	transcription factor jumonji, putative, expressed
PhHAL.2G445100	81.615	-1.77312	0.3404	-5.20893	1.89933e-07	2.47388e-05	Calcium-binding EF-hand family protein	EF hand family protein, putative, expressed
PhHAL.2G447200	31.6394	0.548464	0.188896	2.90352	0.00368997	0.0429869	Pectinacetylesterase family protein	pectinacetylesterase domain containing protein, expressed
PhHAL.2G447400	7.80886	-3.6049	0.619425	-5.81975	5.89342e-09	1.49374e-06	cytochrome P450, family 709, subfamily B, polypeptide 2	cytochrome P450 72A1, putative, expressed
PhHAL.2G447500	7.90263	-2.11089	0.443731	-4.75713	1.96368e-06	0.000153462	cytochrome P450, family 709, subfamily B, polypeptide 2	cytochrome P450 72A1, putative, expressed
PhHAL.2G448200	2.04044	-1.24905	0.427636	-2.92082	0.00349113	0.0414427	chromatin remodeling factor18	SNF2 family N-terminal domain containing protein, expressed
PhHAL.2G451100	9.01631	-1.08558	0.263801	-4.11514	3.86943e-05	0.00151513	P-loop containing nucleoside triphosphate hydrolases superfamily protein	thymidylate kinase, putative, expressed
PhHAL.2G454100	79.6905	-0.435046	0.141997	-3.06378	0.00218562	0.0299222	Basic-leucine zipper (bZIP) transcription factor family protein	bZIP transcription factor domain containing protein, expressed
PhHAL.2G454900	64.3247	-0.584925	0.167111	-3.50022	0.000464878	0.00959214	Ribophorin I	dolichyl-diphosphooligosaccharide--protein glycosyltransferase 67 kDasubunit precursor, putative, expressed
PhHAL.2G460000	46.0961	-0.629736	0.166835	-3.77461	0.000160258	0.00435622	Glycosyltransferase family 61 protein	glycosyltransferase, putative, expressed
PhHAL.2G464300	13.1871	-0.791595	0.245107	-3.22959	0.00123968	0.0197716	UDP-glcnac-adolichol phosphate glcnac-1-p-transferase	UDP-N-acetylglucosamine--dolichyl-phosphate N-acetylglucosaminephosphotransferase, putative, expressed
PhHAL.2G464500	694.36	-0.853658	0.194602	-4.3867	1.15085e-05	0.00058497	dehydration-induced protein (ERD15)	early response to dehydration 15, putative, expressed
PhHAL.2G464800	90.7941	-0.571809	0.15414	-3.70967	0.00020753	0.00525622	RING/U-box superfamily protein	zinc finger, RING-type, putative, expressed
PhHAL.2G472400	9.44576	-0.992514	0.279384	-3.55251	0.000381577	0.00828234	Protein kinase superfamily protein	protein kinase APK1B, chloroplast precursor, putative, expressed
PhHAL.2G474900	33.1112	-2.26038	0.370811	-6.09578	1.08904e-09	4.08521e-07	SOS3-interacting protein 4	CAMK_KIN1/SNF1/Nim1_like.30 - CAMK includes calcium/calmodulin depedent protein kinases, expressed
PhHAL.2G475000	299.359	-0.596251	0.189209	-3.15128	0.00162554	0.0242124	SOS3-interacting protein 1	CAMK_KIN1/SNF1/Nim1_like.31 - CAMK includes calcium/calmodulin depedent protein kinases, expressed
PhHAL.2G476200	21.4588	-3.0885	0.469511	-6.57812	4.76446e-11	3.19151e-08	Protein of unknown function (DUF3133)	expressed protein
PhHAL.2G478000	1277.5	0.505761	0.143088	3.53462	0.000408363	0.00872353	hydroxyproline-rich glycoprotein family protein	stress responsive protein, putative, expressed
PhHAL.2G478800	23.1338	0.786096	0.229298	3.42826	0.000607452	0.0116975	myb-related protein 1	Myb transcription factor, putative, expressed
PhHAL.2G481700	0.963527	-2.50549	0.754657	-3.32004	0.00090004	0.0156086	Protein kinase superfamily protein	tyrosine protein kinase domain containing protein, putative, expressed
PhHAL.2G484800	13.2142	-0.469857	0.155346	-3.02458	0.00248977	0.0327247	methyltransferases	helicase conserved C-terminal domain containing protein, expressed
PhHAL.2G486500	52.4765	-0.416048	0.139759	-2.97689	0.00291191	0.0367289	Protein kinase superfamily protein	protein kinase APK1B, chloroplast precursor, putative, expressed
PhHAL.3G008700	2.85297	-3.05094	0.670402	-4.5509	5.34158e-06	0.000319066	#N/A	expressed protein
PhHAL.3G010300	19.145	1.22856	0.406076	3.02544	0.00248274	0.0326552	#N/A	#N/A
PhHAL.3G010700	13.3592	-3.19057	0.577334	-5.52638	3.26897e-08	6.19321e-06	WRKY DNA-binding protein 70	WRKY50, expressed
PhHAL.3G014400	15.0747	-1.356	0.429726	-3.1555	0.00160225	0.024003	NAC-like, activated by AP3/PI	NAC domain transcription factor, putative, expressed
PhHAL.3G023400	1.57074	-2.21216	0.630354	-3.50939	0.00044913	0.00938701	Calcium-binding EF-hand family protein	calmodulin-like protein 1, putative, expressed
PhHAL.3G024700	3.10228	-4.41745	0.73151	-6.03881	1.55258e-09	5.10882e-07	Ankyrin repeat family protein	embryogenesis transmembrane protein, putative, expressed
PhHAL.3G027000	1.7813	-3.98455	1.15434	-3.4518	0.000556866	0.0109253	Protein of unknown function (DUF668)	avr9/Cf-9 rapidly elicited protein, putative, expressed
PhHAL.3G027200	78.0374	-2.47896	0.393612	-6.29798	3.01551e-10	1.41397e-07	#N/A	expressed protein
PhHAL.3G027400	8.26231	-1.47955	0.482694	-3.0652	0.00217527	0.0298023	PHYTOSULFOKINE 3 PRECURSOR	phytosulfokines precursor, putative, expressed
PhHAL.3G029100	4.62901	-3.5083	0.929163	-3.77576	0.00015952	0.00434246	cytochrome P450, family 94, subfamily C, polypeptide 1	cytochrome P450, putative, expressed
PhHAL.3G029400	5.82727	-0.835685	0.268404	-3.11353	0.00184861	0.0264676	Glycosyltransferase family 29 (sialyltransferase) family protein	sialyltransferase family domain containing protein, expressed
PhHAL.3G029900	41.5518	-0.978216	0.236701	-4.1327	3.58521e-05	0.00143378	ACT domain-containing protein	ACT domain containing protein, expressed
PhHAL.3G032500	171.106	0.550957	0.159632	3.45141	0.000557658	0.0109294	Protein of unknown function (DUF3049)	expressed protein
PhHAL.3G034700	2.58396	-2.14682	0.448754	-4.78395	1.71885e-06	0.000139615	HVA22-like protein J	HVA22, putative, expressed
PhHAL.3G035100	1.25718	-2.51421	0.628649	-3.99938	6.35079e-05	0.00216574	Late embryogenesis abundant (LEA) hydroxyproline-rich glycoprotein family	harpin-induced protein 1 domain containing protein, expressed
PhHAL.3G038300	19.3769	-1.9887	0.351558	-5.65681	1.5421e-08	3.36321e-06	Protein of unknown function (DUF793)	expressed protein
PhHAL.3G039900	4434.68	-1.02044	0.310019	-3.29156	0.000996337	0.0168506	#N/A	abscisic stress-ripening, putative, expressed
PhHAL.3G042900	23.1307	-0.593686	0.161028	-3.68684	0.000227055	0.00563311	fucosyltransferase 13	alpha-1,4-fucosyltransferase, putative, expressed
PhHAL.3G043200	14.2984	-1.91903	0.487905	-3.93321	8.38189e-05	0.00265559	#N/A	#N/A
PhHAL.3G044300	7.06993	-1.47017	0.39074	-3.76254	0.000168198	0.00452614	Disease resistance-responsive (dirigent-like protein) family protein	dirigent, putative, expressed
PhHAL.3G044900	44.91	-0.564911	0.157787	-3.58021	0.000343319	0.00762556	transmembrane nine 1	transmembrane 9 superfamily member, putative, expressed
PhHAL.3G046400	5.8537	-0.984793	0.270369	-3.6424	0.000270108	0.00641285	Pectin lyase-like superfamily protein	pectate lyase family protein, expressed
PhHAL.3G046800	2.51045	-1.77662	0.6212	-2.85997	0.00423675	0.0466889	amino acid permease 3	amino acid transporter, putative, expressed
PhHAL.3G047700	7.78237	-1.93181	0.590309	-3.27254	0.00106586	0.0176688	#N/A	#N/A
PhHAL.3G048200	91.1283	0.44446	0.154913	2.86909	0.00411657	0.0459586	histone deacetylase 14	histone deacetylase, putative, expressed
PhHAL.3G048900	356.985	0.699424	0.21003	3.33012	0.0008681	0.0152169	Single hybrid motif superfamily protein	glycine cleavage system H protein, putative, expressed
PhHAL.3G049200	47.2387	-2.96078	0.753978	-3.92688	8.60542e-05	0.00271266	#N/A	expressed protein
PhHAL.3G052700	11.5992	-0.891119	0.218535	-4.07769	4.54858e-05	0.00169946	Pseudouridine synthase family protein	tRNA pseudouridine synthase family protein, putative, expressed
PhHAL.3G054500	108.48	-0.330577	0.112089	-2.94923	0.00318567	0.0390673	clathrin adaptor complexes medium subunit family protein	coatomer subunit delta, putative, expressed
PhHAL.3G056500	57.8919	-0.459663	0.154974	-2.96607	0.00301632	0.0376858	glutathione S-transferase (class zeta) 2	glutathione S-transferase, putative, expressed
PhHAL.3G058000	24.8862	-0.767673	0.243194	-3.15663	0.00159602	0.023948	diacylglycerol kinase 2	diacylglycerol kinase 1, putative, expressed
PhHAL.3G059700	50.1474	-1.55676	0.342279	-4.54821	5.41049e-06	0.000322156	Protein of unknown function (DUF1685)	expressed protein
PhHAL.3G063300	2.12461	-2.75863	0.949026	-2.9068	0.00365142	0.0427236	Zinc finger (C3HC4-type RING finger) family protein	retrotransposon protein, putative, unclassified, expressed
PhHAL.3G064100	5.74631	-2.7089	0.789408	-3.43156	0.000600121	0.0115682	Mannose-binding lectin superfamily protein	Jacalin-like lectin domain containing protein, putative, expressed
PhHAL.3G071000	45.0815	0.36652	0.126952	2.88708	0.0038883	0.044253	basic helix-loop-helix (bHLH) DNA-binding superfamily protein	ethylene-responsive protein related, putative, expressed
PhHAL.3G072000	258.501	-0.469418	0.146592	-3.20221	0.00136377	0.0212449	EF hand calcium-binding protein family	OsCML18 - Calmodulin-related calcium sensor protein, expressed
PhHAL.3G074600	1.64708	-1.92265	0.572954	-3.35568	0.000791687	0.0142231	UDP-glucosyl transferase 72B3	hydroquinone glucosyltransferase, putative, expressed
PhHAL.3G076800	12.4427	-0.810662	0.222795	-3.63861	0.000274117	0.00647523	alpha-mannosidase 3	glycosyl hydrolase family 47 domain contain protein, expressed
PhHAL.3G084900	39.1632	-0.908007	0.245029	-3.70571	0.000210799	0.00531419	zinc finger (C3HC4-type RING finger) family protein	zinc finger, RING-type, putative, expressed
PhHAL.3G087400	6.67466	-1.66376	0.375594	-4.42967	9.43779e-06	0.000498634	epsin N-terminal homology (ENTH) domain-containing protein / clathrin assembly protein-related	clathrin assembly protein, putative, expressed
PhHAL.3G087500	15.7117	0.516881	0.166865	3.09761	0.00195089	0.0274089	OBF-binding protein 3	expressed protein
PhHAL.3G087900	532.683	0.301799	0.0972519	3.10327	0.00191394	0.0271542	ACT domain-containing protein	ACT domain containing protein, expressed
PhHAL.3G090700	6.80302	0.705079	0.246892	2.85582	0.00429253	0.047165	#N/A	expressed protein
PhHAL.3G092100	69.0757	-0.625481	0.171472	-3.64771	0.00026459	0.00630579	endomembrane-type CA-ATPase 4	calcium-transporting ATPase, endoplasmic reticulum-type, putative, expressed
PhHAL.3G094700	54.6851	-0.80634	0.197569	-4.0813	4.47839e-05	0.00167993	related to AP2.7	AP2 domain containing protein, expressed
PhHAL.3G095400	7.05794	-1.82424	0.628744	-2.9014	0.00371499	0.0431194	Low temperature and salt responsive protein family	OsRCI2-5 - Putative low temperature and salt responsive protein, expressed
PhHAL.3G098000	33.9131	-1.25974	0.277106	-4.54604	5.46636e-06	0.000323429	phospholipase C 2	phospholipase C, putative, expressed
PhHAL.3G098300	3.02991	-2.19588	0.577041	-3.80542	0.000141565	0.00397374	CRINKLY4 related 3	TKL_IRAK_CR4L.4 - The CR4L subfamily has homology with Crinkly4, expressed
PhHAL.3G099000	421.822	-0.726467	0.14605	-4.97409	6.55564e-07	6.64636e-05	zinc finger (CCCH-type) family protein	zinc finger family protein, putative, expressed
PhHAL.3G102000	52.6722	-0.723338	0.200719	-3.60373	0.000313681	0.00718047	GLNB1 homolog	nitrogen regulatory protein P-II, putative, expressed
PhHAL.3G104000	36.9119	-0.652164	0.211772	-3.07956	0.00207308	0.0287594	#N/A	IF, putative, expressed
PhHAL.3G105900	90.543	-1.53393	0.264952	-5.78944	7.06229e-09	1.7429e-06	Low temperature and salt responsive protein family	OsRCI2-6 - Hydrophobic protein LTI6B, expressed
PhHAL.3G108100	15.7971	-1.47873	0.42255	-3.49954	0.00046606	0.00960375	#N/A	expressed protein
PhHAL.3G108300	2.36079	-3.73384	0.753844	-4.95306	7.30553e-07	7.21804e-05	#N/A	expressed protein
PhHAL.3G111600	17.8859	-0.785021	0.200739	-3.91065	9.20495e-05	0.00284428	#N/A	OsFBX159 - F-box domain containing protein, expressed
PhHAL.3G112700	144.492	-1.93851	0.393583	-4.92529	8.42332e-07	7.95474e-05	2-oxoglutarate (2OG) and Fe(II)-dependent oxygenase superfamily protein	1-aminocyclopropane-1-carboxylate oxidase, putative, expressed
PhHAL.3G112800	66.5708	-1.95043	0.430917	-4.52624	6.00433e-06	0.000350832	2-oxoglutarate (2OG) and Fe(II)-dependent oxygenase superfamily protein	1-aminocyclopropane-1-carboxylate oxidase, putative, expressed
PhHAL.3G114500	22.6286	-1.97159	0.460672	-4.27981	1.87056e-05	0.000867696	TSPO(outer membrane tryptophan-rich sensory protein)-related	peripheral-type benzodiazepine receptor, putative, expressed
PhHAL.3G119000	65.9432	-0.730184	0.19855	-3.67758	0.000235459	0.00578804	thioredoxin family protein	OsPDIL2-1 protein disulfide isomerase PDIL2-1, expressed
PhHAL.3G119100	84.6409	-0.828818	0.190283	-4.35571	1.32634e-05	0.000659862	DNAJ heat shock family protein	dnaJ homolog subfamily B member 11 precursor, putative, expressed
PhHAL.3G120300	344.682	-1.79499	0.376339	-4.76961	1.8458e-06	0.000144853	#N/A	expressed protein
PhHAL.3G121100	18.8078	-0.619797	0.1889	-3.28108	0.00103411	0.0173022	#N/A	expressed protein
PhHAL.3G122700	10.7603	-1.56069	0.352959	-4.42172	9.79178e-06	0.000513002	hercules receptor kinase 1	TKL_IRAK_CrRLK1L-1.10 - The CrRLK1L-1 subfamily has homology to the CrRLK1L homolog, expressed
PhHAL.3G125600	150.967	-0.348623	0.100884	-3.45568	0.000548899	0.0107916	thioredoxin H-type 9	thioredoxin, putative, expressed
PhHAL.3G129000	27.347	-0.842844	0.270191	-3.11944	0.00181195	0.0262028	#N/A	expressed protein
PhHAL.3G129300	448.195	0.600959	0.167633	3.58497	0.000337111	0.00753617	UDP-Glycosyltransferase superfamily protein	cytokinin-O-glucosyltransferase 3, putative, expressed
PhHAL.3G130100	37.605	-0.895444	0.235191	-3.80731	0.000140485	0.00396232	RING/U-box superfamily protein	zinc finger family protein, putative, expressed
PhHAL.3G130400	35.803	-1.00096	0.310734	-3.22128	0.0012762	0.0202166	HXXXD-type acyl-transferase family protein	transferase family protein, putative, expressed
PhHAL.3G131400	16.5036	-2.04032	0.445848	-4.57627	4.73335e-06	0.000291078	#N/A	#N/A
PhHAL.3G132100	2.86774	-3.1787	0.689891	-4.60754	4.07459e-06	0.00026444	#N/A	expressed protein
PhHAL.3G132500	38.5575	-0.720766	0.238804	-3.01824	0.00254249	0.03313	#N/A	#N/A
PhHAL.3G133500	37.739	-1.76178	0.308323	-5.71409	1.10294e-08	2.61859e-06	WRKY DNA-binding protein 50	WRKY67, expressed
PhHAL.3G134100	1.28792	-2.73416	0.911725	-2.99888	0.0027097	0.0349038	#N/A	#N/A
PhHAL.3G134400	307.977	0.319696	0.108555	2.94502	0.00322934	0.0394333	actin binding protein family	AR791, putative, expressed
PhHAL.3G138200	223.433	0.982538	0.289016	3.3996	0.000674837	0.0126715	zinc transporter 4 precursor	metal cation transporter, putative, expressed
PhHAL.3G140100	296.555	-0.402503	0.0815959	-4.93289	8.10236e-07	7.8334e-05	SNF7 family protein	SNF7 domain containing protein, putative, expressed
PhHAL.3G141000	74.0318	-0.266977	0.0931405	-2.86639	0.00415182	0.0461462	5\'-AMP-activated protein kinase beta-2 subunit protein	SNF1-related protein kinase regulatory subunit beta-2, putative, expressed
PhHAL.3G143400	177.627	0.386149	0.135498	2.84984	0.0043741	0.0479209	Nucleoside diphosphate kinase family protein	nucleoside diphosphate kinase, putative, expressed
PhHAL.3G143700	498.554	-0.972859	0.287203	-3.38735	0.00070571	0.0130664	UDP-D-glucose/UDP-D-galactose 4-epimerase 5	NAD dependent epimerase/dehydratase family protein, putative, expressed
PhHAL.3G146700	132.152	-0.316103	0.108056	-2.92536	0.00344057	0.0409723	damaged DNA binding protein 1A	cleavage and polyadenylation specificity factor, putative, expressed
PhHAL.3G150700	6.66053	-2.05579	0.721979	-2.84743	0.00440738	0.0482292	alpha/beta-Hydrolases superfamily protein	OsPOP2 - Putative Prolyl Oligopeptidase homologue, expressed
PhHAL.3G152600	14.0368	0.643882	0.188905	3.4085	0.000653215	0.0124005	basic helix-loop-helix (bHLH) DNA-binding superfamily protein	helix-loop-helix DNA-binding protein, putative, expressed
PhHAL.3G152800	367.732	-0.544	0.125416	-4.33756	1.44074e-05	0.000703709	adenine nucleotide transporter 1	mitochondrial carrier protein, putative, expressed
PhHAL.3G154600	33.7522	-0.632764	0.156027	-4.05548	5.00308e-05	0.00181504	SCP1-like small phosphatase 4	NLI interacting factor-like phosphatase, putative, expressed
PhHAL.3G156400	90.6995	-1.63122	0.44663	-3.65228	0.000259925	0.00622414	ADPGLC-PPase large subunit	glucose-1-phosphate adenylyltransferase large subunit, chloroplast precursor, putative, expressed
PhHAL.3G157400	23.9231	1.69832	0.570394	2.97744	0.00290664	0.0366871	RAD-like 6	MYB family transcription factor, putative, expressed
PhHAL.3G157500	738.047	0.846676	0.255029	3.31992	0.000900432	0.0156086	RAD-like 1	MYB family transcription factor, putative, expressed
PhHAL.3G158500	39.5253	-0.430758	0.124423	-3.46205	0.000536085	0.0106089	Major facilitator superfamily protein	transporter family protein, putative, expressed
PhHAL.3G159400	2.07396	-4.3568	0.812848	-5.35992	8.3257e-08	1.29055e-05	EF hand calcium-binding protein family	OsCML14 - Calmodulin-related calcium sensor protein, expressed
PhHAL.3G160200	5.92773	-1.37609	0.447658	-3.07398	0.00211221	0.0291299	Oleosin family protein	oleosin, putative, expressed
PhHAL.3G161900	1939.46	0.40622	0.121558	3.34177	0.000832461	0.0148137	RAN GTPase 3	ras-related protein, putative, expressed
PhHAL.3G162000	914.809	0.593051	0.161026	3.68295	0.000230554	0.00568983	Lactate/malate dehydrogenase family protein	lactate/malate dehydrogenase, putative, expressed
PhHAL.3G164300	3.96559	-2.99296	0.712879	-4.19841	2.68796e-05	0.00114321	highly ABA-induced PP2C gene 3	protein phosphatase 2C, putative, expressed
PhHAL.3G164400	22.3542	-1.10919	0.343954	-3.2248	0.0012606	0.0200371	Integrase-type DNA-binding superfamily protein	AP2 domain containing protein, expressed
PhHAL.3G164700	11.49	-2.23276	0.446374	-5.00198	5.67438e-07	6.11659e-05	WRKY family transcription factor	WRKY19, expressed
PhHAL.3G165600	45.8245	-0.930947	0.29919	-3.11156	0.00186101	0.0265842	G-box binding factor 3	transcription factor, putative, expressed
PhHAL.3G167100	36.0712	-1.39017	0.260334	-5.33995	9.29729e-08	1.39437e-05	3-ketoacyl-CoA synthase 4	3-ketoacyl-CoA synthase, putative, expressed
PhHAL.3G169100	6.43381	-1.57687	0.397106	-3.97092	7.15959e-05	0.00238405	#N/A	expressed protein
PhHAL.3G169700	250.824	-0.713391	0.133836	-5.33035	9.80252e-08	1.43638e-05	Ribosomal protein L18ae family	60S ribosomal protein L18a-1, putative, expressed
PhHAL.3G172000	127.336	-0.668157	0.206468	-3.23613	0.00121162	0.0194732	Protein of unknown function (DUF1421)	protein of unknown function DUF1421 domain containing protein, expressed
PhHAL.3G172100	46.2356	-0.573419	0.182015	-3.15039	0.00163052	0.0242284	Nucleotide-diphospho-sugar transferases superfamily protein	3-deoxy-manno-octulosonate cytidylyltransferase, putative, expressed
PhHAL.3G173000	36.6682	-0.569515	0.188386	-3.02312	0.00250179	0.0328367	Leucine-rich repeat protein kinase family protein	expressed protein
PhHAL.3G175200	12.3755	-0.76491	0.232601	-3.28851	0.00100721	0.016953	Protein of unknown function (DUF2921)	expressed protein
PhHAL.3G175300	46.6984	-0.82095	0.225011	-3.64849	0.000263783	0.00629456	MAC/Perforin domain-containing protein	membrane attack complex component/perforin/complement C9, putative, expressed
PhHAL.3G175700	60.9202	-0.870486	0.255453	-3.40762	0.000655322	0.0124279	ARM repeat superfamily protein	proteasome-related, putative, expressed
PhHAL.3G176600	103.093	-0.525715	0.116134	-4.52678	5.98883e-06	0.000350832	dynamin-like protein	dynamin family protein, putative, expressed
PhHAL.3G178000	11.2324	-0.534675	0.17657	-3.02812	0.00246079	0.0324766	anti- silencing function 1b	anti-silencing protein, ASF1-like domain containing protein, expressed
PhHAL.3G178200	7.31606	-1.67192	0.345302	-4.84191	1.28595e-06	0.000110639	myb domain protein 36	MYB family transcription factor, putative, expressed
PhHAL.3G178400	7.17499	-1.76659	0.587873	-3.00505	0.0026554	0.0343481	#N/A	expressed protein
PhHAL.3G180000	16.2946	0.711874	0.24501	2.90548	0.00366686	0.0427975	#N/A	expressed protein
PhHAL.3G181000	2.46123	-2.62084	0.673895	-3.88909	0.000100622	0.00306375	Plant protein of unknown function (DUF827)	expressed protein
PhHAL.3G181100	18.1645	-0.613889	0.213424	-2.87638	0.00402262	0.0452599	RING/U-box superfamily protein	zinc finger, C3HC4 type domain containing protein, expressed
PhHAL.3G181400	4.88686	-1.53052	0.522591	-2.92871	0.00340377	0.0407409	related to ABI3/VP1 2	B3 DNA binding domain containing protein, expressed
PhHAL.3G182600	185.762	-0.227138	0.0790182	-2.8745	0.00404666	0.0454258	ENTH/ANTH/VHS superfamily protein	ANTH/ENTH domain containing protein, putative, expressed
PhHAL.3G186000	9.10525	-2.28614	0.590834	-3.86935	0.000109126	0.00324673	Late embryogenesis abundant protein (LEA) family protein	late embryogenesis abundant protein, group 3, putative, expressed
PhHAL.3G186200	124.874	-0.659161	0.227981	-2.8913	0.00383648	0.0439903	alpha/beta-Hydrolases superfamily protein	hydrolase, alpha/beta fold family domain containing protein, expressed
PhHAL.3G186400	86.2739	-0.538631	0.146777	-3.66972	0.000242819	0.00589937	#N/A	fiber protein Fb11, putative, expressed
PhHAL.3G187500	16.6707	-0.896794	0.308315	-2.9087	0.00362938	0.042572	heat shock protein 60-3A	T-complex protein, putative, expressed
PhHAL.3G187900	29.5527	-0.514175	0.179987	-2.85672	0.00428037	0.0470784	glycosyltransferase family protein 47	exostosin, putative, expressed
PhHAL.3G188200	3.93441	-1.32968	0.373886	-3.55638	0.000376005	0.00818499	Protein of unknown function (DUF778)	green ripe-like, putative, expressed
PhHAL.3G188500	9.96903	-0.593134	0.180824	-3.28018	0.00103742	0.017321	alpha/beta-Hydrolases superfamily protein	OsPOP10 - Putative Prolyl Oligopeptidase homologue, expressed
PhHAL.3G189000	46.9863	-1.39264	0.30288	-4.59799	4.26579e-06	0.000271786	WRKY DNA-binding protein 51	WRKY7, expressed
PhHAL.3G189100	61.4085	0.440518	0.141889	3.10467	0.00190493	0.0270469	RAB GTPase homolog G3A	ras-related protein, putative, expressed
PhHAL.3G189400	179.946	0.350439	0.115055	3.04585	0.00232024	0.03121	voltage dependent anion channel 1	outer mitochondrial membrane porin, putative, expressed
PhHAL.3G191900	6.00653	1.05974	0.305229	3.47197	0.000516654	0.0103356	NB-ARC domain-containing disease resistance protein	expressed protein
PhHAL.3G192300	21.9932	-0.491808	0.160675	-3.06089	0.00220681	0.0301025	Protein of unknown function (DUF616)	hydrolase, acting on carbon-nitrogen, putative, expressed
PhHAL.3G193100	57.1881	-1.42201	0.340494	-4.17631	2.96275e-05	0.00122846	heat shock transcription factor A4A	HSF-type DNA-binding domain containing protein, expressed
PhHAL.3G195300	67.7639	-0.809631	0.229151	-3.53318	0.00041059	0.00875117	UDP-glucosyl transferase 88A1	anthocyanidin 5,3-O-glucosyltransferase, putative, expressed
PhHAL.3G195500	9.51666	-1.70003	0.432885	-3.92722	8.59324e-05	0.00271266	Late embryogenesis abundant (LEA) hydroxyproline-rich glycoprotein family	harpin-induced protein 1 domain containing protein, expressed
PhHAL.3G195700	51.7323	-1.02296	0.218514	-4.68145	2.84851e-06	0.00020161	VIRB2-interacting protein 1	reticulon domain containing protein, putative, expressed
PhHAL.3G197400	20.4342	-2.91259	0.404503	-7.20041	6.00302e-13	1.25103e-09	oxidative stress 3	expressed protein
PhHAL.3G197900	27.2013	-1.24203	0.397754	-3.12259	0.00179265	0.0260051	Protein kinase family protein with leucine-rich repeat domain	receptor-like protein kinase 5 precursor, putative, expressed
PhHAL.3G199500	90.9132	-2.80665	0.406969	-6.89647	5.33106e-12	4.72287e-09	heat shock protein 101	heat shock protein 101, putative, expressed
PhHAL.3G199800	69.7781	-0.380287	0.133988	-2.83822	0.00453657	0.0490703	AAA-type ATPase family protein	vesicle-fusing ATPase, putative, expressed
PhHAL.3G200600	77.0507	-0.332297	0.112935	-2.94238	0.003257	0.0396677	Homeodomain-like protein with RING/FYVE/PHD-type zinc finger domain	Homeobox domain containing protein, expressed
PhHAL.3G200900	72.0285	0.507791	0.169187	3.00137	0.00268771	0.0346704	trehalose-6-phosphate synthase	trehalose-6-phosphate synthase, putative, expressed
PhHAL.3G202500	224.907	-0.359297	0.0969114	-3.70748	0.000209333	0.00529145	RAB GTPase homolog G3F	ras-related protein, putative, expressed
PhHAL.3G207400	431.97	-0.796615	0.24678	-3.22804	0.00124643	0.0198455	calreticulin 1a	calreticulin precursor protein, putative, expressed
PhHAL.3G208400	1.08818	-1.60583	0.56467	-2.84384	0.00445732	0.0485209	Eukaryotic aspartyl protease family protein	Eukaryotic aspartyl protease domain containing protein, expressed
PhHAL.3G208500	85.2324	-0.79969	0.198173	-4.03532	5.45282e-05	0.00193699	TRAM, LAG1 and CLN8 (TLC) lipid-sensing domain containing protein	transmembrane protein 56, putative, expressed
PhHAL.3G210200	53.2811	-0.661271	0.155967	-4.23982	2.23698e-05	0.000991888	Protein of unknown function (DUF803)	DUF803 domain containing, putative, expressed
PhHAL.3G211700	1191.25	-1.01628	0.228954	-4.43881	9.04582e-06	0.000481998	calreticulin 3	calreticulin precursor protein, putative, expressed
PhHAL.3G212900	259.105	0.599729	0.127695	4.69659	2.64537e-06	0.00019157	sulfite reductase	ferredoxin--nitrite reductase, putative, expressed
PhHAL.3G218900	29.5014	-0.525201	0.181184	-2.89872	0.00374689	0.0433004	#N/A	expressed protein
PhHAL.3G219100	4.58676	-1.53885	0.458451	-3.35663	0.000788981	0.0141971	6-phosphogluconate dehydrogenase family protein	glycerol-3-phosphate dehydrogenase, putative, expressed
PhHAL.3G220000	2.35353	-1.22643	0.379464	-3.23202	0.00122919	0.0196378	#N/A	expressed protein
PhHAL.3G220300	85.5827	-0.84993	0.233451	-3.64071	0.000271885	0.00644687	Nucleotide-sugar transporter family protein	domain of unknown function, DUF250 domain containing protein, expressed
PhHAL.3G220400	1442.42	0.50135	0.130782	3.83349	0.000126339	0.00363996	cystatin B	cysteine proteinase inhibitor precursor protein, putative, expressed
PhHAL.3G223500	12.239	-0.999325	0.221496	-4.51171	6.43073e-06	0.000367728	#N/A	expressed protein
PhHAL.3G223900	151.653	-0.525602	0.143558	-3.66124	0.000250995	0.00605098	Endoplasmic reticulum vesicle transporter protein	endoplasmic reticulum-Golgi intermediate compartment protein 3, putative, expressed
PhHAL.3G227400	20.0809	-0.584889	0.18473	-3.16619	0.0015445	0.0233242	Transducin/WD40 repeat-like superfamily protein	expressed protein
PhHAL.3G229400	3.65439	-5.47409	1.01616	-5.38703	7.16299e-08	1.14828e-05	WRKY DNA-binding protein 70	WRKY54, expressed
PhHAL.3G229500	2.0846	-3.19108	0.88219	-3.61722	0.000297783	0.00691241	WRKY DNA-binding protein 55	WRKY84, expressed
PhHAL.3G230400	213.194	-1.43193	0.380332	-3.76493	0.000166595	0.00449591	lipid transfer protein 1	LTPL17 - Protease inhibitor/seed storage/LTP family protein precursor, expressed
PhHAL.3G230800	18.2355	-1.61283	0.323527	-4.98514	6.19169e-07	6.45174e-05	ARM repeat superfamily protein	spotted leaf 11, putative, expressed
PhHAL.3G231900	13.6557	-1.60489	0.417994	-3.83951	0.000123279	0.00356275	PYRIMIDINE 4	aminotransferase, putative, expressed
PhHAL.3G232000	37.5584	-0.805488	0.204308	-3.94253	8.06276e-05	0.00259579	ENTH/VHS/GAT family protein	VHS and GAT domain containing protein, expressed
PhHAL.3G232400	3.70567	-2.08994	0.533945	-3.91414	9.07284e-05	0.00281808	WRKY DNA-binding protein 2	WRKY70, expressed
PhHAL.3G233000	107.122	-0.46419	0.141487	-3.28079	0.00103515	0.0173042	prenylated RAB acceptor 1.B4	prenylated rab acceptor, putative, expressed
PhHAL.3G233200	39.1941	-0.805829	0.200591	-4.01727	5.8877e-05	0.0020526	exocyst subunit exo70 family protein B1	exo70 exocyst complex subunit domain containing protein, expressed
PhHAL.3G235400	7.54953	-3.20354	0.720044	-4.44909	8.62337e-06	0.000462114	PEBP (phosphatidylethanolamine-binding protein) family protein	phosphatidylethanolamine-binding protein, putative, expressed
PhHAL.3G236500	90.9196	-0.317866	0.108988	-2.91653	0.00353952	0.0418319	SELT-like protein precursor	selT-like protein precursor, putative, expressed
PhHAL.3G236900	32.7519	-0.49892	0.163562	-3.05035	0.00228574	0.0308649	Haloacid dehalogenase-like hydrolase (HAD) superfamily protein	NLI interacting factor-like phosphatase, putative, expressed
PhHAL.3G238100	5.58601	-1.61821	0.466432	-3.46934	0.000521733	0.0104102	#N/A	expressed protein
PhHAL.3G241900	47.1557	-0.962818	0.266265	-3.61602	0.000299173	0.00693607	Histone superfamily protein	Core histone H2A/H2B/H3/H4 domain containing protein, putative, expressed
PhHAL.3G243900	45.7531	-0.41919	0.134528	-3.11602	0.00183311	0.0263299	DHHC-type zinc finger family protein	DHHC zinc finger domain containing protein, expressed
PhHAL.3G244100	36.1685	-0.854413	0.211854	-4.03302	5.50635e-05	0.00194862	glycerol-3-phosphate acyltransferase 5	glycerol-3-phosphate acyltransferase 8, putative, expressed
PhHAL.3G246000	45.9265	-0.35716	0.125781	-2.83954	0.0045179	0.0489813	prenylated RAB acceptor 1.A2	prenylated rab acceptor, putative, expressed
PhHAL.3G246200	182.776	0.52217	0.162691	3.20959	0.00132926	0.0208633	basic helix-loop-helix (bHLH) DNA-binding superfamily protein	basic helix-loop-helix DND-binding domain containing protein, expressed
PhHAL.3G248400	34.0389	-0.781475	0.176841	-4.41908	9.91235e-06	0.000517872	Glycosyl hydrolase family protein	periplasmic beta-glucosidase precursor, putative, expressed
PhHAL.3G251400	1.25411	-2.30081	0.730367	-3.15022	0.0016315	0.0242284	NAC domain containing protein 90	No apical meristem protein, putative, expressed
PhHAL.3G253500	19.6659	-0.723322	0.253798	-2.84999	0.00437209	0.0479209	pyrophosphorylase 3	soluble inorganic pyrophosphatase, putative, expressed
PhHAL.3G253800	37.2208	-0.798407	0.188592	-4.23352	2.30057e-05	0.00100817	tubby like protein 10	OsFBT7 - F-box and tubby domain containing protein, expressed
PhHAL.3G258900	92.2453	-0.308475	0.10529	-2.92978	0.00339201	0.0406781	Protein of unknown function (DUF1682)	coiled-coil domain-containing protein 47 precursor, putative, expressed
PhHAL.3G263000	171.051	-0.360643	0.11574	-3.11598	0.00183338	0.0263299	NAC domain containing protein 2	no apical meristem protein, putative, expressed
PhHAL.3G267500	231.355	-0.275575	0.0834716	-3.30142	0.000961955	0.0163576	RAB GDP dissociation inhibitor 2	rab GDP dissociation inhibitor alpha, putative, expressed
PhHAL.3G269200	46.3856	-1.18505	0.248061	-4.77727	1.77695e-06	0.000142429	BAK1-interacting receptor-like kinase 1	inactive receptor kinase At1g27190 precursor, putative, expressed
PhHAL.3G269600	9.28166	-1.0581	0.277702	-3.81022	0.000138842	0.00393371	LRR and NB-ARC domains-containing disease resistance protein	vrga1, putative, expressed
PhHAL.3G271700	286.276	-1.53035	0.444849	-3.44017	0.000581354	0.011276	Major facilitator superfamily protein	peptide transporter PTR2, putative, expressed
PhHAL.3G271900	85.6588	-1.10399	0.302721	-3.64689	0.00026543	0.00631776	carboxyesterase 17	alpha/beta hydrolase fold, putative, expressed
PhHAL.3G272000	17.201	-1.01627	0.312865	-3.24829	0.00116103	0.0187726	carboxyesterase 17	alpha/beta hydrolase fold, putative, expressed
PhHAL.3G273800	421.468	-0.896992	0.22933	-3.91135	9.17805e-05	0.00284428	alpha/beta-Hydrolases superfamily protein	lipase, putative, expressed
PhHAL.3G275200	14.7475	-1.09406	0.28895	-3.78632	0.000152892	0.00418635	inosine-uridine preferring nucleoside hydrolase family protein	inosine-uridine preferring nucleoside hydrolase family protein, putative, expressed
PhHAL.3G280500	122.79	-0.269453	0.0900813	-2.99123	0.0027786	0.0355677	CBS domain-containing protein with a domain of unknown function (DUF21)	CBS domain containing protein, expressed
PhHAL.3G282300	61.357	-0.486082	0.157931	-3.07782	0.00208524	0.0289067	peroxisomal adenine nucleotide carrier 1	mitochondrial carrier protein, putative, expressed
PhHAL.3G286700	71.1986	-0.511698	0.138755	-3.68779	0.000226207	0.00562697	NAD kinase 1	NAD kinase, putative, expressed
PhHAL.3G288400	110.668	-0.631542	0.168835	-3.7406	0.000183584	0.00477306	Tetratricopeptide repeat (TPR)-like superfamily protein	tetratricopeptide repeat containing protein, putative, expressed
PhHAL.3G288800	1.81141	-2.55383	0.696185	-3.66832	0.000244151	0.00592405	cytochrome P450, family 94, subfamily D, polypeptide 2	cytochrome P450 86A2, putative, expressed
PhHAL.3G289400	14.6155	-2.52927	0.509124	-4.9679	6.76824e-07	6.82501e-05	EF hand calcium-binding protein family	OsCML15 - Calmodulin-related calcium sensor protein, expressed
PhHAL.3G291900	239.426	0.73589	0.202941	3.62613	0.000287702	0.00672835	peptide chain release factor, putative	peptide chain release factor 2, putative, expressed
PhHAL.3G297700	2.15497	-5.2579	0.86925	-6.04878	1.45947e-09	4.88817e-07	#N/A	expressed protein
PhHAL.3G298000	7.80743	-5.19808	0.661882	-7.85348	4.04643e-15	2.52983e-11	#N/A	expressed protein
PhHAL.3G298100	8.64416	-3.88399	0.593633	-6.54274	6.04007e-11	3.76102e-08	#N/A	expressed protein
PhHAL.3G304900	106.253	-0.654133	0.193978	-3.3722	0.000745705	0.0135791	Protein phosphatase 2C family protein	protein phosphatase 2C, putative, expressed
PhHAL.3G306100	73.0053	-0.333049	0.107639	-3.09414	0.00197384	0.0276073	Inorganic H pyrophosphatase family protein	inorganic H+ pyrophosphatase, putative, expressed
PhHAL.3G306600	7.34226	-0.842363	0.250707	-3.35995	0.000779558	0.0141265	farnesylated protein-converting enzyme 2	CAAX amino terminal protease family protein, putative, expressed
PhHAL.3G306800	7.90518	-1.7354	0.460701	-3.76687	0.000165308	0.0044676	PAR1 protein	#N/A
PhHAL.3G312700	33.4004	0.577597	0.197537	2.92399	0.00345571	0.0411004	Protein of unknown function (DUF674)	expressed protein
PhHAL.3G319800	71.9528	-1.59144	0.313911	-5.06973	3.98383e-07	4.55614e-05	WRKY DNA-binding protein 33	WRKY53, expressed
PhHAL.3G326800	33.0936	-1.47885	0.349385	-4.23273	2.30874e-05	0.00100939	WRKY DNA-binding protein 70	WRKY45, expressed
PhHAL.3G329500	3.95925	-1.51706	0.461001	-3.2908	0.000999036	0.0168658	#N/A	expressed protein
PhHAL.3G345200	1.86992	-2.76367	0.736113	-3.75441	0.000173751	0.00462251	#N/A	MLA12, putative, expressed
PhHAL.3G346600	84.7586	-0.29586	0.0785013	-3.76886	0.000163993	0.0044487	ARM repeat superfamily protein	armadillo/beta-catenin repeat family protein, putative, expressed
PhHAL.3G357300	14.529	-0.445635	0.150298	-2.965	0.00302679	0.0377213	RNAse THREE-like protein 2	endoribonuclease Dicer, putative, expressed
PhHAL.3G367800	29.279	-0.446179	0.14674	-3.04062	0.00236094	0.0315622	#N/A	expressed protein
PhHAL.3G375400	42.2406	-1.40294	0.257868	-5.44054	5.31199e-08	9.15351e-06	Arabidopsis Inositol phosphorylceramide synthase 1	phosphatidic acid phosphatase-related, putative, expressed
PhHAL.3G377200	20.6764	-1.47214	0.378978	-3.88449	0.000102543	0.00310711	Ankyrin repeat family protein	cadmium tolerance factor, putative, expressed
PhHAL.3G378200	56.1009	-0.421439	0.120247	-3.50478	0.00045698	0.00947086	RING domain ligase2	copine, putative, expressed
PhHAL.3G380700	4069.32	0.671594	0.214166	3.13585	0.00171355	0.0251482	ribulose bisphosphate carboxylase small chain 1A	ribulose bisphosphate carboxylase small chain, chloroplast precursor, putative, expressed
PhHAL.3G388300	48.6022	0.431119	0.136762	3.15233	0.00161973	0.0241876	white-brown complex homolog protein 11	white-brown complex homolog protein 11, putative, expressed
PhHAL.3G389600	229.962	0.286148	0.0905605	3.15974	0.0015791	0.0237511	zinc finger protein 1	zinc finger C-x8-C-x5-C-x3-H type family protein, expressed
PhHAL.3G390300	77.5364	-0.349433	0.120492	-2.90005	0.00373102	0.0431703	indole-3-butyric acid response 1	dehydrogenase/reductase SDR family member 2, putative, expressed
PhHAL.3G394600	2.97799	-1.50819	0.493742	-3.05461	0.0022535	0.0305395	NB-ARC domain-containing disease resistance protein	NB-ARC domain containing disease resistance protein, putative, expressed
PhHAL.3G395300	18.7741	-0.541733	0.18821	-2.87835	0.00399766	0.0451144	LRR and NB-ARC domains-containing disease resistance protein	NB-ARC domain containing disease resistance protein, putative, expressed
PhHAL.3G402200	23.6677	-0.447003	0.13137	-3.40262	0.000667426	0.0125685	Protein with RING/U-box and TRAF-like domains	seven in absentia protein family domain containing protein, expressed
PhHAL.3G404700	139.203	-2.08194	0.346712	-6.0048	1.91574e-09	5.89042e-07	GRAM domain family protein	GRAM domain containing protein, expressed
PhHAL.3G418200	40.991	-0.447072	0.15481	-2.88788	0.00387845	0.0441945	WRKY DNA-binding protein 3	WRKY96, expressed
PhHAL.3G421000	259.451	-0.444248	0.126571	-3.50987	0.000448333	0.00938496	Ribosome associated membrane protein RAMP4	membrane protein, putative, expressed
PhHAL.3G424100	25.6767	-0.972559	0.240101	-4.05063	5.10796e-05	0.0018424	syntaxin of plants 131	syntaxin, putative, expressed
PhHAL.3G428800	11.6134	-1.96925	0.403519	-4.8802	1.0598e-06	9.42068e-05	Calmodulin-binding protein	calmodulin binding protein, putative, expressed
PhHAL.3G430400	6.55442	-1.00703	0.330709	-3.04507	0.00232627	0.03121	#N/A	expressed protein
PhHAL.3G439100	97.5341	-0.350036	0.112482	-3.11194	0.0018586	0.02657	#N/A	expressed protein
PhHAL.3G443000	467.138	-0.454325	0.125713	-3.61397	0.000301542	0.00698237	plant U-box 13	spotted leaf 11, putative, expressed
PhHAL.3G443500	27.0866	-1.42895	0.485172	-2.94524	0.00322708	0.0394313	Cytochrome P450 superfamily protein	cytochrome P450, putative, expressed
PhHAL.3G443800	6.55904	-2.56062	0.781904	-3.27486	0.00105716	0.0175469	metallothionein 2A	metallothionein, putative, expressed
PhHAL.3G444300	3.30814	-2.03648	0.629405	-3.23557	0.00121401	0.0194948	#N/A	#N/A
[truncated: 1,105 more rows]
