# Supplementary material for: Evolutionary Analyses of Gene Expression Divergence in Panicum hallii: Exploring Constitutive and Plastic Responses Using Reciprocal Transplants
Source: Mol Biol Evol. 2023 Sep 20;40(10):msad210. doi: 10.1093/molbev/msad210 (PMC10556983; doi:10.1093/molbev/msad210)
Supplement: msad210_Supplementary_Data [file msad210_supplementary_data.zip › Supplementary_Table_S6.xlsx]

## Sheet: Description
Supplementary Table S6: List of Differentially expressed genes (DEGs) by post hoc pairwise comparison of Northern vs. Central genetic cluster
Each sheet contain the result of the individual component (G or GXE) of post hoc analysis for pairwise comparision and has the following description
GeneID = Identiifier of the Gene
baseMean = Mean Expression for base
log2FoldChange = log 2 base of fold change (LFC)
lfcSE = Standard Error of LFC
stat = Wald test statistics
pvalue = p-value of Wald test
padj = adjusted p-value of Wald test
arabi.defline = Gene description of the homolog of Arabidopsis thaliana
rice.defline = Gene description of the homolog of Oryza Sativa

## Sheet: GGene
GeneID	baseMean	log2FoldChange	lfcSE	stat	pvalue	padj	arabi.defline	rice.defline
PhHAL.1G000200	26.4902	0.326164	0.0524695	6.21627	5.09112e-10	3.86439e-09	PDI-like 1-4	OsPDIL1-4 protein disulfide isomerase PDIL1-4, expressed
PhHAL.1G000700	2.2199	0.641872	0.132475	4.84522	1.26472e-06	5.76172e-06	#N/A	expressed protein
PhHAL.1G001000	14.4603	0.722259	0.0922354	7.8306	4.8554e-15	6.78093e-14	Transmembrane amino acid transporter family protein	transmembrane amino acid transporter protein, putative, expressed
PhHAL.1G001400	882.107	-0.161362	0.068465	-2.35686	0.0184301	0.0345399	hydroxypyruvate reductase	erythronate-4-phosphate dehydrogenase domain containing protein, expressed
PhHAL.1G001700	3.69462	-1.27019	0.10477	-12.1235	7.92639e-34	5.10885e-32	ATP binding microtubule motor family protein	kinesin motor domain containing protein, putative, expressed
PhHAL.1G002200	187.857	-0.466261	0.0738106	-6.31699	2.66711e-10	2.09833e-09	sulfurtransferase 18	rhodanese-like domain containing protein, putative, expressed
PhHAL.1G002300	26.36	0.232316	0.0635625	3.65492	0.000257267	0.00075537	Ribosomal protein S5 family protein	ribosomal protein, putative, expressed
PhHAL.1G002500	32.2302	0.176316	0.0659345	2.6741	0.00749295	0.0156693	Small nuclear ribonucleoprotein family protein	LSM domain containing protein, expressed
PhHAL.1G002900	10.5748	1.36565	0.0847585	16.1123	2.09102e-58	4.78283e-56	nuclear RNA polymerase C2	DNA-directed RNA polymerase subunit, putative, expressed
PhHAL.1G003400	4838.12	-0.243186	0.041461	-5.86541	4.48029e-09	2.99261e-08	ferredoxin-NADP(+)-oxidoreductase 1	ferredoxin--NADP reductase, chloroplast precursor, putative, expressed
PhHAL.1G003700	285.355	-0.112171	0.0285778	-3.92511	8.66901e-05	0.000281844	AGAMOUS-like 20	expressed protein
PhHAL.1G004000	66.0764	0.467274	0.061261	7.62759	2.39183e-14	3.10458e-13	P-loop containing nucleoside triphosphate hydrolases superfamily protein	nitric oxide synthase 1, putative, expressed
PhHAL.1G004400	73.8904	-0.114167	0.0354094	-3.22421	0.00126323	0.00316202	Dihydrolipoamide acetyltransferase, long form protein	2-oxo acid dehydrogenases acyltransferase domain containing protein, expressed
PhHAL.1G004500	23.6356	-0.217226	0.0739185	-2.93872	0.00329568	0.00747356	Lactate/malate dehydrogenase family protein	lactate/malate dehydrogenase, putative, expressed
PhHAL.1G004600	2.00146	0.594933	0.182352	3.26255	0.00110415	0.00280768	Lactate/malate dehydrogenase family protein	lactate/malate dehydrogenase, putative, expressed
PhHAL.1G004700	30.724	-0.326546	0.0791577	-4.12526	3.70316e-05	0.000129462	BCL-2-associated athanogene 7	IQ calmodulin-binding motif family protein, putative, expressed
PhHAL.1G004900	12.7708	1.90827	0.201278	9.48079	2.52377e-21	6.5653e-20	#N/A	#N/A
PhHAL.1G005300	4.9004	0.439034	0.129193	3.39828	0.000678098	0.00180608	RING/U-box superfamily protein	RNA recognition motif containing protein, putative, expressed
PhHAL.1G005400	16.6741	0.589196	0.0744883	7.90992	2.57555e-15	3.71307e-14	#N/A	kinesin heavy chain isolog, putative, expressed
PhHAL.1G005700	6.7308	-0.232126	0.097367	-2.38403	0.0171243	0.03241	Protein kinase superfamily protein	serine/threonine-protein kinase At1g18390 precursor, putative, expressed
PhHAL.1G005800	147.993	-0.131569	0.0290489	-4.52922	5.92008e-06	2.40392e-05	U5 small nuclear ribonucleoprotein helicase, putative	U5 small nuclear ribonucleoprotein 200 kDa helicase, putative, expressed
PhHAL.1G006000	1.03084	1.05431	0.233843	4.50864	6.52447e-06	2.62998e-05	#N/A	#N/A
PhHAL.1G006300	20.7273	0.162477	0.057823	2.80991	0.0049556	0.0107978	Tetratricopeptide repeat (TPR)-like superfamily protein	tetratricopeptide repeat domain containing protein, expressed
PhHAL.1G006400	12.4913	-0.121472	0.0547075	-2.22038	0.0263928	0.0472938	#N/A	expressed protein
PhHAL.1G007300	8.51057	0.242767	0.0709753	3.42045	0.000625181	0.00168065	Alg9-like mannosyltransferase family	Alg9-like mannosyltransferase protein, putative, expressed
PhHAL.1G007900	46.0735	0.506416	0.0746118	6.78734	1.14217e-11	1.07854e-10	D-aminoacyl-tRNA deacylases	ethanol tolerance protein GEKO1, putative, expressed
PhHAL.1G009400	7.38942	-1.74364	0.116045	-15.0256	4.99239e-51	8.14237e-49	glycerol-3-phosphate acyltransferase 4	glycerol-3-phosphate acyltransferase, putative, expressed
PhHAL.1G009500	33.0758	-0.120687	0.0385165	-3.13338	0.00172806	0.00419133	SKP1 interacting partner 4	OsFBK2 - F-box domain and kelch repeat containing protein, expressed
PhHAL.1G009600	32.4672	0.417995	0.0639217	6.53918	6.18583e-11	5.32697e-10	#N/A	expressed protein
PhHAL.1G009800	109.402	0.136449	0.047825	2.85309	0.00432964	0.00954586	Ribosomal protein L30/L7 family protein	60S ribosomal protein L7, putative, expressed
PhHAL.1G010000	13.7408	0.624219	0.119293	5.23267	1.67079e-07	8.87743e-07	Nucleic acid-binding, OB-fold-like protein	S1 RNA binding domain containing protein, expressed
PhHAL.1G010200	30.784	0.793091	0.181125	4.3787	1.19389e-05	4.59241e-05	catalase 1	catalase isozyme A, putative, expressed
PhHAL.1G010300	112.389	-0.204428	0.0828917	-2.4662	0.0136553	0.0266347	Heat shock protein 70 (Hsp 70) family protein	DnaK family protein, putative, expressed
PhHAL.1G010400	57.484	0.258212	0.063015	4.09763	4.17407e-05	0.000144471	transcription factor IIIA	ZOS2-02 - C2H2 zinc finger protein, expressed
PhHAL.1G010800	3.18341	-0.715923	0.161902	-4.42196	9.78106e-06	3.81877e-05	YELLOW STRIPE like 7	transposon protein, putative, unclassified, expressed
PhHAL.1G011000	26.8349	-0.360351	0.0729139	-4.94215	7.72667e-07	3.65501e-06	#N/A	expressed protein
PhHAL.1G011500	139.92	0.318629	0.0344583	9.2468	2.31322e-20	5.51994e-19	RNA polymerase II, Rpb4, core protein	DNA-directed RNA polymerase II subunit RPB4, putative, expressed
PhHAL.1G011600	331.873	-0.0939641	0.0369925	-2.54009	0.0110825	0.0221745	Low PSII Accumulation 3	expressed protein
PhHAL.1G011700	43.3933	0.376651	0.0670815	5.61482	1.96762e-08	1.18894e-07	#N/A	canopy homolog 2 precursor, putative, expressed
PhHAL.1G011800	138.173	0.124668	0.0345968	3.60345	0.000314023	0.000904593	signal peptide peptidase	signal peptide peptidase domain containing protein, expressed
PhHAL.1G011900	9.24704	0.284418	0.0927528	3.06641	0.00216649	0.00512934	glutamate receptor 3.3	glutamate receptor, putative, expressed
PhHAL.1G012000	13.9112	-0.392247	0.091619	-4.28128	1.85819e-05	6.90826e-05	FKBP-like peptidyl-prolyl cis-trans isomerase family protein	peptidyl-prolyl cis-trans isomerase, FKBP-type, putative, expressed
PhHAL.1G012200	16.5322	0.168142	0.0503735	3.33791	0.000844113	0.00220044	autophagy protein Apg5 family	autophagy protein 5, putative, expressed
PhHAL.1G012800	142.744	-0.430415	0.0567537	-7.58391	3.35304e-14	4.2928e-13	acyl activating enzyme 1	AMP-binding enzyme, putative, expressed
PhHAL.1G012900	20.7686	0.271642	0.0469192	5.78956	7.05707e-09	4.57211e-08	Zn-dependent exopeptidases superfamily protein	zinc carboxypeptidase family protein, putative, expressed
PhHAL.1G013200	5.26777	-0.256266	0.0945577	-2.71016	0.00672505	0.0142284	Tetratricopeptide repeat (TPR)-like superfamily protein	PPR repeat containing protein, expressed
PhHAL.1G013300	1.0676	1.91668	0.261026	7.34289	2.09033e-13	2.45663e-12	aminoalcoholphosphotransferase 1	CDP-alcohol phosphatidyltransferase, putative, expressed
PhHAL.1G013600	18.5835	0.411195	0.0795196	5.17099	2.32853e-07	1.20281e-06	pentatricopeptide (PPR) repeat-containing protein	PPR repeat domain containing protein, putative, expressed
PhHAL.1G014300	157.807	-0.608057	0.0542176	-11.2151	3.43691e-29	1.63611e-27	ubiquitin-conjugating enzyme 28	ubiquitin-conjugating enzyme, putative, expressed
PhHAL.1G014400	29.99	-0.289596	0.0475896	-6.08527	1.16292e-09	8.46072e-09	RHO-related protein from plants 1	ras-related protein, putative, expressed
PhHAL.1G014600	27.4168	0.412502	0.0660609	6.24427	4.25791e-10	3.273e-09	Amino acid dehydrogenase family protein	bifunctional protein folD, putative, expressed
PhHAL.1G014700	57.5091	0.171397	0.0510175	3.35957	0.000780652	0.00205184	glutamate tRNA synthetase	glutamyl-tRNA synthetase, putative, expressed
PhHAL.1G014900	188.409	-0.308871	0.0427047	-7.23273	4.7338e-13	5.31978e-12	cold shock domain protein 1	glycine-rich protein 2, putative, expressed
PhHAL.1G015000	13.7413	-0.232132	0.0497938	-4.66187	3.13344e-06	1.32815e-05	methyltransferases	expressed protein
PhHAL.1G015100	1162.48	0.376104	0.0751498	5.00472	5.59427e-07	2.70987e-06	Cyclophilin-like peptidyl-prolyl cis-trans isomerase family protein	peptidyl-prolyl cis-trans isomerase, putative, expressed
PhHAL.1G015200	40.7845	0.281457	0.0485947	5.79193	6.95819e-09	4.51428e-08	#N/A	expressed protein
PhHAL.1G015400	35.9744	0.209696	0.050811	4.12698	3.6756e-05	0.000128618	Abscisic acid-responsive (TB2/DP1, HVA22) family protein	HVA22, putative, expressed
PhHAL.1G015600	19.5371	-0.680943	0.283915	-2.3984	0.0164667	0.0313904	terpene synthase 14	terpene synthase, putative, expressed
PhHAL.1G015700	6.35941	0.415616	0.188992	2.19912	0.0278691	0.0495697	terpene synthase 14	terpene synthase, putative, expressed
PhHAL.1G016000	222.418	0.347408	0.0402453	8.63226	6.01516e-18	1.16671e-16	SIN3 associated polypeptide P18	histone deacetylase complex subunit SAP18, putative, expressed
PhHAL.1G016200	108.014	-0.307142	0.0363295	-8.45435	2.80638e-17	5.05149e-16	MATE efflux family protein	MATE domain containing protein, expressed
PhHAL.1G016400	234.888	-0.165513	0.0361403	-4.57974	4.65546e-06	1.92584e-05	Translation initiation factor eIF3 subunit	translation initiation factor eIF3 subunit, putative, expressed
PhHAL.1G016500	8.58343	0.229606	0.0860464	2.6684	0.00762139	0.0158953	Chaperone DnaJ-domain superfamily protein	division protein, putative, expressed
PhHAL.1G016600	108.58	-0.441999	0.0735527	-6.00928	1.86353e-09	1.31449e-08	#N/A	expressed protein
PhHAL.1G016900	54.3603	0.307295	0.0346701	8.86341	7.7604e-19	1.62268e-17	arginine/serine-rich splicing factor 35	RNA recognition motif containing protein, expressed
PhHAL.1G017100	31.1779	-0.145989	0.0624232	-2.3387	0.0193512	0.0359941	cell division control 2	cyclin-dependent kinase A-2, putative, expressed
PhHAL.1G017200	83.614	0.382393	0.0325058	11.7639	5.99364e-32	3.4912e-30	shrunken seed protein (SSE1)	SSE1, putative, expressed
PhHAL.1G017400	49.6641	0.482852	0.0483157	9.99368	1.62435e-23	5.06085e-22	Protein of unknown function (DUF1218)	fiber protein Fb34, putative, expressed
PhHAL.1G017600	414.595	0.183129	0.0319253	5.73618	9.6837e-09	6.14645e-08	NAD(P)-linked oxidoreductase superfamily protein	oxidoreductase, aldo/keto reductase family protein, putative, expressed
PhHAL.1G019400	12.1774	-0.303813	0.0726902	-4.17956	2.92074e-05	0.000104226	transducin family protein / WD-40 repeat family protein	protein binding protein, putative, expressed
PhHAL.1G019500	19.7386	-0.122599	0.0521068	-2.35284	0.0186304	0.0348526	#N/A	#N/A
PhHAL.1G020000	219.881	-0.090896	0.0342781	-2.65172	0.00800829	0.0166118	isopropyl malate isomerase large subunit 1	3-isopropylmalate dehydratase large subunit 2, putative, expressed
PhHAL.1G020700	9.24269	0.450666	0.0996955	4.52042	6.17166e-06	2.49904e-05	BAX inhibitor 1	transmembrane BAX inhibitor motif-containing protein, putative, expressed
PhHAL.1G021200	315.718	-0.576678	0.0696605	-8.2784	1.24839e-16	2.10566e-15	Chlorophyll A-B binding family protein	expressed protein
PhHAL.1G021500	47.3777	0.487352	0.116169	4.19518	2.72651e-05	9.78725e-05	calcium-dependent protein kinase 16	CAMK_CAMK_like.12 - CAMK includes calcium/calmodulin depedent protein kinases, expressed
PhHAL.1G021600	0.962382	0.550882	0.193751	2.84325	0.00446555	0.00982242	Pentatricopeptide repeat (PPR) superfamily protein	pentatricopeptide repeat-containing protein, putative, expressed
PhHAL.1G021700	4.93574	-0.646711	0.124402	-5.19854	2.00856e-07	1.05143e-06	#N/A	expressed protein
PhHAL.1G021800	14.297	0.589129	0.0852473	6.91083	4.81835e-12	4.74648e-11	Small nuclear ribonucleoprotein family protein	LSM domain containing protein, expressed
PhHAL.1G021900	17.6185	0.222565	0.0511861	4.34816	1.37287e-05	5.2241e-05	golgi snare 12	vesicle transport v-SNARE protein, putative, expressed
PhHAL.1G022100	4.40632	-0.515188	0.10676	-4.82567	1.39536e-06	6.2716e-06	Pentatricopeptide repeat (PPR) superfamily protein	PPR repeat domain containing protein, putative, expressed
PhHAL.1G022400	31.5272	0.51423	0.0565914	9.08672	1.02068e-19	2.30373e-18	#N/A	expressed protein
PhHAL.1G022500	836.756	0.523356	0.0608643	8.59873	8.06003e-18	1.53788e-16	HSP20-like chaperones superfamily protein	hsp20/alpha crystallin family protein, putative, expressed
PhHAL.1G022600	50.2996	0.182438	0.0436674	4.17791	2.942e-05	0.000104885	#N/A	expressed protein
PhHAL.1G022700	61.1297	-0.297157	0.0540198	-5.50089	3.77875e-08	2.19561e-07	basic region/leucine zipper transcription factor 68	transcription factor, putative, expressed
PhHAL.1G023000	31.8528	0.25387	0.0461616	5.49959	3.80675e-08	2.20773e-07	ADP-ribosylation factor B1B	ADP-ribosylation factor, putative, expressed
PhHAL.1G023900	229.99	-0.233452	0.0418311	-5.58081	2.39394e-08	1.43407e-07	alpha/beta-Hydrolases superfamily protein	expressed protein
PhHAL.1G024000	14.2156	0.36056	0.096152	3.74989	0.00017691	0.00053883	SWIB/MDM2 domain superfamily protein	SWIB/MDM2 domain containing protein, expressed
PhHAL.1G025500	16.8896	0.512925	0.0568002	9.03033	1.71153e-19	3.78108e-18	anthranilate phosphoribosyltransferase, putative	glycosyltransferase, putative, expressed
PhHAL.1G025600	16341	-0.18059	0.0666574	-2.70923	0.00674394	0.014262	#N/A	expressed protein
PhHAL.1G026300	1.61234	0.852081	0.154572	5.51253	3.5372e-08	2.06678e-07	#N/A	expressed protein
PhHAL.1G026600	9.78348	0.165383	0.0750878	2.20253	0.0276279	0.0492059	Uncharacterised conserved protein (UCP030365)	expressed protein
PhHAL.1G026900	140.163	-0.210725	0.0568315	-3.70788	0.000208998	0.000626994	basic leucine-zipper 44	CPuORF1 - conserved peptide uORF-containing transcript, expressed
PhHAL.1G027200	36.4237	0.216502	0.0947978	2.28382	0.0223819	0.0408838	Cyclin family protein	cyclin-T1-1, putative, expressed
PhHAL.1G027300	149.952	0.240666	0.0402371	5.9812	2.21497e-09	1.54668e-08	Sec14p-like phosphatidylinositol transfer family protein	expressed protein
PhHAL.1G027500	150.755	0.183544	0.0323812	5.66823	1.44284e-08	8.89314e-08	proteasome alpha subunit F1	peptidase, T1 family, putative, expressed
PhHAL.1G027900	25.0047	0.18355	0.0611375	3.00225	0.00267996	0.00620253	4-phosphopantetheine adenylyltransferase	cytidylyltransferase domain containing protein, expressed
PhHAL.1G028200	35.655	0.458934	0.122653	3.74172	0.000182764	0.000554771	Protein of unknown function (DUF1645)	DUF1645 domain containing protein, putative, expressed
PhHAL.1G028300	145.015	-0.452245	0.078103	-5.79036	7.02364e-09	4.55516e-08	L-aspartate oxidase	L-aspartate oxidase 1, putative, expressed
PhHAL.1G028600	8.62357	-0.293132	0.0782604	-3.74559	0.000179968	0.000547168	MAP kinase 9	CGMC_MAPKCMGC_2.7 - CGMC includes CDA, MAPK, GSK3, and CLKC kinases, expressed
PhHAL.1G028800	26.1375	0.186204	0.0709294	2.6252	0.00865983	0.0178096	Glycosyltransferase family 61 protein	glycosyltransferase, putative, expressed
PhHAL.1G029200	1.32945	0.648196	0.182841	3.54513	0.000392421	0.00110481	#N/A	expressed protein
PhHAL.1G029300	59.6886	-0.384252	0.0628216	-6.11655	9.56208e-10	7.03595e-09	5\'-AMP-activated protein kinase-related	5-AMP-activated protein kinase beta-1 subunit-related, putative, expressed
PhHAL.1G029900	32.9558	-0.146805	0.042569	-3.44863	0.000563433	0.00152912	Plant protein 1589 of unknown function	plant-specific domain TIGR01589 family protein, putative, expressed
PhHAL.1G030100	4.0722	-0.648739	0.128281	-5.05718	4.25507e-07	2.10243e-06	Cleavage and polyadenylation specificity factor (CPSF) A subunit protein	cleavage and polyadenylation specificity factor, putative, expressed
PhHAL.1G030300	169.307	-0.127211	0.037656	-3.37823	0.000729535	0.00192883	histone acetyltransferase of the CBP family 1	histone acetyltransferase HAC1, putative, expressed
PhHAL.1G030500	1108.91	-0.353557	0.0694684	-5.08947	3.5907e-07	1.79309e-06	high chlorophyll fluorescence phenotype 173	UOS1, putative, expressed
PhHAL.1G030800	42.9013	0.108252	0.0462534	2.34042	0.0192619	0.0358551	Ggamma-subunit 1	AGG2, putative, expressed
PhHAL.1G030900	3.62995	0.395976	0.131147	3.01932	0.00253341	0.00589828	DNA helicase (RECQl4A)	helicase conserved C-terminal domain containing protein, expressed
PhHAL.1G031400	20.5556	0.318436	0.0850363	3.7447	0.000180607	0.000548933	myb-like HTH transcriptional regulator family protein	Myb-like DNA-binding domain containing protein, putative, expressed
PhHAL.1G031600	8.8075	-0.475274	0.0904076	-5.25701	1.46415e-07	7.83048e-07	SHK1 binding protein 1	arginine N-methyltransferase 5, putative, expressed
PhHAL.1G031700	11.9316	-0.1847	0.0660899	-2.79468	0.00519515	0.0112762	O-Glycosyl hydrolases family 17 protein	glucan endo-1,3-beta-glucosidase precursor, putative, expressed
PhHAL.1G031800	68.9706	-0.298574	0.0673977	-4.43003	9.42208e-06	3.68552e-05	squamosa promoter binding protein-like 2	OsSPL3 - SBP-box gene family member, expressed
PhHAL.1G032000	175.399	-0.987816	0.0752864	-13.1208	2.50366e-39	2.21503e-37	cycloartenol synthase 1	cycloartenol synthase, putative, expressed
PhHAL.1G032100	141.293	-0.315944	0.0589506	-5.35947	8.34668e-08	4.63441e-07	cycloartenol synthase 1	cycloartenol synthase, putative, expressed
PhHAL.1G032300	101.912	-0.431253	0.0459501	-9.38524	6.27734e-21	1.58037e-19	molybdopterin biosynthesis MoaE family protein	molybdenum cofactor synthesis protein 2 large subunit, putative, expressed
PhHAL.1G032400	20.3986	-0.544737	0.0765054	-7.12025	1.07734e-12	1.15007e-11	AIG2-like (avirulence induced gene) family protein	AIG2-like family domain containing protein, expressed
PhHAL.1G032500	2.72586	-0.508367	0.129766	-3.91757	8.94453e-05	0.000289847	Transcriptional factor B3 family protein / auxin-responsive factor AUX/IAA-related	auxin response factor 5, putative, expressed
PhHAL.1G032700	59.6744	0.306151	0.0453682	6.74814	1.49756e-11	1.40021e-10	#N/A	expressed protein
PhHAL.1G033300	177.868	-0.0957298	0.0274171	-3.49161	0.000480119	0.00132487	splicing factor, putative	splicing factor 3B subunit 1, putative, expressed
PhHAL.1G033500	15.9437	0.801028	0.130401	6.14282	8.10685e-10	6.01472e-09	eukaryotic translation initiation factor 4A1	DEAD-box ATP-dependent RNA helicase, putative, expressed
PhHAL.1G033700	154.922	-0.123757	0.0292174	-4.23575	2.27791e-05	8.30892e-05	26S proteasome regulatory subunit S2 1A	proteasome/cyclosome repeat containing protein, expressed
PhHAL.1G033800	40.7091	-0.74659	0.0799252	-9.34111	9.53304e-21	2.35265e-19	double-stranded DNA binding	expressed protein
PhHAL.1G034100	55.8259	0.436479	0.0858559	5.08386	3.69833e-07	1.84288e-06	chloroplast import apparatus 2	CCT motif family protein, expressed
PhHAL.1G034200	391.551	0.155825	0.0543803	2.86546	0.00416402	0.00922955	breast basic conserved 1	ribosomal protein L13, putative, expressed
PhHAL.1G034300	95.083	-0.109572	0.0435449	-2.51631	0.0118592	0.0235502	mitogen-activated protein kinase 1	CGMC_MAPKCMGC_2_SLT2y_ERK.1 - CGMC includes CDA, MAPK, GSK3, and CLKC kinases, expressed
PhHAL.1G034400	54.0718	-0.378622	0.070065	-5.40386	6.52204e-08	3.66579e-07	#N/A	expressed protein
PhHAL.1G034500	76.9083	-0.14033	0.0288164	-4.86979	1.11719e-06	5.15349e-06	Pyridoxamine 5\'-phosphate oxidase family protein	pyridoxamine 5\'-phosphate oxidase family protein, putative, expressed
PhHAL.1G034600	10.9568	0.590583	0.0761474	7.75579	8.7793e-15	1.19149e-13	#N/A	expressed protein
PhHAL.1G034800	503.621	0.122922	0.0380218	3.23292	0.00122531	0.00308014	Translation initiation factor IF2/IF5	expressed protein
PhHAL.1G034900	2.07462	0.349366	0.141	2.47777	0.0132206	0.0259027	exocyst subunit exo70 family protein G1	ATEXO70G1, putative, expressed
PhHAL.1G035400	103.198	0.178637	0.0256999	6.95088	3.63005e-12	3.6177e-11	DEAD-box protein abstrakt, putative	DEAD-box ATP-dependent RNA helicase 35A, putative, expressed
PhHAL.1G035600	16.0574	0.571745	0.0685363	8.34222	7.29057e-17	1.26146e-15	FAD/NAD(P)-binding oxidoreductase family protein	apoptosis-inducing factor 2, putative, expressed
PhHAL.1G035800	107.732	-0.068407	0.0231124	-2.95975	0.00307887	0.00702863	Galactose oxidase/kelch repeat superfamily protein	OsFBO8 - F-box and other domain containing protein, expressed
PhHAL.1G036600	323.155	-0.186799	0.0514619	-3.62985	0.000283585	0.000824553	polyubiquitin 10	ubiquitin family protein, putative, expressed
PhHAL.1G036700	10.369	0.209152	0.0941543	2.22138	0.0263253	0.0471862	#N/A	expressed protein
PhHAL.1G036800	8.92133	-0.430435	0.0873047	-4.93026	8.212e-07	3.86996e-06	nuclear RNA polymerase D1B	RNA polymerase Rpb1, domain 2 family protein, expressed
PhHAL.1G037600	3.6931	1.30729	0.171346	7.62949	2.35687e-14	3.06131e-13	Leucine-rich receptor-like protein kinase family protein	phytosulfokine receptor precursor, putative, expressed
PhHAL.1G038200	0.997306	-0.641058	0.170579	-3.75813	0.000171186	0.000523608	receptor like protein 2	phytosulfokine receptor precursor, putative, expressed
PhHAL.1G038400	21.0383	0.910458	0.14123	6.44662	1.14371e-10	9.48754e-10	cytochrome P450, family 76, subfamily C, polypeptide 4	cytochrome P450, putative, expressed
PhHAL.1G039600	1.03827	-1.57214	0.19954	-7.87886	3.30393e-15	4.69103e-14	Arabidopsis protein of unknown function (DUF241)	carrier, putative, expressed
PhHAL.1G039900	189.077	-0.262628	0.0518242	-5.06767	4.02712e-07	1.99505e-06	polyubiquitin 10	ubiquitin family protein, putative, expressed
PhHAL.1G040300	3.00823	1.29512	0.228433	5.66959	1.43136e-08	8.8336e-08	#N/A	expressed protein
PhHAL.1G040400	0.915443	1.02056	0.299469	3.40792	0.000654611	0.00175073	sulfurtransferase 18	rhodanese-like domain containing protein, putative, expressed
PhHAL.1G040500	480.286	-0.207914	0.0483348	-4.30154	1.69612e-05	6.34263e-05	Small GTP-binding protein	GTP-binding protein lepA, putative, expressed
PhHAL.1G040600	3.48636	1.81138	0.18276	9.91125	3.7195e-23	1.11442e-21	#N/A	expressed protein
PhHAL.1G040700	35.3978	0.11537	0.039089	2.95147	0.00316267	0.00720152	Modifier of rudimentary (Mod(r)) protein	modifier of rudimentary protein, expressed
PhHAL.1G041400	62.1441	0.251517	0.0553579	4.54347	5.53369e-06	2.258e-05	TCP-1/cpn60 chaperonin family protein	T-complex protein, putative, expressed
PhHAL.1G041800	2.78077	0.925013	0.231367	3.99804	6.3869e-05	0.000213268	Sugar isomerase (SIS) family protein	uncharacterized protein CPn_0526/CP_0226/CPj0526/CpB0547, putative, expressed
PhHAL.1G041900	2.96429	0.686058	0.15212	4.50999	6.4831e-06	2.61555e-05	WHIRLY 2	whirly transcription factor domain containing protein, expressed
PhHAL.1G042000	1.17275	0.856822	0.292811	2.9262	0.00343133	0.0077521	Protein of unknown function (DUF579)	plant-specific domain TIGR01627 family protein, expressed
PhHAL.1G042100	98.4223	-0.178773	0.0453666	-3.94063	8.12678e-05	0.000265828	#N/A	expressed protein
PhHAL.1G042300	4.11625	-0.256847	0.0990548	-2.59298	0.00951484	0.0193852	Cystathionine beta-synthase (CBS) protein	CBS domain containing membrane protein, putative, expressed
PhHAL.1G042800	20.6786	0.206018	0.073182	2.81515	0.00487544	0.0106429	electron transport SCO1/SenC family protein	SCO1 protein homolog, mitochondrial precursor, putative, expressed
PhHAL.1G042900	25.2162	0.225161	0.0502254	4.48302	7.35936e-06	2.93748e-05	RNA helicase, ATP-dependent, SK12/DOB1 protein	DSHCT domain containing protein, expressed
PhHAL.1G043000	0.975689	1.652	0.264311	6.2502	4.09917e-10	3.15228e-09	#N/A	#N/A
PhHAL.1G043400	9.30591	0.255091	0.0670698	3.80336	0.000142745	0.0004429	HSP20-like chaperones superfamily protein	CS domain containing protein, putative, expressed
PhHAL.1G043900	13.6881	0.189906	0.0795936	2.38595	0.0170352	0.0322739	SOS3-interacting protein 1	CAMK_KIN1/SNF1/Nim1_like.13 - CAMK includes calcium/calmodulin depedent protein kinases, expressed
PhHAL.1G044100	1.76149	-0.531592	0.127125	-4.18164	2.89417e-05	0.000103416	formin homology5	formin, putative, expressed
PhHAL.1G044200	150.227	-0.145345	0.0381059	-3.81424	0.000136605	0.000425892	Zinc finger C-x8-C-x5-C-x3-H type family protein	zinc finger C-x8-C-x5-C-x3-H type family protein, expressed
PhHAL.1G044400	1.64065	-0.426629	0.142016	-3.00408	0.00266385	0.0061683	Peroxidase superfamily protein	peroxidase precursor, putative, expressed
PhHAL.1G044500	1268.16	-0.231932	0.0457181	-5.0731	3.91392e-07	1.94308e-06	polyubiquitin 10	ubiquitin family protein, putative, expressed
PhHAL.1G044600	804.928	0.153219	0.0519969	2.94669	0.00321196	0.00730048	polyubiquitin 10	ubiquitin family protein, putative, expressed
PhHAL.1G045100	28.7989	0.481839	0.162114	2.97221	0.0029566	0.00678503	#N/A	#N/A
PhHAL.1G045200	48.8587	0.891275	0.196753	4.52992	5.90066e-06	2.39725e-05	#N/A	#N/A
PhHAL.1G045300	11.0739	0.521453	0.222945	2.33894	0.0193387	0.0359766	#N/A	#N/A
PhHAL.1G046500	1.59908	-0.809518	0.186985	-4.32931	1.49576e-05	5.66528e-05	#N/A	#N/A
PhHAL.1G047100	8.58498	2.06852	0.171243	12.0794	1.35626e-33	8.63693e-32	#N/A	#N/A
PhHAL.1G047500	57.7094	0.499515	0.0561235	8.90029	5.57005e-19	1.18181e-17	mercaptopyruvate sulfurtransferase 1	rhodanese-like domain containing protein, putative, expressed
PhHAL.1G047800	5.67326	-0.312501	0.136211	-2.29424	0.0217769	0.0399108	tubulin beta 8	tubulin/FtsZ domain containing protein, putative, expressed
PhHAL.1G048000	73.0336	-0.161921	0.0326852	-4.95395	7.27235e-07	3.45317e-06	suppressor of abi3-5	RNA recognition motif family protein, expressed
PhHAL.1G048800	651.496	-0.302027	0.0456294	-6.61914	3.61294e-11	3.19945e-10	phytoene desaturation 1	glyoxalase family protein, putative, expressed
PhHAL.1G049400	44.3949	0.25885	0.0423508	6.11204	9.83664e-10	7.22947e-09	Cysteine proteinases superfamily protein	OTU-like cysteine protease family protein, putative, expressed
PhHAL.1G049500	42.3219	0.177233	0.0502523	3.52686	0.00042052	0.00117791	FKBP-like peptidyl-prolyl cis-trans isomerase family protein	peptidyl-prolyl cis-trans isomerase, FKBP-type, putative, expressed
PhHAL.1G049700	15.1879	0.372672	0.0708413	5.26066	1.4354e-07	7.69022e-07	#N/A	expressed protein
PhHAL.1G049900	107.644	0.41543	0.0493313	8.42122	3.72578e-17	6.62376e-16	#N/A	peptidase, cysteine peptidase active site, putative, expressed
PhHAL.1G050000	1.32249	0.671567	0.162016	4.14507	3.39712e-05	0.0001197	#N/A	expressed protein
PhHAL.1G050300	24.1403	-0.241705	0.0692534	-3.49015	0.000482754	0.00133038	myo-inositol monophosphatase like 1	inositol-1-monophosphatase, putative, expressed
PhHAL.1G050700	20.2535	-0.497399	0.0629082	-7.90674	2.6421e-15	3.80316e-14	Single hybrid motif superfamily protein	glycine cleavage system H protein, putative, expressed
PhHAL.1G050800	59.5991	-0.165344	0.0474175	-3.48699	0.000488496	0.00134501	#N/A	splicing factor, arginine/serine-rich 12, putative, expressed
PhHAL.1G051100	32.9011	0.118983	0.0373827	3.18283	0.00145845	0.00359411	nuclear factor Y, subunit C2	core histone H2A/H2B/H3/H4, putative, expressed
PhHAL.1G051500	77.3146	0.210964	0.0447348	4.71587	2.40675e-06	1.03964e-05	glyceraldehyde-3-phosphate dehydrogenase of plastid 1	glyceraldehyde-3-phosphate dehydrogenase, putative, expressed
PhHAL.1G052200	30.1522	0.148116	0.0491959	3.01073	0.0026062	0.00604825	copper-exporting ATPase / responsive-to-antagonist 1 / copper-transporting ATPase (RAN1)	copper-transporting ATPase, putative, expressed
PhHAL.1G052500	4.55678	0.362557	0.0900155	4.02771	5.63222e-05	0.000190174	urease accessory protein D	URED, putative, expressed
PhHAL.1G052600	38.1755	0.263389	0.0553003	4.76289	1.90843e-06	8.38673e-06	cytochrome P450, family 97, subfamily B, polypeptide 3	cytochrome P450, putative, expressed
PhHAL.1G052800	399.875	-0.130687	0.0383899	-3.4042	0.000663573	0.00177268	phosphorylcholine cytidylyltransferase	cytidylyltransferase domain containing protein, expressed
PhHAL.1G052900	1.82196	1.12652	0.168722	6.67677	2.44259e-11	2.22178e-10	Haloacid dehalogenase-like hydrolase (HAD) superfamily protein	haloacid dehalogenase-like hydrolase domain-containing protein 3, putative, expressed
PhHAL.1G053100	38.4489	0.243906	0.0658812	3.70221	0.000213731	0.000639251	LEM3 (ligand-effect modulator 3) family protein / CDC50 family protein	cell cycle control protein, putative, expressed
PhHAL.1G053200	108.974	0.276407	0.0618699	4.46755	7.91213e-06	3.13742e-05	aldehyde dehydrogenase 5F1	aldehyde dehydrogenase, putative, expressed
PhHAL.1G053600	137.649	0.383388	0.0455068	8.42486	3.61179e-17	6.44555e-16	Protein kinase superfamily protein	serine/threonine-protein kinase HT1, putative, expressed
PhHAL.1G054000	40.1342	0.244215	0.063716	3.83287	0.000126657	0.00039772	Protein of unknown function (DUF581)	DUF581 domain containing protein, expressed
PhHAL.1G054200	128.35	0.193971	0.051175	3.79035	0.000150436	0.000464532	basic leucine zipper 9	bZIP transcription factor domain containing protein, expressed
PhHAL.1G054400	340.221	0.172043	0.0328297	5.24046	1.60174e-07	8.52019e-07	vacuolar ATP synthase subunit A	ATP synthase, putative, expressed
PhHAL.1G054800	168.861	0.106708	0.0398498	2.67775	0.0074118	0.01551	#N/A	fiber protein Fb15, putative, expressed
PhHAL.1G055000	310.586	0.391984	0.0623462	6.28721	3.23222e-10	2.51759e-09	B-box 32	B-box zinc finger family protein, putative, expressed
PhHAL.1G055400	94.3101	0.978295	0.0549111	17.816	5.31117e-71	1.99233e-68	Eukaryotic protein of unknown function (DUF872)	expressed protein
PhHAL.1G056100	11.3217	-0.329215	0.0950217	-3.46463	0.000530958	0.00145085	Galactose mutarotase-like superfamily protein	aldose 1-epimerase, putative, expressed
PhHAL.1G056300	29.6812	-0.288723	0.0458422	-6.29821	3.01107e-10	2.35413e-09	histone mono-ubiquitination 2	zinc finger, C3HC4 type domain containing protein, expressed
PhHAL.1G056900	33.9351	-0.407793	0.103682	-3.93309	8.38596e-05	0.0002734	FGGY family of carbohydrate kinase	FGGY family of carbohydrate kinases, putative, expressed
PhHAL.1G057100	21.371	0.828804	0.160794	5.15445	2.54376e-07	1.30215e-06	FGGY family of carbohydrate kinase	FGGY family of carbohydrate kinases, putative, expressed
PhHAL.1G057300	189.978	0.305114	0.0538962	5.66114	1.50374e-08	9.24423e-08	CONSTANS-like 4	CCT/B-box zinc finger protein, putative, expressed
PhHAL.1G057400	1.09515	-1.44586	0.196602	-7.35425	1.92005e-13	2.26669e-12	glutamine dumper 1	GDU1, putative, expressed
PhHAL.1G057500	70.4924	0.183247	0.0609841	3.00483	0.00265726	0.00615547	secE/sec61-gamma protein transport protein	protein transport protein SEC61 subunit gamma, putative, expressed
PhHAL.1G057700	8.05635	-0.371093	0.0881949	-4.20764	2.58047e-05	9.31292e-05	#N/A	zinc finger, C3HC4 type domain containing protein, expressed
PhHAL.1G058300	1.78292	1.0794	0.190004	5.68092	1.33969e-08	8.3065e-08	#N/A	OsFBX154 - F-box domain containing protein, expressed
PhHAL.1G058500	6.75751	-0.777623	0.0745296	-10.4337	1.73902e-25	6.3334e-24	Protein kinase superfamily protein	STE_PAK_Ste20_STLK.1 - STE kinases include homologs to sterile 7, sterile 11 and sterile 20 from yeast, expressed
PhHAL.1G058600	94.1221	-0.241814	0.041876	-5.77452	7.71749e-09	4.96226e-08	Metal-dependent phosphohydrolase	HD domain containing protein 2, putative, expressed
PhHAL.1G058700	1.41892	0.473419	0.179538	2.63688	0.00836734	0.0172687	#N/A	#N/A
PhHAL.1G059500	40.3513	-0.279363	0.0418039	-6.68271	2.34566e-11	2.1388e-10	#N/A	expressed protein
PhHAL.1G059600	120.871	-0.258351	0.0366165	-7.0556	1.71853e-12	1.7927e-11	RNA recognition motif (RRM)-containing protein	RNA recognition motif, putative, expressed
PhHAL.1G059900	33.5839	0.217869	0.0733485	2.97033	0.00297483	0.00682018	Uncharacterised BCR, YbaB family COG0718	CR084 protein, putative, expressed
PhHAL.1G060100	38.0724	-0.242351	0.0669714	-3.61872	0.000296059	0.000857448	chorismate mutase 2	chorismate mutase, chloroplast precursor, putative, expressed
PhHAL.1G060300	104.293	0.211387	0.0646739	3.26851	0.00108116	0.00275481	cinnamoyl coa reductase	cinnamoyl CoA reductase, putative, expressed
PhHAL.1G060600	110.097	0.760607	0.151956	5.00545	5.57315e-07	2.70243e-06	WRKY DNA-binding protein 40	WRKY71, expressed
PhHAL.1G060900	112.224	-0.107792	0.0414039	-2.60342	0.00923	0.0188541	ubiquitin fusion degradation 1	ubiquitin fusion degradation protein, putative, expressed
PhHAL.1G061300	84.7251	0.145765	0.0345192	4.22274	2.41353e-05	8.7644e-05	proteasome beta subunit C1	peptidase, T1 family, putative, expressed
PhHAL.1G061600	262.024	0.0859542	0.0271372	3.1674	0.0015381	0.00377155	KNOTTED1-like homeobox gene 3	homeobox protein knotted-1, putative, expressed
PhHAL.1G062500	144.598	-0.181261	0.0795953	-2.27729	0.0227691	0.0415183	Inorganic H pyrophosphatase family protein	inorganic H+ pyrophosphatase, putative, expressed
PhHAL.1G062700	95.3523	0.177284	0.0391308	4.53055	5.8829e-06	2.39089e-05	Ubiquitin system component Cue protein	CUE domain containing protein, expressed
PhHAL.1G062800	64.6127	0.235845	0.107169	2.20068	0.0277588	0.0494017	Cytochrome P450 superfamily protein	cytochrome P450 71D10, putative, expressed
PhHAL.1G062900	31.4091	-0.52521	0.142202	-3.69341	0.000221265	0.000659155	cytochrome P450, family 71, subfamily B, polypeptide 34	cytochrome P450 71D10, putative, expressed
PhHAL.1G063000	219.267	0.109698	0.0444261	2.46923	0.0135403	0.0264461	Myosin heavy chain-related protein	expressed protein
PhHAL.1G063500	1.36912	1.31395	0.217479	6.04174	1.52459e-09	1.08976e-08	cytochrome P450, family 71, subfamily B, polypeptide 37	cytochrome P450, putative, expressed
PhHAL.1G063900	53.5931	-0.23372	0.0534933	-4.36915	1.24729e-05	4.78309e-05	#N/A	expressed protein
PhHAL.1G064100	136.038	0.212421	0.0374687	5.66929	1.43389e-08	8.84382e-08	#N/A	GA16396-PA, putative, expressed
PhHAL.1G064300	5.64594	0.582967	0.137741	4.23235	2.31266e-05	8.42553e-05	myb domain protein 77	myb-like DNA-binding domain containing protein, putative, expressed
PhHAL.1G064800	7.30277	0.585963	0.100494	5.83083	5.51513e-09	3.62699e-08	Ubiquitin-like superfamily protein	expressed protein
PhHAL.1G065200	481.463	-0.180368	0.0775815	-2.32489	0.0200779	0.0371381	Ribosomal protein S21 family protein	ribosome, putative, expressed
PhHAL.1G065800	63.5122	-0.134987	0.0401085	-3.36555	0.000763905	0.00201318	ethylene responsive element binding factor 3	AP2 domain containing protein, expressed
PhHAL.1G066000	1.178	0.890065	0.192942	4.61312	3.9666e-06	1.65918e-05	ABC transporter family protein	multidrug resistance protein, putative, expressed
PhHAL.1G066400	29.7596	-0.146289	0.0440198	-3.32324	0.000889779	0.00231081	alpha/beta-Hydrolases superfamily protein	abhydrolase domain-containing protein FAM108C1, putative, expressed
PhHAL.1G066500	68.1658	0.128389	0.0359407	3.57223	0.000353958	0.00100619	#N/A	phytoene dehydrogenase-like, putative, expressed
PhHAL.1G066900	1.99684	-0.952722	0.190799	-4.99333	5.93472e-07	2.85854e-06	basic leucine-zipper 42	bZIP transcription factor domain containing protein, expressed
PhHAL.1G067000	9.91993	-0.203167	0.0811905	-2.50235	0.0123372	0.0243703	Calcium-binding EF-hand family protein	serine/threonine-protein phosphatase 2A regulatory subunit B subunitbeta, putative, expressed
PhHAL.1G067600	46.0076	-0.185161	0.0455837	-4.06199	4.86555e-05	0.000166287	methyl-CPG-binding domain 9	PHD-finger domain containing protein, putative, expressed
PhHAL.1G068000	11.5402	0.460496	0.118791	3.87653	0.000105957	0.000337867	Protein kinase superfamily protein	LYK8, putative, expressed
PhHAL.1G068200	2.37622	-0.306194	0.125895	-2.43215	0.0150096	0.028954	#N/A	expressed protein
PhHAL.1G068800	9.6887	-0.292228	0.0721572	-4.04988	5.12437e-05	0.000174243	SEC7-like guanine nucleotide exchange family protein	guanine nucleotide exchange family protein, putative, expressed
PhHAL.1G068900	30.4213	0.183747	0.0422068	4.35351	1.33978e-05	5.10438e-05	#N/A	expressed protein
PhHAL.1G069200	18.9285	0.17467	0.0747661	2.33622	0.01948	0.0361886	Integral membrane HRF1 family protein	YIF1B, putative, expressed
PhHAL.1G069500	21.34	0.162416	0.0457914	3.54688	0.000389821	0.00109815	KH domain-containing protein / zinc finger (CCCH type) family protein	zinc finger C-x8-C-x5-C-x3-H type family protein, expressed
PhHAL.1G069600	8.1969	0.189281	0.0695698	2.72074	0.00651364	0.0138358	Nse4, component of Smc5/6 DNA repair complex	expressed protein
PhHAL.1G069700	0.551035	2.20401	0.455084	4.84307	1.27846e-06	5.81868e-06	Leucine-rich repeat transmembrane protein kinase	leucine-rich repeat receptor protein kinase EXS precursor, putative, expressed
PhHAL.1G069900	13.4835	0.726979	0.121022	6.007	1.88982e-09	1.33103e-08	STRUBBELIG-receptor family 8	Leucine Rich Repeat family protein, expressed
PhHAL.1G070100	19.46	-0.224916	0.059864	-3.75713	0.000171876	0.000525377	Tubulin binding cofactor C domain-containing protein	tubulin binding cofactor C, putative, expressed
PhHAL.1G070600	30.624	-0.153534	0.0589289	-2.60541	0.00917656	0.0187609	Putative glycosyl hydrolase of unknown function (DUF1680)	DUF1680 domain containing protein, putative, expressed
PhHAL.1G070700	651.329	0.175768	0.0317626	5.53379	3.13383e-08	1.84315e-07	#N/A	#N/A
PhHAL.1G070900	8.63349	-0.303913	0.0805798	-3.77158	0.000162218	0.000498862	Chaperone DnaJ-domain superfamily protein	heat shock protein DnaJ, putative, expressed
PhHAL.1G071100	52.7601	-0.22937	0.0324499	-7.06845	1.56676e-12	1.63986e-11	ZIP metal ion transporter family	metal cation transporter, putative, expressed
PhHAL.1G071500	24.7186	-0.151418	0.0541529	-2.79611	0.00517216	0.0112331	heavy metal atpase 5	copper-transporting ATPase, putative, expressed
PhHAL.1G072100	2.43684	0.594786	0.130008	4.575	4.76221e-06	1.9661e-05	#N/A	hrpN-interacting protein from Malus, putative, expressed
PhHAL.1G072200	25.7876	-0.214034	0.0396942	-5.39208	6.96463e-08	3.90139e-07	Regulator of chromosome condensation (RCC1) family protein	Regulator of chromosome condensation domain containing protein, expressed
PhHAL.1G072800	16.4025	-0.690869	0.0841105	-8.21383	2.1424e-16	3.47765e-15	Calcium-dependent ARF-type GTPase activating protein family	stromal membrane-associated protein, putative, expressed
PhHAL.1G073200	46.1184	0.100784	0.0455709	2.21158	0.0269954	0.0482169	ubiquitin family protein	Ubiquitin family domain containing protein, expressed
PhHAL.1G073600	2.23694	-0.974434	0.290975	-3.34885	0.000811465	0.00212538	Pectin lyase-like superfamily protein	polygalacturonase, putative, expressed
PhHAL.1G073800	16.2588	0.39939	0.0924184	4.32154	1.54947e-05	5.851e-05	FKBP-like peptidyl-prolyl cis-trans isomerase family protein	peptidyl-prolyl cis-trans isomerase, FKBP-type, putative, expressed
PhHAL.1G074400	6.11102	0.332767	0.10489	3.17253	0.00151119	0.0037114	Pentatricopeptide repeat (PPR) superfamily protein	PPR repeat containing protein, expressed
PhHAL.1G074800	25.4442	-0.23094	0.087902	-2.62725	0.00860792	0.0177126	Glycosyl hydrolase superfamily protein	glycosyl hydrolases family 17, putative, expressed
PhHAL.1G075000	357.431	-0.153355	0.0409846	-3.74176	0.000182737	0.000554771	EIN3-binding F box protein 2	OsFBL7 - F-box domain and LRR containing protein, expressed
PhHAL.1G075400	90.6165	0.13701	0.0455798	3.00593	0.00264766	0.00613687	#N/A	expressed protein
PhHAL.1G076200	4.09828	1.46173	0.278847	5.24205	1.58803e-07	8.45205e-07	Leucine-rich repeat (LRR) family protein	Cf2/Cf5 disease resistance protein, putative, expressed
PhHAL.1G076300	42.5554	-0.642123	0.135144	-4.75139	2.02024e-06	8.83666e-06	receptor like protein 46	expressed protein
PhHAL.1G077100	37.9719	-0.449495	0.160337	-2.80345	0.00505592	0.0110048	SPX domain gene 1	SPX domain containing protein, putative, expressed
PhHAL.1G077400	21.8149	0.434908	0.0995517	4.36867	1.25007e-05	4.79278e-05	Alba DNA/RNA-binding protein	protein of unknown function domain containing protein, expressed
PhHAL.1G077600	19.5032	0.182438	0.0619731	2.94382	0.00324184	0.00736126	binding	Sel1 repeat domain containing protein, putative, expressed
PhHAL.1G078400	116.205	0.433723	0.0505628	8.57791	9.66164e-18	1.82308e-16	Cyclophilin-like peptidyl-prolyl cis-trans isomerase family protein	peptidyl-prolyl cis-trans isomerase, putative, expressed
PhHAL.1G078500	20.5212	0.219768	0.0731423	3.00467	0.00265871	0.00615792	DNA photolyase family protein	FAD binding domain of DNA photolyase domain containing protein, expressed
PhHAL.1G078800	189.969	0.0822742	0.0282708	2.91022	0.00361171	0.00811855	regulatory particle triple-A ATPase 6A	26S protease regulatory subunit, putative, expressed
PhHAL.1G078900	30.3686	0.208236	0.0501936	4.14866	3.34434e-05	0.000118062	Transducin/WD40 repeat-like superfamily protein	WD domain, G-beta repeat domain containing protein, expressed
PhHAL.1G079000	57.6934	0.32222	0.125814	2.56107	0.010435	0.0210224	3-ketoacyl-CoA synthase 11	3-ketoacyl-CoA synthase, putative, expressed
PhHAL.1G079100	7.58175	-0.68603	0.167755	-4.08947	4.32365e-05	0.000149098	myb-like transcription factor family protein	MYB family transcription factor, putative, expressed
PhHAL.1G079500	278.976	-0.595826	0.0826384	-7.21004	5.59345e-13	6.22246e-12	UDP-Glycosyltransferase superfamily protein	cytokinin-O-glucosyltransferase 3, putative, expressed
PhHAL.1G080300	2.21675	0.537283	0.230134	2.33465	0.0195619	0.0363127	Leucine-rich repeat protein kinase family protein	receptor-like protein kinase precursor, putative, expressed
PhHAL.1G080700	93.567	0.314488	0.0488211	6.44164	1.18191e-10	9.78717e-10	RNA-binding (RRM/RBD/RNP motifs) family protein	RNA recognition motif containing protein, putative, expressed
PhHAL.1G080900	6.62439	0.548678	0.212169	2.58605	0.00970832	0.0197194	#N/A	expressed protein
PhHAL.1G081000	16.098	-0.252335	0.0917655	-2.74978	0.00596351	0.0127757	fatty acyl-ACP thioesterases B	myristoyl-acyl carrier protein thioesterase, chloroplast precursor, putative, expressed
PhHAL.1G081600	58.9027	0.232999	0.0438841	5.30941	1.09979e-07	5.99817e-07	Coatomer, beta\' subunit	coatomer subunit beta, putative, expressed
PhHAL.1G081700	28.9567	0.431371	0.119748	3.60231	0.000315398	0.000907947	#N/A	expressed protein
PhHAL.1G082200	4.99124	-0.255556	0.0943888	-2.70748	0.00677959	0.0143293	UDP-Glycosyltransferase superfamily protein	sterol glucosyltransferase, putative, expressed
PhHAL.1G082700	4.12644	-0.672407	0.172689	-3.89375	9.87067e-05	0.000316902	ABC2 homolog 6	ABC transporter, ATP-binding protein, putative, expressed
PhHAL.1G083800	1.27613	0.827272	0.257917	3.20751	0.00133887	0.00332696	#N/A	hypothetical protein
PhHAL.1G084000	43.3339	-0.283625	0.116841	-2.42745	0.0152053	0.0292895	#N/A	hypothetical protein
PhHAL.1G084100	201.991	-0.115997	0.0275201	-4.21499	2.4979e-05	9.0445e-05	Root hair defective 3 GTP-binding protein (RHD3)	SEY1, putative, expressed
PhHAL.1G085100	4.55686	-2.76206	0.205838	-13.4186	4.70395e-41	4.47855e-39	Leucine-rich repeat protein kinase family protein	receptor-like protein kinase precursor, putative, expressed
PhHAL.1G085600	118.465	0.268222	0.0724986	3.69969	0.00021586	0.000644488	#N/A	expressed protein
PhHAL.1G086300	4.24646	-0.422501	0.086783	-4.86847	1.12465e-06	5.18406e-06	S-adenosyl-L-methionine-dependent methyltransferases superfamily protein	NOL1/NOP2/sun family protein, putative, expressed
PhHAL.1G086400	1.66728	1.21882	0.283874	4.2935	1.75875e-05	6.55677e-05	heat shock protein 17.6A	hsp20/alpha crystallin family protein, putative, expressed
PhHAL.1G086800	21.0665	0.392266	0.0765081	5.12711	2.94224e-07	1.49148e-06	Protein kinase protein with adenine nucleotide alpha hydrolases-like domain	protein kinase domain containing protein, putative, expressed
PhHAL.1G087500	28.5173	-0.332038	0.0832294	-3.98943	6.62331e-05	0.000220612	tetraspanin2	tetraspanin family protein, putative, expressed
PhHAL.1G087600	155.999	0.170118	0.0747191	2.27677	0.0227998	0.0415622	Uncharacterised protein family (UPF0497)	integral membrane protein, putative, expressed
PhHAL.1G087900	36.0377	0.347443	0.0923556	3.76201	0.00016855	0.00051622	cytokinin-responsive gata factor 1	GATA zinc finger domain containing protein, expressed
PhHAL.1G088100	70.7622	0.240993	0.0669405	3.60011	0.000318078	0.00091469	Translation elongation factor EF1B, gamma chain	elongation factor 1-gamma, putative, expressed
PhHAL.1G088400	14.1236	0.505312	0.0980884	5.1516	2.58277e-07	1.31996e-06	histone deacetylase 2	histone deacetylase, putative, expressed
PhHAL.1G088900	88.2288	0.0849744	0.0313532	2.71023	0.00672363	0.014227	RNA-binding (RRM/RBD/RNP motifs) family protein	RNA recognition motif containing protein, expressed
PhHAL.1G089500	224.419	-0.147253	0.0617524	-2.38457	0.0170991	0.0323722	Protein of unknown function (DUF3511)	expressed protein
PhHAL.1G089600	28.0491	-0.235826	0.071919	-3.27905	0.00104156	0.0026626	Protein phosphatase 2C family protein	protein phosphatase 2C, putative, expressed
PhHAL.1G089800	62.2513	-0.167083	0.0355352	-4.70191	2.57742e-06	1.10826e-05	Protein phosphatase 2A, regulatory subunit PR55	serine/threonine protein phosphatase 2A 55 kDa regulatory subunit B, putative, expressed
PhHAL.1G090000	121.304	0.129626	0.0388532	3.33632	0.000848968	0.00221187	KH domain-containing protein	KH domain-containing protein, putative, expressed
PhHAL.1G090100	40.5677	-0.281421	0.0443926	-6.33937	2.30706e-10	1.83898e-09	Metallopeptidase M24 family protein	xaa-Pro dipeptidase, putative, expressed
PhHAL.1G090400	14.5053	0.503978	0.0797372	6.32049	2.60733e-10	2.05389e-09	N-MYC downregulated-like 1	pollen-specific protein SF21, putative, expressed
PhHAL.1G090500	9.44369	-0.459278	0.0959074	-4.78876	1.67814e-06	7.44446e-06	#N/A	F-box family protein, putative, expressed
PhHAL.1G090800	50.9359	0.413014	0.0920885	4.48496	7.29267e-06	2.91335e-05	Pyridoxal phosphate phosphatase-related protein	phosphoethanolamine/phosphocholine phosphatase, putative, expressed
PhHAL.1G091200	1.73919	-0.403481	0.139428	-2.89382	0.00380583	0.00850901	PYR1-like 2	bet v I allergen family protein, putative, expressed
PhHAL.1G091400	2.89362	0.811038	0.148366	5.46645	4.59137e-08	2.63997e-07	haloacid dehalogenase-like hydrolase family protein	expressed protein
PhHAL.1G092100	57.0296	-0.119493	0.0516582	-2.31315	0.0207145	0.0381951	#N/A	#N/A
PhHAL.1G092800	4.07406	-1.30814	0.169152	-7.73352	1.04615e-14	1.41163e-13	phytochrome-associated protein 1	OsIAA7 - Auxin-responsive Aux/IAA gene family member, expressed
PhHAL.1G093500	363.522	-0.461679	0.0709158	-6.51023	7.50352e-11	6.39128e-10	tonoplast monosaccharide transporter2	transporter family protein, putative, expressed
PhHAL.1G093600	13.794	-0.283488	0.0982296	-2.88597	0.0039021	0.00870247	P-loop containing nucleoside triphosphate hydrolases superfamily protein	kinesin motor domain containing protein, expressed
PhHAL.1G094000	13.3555	0.373183	0.0810575	4.60393	4.146e-06	1.72767e-05	#N/A	expressed protein
PhHAL.1G094800	3.08467	1.23524	0.156548	7.8905	3.00987e-15	4.29955e-14	#N/A	expressed protein
PhHAL.1G095300	121.907	0.287551	0.0446129	6.44547	1.15243e-10	9.55146e-10	citrate synthase 3	citrate synthase, putative, expressed
PhHAL.1G095800	17.7236	0.362371	0.136202	2.66054	0.00780145	0.0162348	NOD26-like intrinsic protein 1;2	aquaporin protein, putative, expressed
PhHAL.1G096100	21.1491	-0.139269	0.0475071	-2.93153	0.00337295	0.00763862	RING/FYVE/PHD-type zinc finger family protein	FYVE zinc finger domain containing protein, expressed
PhHAL.1G096400	2.1325	-0.543912	0.128311	-4.23902	2.24501e-05	8.20158e-05	NHL domain-containing protein	NHL repeat-containing protein, putative, expressed
PhHAL.1G096500	148.009	-0.267995	0.0430166	-6.23003	4.66351e-10	3.5687e-09	plant U-box 17	spotted leaf 11, putative, expressed
PhHAL.1G096700	1076.19	-0.106889	0.0295077	-3.6224	0.00029188	0.00084679	NAD(P)-binding Rossmann-fold superfamily protein	Complex I intermediate-associated protein 30 domain containing protein, putative, expressed
PhHAL.1G096800	47.1347	-0.254832	0.0749107	-3.40181	0.000669416	0.00178574	#N/A	expressed protein
PhHAL.1G097600	493.582	-0.243346	0.0666311	-3.65214	0.000260067	0.000762516	aspartate aminotransferase 1	aminotransferase, classes I and II, domain containing protein, expressed
PhHAL.1G098200	6.85471	-0.56192	0.12211	-4.60177	4.18923e-06	1.7453e-05	Peroxidase superfamily protein	peroxidase precursor, putative, expressed
PhHAL.1G099200	1.3755	-1.36445	0.194282	-7.02305	2.17082e-12	2.23223e-11	#N/A	#N/A
PhHAL.1G100100	2.84543	-0.425945	0.105742	-4.02813	5.62211e-05	0.000189929	myb-like HTH transcriptional regulator family protein	MYB family transcription factor, putative, expressed
PhHAL.1G100300	4.10832	-0.65835	0.0942453	-6.98549	2.83857e-12	2.87319e-11	UDP-Glycosyltransferase superfamily protein	hydroquinone glucosyltransferase, putative, expressed
PhHAL.1G100500	5.19943	-0.417501	0.0995022	-4.19589	2.71798e-05	9.76038e-05	UDP-Glycosyltransferase superfamily protein	hydroquinone glucosyltransferase, putative, expressed
PhHAL.1G100800	40.7793	0.434514	0.0651599	6.66843	2.58554e-11	2.34499e-10	phosphoenolpyruvate carboxylase 3	phosphoenolpyruvate carboxylase, putative, expressed
PhHAL.1G101200	1.23355	-0.525129	0.159831	-3.28554	0.00101788	0.00260811	#N/A	#N/A
PhHAL.1G101400	28.9924	0.270605	0.0434434	6.22891	4.69692e-10	3.59133e-09	RING/U-box superfamily protein	expressed protein
PhHAL.1G101800	84.6543	-0.399243	0.0705301	-5.66061	1.50837e-08	9.26968e-08	potassium channel in Arabidopsis thaliana 1	potassium channel KAT1, putative, expressed
PhHAL.1G102100	66.5794	0.221397	0.0433505	5.10715	3.27051e-07	1.64367e-06	prefoldin 6	prefoldin subunit, putative, expressed
PhHAL.1G102500	107.782	0.223688	0.0585025	3.82356	0.000131537	0.00041194	sodium/calcium exchanger family protein / calcium-binding EF hand family protein	calcium-binding EF hand family protein, putative, expressed
PhHAL.1G102900	3.4359	0.304762	0.120746	2.52398	0.0116033	0.0231008	transcription initiation factor IIA gamma chain / TFIIA-gamma (TFIIA-S)	transcription initiation factor IIA gamma chain, putative, expressed
PhHAL.1G104500	3.09919	0.454992	0.165835	2.74365	0.00607607	0.0129928	RING/U-box superfamily protein	RING-H2 finger protein, putative, expressed
PhHAL.1G104700	57.0091	0.16422	0.0442193	3.71375	0.000204207	0.000614094	Isochorismatase family protein	isochorismatase family protein, putative, expressed
PhHAL.1G105300	7.32838	0.480406	0.148699	3.23072	0.0012348	0.00310246	fucosyltransferase 1	xyloglucan fucosyltransferase, putative, expressed
PhHAL.1G105400	51.1088	0.645179	0.0822941	7.83991	4.50857e-15	6.32955e-14	fucosyltransferase 1	xyloglucan fucosyltransferase, putative, expressed
PhHAL.1G105500	59.1136	0.302676	0.0556866	5.43535	5.46901e-08	3.11216e-07	cytochrome c biogenesis protein family	cytochrome c-type biogenesis protein ccmH precursor, putative, expressed
PhHAL.1G105600	157.7	-0.200115	0.0507365	-3.94421	8.0064e-05	0.000262315	Major facilitator superfamily protein	transporter family protein, putative, expressed
PhHAL.1G106200	7.40754	0.210283	0.06857	3.0667	0.00216437	0.00512686	Tesmin/TSO1-like CXC domain-containing protein	tesmin/TSO1-like CXC domain containing protein, expressed
PhHAL.1G106500	19.8853	0.242874	0.0921424	2.63586	0.00839254	0.0173169	Enoyl-CoA hydratase/isomerase family	3-hydroxyacyl-CoA dehydrogenase, putative, expressed
PhHAL.1G106600	2.79946	0.605585	0.146848	4.1239	3.7251e-05	0.000130181	#N/A	EMB1303, putative, expressed
PhHAL.1G107000	71.8875	-0.224767	0.0427821	-5.25377	1.49016e-07	7.96053e-07	ENTH/VHS/GAT family protein	VHS and GAT domain containing protein, expressed
PhHAL.1G107500	28.7807	0.247158	0.0474474	5.2091	1.89762e-07	9.98531e-07	#N/A	gamma-secretase subunit APH-1B, putative, expressed
PhHAL.1G107700	16.5773	0.164654	0.0498324	3.30416	0.000952626	0.0024577	#N/A	expressed protein
PhHAL.1G107800	4.06856	-0.322527	0.125967	-2.5604	0.010455	0.0210605	RHO guanyl-nucleotide exchange factor 11	ATROPGEF7/ROPGEF7, putative, expressed
PhHAL.1G108600	6.76147	0.419924	0.097306	4.31549	1.59246e-05	5.99402e-05	#N/A	#N/A
PhHAL.1G108700	129.68	-0.313395	0.077035	-4.06821	4.73756e-05	0.000162386	F-box family protein with a domain of unknown function (DUF295)	expressed protein
PhHAL.1G108800	21.4195	0.121283	0.0472088	2.56908	0.010197	0.0205761	like COV 1	protein of unknown function DUF502 domain containing protein, expressed
PhHAL.1G109200	1.09003	0.482197	0.197305	2.44392	0.0145286	0.0281043	Transducin family protein / WD-40 repeat family protein	WD repeat-containing protein, putative, expressed
PhHAL.1G109700	8.2808	-0.570181	0.107947	-5.28204	1.27754e-07	6.90731e-07	AAA-type ATPase family protein / ankyrin repeat family protein	cbxX, chromosomal, putative, expressed
PhHAL.1G110000	52.4742	0.371888	0.049492	7.51411	5.73014e-14	7.15066e-13	phosphoribosylanthranilate isomerase 1	tryptophan biosynthesis protein trpCF, putative, expressed
PhHAL.1G110100	202.839	-0.184589	0.0377919	-4.88435	1.0377e-06	4.81044e-06	VIRB2-interacting protein 2	reticulon domain containing protein, putative, expressed
PhHAL.1G110400	70.323	0.0951237	0.0432426	2.19977	0.0278231	0.0495021	#N/A	expressed protein
PhHAL.1G110500	37.5432	0.262389	0.0675743	3.88298	0.000103185	0.000329924	Calcineurin-like metallo-phosphoesterase superfamily protein	Ser/Thr protein phosphatase family protein, putative, expressed
PhHAL.1G111200	16.2209	-0.286124	0.0710413	-4.02757	5.63551e-05	0.000190244	#N/A	expressed protein
PhHAL.1G112700	9.52558	0.365838	0.0769734	4.75278	2.00634e-06	8.78202e-06	tRNAse Z1	nuclear ribonuclease Z, putative, expressed
PhHAL.1G113100	9.64392	0.477367	0.0881797	5.41357	6.17787e-08	3.48802e-07	#N/A	expressed protein
PhHAL.1G113400	3.18517	0.503967	0.17346	2.90538	0.00366804	0.00822841	#N/A	#N/A
PhHAL.1G114100	115.638	-0.466001	0.169098	-2.75581	0.00585468	0.0125671	#N/A	expressed protein
PhHAL.1G114400	1.87458	-0.844243	0.159002	-5.30964	1.09844e-07	5.99254e-07	Protein of unknown function (DUF3133)	extra-large G-protein-related, putative, expressed
PhHAL.1G114600	29.2831	-0.543593	0.0926075	-5.86985	4.36182e-09	2.91867e-08	#N/A	expressed protein
PhHAL.1G114800	303.343	-0.222357	0.0512498	-4.33869	1.43335e-05	5.44272e-05	thylakoid rhodanese-like	expressed protein
PhHAL.1G115100	242.982	-0.256388	0.0657324	-3.90048	9.60019e-05	0.000309065	sulfate transporter 4.1	sulfate transporter 4.1, chloroplast precursor, putative, expressed
PhHAL.1G115600	60.1226	0.36468	0.121348	3.00524	0.00265373	0.00614942	#N/A	#N/A
PhHAL.1G116400	29.2154	0.178355	0.0448179	3.97955	6.90448e-05	0.00022888	Zinc finger (CCCH-type/C3HC4-type RING finger) family protein	Zinc finger C-x8-C-x5-C-x3-H type domain containing protein, expressed
PhHAL.1G116500	11.6533	0.152485	0.0630725	2.41761	0.0156227	0.0299887	Protein phosphatase 2C family protein	protein phosphatase 2C, putative, expressed
PhHAL.1G116900	21.6703	0.160448	0.0662941	2.42024	0.0155101	0.0298062	Ribosomal RNA processing Brix domain protein	Brix domain containing protein, putative, expressed
PhHAL.1G117700	1.31657	-1.7279	0.205126	-8.42359	3.65107e-17	6.50327e-16	#N/A	#N/A
PhHAL.1G118000	4.25756	1.15821	0.216959	5.33838	9.37798e-08	5.16574e-07	#N/A	#N/A
PhHAL.1G118400	1779.04	0.107785	0.0482886	2.23211	0.0256079	0.046072	Rhomboid-related intramembrane serine protease family protein	OsRhmbd6 - Putative Rhomboid homologue, expressed
PhHAL.1G118700	21.9868	0.344677	0.105129	3.2786	0.00104324	0.00266654	#N/A	#N/A
PhHAL.1G118900	2.72134	0.601307	0.200594	2.99764	0.00272083	0.00628704	#N/A	VQ domain containing protein, putative, expressed
PhHAL.1G119400	20.6398	0.237296	0.0958699	2.47519	0.0133165	0.0260605	GDSL-like Lipase/Acylhydrolase superfamily protein	GDSL-like lipase/acylhydrolase, putative, expressed
PhHAL.1G120800	1.80395	-0.977841	0.292288	-3.34547	0.000821441	0.00214826	#N/A	#N/A
PhHAL.1G121100	52.8606	-1.03876	0.0845929	-12.2795	1.16705e-34	8.04751e-33	Pyridine nucleotide-disulphide oxidoreductase family protein	pyridine nucleotide-disulphide oxidoreductase domain containing protein, expressed
PhHAL.1G121700	1.68228	-0.631649	0.23888	-2.64421	0.00818829	0.0169327	#N/A	#N/A
PhHAL.1G122500	9.93077	0.294578	0.0894885	3.2918	0.000995483	0.00255631	#N/A	#N/A
PhHAL.1G122600	113.935	0.214866	0.0443975	4.83961	1.30097e-06	5.90679e-06	microfibrillar-associated protein-related	microfibrillar-associated protein 1, putative, expressed
PhHAL.1G122900	3.45059	1.88132	0.199947	9.40908	5.00493e-21	1.27709e-19	F-box/RNI-like superfamily protein	OsFBX136 - F-box domain containing protein, expressed
PhHAL.1G124700	9.626	-0.865379	0.168722	-5.12902	2.91259e-07	1.47805e-06	LRR and NB-ARC domains-containing disease resistance protein	disease resistance protein RGA2, putative, expressed
PhHAL.1G125100	21.6891	0.197944	0.0658494	3.00602	0.00264696	0.006136	#N/A	expressed protein
PhHAL.1G125300	41.6591	0.309641	0.042552	7.27676	3.41921e-13	3.91518e-12	leucine-rich repeat transmembrane protein kinase family protein	BRASSINOSTEROID INSENSITIVE 1-associated receptor kinase 1 precursor, putative, expressed
PhHAL.1G125400	3.32835	0.58452	0.159375	3.66758	0.000244858	0.000723237	#N/A	#N/A
PhHAL.1G126300	4.21475	0.538575	0.111498	4.83034	1.36301e-06	6.1483e-06	Protein of unknown function (DUF594)	expressed protein
PhHAL.1G126600	2544.89	-0.262691	0.0600467	-4.37478	1.21553e-05	4.66895e-05	elongation factor family protein	GTP-binding protein typA/bipA, putative, expressed
PhHAL.1G127000	0.952887	0.948914	0.227237	4.17588	2.9684e-05	0.000105726	NAC domain containing protein 70	No apical meristem protein, putative, expressed
PhHAL.1G127200	4.89774	-0.222937	0.0850775	-2.6204	0.00878257	0.018036	alpha/beta-Hydrolases superfamily protein	lipase class 3 family protein, putative, expressed
PhHAL.1G128400	81.8228	-0.167705	0.036357	-4.61274	3.97402e-06	1.66191e-05	#N/A	expressed protein
PhHAL.1G129000	603.787	0.133853	0.0366695	3.65025	0.000261983	0.000767655	MMS ZWEI homologue 3	ubiquitin-conjugating enzyme, putative, expressed
PhHAL.1G129400	30.4962	0.221132	0.0649572	3.40427	0.000663415	0.00177268	nucleolar essential protein-related	ribosome biogenesis protein NEP1, putative, expressed
PhHAL.1G130100	65.0923	0.286132	0.0912587	3.13539	0.00171625	0.00416482	#N/A	expressed protein
PhHAL.1G130900	16.1268	1.31129	0.0735567	17.8269	4.36852e-71	1.67216e-68	#N/A	#N/A
PhHAL.1G131100	162.809	-0.124794	0.0403182	-3.09522	0.00196666	0.00471094	Protein with RING/U-box and TRAF-like domains	seven in absentia protein family domain containing protein, expressed
PhHAL.1G131600	8.19355	-0.612961	0.096417	-6.3574	2.05203e-10	1.6476e-09	#N/A	#N/A
PhHAL.1G132200	8.1496	1.38651	0.105919	13.0902	3.74592e-39	3.25271e-37	O-fucosyltransferase family protein	growth regulator related protein, putative, expressed
PhHAL.1G132900	53.3475	-0.19728	0.043804	-4.5037	6.67816e-06	2.68731e-05	Zinc-finger domain of monoamine-oxidase A repressor R1 protein	expressed protein
PhHAL.1G133500	18.5719	-0.220721	0.0593255	-3.72051	0.00019882	0.000599527	#N/A	expressed protein
PhHAL.1G134200	1.82603	-3.59089	0.161271	-22.2662	7.8574e-110	9.82489e-107	acetone-cyanohydrin lyase	esterase, putative, expressed
PhHAL.1G135600	77.6253	0.0966384	0.0339216	2.84888	0.00438739	0.00966298	#N/A	expressed protein
PhHAL.1G136600	30.726	0.95826	0.285051	3.36172	0.000774591	0.00203876	P-loop containing nucleoside triphosphate hydrolases superfamily protein	uncharacterized kinase mug58, putative, expressed
PhHAL.1G138000	26.5769	1.16877	0.110383	10.5883	3.37611e-26	1.28704e-24	#N/A	#N/A
PhHAL.1G138400	2.73697	0.424422	0.133708	3.17424	0.00150231	0.003692	Concanavalin A-like lectin protein kinase family protein	lectin-like receptor kinase, putative, expressed
PhHAL.1G138600	1.64015	2.77932	0.574238	4.84002	1.29828e-06	5.89746e-06	DNA binding	transposon protein, putative, Pong sub-class, expressed
PhHAL.1G138900	27.303	0.182817	0.0463676	3.94277	8.05454e-05	0.000263649	sirohydrochlorin ferrochelatase B	sirohydrochlorin ferrochelatase, putative, expressed
PhHAL.1G139700	29.4879	0.635005	0.0919247	6.90788	4.91934e-12	4.83834e-11	#N/A	OsFBX45 - F-box domain containing protein, expressed
PhHAL.1G140500	30.0559	-0.452665	0.0473288	-9.56425	1.13014e-21	2.98968e-20	#N/A	OsFBX46 - F-box domain containing protein, expressed
PhHAL.1G142600	11.0626	1.9926	0.12511	15.9268	4.12931e-57	8.60547e-55	Domain of unknown function (DUF303)	receptor protein kinase, putative, expressed
PhHAL.1G144200	4.27599	-0.485907	0.149091	-3.25914	0.00111752	0.00283552	Nodulin MtN3 family protein	nodulin MtN3 family protein, putative, expressed
PhHAL.1G145400	29.8938	-0.420029	0.13516	-3.10764	0.00188587	0.00453829	Nodulin MtN3 family protein	nodulin MtN3 family protein, putative, expressed
PhHAL.1G146300	38.5081	-0.857582	0.0620672	-13.817	2.01293e-43	2.234e-41	Tyrosine transaminase family protein	aminotransferase, classes I and II, domain containing protein, expressed
PhHAL.1G146400	33.6206	0.239798	0.0754696	3.17741	0.00148594	0.00365513	Tyrosine transaminase family protein	aminotransferase, classes I and II, domain containing protein, expressed
PhHAL.1G147600	27.9341	0.574166	0.0805205	7.13068	9.98729e-13	1.07286e-11	Pentatricopeptide repeat (PPR) superfamily protein	PPR repeat domain containing protein, putative, expressed
PhHAL.1G147800	1.8605	3.45865	0.218779	15.8088	2.70424e-56	5.45385e-54	#N/A	#N/A
PhHAL.1G148500	72.6082	0.0991138	0.0359984	2.75329	0.00590004	0.0126513	Drought-responsive family protein	drought induced 19 protein, putative, expressed
PhHAL.1G149100	16.6938	0.267406	0.0800041	3.34241	0.000830556	0.00216842	#N/A	expressed protein
PhHAL.1G149200	244.952	-0.443946	0.145404	-3.0532	0.00226418	0.00533503	Tyrosine transaminase family protein	tyrosine aminotransferase, putative, expressed
PhHAL.1G150300	159.392	-0.599875	0.0637679	-9.40717	5.09682e-21	1.2971e-19	receptor kinase 3	serine/threonine-protein kinase receptor precursor, putative, expressed
PhHAL.1G151600	2.5324	1.0374	0.142697	7.26996	3.59581e-13	4.10237e-12	#N/A	expressed protein
PhHAL.1G153400	8.40439	-0.374769	0.0792151	-4.73104	2.23378e-06	9.7028e-06	B-cell receptor-associated 31-like	prefoldin, putative, expressed
PhHAL.1G154200	165.307	-0.109397	0.0251847	-4.34379	1.40047e-05	5.32265e-05	Family of unknown function (DUF572)	coiled-coil domain-containing protein, putative, expressed
PhHAL.1G155600	17.4924	0.937133	0.118354	7.91803	2.41301e-15	3.49216e-14	#N/A	#N/A
PhHAL.1G156200	10.9552	0.567897	0.0642854	8.83399	1.01005e-18	2.09331e-17	Optic atrophy 3 protein (OPA3)	expressed protein
PhHAL.1G157400	8.49918	0.273764	0.0825634	3.3158	0.000913825	0.0023654	#N/A	#N/A
PhHAL.1G157500	7.04161	-0.626824	0.0787064	-7.96407	1.66467e-15	2.46702e-14	negative regulator of systemic acquired resistance (SNI1)	SNI1, putative, expressed
PhHAL.1G159700	6.33219	-0.422939	0.0970404	-4.35838	1.31028e-05	4.99605e-05	cation exchanger 3	sodium/calcium exchanger protein, putative, expressed
PhHAL.1G160500	2.10016	-1.55874	0.561962	-2.77375	0.00554149	0.0119618	#N/A	#N/A
PhHAL.1G160600	11.4259	-0.26188	0.110364	-2.37288	0.0176502	0.0332477	Eukaryotic aspartyl protease family protein	aspartic proteinase nepenthesin precursor, putative, expressed
PhHAL.1G160700	37.4555	-0.820499	0.0704086	-11.6534	2.20526e-31	1.21296e-29	Homeodomain-like superfamily protein	expressed protein
PhHAL.1G160800	10.48	0.207901	0.0800347	2.59763	0.00938696	0.0191392	Oligosaccharyltransferase complex/magnesium transporter family protein	AGAP008475-PA, putative, expressed
PhHAL.1G161700	40.5458	-0.346099	0.0952365	-3.63411	0.000278946	0.000812409	#N/A	#N/A
PhHAL.1G163600	0.890445	0.467324	0.196325	2.38036	0.0172955	0.0326912	#N/A	#N/A
PhHAL.1G163900	36.887	0.707105	0.0971686	7.27709	3.41087e-13	3.90802e-12	Chalcone-flavanone isomerase family protein	chalcone isomerase 3, putative, expressed
PhHAL.1G164000	80.8061	0.379946	0.0843907	4.50222	6.7246e-06	2.70484e-05	Glutathione S-transferase family protein	uncharacterized protein yqjG, putative, expressed
PhHAL.1G164300	18.5586	-0.222134	0.0815428	-2.72414	0.00644685	0.0137079	#N/A	#N/A
PhHAL.1G165000	143.676	-0.14661	0.0485155	-3.02191	0.00251184	0.00585242	calcium-dependent lipid-binding family protein	expressed protein
PhHAL.1G166400	12.5704	-0.295037	0.0623521	-4.73179	2.22547e-06	9.67345e-06	Pentatricopeptide repeat (PPR-like) superfamily protein	PPR repeat domain containing protein, putative, expressed
PhHAL.1G166500	91.7386	-0.209424	0.0501444	-4.17642	2.96137e-05	0.000105516	HMG (high mobility group) box protein with ARID/BRIGHT DNA-binding domain	high mobility group, putative, expressed
PhHAL.1G166600	643.878	0.364131	0.056724	6.41934	1.36864e-10	1.12195e-09	Papain family cysteine protease	cysteine proteinase 1 precursor, putative, expressed
PhHAL.1G167000	2.02888	0.545258	0.143297	3.80509	0.000141754	0.000440188	Pentatricopeptide repeat (PPR-like) superfamily protein	PPR repeat domain containing protein, putative, expressed
PhHAL.1G167100	43.3272	-0.389501	0.0840567	-4.63379	3.59034e-06	1.51021e-05	Histidine kinase-, DNA gyrase B-, and HSP90-like ATPase family protein	ATP-binding region, ATPase-like domain containing protein, expressed
PhHAL.1G168300	13.7755	1.41486	0.0664122	21.3043	1.03588e-100	1.07939e-97	#N/A	expressed protein
PhHAL.1G168400	1.12674	0.879806	0.182165	4.82972	1.36723e-06	6.16437e-06	Tetratricopeptide repeat (TPR)-like superfamily protein	vegetative storage protein, putative, expressed
PhHAL.1G168500	91.1838	-0.651322	0.0536665	-12.1365	6.76848e-34	4.39272e-32	Polyketide cyclase/dehydrase and lipid transport superfamily protein	START domain containing protein, putative, expressed
PhHAL.1G168600	27.8505	0.510752	0.0488417	10.4573	1.35653e-25	4.95966e-24	glycosyltransferase family protein 28	UDP-N-acetylglucosamine transferase subunit ALG13, putative, expressed
PhHAL.1G169100	15.5668	-1.08998	0.0869911	-12.5298	5.12652e-36	3.8308e-34	Inositol 1,3,4-trisphosphate 5/6-kinase family protein	Inositol 1, 3, 4-trisphosphate 5/6-kinase, putative, expressed
PhHAL.1G169300	1.46807	-0.941427	0.209589	-4.49178	7.06312e-06	2.82947e-05	#N/A	expressed protein
PhHAL.1G169500	1.80261	2.72027	0.22961	11.8473	2.22141e-32	1.31435e-30	RGPR-related	expressed protein
PhHAL.1G169600	56.2915	-1.24665	0.184039	-6.77387	1.25382e-11	1.18055e-10	Nodulin MtN21 /EamA-like transporter family protein	integral membrane protein DUF6 domain containing protein, expressed
PhHAL.1G170400	13.0693	3.29969	0.174582	18.9005	1.12996e-79	5.72796e-77	quinolinate synthase	Fe-S metabolism associated domain containing protein, expressed
PhHAL.1G170600	1.87883	2.22874	0.190719	11.686	1.50291e-31	8.36459e-30	#N/A	#N/A
PhHAL.1G170700	9.98537	2.05276	0.158999	12.9105	3.92592e-38	3.18764e-36	#N/A	#N/A
PhHAL.1G171400	182.283	0.410782	0.072739	5.64734	1.62945e-08	9.97131e-08	Ergosterol biosynthesis ERG4/ERG24 family	delta14-sterol reductase, putative, expressed
PhHAL.1G172800	182.403	-0.325443	0.0551694	-5.89898	3.6576e-09	2.47481e-08	rotamase FKBP 1	peptidyl-prolyl isomerase, putative, expressed
PhHAL.1G173300	25.6981	0.194727	0.0506164	3.8471	0.000119524	0.000377406	#N/A	#N/A
PhHAL.1G173700	132.145	-0.188798	0.0390099	-4.83973	1.30013e-06	5.90444e-06	Tetratricopeptide repeat (TPR)-like superfamily protein	tetratricopeptide repeat domain containing protein, expressed
PhHAL.1G176000	275.988	-0.122731	0.0430837	-2.84867	0.00439031	0.00966826	plant U-box 9	spotted leaf 11, putative, expressed
PhHAL.1G177200	23.5655	-0.209704	0.0488391	-4.29378	1.7566e-05	6.55007e-05	lipase class 3 family protein	lipase, putative, expressed
PhHAL.1G177400	1.15949	1.5694	0.197326	7.95334	1.81554e-15	2.67077e-14	#N/A	#N/A
PhHAL.1G177600	35.1875	0.614105	0.0713689	8.60465	7.65503e-18	1.46259e-16	#N/A	expressed protein
PhHAL.1G178100	10.5449	1.0506	0.0921248	11.4041	3.99067e-30	2.00131e-28	#N/A	MazG nucleotide pyrophosphohydrolase domain containing protein, expressed
PhHAL.1G178600	2.35475	0.318052	0.115397	2.75616	0.00584843	0.0125593	#N/A	#N/A
PhHAL.1G180500	35.7413	1.52562	0.0946218	16.1234	1.74794e-58	4.04745e-56	#N/A	#N/A
PhHAL.1G182200	2.21135	-4.92064	0.482013	-10.2085	1.81627e-24	6.105e-23	Ribosomal protein L30/L7 family protein	60S ribosomal protein L7, putative, expressed
PhHAL.1G182400	41.4927	0.182629	0.0472719	3.86337	0.000111833	0.000354914	ARM repeat superfamily protein	importin-8, putative, expressed
PhHAL.1G184300	1.37731	3.25371	0.501164	6.49231	8.45295e-11	7.14482e-10	TatD related DNase	deoxyribonuclease tatD, putative, expressed
PhHAL.1G188200	23.6276	0.218573	0.0571722	3.82307	0.0001318	0.000412627	translocation protein-related	protein transporter, putative, expressed
PhHAL.1G190300	189.85	0.0744727	0.0273616	2.7218	0.00649281	0.0137931	regulatory particle triple-A ATPase 3	26S protease regulatory subunit 6B, putative, expressed
PhHAL.1G193100	64.6989	0.286271	0.0551391	5.1918	2.08268e-07	1.08598e-06	Nucleotide-diphospho-sugar transferases superfamily protein	glycosyl transferase 8 domain containing protein, putative, expressed
PhHAL.1G196100	74.4851	-0.140689	0.0434862	-3.23526	0.00121532	0.00305722	binding	tetratricopeptide repeat domain containing protein, expressed
PhHAL.1G196800	4.13284	0.400605	0.127443	3.1434	0.00166995	0.00406246	MBOAT (membrane bound O-acyl transferase) family protein	O-acyltransferase, putative, expressed
PhHAL.1G197100	3.75699	-0.366409	0.110624	-3.31221	0.000925605	0.00239457	Protein of unknown function (DUF1442)	expressed protein
PhHAL.1G197700	17.745	1.02864	0.0862735	11.923	8.98472e-33	5.36679e-31	#N/A	#N/A
PhHAL.1G197800	25.3122	0.122327	0.0538623	2.2711	0.0231408	0.0421102	#N/A	conserved oligomeric Golgi complex component 4, related, putative, expressed
PhHAL.1G205600	188.016	-0.400362	0.0832443	-4.80948	1.51325e-06	6.75773e-06	flowering promoting factor 1	flowering promoting factor-like 1, putative, expressed
PhHAL.1G209900	28.1676	0.391	0.0568314	6.87999	5.98572e-12	5.82908e-11	Dihydrodipicolinate reductase, bacterial/plant	dihydrodipicolinate reductase, putative, expressed
PhHAL.1G210000	2.71374	-1.16828	0.183522	-6.36587	1.94181e-10	1.56379e-09	SKU5 similar 18	monocopper oxidase, putative, expressed
PhHAL.1G213800	127.371	0.271018	0.0455352	5.95185	2.65134e-09	1.82624e-08	Pollen Ole e 1 allergen and extensin family protein	POEI30 - Pollen Ole e I allergen and extensin family protein precursor, expressed
PhHAL.1G213900	43.3123	0.993589	0.178275	5.57334	2.49896e-08	1.49317e-07	#N/A	#N/A
PhHAL.1G214000	4.35707	-4.69741	0.249902	-18.797	7.98942e-79	3.8423e-76	#N/A	#N/A
PhHAL.1G214800	20.0857	1.67301	0.182676	9.15836	5.26906e-20	1.22614e-18	#N/A	#N/A
PhHAL.1G215100	32.9071	0.282908	0.0498235	5.67821	1.36111e-08	8.42818e-08	RNI-like superfamily protein	OsFBX48 - F-box domain containing protein, expressed
PhHAL.1G216800	12.8642	0.325417	0.0946637	3.43761	0.000586882	0.00158748	#N/A	#N/A
PhHAL.1G221500	2.13707	-0.358171	0.151082	-2.37071	0.0177541	0.0334299	#N/A	expressed protein
PhHAL.1G221900	2.60005	1.53049	0.290386	5.27056	1.36011e-07	7.3179e-07	#N/A	#N/A
PhHAL.1G222000	35.4909	0.357937	0.0720935	4.9649	6.87356e-07	3.27708e-06	PREFOLDIN 1	prefoldin subunit, putative, expressed
PhHAL.1G222600	1.36588	-2.56298	0.23099	-11.0956	1.31731e-28	6.08556e-27	TTF-type zinc finger protein with HAT dimerisation domain	hAT dimerisation domain-containing protein, putative, expressed
PhHAL.1G223000	20.0342	-0.150302	0.0448763	-3.34926	0.000810281	0.00212287	#N/A	expressed protein
PhHAL.1G224400	32.7869	0.486131	0.0891453	5.45325	4.94579e-08	2.8316e-07	#N/A	#N/A
PhHAL.1G224600	36.0494	-0.240389	0.0513453	-4.68182	2.84333e-06	1.21452e-05	hydroxyproline-rich glycoprotein family protein	wiskott-Aldrich syndrome protein family member 2, putative, expressed
PhHAL.1G225000	23.9841	-0.122955	0.0402875	-3.05193	0.00227377	0.00535025	#N/A	#N/A
PhHAL.1G226300	4.52986	-0.70283	0.0981714	-7.15921	8.11436e-13	8.82278e-12	#N/A	expressed protein
PhHAL.1G229700	87.3267	-1.50002	0.189273	-7.92514	2.27886e-15	3.30823e-14	cold, circadian rhythm, and rna binding 2	RNA recognition motif containing protein, putative, expressed
PhHAL.1G230100	26.5936	0.112793	0.0491297	2.29583	0.0216855	0.0397666	alpha-1,3-mannosyl-glycoprotein beta-1,2-N-acetylglucosaminyltransferase, putative	N-acetylglucosaminyltransferase I, putative, expressed
PhHAL.1G230200	64.9223	0.232365	0.031356	7.41055	1.25781e-13	1.5113e-12	Root hair defective 3 GTP-binding protein (RHD3)	SEY1, putative, expressed
PhHAL.1G230600	2.59388	-0.374484	0.128094	-2.92351	0.00346106	0.00780987	#N/A	#N/A
PhHAL.1G230700	3.64503	-2.12632	0.166072	-12.8036	1.56567e-37	1.23906e-35	#N/A	#N/A
PhHAL.1G230800	68.8881	-0.554953	0.0319637	-17.362	1.60036e-67	4.92073e-65	#N/A	expressed protein
PhHAL.1G230900	28.9731	0.259459	0.0503655	5.15152	2.58378e-07	1.32011e-06	winged-helix DNA-binding transcription factor family protein	HSF-type DNA-binding domain containing protein, expressed
PhHAL.1G231400	26.2112	0.307179	0.0764984	4.01549	5.93222e-05	0.00019965	demeter-like 2	expressed protein
PhHAL.1G231800	3.38899	-0.509874	0.152528	-3.34283	0.000829291	0.00216616	Concanavalin A-like lectin protein kinase family protein	lectin-like receptor kinase, putative, expressed
PhHAL.1G232100	4.06092	0.570992	0.162932	3.50449	0.000457489	0.00127159	#N/A	#N/A
PhHAL.1G233000	1.4571	0.419403	0.1826	2.29684	0.0216276	0.039676	Carbohydrate-binding X8 domain superfamily protein	X8 domain containing protein, expressed
PhHAL.1G233100	225.129	0.152669	0.0512754	2.97742	0.00290682	0.00668141	Ribosomal L29 family protein	ribosomal protein L29, putative, expressed
PhHAL.1G233200	12.0334	-0.780726	0.0966273	-8.07977	6.489e-16	1.00668e-14	NB-ARC domain-containing disease resistance protein	NBS-LRR disease resistance protein, putative, expressed
PhHAL.1G233600	5.37214	0.261497	0.0831976	3.14308	0.00167178	0.00406639	#N/A	expressed protein
PhHAL.1G233700	8.12964	-0.422549	0.1016	-4.15896	3.19703e-05	0.000113245	NAD(P)-binding Rossmann-fold superfamily protein	3-oxoacyl-reductase, chloroplast precursor, putative, expressed
PhHAL.1G233800	9.88161	0.376523	0.142674	2.63904	0.00831416	0.0171778	Cytosol aminopeptidase family protein	leucine aminopeptidase, chloroplast precursor, putative, expressed
PhHAL.1G234200	8.1592	2.9164	0.265172	10.9981	3.90115e-28	1.74214e-26	#N/A	OsFBX408 - F-box domain containing protein, expressed
PhHAL.1G235100	4.85415	0.594849	0.137196	4.33574	1.45268e-05	5.51212e-05	#N/A	expressed protein
PhHAL.1G235500	26.3351	0.138005	0.0625814	2.20521	0.0274391	0.0489349	NAD(P)-binding Rossmann-fold superfamily protein	ThiF family domain containing protein, putative, expressed
PhHAL.1G235800	302.92	0.253032	0.077634	3.2593	0.00111688	0.00283467	#N/A	expressed protein
PhHAL.1G236200	4.65677	1.6845	0.226814	7.42681	1.11246e-13	1.34876e-12	Protein of unknown function (DUF 3339)	expressed protein
PhHAL.1G236400	13.258	0.590886	0.11751	5.0284	4.94583e-07	2.41825e-06	#N/A	expressed protein
PhHAL.1G236700	94.0135	0.769503	0.0434597	17.7061	3.76112e-70	1.35661e-67	Small nuclear ribonucleoprotein family protein	LSM domain containing protein, expressed
PhHAL.1G237400	1.23493	0.751795	0.323385	2.32477	0.0200843	0.0371463	Peroxidase superfamily protein	peroxidase precursor, putative, expressed
PhHAL.1G237500	4.90075	0.797046	0.11908	6.69335	2.18123e-11	1.99567e-10	DNA polymerase epsilon catalytic subunit	POLE1 - Putative DNA polymerase epsilon catalytic subunit, expressed
PhHAL.1G239400	37.9954	0.224552	0.0722013	3.11008	0.00187037	0.00450386	Protein kinase superfamily protein	protein kinase domain containing protein, expressed
PhHAL.1G239800	51.6937	-0.963385	0.184862	-5.21136	1.87457e-07	9.879e-07	senescence-related gene 3	glycerophosphoryl diester phosphodiesterase family protein, putative, expressed
PhHAL.1G240100	9.28555	0.1986	0.0618569	3.21063	0.00132445	0.00329592	Dihydrolipoamide succinyltransferase	dihydrolipoyllysine-residue succinyltransferase component of 2-oxoglutarate dehydrogenase complex, mitochondrial precursor, putative, expressed
PhHAL.1G240300	65.7932	0.828345	0.12781	6.48106	9.10812e-11	7.66406e-10	#N/A	#N/A
PhHAL.1G240400	175.344	0.183663	0.0538586	3.4101	0.000649397	0.00173841	#N/A	expressed protein
PhHAL.1G240500	5.77849	-0.514878	0.0841583	-6.11797	9.47769e-10	6.97933e-09	hydroxyproline-rich glycoprotein family protein	hydroxyproline-rich glycoprotein family protein, putative, expressed
PhHAL.1G240600	22.7932	0.212457	0.0729619	2.91189	0.00359251	0.00808024	#N/A	LITAF-domain-containing protein, putative, expressed
PhHAL.1G241000	84.6178	-0.137192	0.0327121	-4.19393	2.74163e-05	9.8359e-05	RING/U-box superfamily protein	zinc finger, C3HC4 type domain containing protein, expressed
PhHAL.1G241200	17.7891	-1.28667	0.0884186	-14.552	5.67451e-48	7.88379e-46	Homeodomain-like superfamily protein	transcription factor, putative, expressed
PhHAL.1G241300	200.124	-0.259938	0.0357707	-7.2668	3.68116e-13	4.19209e-12	MEI2-like protein 1	AML1, putative, expressed
PhHAL.1G241900	154.894	0.080409	0.0301159	2.66999	0.00758542	0.0158264	Ubiquinol-cytochrome C reductase iron-sulfur subunit	cytochrome b-c1 complex subunit Rieske, mitochondrial precursor, putative, expressed
PhHAL.1G242000	9.51545	-0.383878	0.0974828	-3.9379	8.21971e-05	0.000268447	Exostosin family protein	exostosin family domain containing protein, expressed
PhHAL.1G242100	5.24552	0.984408	0.128145	7.68199	1.56634e-14	2.06453e-13	nudix hydrolase homolog 12	hydrolase, NUDIX family, domain containing protein, expressed
PhHAL.1G242700	24.4212	0.827692	0.109095	7.58687	3.27723e-14	4.20149e-13	#N/A	expressed protein
PhHAL.1G243100	48.4327	0.316691	0.044499	7.11683	1.10441e-12	1.17495e-11	Protein of unknown function (DUF803)	DUF803 domain containing, putative, expressed
PhHAL.1G243200	95.0984	0.31694	0.0914738	3.46482	0.000530594	0.00145007	soybean gene regulated by cold-2	expressed protein
PhHAL.1G243500	16.1272	-0.402943	0.0840144	-4.79612	1.61767e-06	7.19152e-06	#N/A	#N/A
PhHAL.1G243800	103.97	0.22662	0.0579645	3.90963	9.24368e-05	0.000298922	TUDOR-SN protein 1	TUDOR protein with multiple SNc domains, putative, expressed
PhHAL.1G243900	8.61458	0.602448	0.0969083	6.21669	5.07765e-10	3.85572e-09	inositol polyphosphate kinase 2 beta	inositol hexaphosphate kinase, putative, expressed
PhHAL.1G244000	14.3486	0.682839	0.114118	5.98361	2.18247e-09	1.5257e-08	SBP (S-ribonuclease binding protein) family protein	protein binding protein, putative, expressed
PhHAL.1G244500	3.09638	-0.333028	0.114578	-2.90656	0.00365431	0.00819958	zinc ion binding	protein binding protein, putative, expressed
PhHAL.1G244800	3.35666	-0.342323	0.111183	-3.07891	0.00207756	0.00494439	SBP (S-ribonuclease binding protein) family protein	protein binding protein, putative, expressed
PhHAL.1G245000	14.3468	-0.196634	0.0556548	-3.5331	0.000410721	0.0011527	Transducin/WD40 repeat-like superfamily protein	WD domain, G-beta repeat domain containing protein, expressed
PhHAL.1G245400	79.596	0.469534	0.0790805	5.93742	2.89548e-09	1.98348e-08	#N/A	#N/A
PhHAL.1G245800	106.53	-0.493797	0.0595709	-8.28923	1.1398e-16	1.93466e-15	Protein of unknown function (DUF1624)	heparan-alpha-glucosaminide N-acetyltransferase, putative, expressed
PhHAL.1G246400	4.82053	-0.225758	0.100208	-2.25289	0.0242662	0.0439405	DNA/RNA helicase protein	SNF2 family N-terminal domain containing protein, expressed
PhHAL.1G247200	6.38477	-0.244046	0.104363	-2.33843	0.0193648	0.0360073	D-mannose binding lectin protein with Apple-like carbohydrate-binding domain	PAN domain-containing protein At5g03700 precursor, putative, expressed
PhHAL.1G247900	3.53583	-1.21778	0.244016	-4.99059	6.01964e-07	2.89573e-06	starch branching enzyme 2.2	1,4-alpha-glucan-branching enzyme, chloroplast precursor, putative, expressed
PhHAL.1G248400	34.3758	0.284831	0.0474542	6.00223	1.94623e-09	1.36973e-08	Galactosyl transferase GMA12/MNN10 family protein	glycosyltransferase, putative, expressed
PhHAL.1G248500	15.3388	0.280808	0.0782201	3.58997	0.000330713	0.000948595	Pentatricopeptide repeat (PPR) superfamily protein	pentatricopeptide, putative, expressed
PhHAL.1G248700	4.23644	-0.769339	0.28497	-2.69971	0.0069399	0.0146285	#N/A	#N/A
PhHAL.1G248800	13.2256	0.307309	0.0888684	3.45802	0.000544161	0.00148261	A20/AN1-like zinc finger family protein	zinc finger A20 and AN1 domain-containing stress-associated protein, putative, expressed
PhHAL.1G249800	3.01528	0.437103	0.134433	3.25146	0.00114814	0.00290441	RmlC-like cupins superfamily protein	Cupin domain containing protein, expressed
PhHAL.1G249900	350.282	-0.137632	0.0518749	-2.65315	0.00797445	0.0165544	#N/A	expressed protein
PhHAL.1G250100	207.066	-0.186603	0.0384184	-4.85713	1.19098e-06	5.45896e-06	Iron-sulphur cluster biosynthesis family protein	expressed protein
PhHAL.1G250200	117.013	0.299681	0.0804848	3.72345	0.000196516	0.000592961	SOUL heme-binding family protein	SOUL heme-binding protein, putative, expressed
PhHAL.1G250300	52.8947	-0.461081	0.0660155	-6.98443	2.86011e-12	2.89187e-11	alpha carbonic anhydrase 1	bifunctional monodehydroascorbate reductase and carbonic anhydrasenectarin-3 precursor, putative, expressed
PhHAL.1G250600	54.3093	0.155883	0.048791	3.19492	0.00139869	0.00346366	nitrilase-like protein 1	N-carbamoylputrescine amidase, putative, expressed
PhHAL.1G250900	23.6337	0.513567	0.137529	3.73424	0.000188284	0.000570233	cell wall invertase 2	glycosyl hydrolases, putative, expressed
PhHAL.1G251100	82.4274	0.422712	0.0979017	4.31772	1.57647e-05	5.94575e-05	chaperone protein dnaJ-related	OR, putative, expressed
PhHAL.1G251300	64.1254	0.203722	0.038543	5.28558	1.25306e-07	6.78474e-07	protein binding;zinc ion binding	rar1, putative, expressed
PhHAL.1G251400	46.6351	-0.228982	0.0348723	-6.5663	5.15809e-11	4.48102e-10	Protein of unknown function (DUF1022)	nucleoside-diphosphate-sugar epimerase, putative, expressed
PhHAL.1G251900	21.0255	0.179079	0.0533502	3.35666	0.000788894	0.00207118	arginine/serine-rich zinc knuckle-containing protein 33	RNA recognition motif containing protein, putative, expressed
PhHAL.1G253300	1.14318	-0.651886	0.226979	-2.87201	0.00407868	0.00906074	Double Clp-N motif-containing P-loop nucleoside triphosphate hydrolases superfamily protein	transposon protein, putative, Mutator sub-class, expressed
PhHAL.1G253500	7.22022	0.648965	0.285286	2.27479	0.0229188	0.0417385	azelaic acid induced 1	LTPL114 - Protease inhibitor/seed storage/LTP family protein precursor, expressed
PhHAL.1G253800	4.88328	0.372867	0.0897786	4.15318	3.27884e-05	0.000115881	bZIP protein	expressed protein
PhHAL.1G253900	137.982	-0.284291	0.0425675	-6.6786	2.41238e-11	2.19644e-10	UDP-Glycosyltransferase superfamily protein	digalactosyldiacylglycerol synthase, chloroplast precursor, putative, expressed
PhHAL.1G254000	2.23733	-0.398203	0.175155	-2.27343	0.0230004	0.0418708	Leucine-rich repeat protein kinase family protein	receptor kinase, putative, expressed
PhHAL.1G254200	251.169	0.200328	0.051722	3.87317	0.000107427	0.000342124	Zinc-binding ribosomal protein family protein	60S ribosomal protein L44, putative, expressed
PhHAL.1G255100	58.9424	0.164411	0.0575889	2.85491	0.00430487	0.00949796	Glycosyltransferase family 61 protein	glycosyltransferase protein, putative, expressed
PhHAL.1G255300	31.4339	0.377978	0.107255	3.52412	0.000424899	0.00118875	RNA-metabolising metallo-beta-lactamase family protein	metallo-beta-lactamase, putative, expressed
PhHAL.1G255600	6.04524	0.620279	0.205578	3.01724	0.00255087	0.00593379	#N/A	#N/A
PhHAL.1G255800	9.01218	-0.50071	0.164529	-3.04329	0.00234009	0.00549476	#N/A	#N/A
PhHAL.1G256000	40.372	0.431169	0.195041	2.21065	0.02706	0.0483184	#N/A	#N/A
PhHAL.1G256100	197.92	0.697147	0.166041	4.19865	2.68506e-05	9.64771e-05	RING/U-box superfamily protein	zinc finger, C3HC4 type domain containing protein, expressed
PhHAL.1G256500	108.15	0.178442	0.0597861	2.98468	0.00283871	0.00654009	Ubiquinol-cytochrome C reductase hinge protein	ubiquinol-cytochrome C reductase hinge protein, putative, expressed
PhHAL.1G256600	2.95729	-0.444368	0.195299	-2.27532	0.0228865	0.0416878	Histone superfamily protein	histone H3, putative, expressed
PhHAL.1G256700	20.7623	-0.759647	0.0896929	-8.46942	2.46622e-17	4.47355e-16	sequence-specific DNA binding transcription factors	homeodomain, putative, expressed
PhHAL.1G257000	9.86985	0.563456	0.177735	3.1702	0.00152333	0.00373924	#N/A	abscisic stress-ripening, putative, expressed
PhHAL.1G257200	3.40497	-0.618069	0.137621	-4.49108	7.08626e-06	2.83753e-05	MAK16 protein-related	Mak16 protein domain containing protein, expressed
PhHAL.1G257300	30.5634	0.233859	0.0520829	4.49012	7.1182e-06	2.84789e-05	Transducin/WD40 repeat-like superfamily protein	WD domain, G-beta repeat domain containing protein, expressed
PhHAL.1G258200	1.45128	-0.740899	0.199546	-3.71292	0.000204879	0.00061572	Protein kinase superfamily protein	serine/threonine-protein kinase, putative, expressed
PhHAL.1G258700	14.0377	0.472107	0.108766	4.34057	1.42112e-05	5.39894e-05	3\'-5\'-exoribonuclease family protein	exosome complex exonuclease, putative, expressed
PhHAL.1G259200	46.6182	-0.149964	0.0493416	-3.03931	0.00237123	0.00556005	SNF1-related protein kinase 2.10	CAMK_CAMK_like.13 - CAMK includes calcium/calmodulin depedent protein kinases, expressed
PhHAL.1G259300	38.8432	-0.138804	0.0335784	-4.13372	3.56943e-05	0.000125207	Homeodomain-like superfamily protein	MYB family transcription factor, putative, expressed
PhHAL.1G259400	23.0878	0.654006	0.0709007	9.22426	2.85514e-20	6.80445e-19	PDI-like 5-2	OsPDIL5-3 protein disulfide isomerase PDIL5-3, expressed
PhHAL.1G259500	7.10933	0.351612	0.100682	3.49229	0.00047889	0.00132225	#N/A	SLL1 protein, putative, expressed
PhHAL.1G260900	15.8987	0.606793	0.169645	3.57684	0.000347778	0.000991217	#N/A	expressed protein
PhHAL.1G261000	53.4496	0.340597	0.044669	7.62491	2.44206e-14	3.16759e-13	#N/A	transposon protein, putative, Mariner sub-class, expressed
PhHAL.1G261100	14.42	-0.226091	0.0546306	-4.13855	3.49503e-05	0.000122827	8-oxoguanine-DNA glycosylase 1	leucine-rich repeat receptor-like protein kinase 1, putative, expressed
PhHAL.1G261400	71.8803	0.192693	0.0461948	4.17132	3.02843e-05	0.000107668	ssDNA-binding transcriptional regulator	tetratricopeptide repeat domain containing protein, expressed
PhHAL.1G262400	73.4327	-0.158112	0.053679	-2.94552	0.00322412	0.00732368	ACT domain repeat 3	ACT domain containing protein, putative, expressed
PhHAL.1G262800	4.64843	0.295036	0.119638	2.46606	0.0136607	0.0266424	methyltransferases;nucleic acid binding	RNA methyltransferase protein, putative, expressed
PhHAL.1G263000	55.4612	-0.135434	0.03192	-4.24292	2.20634e-05	8.073e-05	SPla/RYanodine receptor (SPRY) domain-containing protein	SPRY-domain containing protein, putative, expressed
PhHAL.1G263300	1300.9	-0.217418	0.0601079	-3.61713	0.000297888	0.000861688	proline-rich family protein	expressed protein
PhHAL.1G263500	9.33671	-0.160463	0.0713503	-2.24895	0.0245154	0.0443405	C-CAP/cofactor C-like domain-containing protein	tubulin binding cofactor C, putative, expressed
PhHAL.1G263700	132.947	-0.23649	0.0365628	-6.46803	9.92855e-11	8.30968e-10	P-loop containing nucleoside triphosphate hydrolases superfamily protein	AIG1, putative, expressed
PhHAL.1G263900	182.139	-0.323221	0.0405774	-7.96553	1.64522e-15	2.44128e-14	NAD(P)-binding Rossmann-fold superfamily protein	uncharacterized oxidoreductase yoxD, putative, expressed
PhHAL.1G264000	149.26	-0.25625	0.0399863	-6.40844	1.47017e-10	1.20098e-09	eukaryotic translation initiation factor SUI1 family protein	ligatin, putative, expressed
PhHAL.1G264100	67.4852	-0.386203	0.052894	-7.30146	2.84668e-13	3.29176e-12	Zinc finger C-x8-C-x5-C-x3-H type family protein	splicing factor U2AF, putative, expressed
PhHAL.1G264200	11.5463	-0.215657	0.063158	-3.41456	0.000638843	0.00171222	RING/U-box superfamily protein	zinc finger, C3HC4 type domain containing protein, expressed
PhHAL.1G264300	154.032	0.31031	0.0550963	5.63213	1.77998e-08	1.08359e-07	auxin response factor 1	auxin response factor 7, putative, expressed
PhHAL.1G264700	836.936	0.145637	0.0340149	4.28156	1.8559e-05	6.90247e-05	ferrochelatase 2	ferrochelatase-2, chloroplast precursor, putative, expressed
PhHAL.1G265000	96.804	0.425434	0.0658532	6.46034	1.04469e-10	8.72e-10	#N/A	expressed protein
PhHAL.1G265500	8.07561	0.609168	0.107236	5.68062	1.3421e-08	8.31874e-08	Cytochrome c oxidase biogenesis protein Cmc1-like	expressed protein
PhHAL.1G265600	11.5645	1.75404	0.203474	8.62045	6.66904e-18	1.2882e-16	#N/A	#N/A
PhHAL.1G265800	35.2694	0.165641	0.037639	4.40079	1.07858e-05	4.17453e-05	Proline-rich spliceosome-associated (PSP) family protein / zinc knuckle (CCHC-type) family protein	PSP domain containing protein, expressed
PhHAL.1G266000	19.6804	-0.689097	0.133775	-5.15118	2.58857e-07	1.3222e-06	monooxygenase 1	expressed protein
PhHAL.1G266200	1.35698	1.05442	0.237009	4.44887	8.63237e-06	3.40002e-05	RING/U-box superfamily protein	RING-H2 finger protein ATL3F, putative, expressed
PhHAL.1G266600	270.121	0.15585	0.0303411	5.13659	2.7977e-07	1.42282e-06	Calmodulin-binding protein	calmodulin binding protein, putative, expressed
PhHAL.1G266900	37.8023	0.194817	0.0483264	4.03128	5.54739e-05	0.000187607	Ankyrin repeat family protein	expressed protein
PhHAL.1G267000	8.93739	-0.371132	0.168112	-2.20765	0.0272684	0.0486628	Seven transmembrane MLO family protein	MLO domain containing protein, putative, expressed
PhHAL.1G267100	202.214	0.171194	0.0639309	2.67779	0.00741096	0.0155099	glyoxylate reductase 1	NAD binding domain of 6-phosphogluconate dehydrogenase containing protein, expressed
PhHAL.1G267500	8.81832	-0.340518	0.0830144	-4.10192	4.09743e-05	0.000141923	Pentatricopeptide repeat (PPR-like) superfamily protein	pentatricopeptide, putative, expressed
PhHAL.1G267700	147.441	-0.253906	0.0390515	-6.50182	7.93524e-11	6.72237e-10	copper ion transmembrane transporters	expressed protein
PhHAL.1G268800	9.79333	0.621487	0.0943997	6.58357	4.59272e-11	4.01777e-10	sequence-specific DNA binding transcription factors	transcription factor like protein, putative, expressed
PhHAL.1G268900	14.963	0.321965	0.0693593	4.64199	3.45074e-06	1.45508e-05	Nucleoside diphosphate kinase family protein	nucleoside diphosphate kinase, putative, expressed
PhHAL.1G269100	16.8123	0.587341	0.0994547	5.90561	3.5135e-09	2.38333e-08	#N/A	#N/A
PhHAL.1G269200	6.01978	0.274025	0.0864356	3.17028	0.00152294	0.00373878	Pentatricopeptide repeat (PPR-like) superfamily protein	pentatricopeptide repeat domain containing protein, putative, expressed
PhHAL.1G269400	1.77122	-1.27585	0.215442	-5.92202	3.18015e-09	2.16583e-08	homeobox from Arabidopsis thaliana	homeobox associated leucine zipper, putative, expressed
PhHAL.1G269700	19.8116	-0.361092	0.099171	-3.64111	0.000271469	0.000792477	Protein of unknown function (DUF3537)	extracellular ligand-gated ion channel, putative, expressed
PhHAL.1G270000	11.52	-0.320806	0.087149	-3.68112	0.000232209	0.000688697	Galactosyltransferase family protein	galactosyltransferase, putative, expressed
PhHAL.1G270200	42.5878	0.228494	0.0449249	5.08612	3.65457e-07	1.82301e-06	#N/A	salt tolerant protein, putative, expressed
PhHAL.1G270300	47.3323	0.424129	0.0485915	8.72847	2.58133e-18	5.18367e-17	#N/A	expressed protein
PhHAL.1G270500	25.1896	-1.00478	0.0632841	-15.8772	9.1098e-57	1.85721e-54	Protein phosphatase 2C family protein	protein phosphotase protein, putative, expressed
PhHAL.1G270600	3.51952	1.54221	0.160268	9.62272	6.41119e-22	1.74273e-20	#N/A	#N/A
PhHAL.1G270800	142.688	0.594067	0.0833498	7.12739	1.02287e-12	1.09566e-11	alpha/beta-Hydrolases superfamily protein	gibberellin receptor GID1L2, putative, expressed
PhHAL.1G271000	9.12833	-0.96954	0.179056	-5.41474	6.13795e-08	3.46757e-07	Calmodulin-binding protein	calmodulin binding protein, putative, expressed
PhHAL.1G271100	8.36083	0.430592	0.0902799	4.76952	1.84661e-06	8.13411e-06	Phototropic-responsive NPH3 family protein	BTBN2 - Bric-a-Brac, Tramtrack, Broad Complex BTB domain with non-phototropic hypocotyl 3 NPH3 and coiled-coil domains, expressed
PhHAL.1G271300	3.22948	1.3509	0.226513	5.9639	2.46285e-09	1.70707e-08	cytochrome P450, family 71, subfamily B, polypeptide 13	cytochrome P450, putative, expressed
PhHAL.1G271900	97.6857	0.204556	0.0618809	3.30564	0.000947586	0.00244604	GTP cyclohydrolase II	riboflavin biosynthesis protein ribAB, chloroplast precursor, putative, expressed
PhHAL.1G272100	2.18376	0.678616	0.192385	3.52738	0.000419692	0.00117576	Myosin heavy chain-related protein	expressed protein
PhHAL.1G272400	175.468	-0.20216	0.0357828	-5.64966	1.60769e-08	9.84452e-08	cryptochrome 1	FAD binding domain of DNA photolyase domain containing protein, expressed
PhHAL.1G273100	192.509	0.320444	0.0784688	4.08371	4.43222e-05	0.000152645	Ribosomal protein L7Ae/L30e/S12e/Gadd45 family protein	ribosomal protein L7Ae, putative, expressed
PhHAL.1G273400	1.21626	-0.637629	0.198437	-3.21326	0.00131239	0.00327113	Tetratricopeptide repeat (TPR)-like superfamily protein	pentatricopeptide, putative, expressed
PhHAL.1G273600	16.6501	0.583052	0.165007	3.5335	0.0004101	0.00115113	#N/A	expressed protein
PhHAL.1G273800	1150.29	-0.150682	0.0373226	-4.03727	5.40767e-05	0.000183212	ABC2 homolog 13	ABC1 family domain containing protein, putative, expressed
PhHAL.1G274500	71.9384	0.358102	0.0907116	3.9477	7.89067e-05	0.000258963	NAP1-related protein 2	SET, putative, expressed
PhHAL.1G274700	26.3556	0.371165	0.0650187	5.70859	1.13917e-08	7.12683e-08	RING/FYVE/PHD zinc finger superfamily protein	zinc finger, C3HC4 type, putative, expressed
PhHAL.1G275300	101.523	0.38788	0.0912585	4.25034	2.13449e-05	7.83607e-05	PsbQ-like 2	oxygen evolving enhancer protein 3, identical, putative, expressed
PhHAL.1G275400	7.10621	1.39665	0.256952	5.43543	5.46636e-08	3.1116e-07	#N/A	#N/A
PhHAL.1G275500	11.49	1.20873	0.341826	3.5361	0.000406076	0.00114086	#N/A	#N/A
PhHAL.1G275600	85.3849	-0.285469	0.0535389	-5.332	9.71369e-08	5.33031e-07	Protein of unknown function (DUF962)	YGL010w, putative, expressed
PhHAL.1G275700	2.13434	0.671663	0.186524	3.60094	0.000317068	0.000912246	NAC domain containing protein 100	No apical meristem protein, putative, expressed
PhHAL.1G276200	16.7279	0.141313	0.0637756	2.21579	0.0267061	0.0477638	RING/U-box superfamily protein	zinc finger, C3HC4 type domain containing protein, expressed
PhHAL.1G276400	109.874	-0.522649	0.0904723	-5.7769	7.60894e-09	4.90255e-08	PLANT CADMIUM RESISTANCE 2	uncharacterized Cys-rich domain containing protein, putative, expressed
PhHAL.1G277000	27.5618	0.458302	0.060221	7.61033	2.73406e-14	3.53169e-13	Dynein light chain type 1 family protein	dynein light chain type 1 family protein, putative, expressed
PhHAL.1G277100	1.37647	-0.714486	0.164734	-4.33721	1.44301e-05	5.47656e-05	#N/A	#N/A
PhHAL.1G277400	36.0888	0.201179	0.0818118	2.45905	0.0139306	0.0270899	prohibitin 3	mitochondrial prohibitin complex protein 1, putative, expressed
PhHAL.1G277500	5.49288	-0.367879	0.0907476	-4.05387	5.03776e-05	0.00017161	#N/A	expressed protein
PhHAL.1G278000	263.805	0.0654133	0.0256359	2.55163	0.010722	0.0215336	LAG1 longevity assurance homolog 3	ASC1, putative, expressed
PhHAL.1G278600	9.95066	-0.191553	0.0803669	-2.38348	0.0171498	0.0324517	#N/A	expressed protein
PhHAL.1G278800	35.0665	0.282314	0.0562744	5.01673	5.25581e-07	2.5598e-06	#N/A	expressed protein
PhHAL.1G278900	58.9121	0.445926	0.0921235	4.84053	1.29494e-06	5.88512e-06	Copper transport protein family	heavy metal transport/detoxification protein, putative, expressed
PhHAL.1G279400	1.31407	1.19947	0.2665	4.50084	6.76844e-06	2.72189e-05	Copper transport protein family	heavy metal associated domain containing protein, expressed
PhHAL.1G280200	50.3948	0.186592	0.0783145	2.3826	0.017191	0.0325232	Small nuclear ribonucleoprotein family protein	LSM domain containing protein, expressed
PhHAL.1G280500	10.499	-0.708026	0.0945829	-7.48577	7.11291e-14	8.80592e-13	Tetratricopeptide repeat (TPR)-like superfamily protein	tetratricopeptide repeat containing protein, putative, expressed
PhHAL.1G280800	2.39405	0.92782	0.196516	4.72134	2.34301e-06	1.01397e-05	fimbrin-like protein 2	fimbrin-like protein 2, putative, expressed
PhHAL.1G280900	16.2798	-0.488986	0.0867343	-5.63774	1.72296e-08	1.05195e-07	SHV3-like 1	glycerophosphoryl diester phosphodiesterase family protein, putative, expressed
PhHAL.1G281000	148.164	0.394363	0.0701643	5.62056	1.9034e-08	1.15348e-07	#N/A	expressed protein
PhHAL.1G281200	111.08	-0.137212	0.0465691	-2.94642	0.00321475	0.00730593	NIMA-related kinase 5	protein kinase domain containing protein, expressed
PhHAL.1G281900	22.0946	0.269496	0.0907049	2.97113	0.00296707	0.00680571	Ribosomal RNA processing Brix domain protein	Brix domain containing protein, putative, expressed
PhHAL.1G282300	69.1238	0.183518	0.0365782	5.01714	5.2446e-07	2.55567e-06	ARM repeat superfamily protein	expressed protein
PhHAL.1G282500	107.45	0.223848	0.0488645	4.58099	4.62783e-06	1.9161e-05	Hypoxia-responsive family protein	hypoxia-responsive family protein, putative, expressed
PhHAL.1G282700	30.8431	0.403222	0.0516375	7.80869	5.77845e-15	7.98678e-14	#N/A	CRP12 - Cysteine-rich family protein precursor, expressed
PhHAL.1G283100	5.99854	0.788062	0.285542	2.75988	0.00578224	0.0124286	#N/A	#N/A
PhHAL.1G283200	107.517	-0.149682	0.0575935	-2.59894	0.00935123	0.0190767	phosphate transporter 2;1	inorganic phosphate transporter 2-1, chloroplast precursor, putative, expressed
PhHAL.1G284300	4.73382	-0.533993	0.134295	-3.97626	7.00069e-05	0.000231906	Phototropic-responsive NPH3 family protein	BTBN3 - Bric-a-Brac, Tramtrack, Broad Complex BTB domain with non-phototropic hypocotyl 3 NPH3 domain, expressed
PhHAL.1G284500	1.71854	0.765215	0.158547	4.82642	1.39006e-06	6.24928e-06	NAC (No Apical Meristem) domain transcriptional regulator superfamily protein	no apical meristem protein, putative, expressed
PhHAL.1G284700	83.3925	-0.222884	0.0606425	-3.67537	0.000237502	0.000703505	#N/A	expressed protein
PhHAL.1G284800	29.9388	0.325572	0.0726882	4.47902	7.49874e-06	2.98755e-05	#N/A	expressed protein
PhHAL.1G284900	65.7786	-0.108179	0.0378695	-2.85662	0.00428184	0.00945631	isocitrate dehydrogenase 1	dehydrogenase, putative, expressed
PhHAL.1G285000	7005.53	-0.114305	0.0475689	-2.40294	0.0162638	0.0310603	RAB GTPase homolog E1B	elongation factor Tu, putative, expressed
PhHAL.1G285500	13.8826	-0.396167	0.102819	-3.85304	0.000116658	0.000369103	Rhodanese/Cell cycle control phosphatase superfamily protein	rhodanese family protein, putative, expressed
PhHAL.1G285600	21.9536	0.328058	0.0788021	4.16306	3.14009e-05	0.000111334	embryo defective 1745	EMB1745, putative, expressed
PhHAL.1G286000	4.37074	1.47989	0.299698	4.93793	7.89545e-07	3.72921e-06	BTB and TAZ domain protein 1	BTBZ3 - Bric-a-Brac, Tramtrack, Broad Complex BTB domain with TAZ zinc finger and Calmodulin-binding domains, expressed
PhHAL.1G286700	19.7837	-0.196736	0.0827806	-2.3766	0.0174731	0.0329903	NB-ARC domain-containing disease resistance protein	NBS-LRR disease resistance protein, putative, expressed
PhHAL.1G286900	1.92161	-0.805869	0.206701	-3.89872	9.67029e-05	0.000311055	#N/A	steroid nuclear receptor, ligand-binding, putative, expressed
PhHAL.1G287100	32.2386	0.25858	0.0498895	5.18306	2.18278e-07	1.13402e-06	beta-ketoacyl reductase 1	oxidoreductase, short chain dehydrogenase/reductase family, putative, expressed
PhHAL.1G287600	95.3851	0.105469	0.0282101	3.73869	0.000184983	0.00056105	26S proteasome, regulatory subunit Rpn7;Proteasome component (PCI) domain	26S proteasome non-ATPase regulatory subunit 6, putative, expressed
PhHAL.1G287700	844.605	0.211572	0.074222	2.85052	0.00436473	0.00961871	#N/A	expressed protein
PhHAL.1G287900	77.3639	0.239171	0.0522072	4.5812	4.62325e-06	1.91463e-05	glucose-6-phosphate dehydrogenase 6	glucose-6-phosphate 1-dehydrogenase, cytoplasmic isoform, putative, expressed
PhHAL.1G288400	38.6361	-0.366061	0.0905855	-4.04105	5.32127e-05	0.000180481	glyceraldehyde-3-phosphate dehydrogenase C2	glyceraldehyde-3-phosphate dehydrogenase, putative, expressed
PhHAL.1G288500	3.29412	0.319934	0.11461	2.7915	0.00524647	0.0113787	Tetratricopeptide repeat (TPR)-like superfamily protein	PPR repeat containing protein, expressed
PhHAL.1G288800	9.54639	0.66527	0.13485	4.93342	8.08002e-07	3.81159e-06	Remorin family protein	remorin C-terminal domain containing protein, putative, expressed
PhHAL.1G289000	245.673	0.903833	0.0741017	12.1972	3.21732e-34	2.17849e-32	phosphoprotein phosphatase inhibitors	transmembrane protein 17, putative, expressed
PhHAL.1G289100	40.2517	0.674351	0.063007	10.7028	9.87641e-27	3.93295e-25	Mitochondrial transcription termination factor family protein	mTERF domain containing protein, expressed
PhHAL.1G290400	2.62089	-0.342589	0.137082	-2.49916	0.0124489	0.02456	basic helix-loop-helix (bHLH) DNA-binding superfamily protein	helix-loop-helix DNA-binding domain containing protein, expressed
PhHAL.1G290700	48.6275	0.355113	0.0589208	6.02696	1.67072e-09	1.18552e-08	#N/A	expressed protein
PhHAL.1G291000	18.218	0.197958	0.0645963	3.06454	0.00218005	0.00515689	Nucleotide-sugar transporter family protein	nucleotide-sugar transporter family protein, putative, expressed
PhHAL.1G291300	112.575	0.424212	0.0593927	7.1425	9.16495e-13	9.90195e-12	nicotinamidase 1	isochorismatase family protein, putative, expressed
PhHAL.1G292300	9.79832	0.600297	0.1754	3.42245	0.000620589	0.00166974	homolog of carrot EP3-3 chitinase	CHIT1 - Chitinase family protein precursor, expressed
PhHAL.1G292400	8.80072	0.329778	0.0993879	3.31809	0.00090635	0.00234962	#N/A	expressed protein
PhHAL.1G293500	35.4151	0.172513	0.0676079	2.55167	0.0107207	0.0215333	LETM1-like protein	calcium-binding mitochondrial protein anon-60Da, putative, expressed
PhHAL.1G293800	247.236	0.149903	0.0323029	4.64052	3.47527e-06	1.46477e-05	#N/A	ZOS2-12 - C2H2 zinc finger protein, expressed
PhHAL.1G294000	85.4089	0.478117	0.0593892	8.05057	8.24108e-16	1.26696e-14	#N/A	iron-stress related protein, putative, expressed
PhHAL.1G294600	7.37926	1.95427	0.35154	5.55917	2.71067e-08	1.61247e-07	Domain of unknown function (DUF3598)	WRKY4, expressed
PhHAL.1G294800	1.27457	1.09652	0.300259	3.65191	0.000260297	0.000762953	#N/A	#N/A
PhHAL.1G295300	3.30268	1.52334	0.306701	4.96685	6.80476e-07	3.24812e-06	Auxin efflux carrier family protein	auxin efflux carrier component, putative, expressed
PhHAL.1G295700	9.20344	0.309652	0.0906493	3.41593	0.000635636	0.00170411	La protein 1	RNA binding protein, putative, expressed
PhHAL.1G295800	81.0311	0.182317	0.067749	2.69107	0.00712229	0.0149743	CONSTANS-like 5	CCT/B-box zinc finger protein, putative, expressed
PhHAL.1G295900	60.2888	0.285559	0.056078	5.09217	3.53982e-07	1.77e-06	serine/arginine-rich 22	splicing factor, arginine/serine-rich 7, putative, expressed
PhHAL.1G296000	455.819	-0.191904	0.0576698	-3.32763	0.000875885	0.00227662	#N/A	expressed protein
PhHAL.1G296100	174.703	-0.212463	0.0471665	-4.50454	6.65179e-06	2.67785e-05	RNA binding	psaB translation factor, putative, expressed
PhHAL.1G296500	931.637	0.114747	0.0432486	2.65319	0.0079735	0.0165542	Adenosylmethionine decarboxylase family protein	S-adenosyl-l-methionine decarboxylase leader peptide, putative, expressed
PhHAL.1G296700	54.0033	2.19294	0.113332	19.3496	2.05327e-83	1.20347e-80	#N/A	AGAP000425-PA, putative, expressed
PhHAL.1G296800	1.53639	0.965794	0.216968	4.45133	8.53414e-06	3.36486e-05	#N/A	#N/A
PhHAL.1G297000	85.0259	-0.117399	0.0285494	-4.11213	3.92024e-05	0.000136365	enhancer of rudimentary protein, putative	enhancer of rudimentary protein, putative, expressed
PhHAL.1G297300	7.7816	0.390922	0.154517	2.52997	0.0114073	0.0227587	hydroxycinnamoyl-CoA shikimate/quinate hydroxycinnamoyl transferase	transferase family protein, putative, expressed
PhHAL.1G297600	21.2045	0.202473	0.0574776	3.52264	0.000427269	0.00119467	phospholipid N-methyltransferase	expressed protein
PhHAL.1G297800	98.693	0.0917168	0.0290239	3.16004	0.00157747	0.00386002	CAP-binding protein 20	RNA recognition motif containing protein, putative, expressed
PhHAL.1G297900	2.82959	0.323086	0.146538	2.20479	0.0274688	0.0489739	BTB/POZ domain with WD40/YVTN repeat-like protein	B4-BTB1 - Bric-a-Brac, Tramtrack, Broad Complex BTB domain with B4 subfamily conserved sequence, expressed
PhHAL.1G298000	310.352	-0.227754	0.034211	-6.65732	2.78873e-11	2.51953e-10	binding	AT hook motif family protein, expressed
PhHAL.1G298400	13.078	0.582055	0.0778086	7.48059	7.39883e-14	9.13578e-13	calcium-binding EF hand family protein	EF hand family protein, putative, expressed
PhHAL.1G298700	61.2561	-0.183763	0.0412389	-4.45606	8.34778e-06	3.29692e-05	TRAF-like family protein	expressed protein
PhHAL.1G299000	4.59859	-0.60584	0.132429	-4.57483	4.76604e-06	1.96725e-05	adenine phosphoribosyl transferase 2	phosphoribosyl transferase, putative, expressed
PhHAL.1G299100	77.9395	0.173015	0.0478375	3.61672	0.000298358	0.000862648	Nucleotide/sugar transporter family protein	transporter family protein, putative, expressed
PhHAL.1G299400	32.457	0.205687	0.0561852	3.66088	0.000251351	0.000740276	translocon at the inner envelope membrane of chloroplasts 20	tic20, putative, expressed
PhHAL.1G299500	37.5612	0.182986	0.057205	3.19878	0.0013801	0.0034226	Nucleotide-sugar transporter family protein	transporter-related, putative, expressed
PhHAL.1G299700	10.9118	-0.332855	0.0838568	-3.96932	7.20779e-05	0.000238345	SPla/RYanodine receptor (SPRY) domain-containing protein	expressed protein
PhHAL.1G301200	1.36377	1.92061	0.455179	4.21947	2.44881e-05	8.8822e-05	Leucine-rich repeat (LRR) family protein	uncharacterized protein At4g06744 precursor, putative, expressed
PhHAL.1G301800	4.40725	-0.351856	0.144528	-2.43453	0.0149112	0.028788	Ankyrin repeat family protein	ankyrin repeat family protein, putative, expressed
PhHAL.1G302300	8.06909	0.354498	0.128685	2.75477	0.00587333	0.0126041	polyribonucleotide nucleotidyltransferase, putative	S1 RNA binding domain containing protein, expressed
PhHAL.1G302500	11.6392	0.197642	0.0826691	2.39076	0.0168136	0.0319024	Mitochondrial ribosomal protein L27	expressed protein
PhHAL.1G302900	51.6183	0.359027	0.0957024	3.7515	0.000175782	0.000536092	nucleolar RNA-binding Nop10p family protein	h/ACA ribonucleoprotein complex subunit 3, putative, expressed
PhHAL.1G303500	3.23764	-0.551792	0.108507	-5.0853	3.67044e-07	1.83001e-06	Tetratricopeptide repeat (TPR)-like superfamily protein	pentatricopeptide, putative, expressed
PhHAL.1G303600	138.53	0.244987	0.0407524	6.0116	1.83697e-09	1.29624e-08	#N/A	expressed protein
PhHAL.1G304300	3.31523	1.42619	0.249058	5.72634	1.02618e-08	6.46132e-08	Fatty acid hydroxylase superfamily	WAX2, putative, expressed
PhHAL.1G304500	70.9136	-0.106053	0.0326468	-3.24849	0.00116019	0.00293347	proteolysis 1	Zinc finger, ZZ type domain containing protein, expressed
PhHAL.1G304700	44.0274	-0.134675	0.0576375	-2.33659	0.0194603	0.0361562	embryo sac development arrest 6	expressed protein
PhHAL.1G304900	145.632	0.0968866	0.0360614	2.68671	0.00721591	0.0151507	ATP citrate lyase (ACL) family protein	succinyl-CoA ligase beta-chain, mitochondrial precursor, putative, expressed
PhHAL.1G305000	5.44968	-0.463564	0.106205	-4.36479	1.27245e-05	4.87162e-05	Long-chain fatty alcohol dehydrogenase family protein	alcohol oxidase, putative, expressed
PhHAL.1G305400	259.595	0.231959	0.0635163	3.65197	0.000260241	0.000762907	Ribosomal protein L14	ribosomal protein L14, putative, expressed
PhHAL.1G305500	59.1222	0.159124	0.0433953	3.66684	0.000245562	0.000724975	glycolipid transfer protein 1	GLTP domain containing protein, putative, expressed
PhHAL.1G306200	1684.67	0.216055	0.0485775	4.44764	8.682e-06	3.41669e-05	phosphoenolpyruvate carboxylase kinase 1	CAMK_CAMK_like.14 - CAMK includes calcium/calmodulin depedent protein kinases, expressed
PhHAL.1G306500	7.4681	-0.279558	0.115127	-2.42826	0.0151716	0.0292275	#N/A	expressed protein
PhHAL.1G307100	14.9918	-0.699446	0.134264	-5.2095	1.89352e-07	9.97048e-07	PHE ammonia lyase 1	phenylalanine ammonia-lyase, putative, expressed
PhHAL.1G307200	85.5343	-0.690881	0.108952	-6.34115	2.28053e-10	1.82093e-09	PHE ammonia lyase 1	phenylalanine ammonia-lyase, putative, expressed
PhHAL.1G307900	75.6661	-0.234082	0.0715439	-3.27186	0.00106841	0.00272455	auxin response factor 16	auxin response factor, putative, expressed
PhHAL.1G308500	680.251	-0.229147	0.0562208	-4.07584	4.58484e-05	0.000157583	plasma membrane intrinsic protein 2	aquaporin protein, putative, expressed
PhHAL.1G309100	66.2395	-0.176698	0.0505132	-3.49806	0.000468649	0.00129761	Protein of unknown function (DUF2296)	expressed protein
PhHAL.1G309300	55.3496	-0.201156	0.0424013	-4.74408	2.09453e-06	9.14241e-06	Protein of unknown function (DUF3755)	expressed protein
PhHAL.1G310000	1.29398	0.687771	0.288153	2.38682	0.0169947	0.0322005	#N/A	#N/A
PhHAL.1G310200	1.60718	0.698775	0.316363	2.20878	0.0271901	0.048537	Wall-associated kinase family protein	OsWAK15 - OsWAK receptor-like protein kinase, expressed
PhHAL.1G310700	29.3154	0.266679	0.106646	2.5006	0.0123983	0.0244703	Surfeit locus protein 6	nucleolar matrix protein-related, putative, expressed
PhHAL.1G311000	7.61019	0.8473	0.148845	5.69252	1.2518e-08	7.79507e-08	#N/A	#N/A
PhHAL.1G311700	920.811	-0.162363	0.0440746	-3.68382	0.000229763	0.000682087	nuclear-encoded CLP protease P7	OsClp3 - Putative Clp protease homologue, expressed
PhHAL.1G312300	27.0665	0.180108	0.0683463	2.63523	0.00840794	0.0173442	nitrilase 4	nitrilase, putative, expressed
PhHAL.1G312400	37.2834	0.254696	0.0646626	3.93885	8.18736e-05	0.000267483	nitrilase 4	nitrilase, putative, expressed
PhHAL.1G312800	68.0298	-0.296109	0.0442685	-6.68895	2.24781e-11	2.05357e-10	BolA-like family protein	bolA, putative, expressed
PhHAL.1G312900	74.4028	0.152758	0.0422685	3.61399	0.000301522	0.000870712	P-loop containing nucleoside triphosphate hydrolases superfamily protein	DEAD-box ATP-dependent RNA helicase, putative, expressed
PhHAL.1G313000	4.54093	-0.899056	0.129251	-6.95592	3.50273e-12	3.50385e-11	RNI-like superfamily protein	F-box/LRR-repeat protein 2, putative, expressed
PhHAL.1G313300	5.83673	-0.263632	0.118824	-2.21868	0.0265088	0.0474563	GRAM domain-containing protein / ABA-responsive protein-related	GEM, putative, expressed
PhHAL.1G314100	23.579	-0.245499	0.0606125	-4.05031	5.11495e-05	0.000173955	Endosomal targeting BRO1-like domain-containing protein	expressed protein
PhHAL.1G314200	12.6731	0.283233	0.0681818	4.15408	3.26592e-05	0.000115468	GroES-like zinc-binding dehydrogenase family protein	dehydrogenase, putative, expressed
PhHAL.1G315100	11.1102	0.417784	0.117723	3.54886	0.000386897	0.00109073	Integrase-type DNA-binding superfamily protein	AP2 domain containing protein, expressed
PhHAL.1G315300	22.6851	0.126263	0.046382	2.72224	0.0064842	0.0137795	Transducin/WD40 repeat-like superfamily protein	WD-40 repeat family protein, putative, expressed
PhHAL.1G315400	56.6207	-0.120897	0.0513139	-2.35604	0.0184711	0.0346029	C-terminal domain phosphatase-like 1	double-stranded RNA binding motif containing protein, expressed
PhHAL.1G315500	4.32274	0.787176	0.138015	5.70357	1.17325e-08	7.32053e-08	Protein kinase superfamily protein	protein kinase, putative, expressed
PhHAL.1G315800	5.75981	0.633333	0.0967513	6.546	5.91002e-11	5.10352e-10	silencing defective 5	DUF1771 domain containing protein, putative, expressed
PhHAL.1G315900	24.8468	-0.238589	0.105526	-2.26095	0.0237626	0.0431454	RING membrane-anchor 2	zinc finger, C3HC4 type domain containing protein, expressed
PhHAL.1G316100	2.94547	0.333496	0.126051	2.64572	0.00815179	0.0168628	Calcium-dependent lipid-binding (CaLB domain) family protein	C2 domain containing protein, putative, expressed
PhHAL.1G316400	23.735	0.381824	0.0565291	6.75448	1.43353e-11	1.34503e-10	#N/A	expressed protein
PhHAL.1G316500	5.1413	-0.394886	0.163915	-2.40909	0.0159924	0.0305918	membrane-associated progesterone binding protein 3	cytochrome b5-like Heme/Steroid binding domain containing protein, expressed
PhHAL.1G317300	0.84127	1.46508	0.269829	5.42967	5.64593e-08	3.20312e-07	myb domain protein 18	MYB family transcription factor, putative, expressed
PhHAL.1G317400	60.0276	0.0802317	0.0360668	2.22453	0.0261126	0.0468467	RNAhelicase-like 8	DEAD-box ATP-dependent RNA helicase, putative, expressed
PhHAL.1G317600	27.1551	-0.514973	0.08865	-5.80905	6.28266e-09	4.10013e-08	Remorin family protein	remorin, putative, expressed
PhHAL.1G317700	523.613	-0.17446	0.0466949	-3.73616	0.000186855	0.000566363	Cytochrome b561/ferric reductase transmembrane protein family	cytochrome b561, putative, expressed
PhHAL.1G317900	3.54176	-0.614871	0.121058	-5.07915	3.79118e-07	1.88564e-06	shortage in chiasmata 1	expressed protein
PhHAL.1G318300	310.631	-0.125233	0.0446764	-2.80311	0.00506118	0.0110137	Pentapeptide repeat-containing protein	thylakoid lumenal protein, putative, expressed
PhHAL.1G319000	26.9388	-0.117551	0.0515984	-2.2782	0.0227148	0.0414394	Autophagy-related protein 13	expressed protein
PhHAL.1G319300	65.9077	0.35628	0.0563157	6.32648	2.50813e-10	1.9824e-09	GATA transcription factor 5	GATA zinc finger domain containing protein, expressed
PhHAL.1G319700	58.5398	-0.454342	0.0601429	-7.55438	4.20864e-14	5.33359e-13	aldehyde dehydrogenase 3F1	aldehyde dehydrogenase, putative, expressed
PhHAL.1G320100	8.41951	0.724214	0.09413	7.69376	1.42877e-14	1.89386e-13	#N/A	#N/A
PhHAL.1G320200	57.085	0.639308	0.202426	3.15822	0.00158734	0.00388215	homeobox 7	homeobox associated leucine zipper, putative, expressed
PhHAL.1G320500	404.913	-0.10831	0.0340589	-3.18009	0.0014723	0.00362585	FTSH protease 9	OsFtsH7 FtsH protease, homologue of AtFtsH7, expressed
PhHAL.1G320600	26.0451	0.44923	0.125215	3.58768	0.000333627	0.000955929	cytochrome B5 isoform E	cytochrome b5-like Heme/Steroid binding domain containing protein, expressed
PhHAL.1G321300	19.3659	-0.133192	0.0512511	-2.59882	0.00935448	0.0190813	#N/A	expressed protein
PhHAL.1G321500	167.599	0.15245	0.0611403	2.49344	0.0126512	0.024904	#N/A	OR, putative, expressed
PhHAL.1G321600	2.13845	0.646185	0.159286	4.05676	4.97575e-05	0.000169651	#N/A	#N/A
PhHAL.1G321700	6.40195	4.08461	0.196784	20.7568	1.06319e-95	9.49579e-93	#N/A	#N/A
PhHAL.1G322200	78.7764	0.113748	0.0352287	3.22885	0.0012429	0.0031182	ELMO/CED-12 family protein	ELMO/CED-12 family protein, putative, expressed
PhHAL.1G322300	53.9228	-0.258833	0.0654382	-3.95538	7.64123e-05	0.000251437	Plant VAMP (vesicle-associated membrane protein) family protein	MSP domain containing protein, expressed
PhHAL.1G322800	10.7663	-0.672661	0.0803581	-8.37079	5.72312e-17	9.99468e-16	HXXXD-type acyl-transferase family protein	transferase family protein, putative, expressed
PhHAL.1G323000	18.894	0.295124	0.066276	4.45296	8.46936e-06	3.34072e-05	Mediator complex, subunit Med7	mediator of RNA polymerase II transcription subunit 7, putative, expressed
PhHAL.1G323400	18.1373	0.309351	0.125021	2.47439	0.0133465	0.0261162	alpha/beta-Hydrolases superfamily protein	triacylglycerol lipase like protein, putative, expressed
PhHAL.1G323500	15.6797	-0.256773	0.0738038	-3.47913	0.000503047	0.00138204	ATP-dependent caseinolytic (Clp) protease/crotonase family protein	enoyl-CoA hydratase/isomerase family protein, putative, expressed
PhHAL.1G323800	32.1478	0.591076	0.0602463	9.81098	1.00985e-22	2.92746e-21	ATP-dependent caseinolytic (Clp) protease/crotonase family protein	enoyl-CoA hydratase/isomerase family protein, putative, expressed
PhHAL.1G324000	1.85844	-0.342616	0.147699	-2.31969	0.0203578	0.0376077	Protein of unknown function (DUF630 and DUF632)	DUF630/DUF632 domains containing protein, putative, expressed
PhHAL.1G324100	49.5242	0.554255	0.152287	3.63955	0.00027311	0.000796896	ethylene responsive element binding factor 1	ethylene-responsive transcription factor, putative, expressed
PhHAL.1G324200	1.87243	0.711349	0.147753	4.81444	1.47613e-06	6.60769e-06	pentatricopeptide (PPR) domain protein 40	pentatricopeptide repeat domain containing protein, putative, expressed
PhHAL.1G324300	11.4925	-0.244292	0.0697979	-3.5	0.000465264	0.00128938	#N/A	expressed protein
PhHAL.1G324500	206.889	0.281984	0.0390021	7.22999	4.83043e-13	5.42187e-12	Aconitase/3-isopropylmalate dehydratase protein	3-isopropylmalate dehydratase small subunit 2, putative, expressed
PhHAL.1G324600	6.82978	-0.568464	0.114539	-4.96305	6.93957e-07	3.30436e-06	nudix hydrolase homolog 8	hydrolase, NUDIX family, domain containing protein, expressed
PhHAL.1G324700	12.2193	0.244839	0.0600913	4.07444	4.61246e-05	0.000158475	PPPDE putative thiol peptidase family protein	ethylene-responsive element-binding protein, putative, expressed
PhHAL.1G325800	2.49827	0.306989	0.133033	2.30762	0.0210203	0.0386828	Integrase-type DNA-binding superfamily protein	AP2 domain containing protein, expressed
PhHAL.1G325900	3.40746	0.760687	0.176248	4.31601	1.58874e-05	5.98242e-05	Integrase-type DNA-binding superfamily protein	AP2 domain containing protein, expressed
PhHAL.1G326000	1.66765	0.55283	0.157086	3.51928	0.000432717	0.0012081	N-acetyl-l-glutamate kinase	amino acid kinase, putative, expressed
PhHAL.1G326100	163.455	0.109239	0.0431048	2.53427	0.0112683	0.0225078	Uncharacterised conserved protein (UCP012943)	expressed protein
PhHAL.1G326300	19.6594	0.458863	0.114705	4.00037	6.32423e-05	0.000211514	tonoplast intrinsic protein 2;3	aquaporin protein, putative, expressed
PhHAL.1G326500	18.6202	0.274949	0.055405	4.96253	6.95803e-07	3.31231e-06	#N/A	expressed protein
PhHAL.1G329300	1.92235	-0.398759	0.122518	-3.25469	0.00113518	0.00287476	Phosphatidic acid phosphatase (PAP2) family protein	phosphatase, putative, expressed
PhHAL.1G329400	2.25413	0.493161	0.131563	3.74848	0.000177906	0.000541339	Plant VAMP (vesicle-associated membrane protein) family protein	MSP domain containing protein, expressed
PhHAL.1G329700	39.1961	-0.561365	0.0465638	-12.0558	1.80751e-33	1.14147e-31	YbaK/aminoacyl-tRNA synthetase-associated domain	rho guanine nucleotide exchange factor, putative, expressed
PhHAL.1G329900	45.8636	-0.398435	0.0583153	-6.83242	8.34954e-12	7.99816e-11	GRAS family transcription factor	scarecrow, putative, expressed
PhHAL.1G330100	5.68463	0.506347	0.15727	3.21959	0.00128372	0.00320649	phosphate starvation-induced gene 3	transporter, major facilitator family, putative, expressed
PhHAL.1G330200	19.2115	3.86058	0.372775	10.3563	3.91721e-25	1.39945e-23	WD-40 repeat family protein / beige-related	beige/BEACH domain containing protein, expressed
PhHAL.1G330400	0.964793	0.691367	0.247148	2.79738	0.00515187	0.0111929	#N/A	#N/A
PhHAL.1G330500	6.21327	-1.4931	0.178663	-8.35703	6.43159e-17	1.12006e-15	Ribosome associated membrane protein RAMP4	membrane protein, putative, expressed
PhHAL.1G330800	1.35972	0.520236	0.204545	2.54339	0.0109783	0.0219895	Calcium-dependent lipid-binding (CaLB domain) plant phosphoribosyltransferase family protein	anthranilate phosphoribosyltransferase, putative, expressed
PhHAL.1G330900	308.084	-0.237418	0.0401656	-5.91098	3.40083e-09	2.31109e-08	glutathione peroxidase 6	glutathione peroxidase, putative, expressed
PhHAL.1G331000	75.1719	-0.206076	0.0446421	-4.61618	3.90867e-06	1.63658e-05	tripeptidyl peptidase ii	OsSub19 - Putative Subtilisin homologue, expressed
PhHAL.1G331400	5.70803	0.241441	0.0885606	2.72628	0.00640531	0.0136288	Mitochondrial substrate carrier family protein	mitochondrial carrier protein, putative, expressed
PhHAL.1G331600	7.88396	0.658202	0.142729	4.61154	3.99691e-06	1.67074e-05	Subtilisin-like serine endopeptidase family protein	OsSub20 - Putative Subtilisin homologue, expressed
PhHAL.1G331800	8.09183	0.575374	0.13825	4.16183	3.15711e-05	0.000111916	U-box domain-containing protein kinase family protein	protein kinase, putative, expressed
PhHAL.1G331900	15.6208	0.909098	0.10991	8.27132	1.32485e-16	2.21666e-15	U-box domain-containing protein kinase family protein	protein kinase, putative, expressed
PhHAL.1G332300	10.5103	-0.26716	0.0624656	-4.27691	1.89504e-05	7.02856e-05	Protein kinase superfamily protein	STE_MEKK_ste11_MAP3K.10 - STE kinases include homologs to sterile 7, sterile 11 and sterile 20 from yeast, expressed
PhHAL.1G333100	181.451	0.220198	0.0389901	5.64754	1.62759e-08	9.96315e-08	Protein of unknown function (DUF788)	HSPC171 protein, putative, expressed
PhHAL.1G333400	2.18412	0.346104	0.157344	2.19967	0.0278306	0.0495106	#N/A	expressed protein
PhHAL.1G333600	21.1398	0.480123	0.0837737	5.7312	9.97243e-09	6.30198e-08	Major facilitator superfamily protein	tetracycline transporter protein, putative, expressed
PhHAL.1G333800	15.8122	-0.489553	0.102401	-4.78075	1.74642e-06	7.71999e-06	mechanosensitive channel of small conductance-like 5	uncharacterized mscS family protein, putative, expressed
PhHAL.1G333900	82.2732	-0.367937	0.050589	-7.27305	3.5145e-13	4.0145e-12	geranylgeranyl reductase	polyprenyl synthetase, putative, expressed
PhHAL.1G334100	7.83989	0.255899	0.0901884	2.83738	0.00454849	0.00998495	Pseudouridine synthase family protein	tRNA pseudouridine synthase family protein, putative, expressed
PhHAL.1G334200	25.2949	-0.450519	0.13968	-3.22536	0.00125815	0.00315143	SEC14 cytosolic factor family protein / phosphoglyceride transfer family protein	rho-GTPase-activating protein-related, putative, expressed
PhHAL.1G334400	26.1853	-0.367969	0.0643037	-5.72236	1.05052e-08	6.60089e-08	GDSL-like Lipase/Acylhydrolase superfamily protein	GDSL-like lipase/acylhydrolase, putative, expressed
PhHAL.1G334500	873.285	0.616527	0.119142	5.1747	2.28277e-07	1.18112e-06	cold-regulated 47	dehydrin, putative, expressed
PhHAL.1G334800	22.3715	-0.210469	0.0457398	-4.60145	4.19561e-06	1.74756e-05	DHHC-type zinc finger family protein	DHHC zinc finger domain containing protein, expressed
PhHAL.1G335500	84.7728	-0.109964	0.0384948	-2.8566	0.00428201	0.00945631	Protein of unknown function (DUF300)	transmembrane protein, putative, expressed
PhHAL.1G335600	1.59213	1.02915	0.242663	4.24108	2.2245e-05	8.13465e-05	#N/A	#N/A
PhHAL.1G335900	7.45081	0.35319	0.160548	2.19991	0.0278136	0.0494897	Transmembrane amino acid transporter family protein	transmembrane amino acid transporter protein, putative, expressed
PhHAL.1G336700	11.3088	-0.483072	0.0792473	-6.09575	1.08927e-09	7.96506e-09	#N/A	expressed protein
PhHAL.1G337000	17.7266	0.295915	0.0654105	4.52397	6.06914e-06	2.45912e-05	mRNAadenosine methylase	MT-A70 domain containing protein, expressed
PhHAL.1G337100	11.0776	0.275294	0.106341	2.58879	0.00963133	0.0195928	DNA-directed RNA polymerase, subunit M, archaeal	expressed protein
PhHAL.1G337400	0.939183	-1.16587	0.260451	-4.47636	7.59279e-06	3.02293e-05	Aluminium activated malate transporter family protein	aluminum-activated malate transporter, putative, expressed
PhHAL.1G337500	11.1047	-0.193318	0.0587122	-3.29264	0.00099252	0.00254975	with no lysine (K) kinase 6	protein kinase, putative, expressed
PhHAL.1G337600	18.0412	0.469994	0.112743	4.16873	3.06298e-05	0.000108785	transcription factor-related	helix-loop-helix DNA-binding protein, putative, expressed
PhHAL.1G337800	54.1659	0.31834	0.0446305	7.13279	9.83518e-13	1.05834e-11	ORMDL family protein	ORM1, putative, expressed
PhHAL.1G338800	11.1909	0.363304	0.0937913	3.87353	0.000107268	0.0003417	RING/U-box superfamily protein	RING-H2 finger protein, putative, expressed
PhHAL.1G339300	96.1899	-0.354538	0.0493112	-7.1898	6.48863e-13	7.13787e-12	#N/A	expressed protein
PhHAL.1G339500	90.4104	-0.452821	0.0965718	-4.68896	2.74597e-06	1.17641e-05	Major Facilitator Superfamily with SPX (SYG1/Pho81/XPR1) domain-containing protein	uncharacterized membrane protein, putative, expressed
PhHAL.1G339700	22.9659	0.355866	0.0901318	3.94829	7.87118e-05	0.000258369	nucleotide-rhamnose synthase/epimerase-reductase	synthase, putative, expressed
PhHAL.1G339900	9.38493	-0.353887	0.0707217	-5.00394	5.61711e-07	2.72023e-06	Pentatricopeptide repeat (PPR) superfamily protein	PPR repeat domain containing protein, putative, expressed
PhHAL.1G340000	23.4774	0.243598	0.0560604	4.34529	1.39094e-05	5.2907e-05	Rho GTPase activating protein with PAK-box/P21-Rho-binding domain	rhoGAP domain containing protein, expressed
PhHAL.1G340200	9.40259	0.31448	0.088084	3.57023	0.000356674	0.00101299	Peptidase family M48 family protein	peptidase, putative, expressed
PhHAL.1G340300	27.6857	0.35019	0.0698277	5.01505	5.30193e-07	2.58025e-06	Tetratricopeptide repeat (TPR)-like superfamily protein	pentatricopeptide, putative, expressed
PhHAL.1G340400	275.986	-0.150262	0.0356089	-4.21979	2.44535e-05	8.87308e-05	isoprenoid F	2-C-methyl-D-erythritol 2,4-cyclodiphosphate synthase, chloroplast precursor, putative, expressed
PhHAL.1G340500	90.605	-0.212269	0.0502575	-4.22362	2.40412e-05	8.73193e-05	Homeodomain-like superfamily protein	myb-like DNA-binding domain containing protein, expressed
PhHAL.1G340900	37.7978	0.458218	0.126152	3.63227	0.000280942	0.00081784	brassinosteroid-responsive RING-H2	zinc finger, C3HC4 type domain containing protein, expressed
PhHAL.1G341000	10.9644	0.624464	0.106547	5.86093	4.6029e-09	3.06577e-08	protein kinase family protein / peptidoglycan-binding LysM domain-containing protein	protein kinase domain containing protein, expressed
PhHAL.1G341100	3.32497	-0.442357	0.135468	-3.2654	0.00109311	0.00278262	SCARECROW-like 8	chitin-inducible gibberellin-responsive protein 2, putative, expressed
PhHAL.1G341300	2.77496	1.01731	0.272556	3.73247	0.000189609	0.000573829	RING/U-box superfamily protein	zinc finger, C3HC4 type domain containing protein, expressed
PhHAL.1G341600	51.733	0.274142	0.0641509	4.2734	1.92516e-05	7.13041e-05	translocase of the inner mitochondrial membrane 13	mitochondrial import inner membrane translocase subunit Tim, putative, expressed
PhHAL.1G342200	11.4672	-0.388531	0.0739453	-5.2543	1.48589e-07	7.94001e-07	tobamovirus multiplication protein 3	tobamovirus multiplication protein, putative, expressed
PhHAL.1G342300	1423.18	-0.16111	0.045982	-3.50377	0.000458718	0.00127441	Protein prenylyltransferase superfamily protein	expressed protein
PhHAL.1G343200	14.8022	0.389359	0.0798178	4.87809	1.07118e-06	4.95466e-06	#N/A	expressed protein
PhHAL.1G343700	5.81156	0.257921	0.0793251	3.25144	0.00114823	0.00290441	#N/A	expressed protein
PhHAL.1G343900	53.0723	0.235866	0.0837543	2.81617	0.00486003	0.0106142	RING/U-box superfamily protein	RING-H2 finger protein, putative, expressed
PhHAL.1G344100	0.996539	1.09363	0.236704	4.62022	3.83342e-06	1.60706e-05	Nucleotide-diphospho-sugar transferase family protein	regulatory protein, putative, expressed
PhHAL.1G344200	8.61822	0.442145	0.109189	4.04935	5.136e-05	0.000174576	F-box family protein	OsFBX59 - F-box domain containing protein, expressed
PhHAL.1G344400	23.828	0.269107	0.115004	2.33998	0.0192847	0.0358939	Protein of unknown function (DUF581)	DUF581 domain containing protein, expressed
PhHAL.1G344500	1.8486	1.15523	0.203457	5.678	1.36282e-08	8.43598e-08	Protein of unknown function (DUF581)	DUF581 domain containing protein, expressed
PhHAL.1G344600	1.63153	0.772752	0.179671	4.30092	1.7009e-05	6.3588e-05	Protein of unknown function (DUF581)	DUF581 domain containing protein, expressed
PhHAL.1G345500	12.7671	-0.171181	0.0654809	-2.61421	0.00894343	0.0183366	GPI transamidase subunit PIG-U	GPI transamidase subunit PIG-U domain containing protein, expressed
PhHAL.1G345600	7.59051	-0.726809	0.156101	-4.65602	3.22385e-06	1.3637e-05	Plant invertase/pectin methylesterase inhibitor superfamily protein	invertase/pectin methylesterase inhibitor family protein, putative, expressed
PhHAL.1G345800	1.82611	-0.509335	0.147353	-3.45655	0.000547128	0.00148983	#N/A	#N/A
PhHAL.1G346200	24.2829	0.804444	0.0683998	11.7609	6.20603e-32	3.60373e-30	Ribosomal L18p/L5e family protein	expressed protein
PhHAL.1G346300	15.3323	-0.180514	0.0552667	-3.26624	0.00108987	0.00277514	#N/A	#N/A
PhHAL.1G346400	86.5974	-0.235138	0.0527015	-4.46169	8.13165e-06	3.21766e-05	SNF2 domain-containing protein / helicase domain-containing protein	helicase conserved C-terminal domain containing protein, expressed
PhHAL.1G347000	8.97425	1.41081	0.155134	9.09418	9.53053e-20	2.1641e-18	#N/A	#N/A
PhHAL.1G347100	1.52109	0.915408	0.192672	4.75112	2.02292e-06	8.84633e-06	#N/A	#N/A
PhHAL.1G347300	4.10261	0.493101	0.134083	3.67758	0.000235454	0.000697768	poltergeist like 1	protein phosphatase 2C, putative, expressed
PhHAL.1G347700	1.58942	1.05386	0.227905	4.62414	3.76163e-06	1.57872e-05	basic helix-loop-helix (bHLH) DNA-binding superfamily protein	helix-loop-helix DNA-binding protein, putative, expressed
PhHAL.1G347800	7.78821	-0.213829	0.0801931	-2.66643	0.00766608	0.0159814	RING/U-box superfamily protein	RING-H2 finger protein ATL5G, putative, expressed
PhHAL.1G348100	75.3736	0.195845	0.06854	2.85738	0.00427148	0.00943872	PLATZ transcription factor family protein	zinc-binding protein, putative, expressed
PhHAL.1G348300	286.473	-0.0937498	0.0423572	-2.21332	0.0268758	0.0480261	Chaperone DnaJ-domain superfamily protein	heat shock protein DnaJ, putative, expressed
PhHAL.1G348400	3.98995	1.81331	0.136268	13.307	2.1076e-40	1.96668e-38	#N/A	UDP-N-acetylglucosamine transferase subunit ALG14, putative, expressed
PhHAL.1G349000	160.643	-0.32142	0.0579345	-5.548	2.88961e-08	1.71024e-07	SNARE associated Golgi protein family	SNARE associated Golgi protein, putative, expressed
PhHAL.1G349400	2.86507	-0.271183	0.121381	-2.23415	0.0254733	0.0458387	NDR1/HIN1-like 8	ara54-like RING finger protein, putative, expressed
PhHAL.1G349600	93.2564	-0.250243	0.0365321	-6.84995	7.38754e-12	7.11298e-11	Protein kinase superfamily protein	expressed protein
PhHAL.1G350000	7.58531	0.641208	0.145458	4.40821	1.04228e-05	4.04824e-05	#N/A	expressed protein
PhHAL.1G350100	2.81578	0.506256	0.132605	3.81777	0.000134666	0.000420544	RNA-binding (RRM/RBD/RNP motifs) family protein	RNA recognition motif containing protein, putative, expressed
PhHAL.1G350500	200.449	0.634503	0.121698	5.21377	1.8504e-07	9.75988e-07	oligopeptide transporter 4	oligopeptide transporter, putative, expressed
PhHAL.1G350700	212.594	-0.598799	0.0595681	-10.0523	8.97157e-24	2.84241e-22	polyubiquitin 10	ubiquitin family protein, putative, expressed
PhHAL.1G350800	46.9099	0.231778	0.0988033	2.34585	0.0189837	0.0354216	xyloglucan endotransglucosylase/hydrolase 30	glycosyl hydrolases family 16, putative, expressed
PhHAL.1G350900	4.92892	0.374534	0.113531	3.29897	0.000970418	0.00249844	Transcription factor jumonji (jmj) family protein / zinc finger (C5HC2 type) family protein	jmjC domain containing protein, expressed
PhHAL.1G351100	24.4858	-0.26913	0.076855	-3.5018	0.000462135	0.00128241	#N/A	expressed protein
PhHAL.1G351300	94.4314	-0.761165	0.111672	-6.81606	9.35715e-12	8.92236e-11	4-coumarate:CoA ligase 3	AMP-binding domain containing protein, expressed
PhHAL.1G351600	68.4042	0.300467	0.0337958	8.89067	6.07424e-19	1.28298e-17	#N/A	expressed protein
PhHAL.1G351700	50.315	0.695395	0.0649577	10.7054	9.60615e-27	3.83347e-25	SCAMP family protein	secretory carrier-associated membrane protein, putative, expressed
PhHAL.1G351800	1837.68	-0.247732	0.0630507	-3.9291	8.5265e-05	0.000277548	phosphoribulokinase	phosphoribulokinase/Uridine kinase family protein, expressed
PhHAL.1G351900	5.35114	-0.52568	0.113302	-4.63963	3.49039e-06	1.47081e-05	#N/A	expressed protein
PhHAL.1G352900	78.827	0.181818	0.0633944	2.86805	0.0041301	0.00916084	Ribosomal protein L11 family protein	L11 domain containing ribosomal protein, putative, expressed
PhHAL.1G353200	1.15607	0.88424	0.241921	3.65507	0.000257109	0.000755024	#N/A	expressed protein
PhHAL.1G353300	55.5234	0.0779401	0.032905	2.36864	0.0178535	0.03357	Tudor/PWWP/MBT superfamily protein	expressed protein
PhHAL.1G353500	6.40461	-1.18469	0.0868468	-13.6411	2.28005e-42	2.32222e-40	Transducin family protein / WD-40 repeat family protein	WD repeat-containing protein, putative, expressed
PhHAL.1G353700	456.523	-0.308445	0.0480213	-6.42309	1.33535e-10	1.09898e-09	alternative oxidase 1A	transposon protein, putative, unclassified, expressed
PhHAL.1G354100	25.1845	-0.155235	0.0464016	-3.34546	0.000821462	0.00214826	Protein kinase superfamily protein	CPuORF20 - conserved peptide uORF-containing transcript, expressed
PhHAL.1G354200	2.0708	-0.653177	0.149779	-4.36095	1.29498e-05	4.9488e-05	BREVIS RADIX-like 1	Disease resistance/zinc finger/chromosome condensation-like region protein, putative, expressed
PhHAL.1G354700	25.6815	0.504358	0.0675231	7.46942	8.05469e-14	9.926e-13	endonucleases	PPR repeat domain containing protein, putative, expressed
PhHAL.1G354800	3.30638	0.631818	0.239816	2.6346	0.00842375	0.0173698	Homeodomain-like superfamily protein	transcription factor TF2, putative, expressed
PhHAL.1G355000	56.8116	0.0847841	0.03536	2.39774	0.0164966	0.0314154	yeast YAK1-related gene 1	protein kinase, putative, expressed
PhHAL.1G355300	7.36491	-0.896297	0.0919957	-9.74281	1.98005e-22	5.62695e-21	Protein of unknown function (DUF1218)	expressed protein
PhHAL.1G355400	13.4663	0.237075	0.0900517	2.63265	0.00847209	0.0174522	cytochrome P450, family 707, subfamily A, polypeptide 1	cytochrome P450, putative, expressed
PhHAL.1G355600	9.1762	-0.369869	0.0673358	-5.49291	3.95372e-08	2.28453e-07	nodulin MtN21 /EamA-like transporter family protein	nodulin, putative, expressed
PhHAL.1G355900	793.218	-0.247757	0.0487203	-5.0853	3.67055e-07	1.83001e-06	P-loop containing nucleoside triphosphate hydrolases superfamily protein	DNA-binding protein, putative, expressed
PhHAL.1G356100	76.2225	0.27982	0.0447006	6.25987	3.8529e-10	2.97509e-09	Phosphatidic acid phosphatase (PAP2) family protein	phosphatase, putative, expressed
PhHAL.1G356200	107.981	-0.207045	0.0378242	-5.47388	4.40288e-08	2.53626e-07	#N/A	expressed protein
PhHAL.1G356300	5.06693	0.650274	0.0934892	6.95561	3.51049e-12	3.50974e-11	#N/A	#N/A
PhHAL.1G356500	191.902	-0.561733	0.0698053	-8.04714	8.47524e-16	1.3019e-14	pyrophosphorylase 4	soluble inorganic pyrophosphatase, putative, expressed
PhHAL.1G356600	1.25069	-0.867703	0.218985	-3.96238	7.42062e-05	0.000244908	ATPase family associated with various cellular activities (AAA)	expressed protein
PhHAL.1G356800	361.98	-0.272345	0.0664698	-4.09727	4.18056e-05	0.000144669	alpha/beta-Hydrolases superfamily protein	hydrolase, alpha/beta fold family domain containing protein, expressed
PhHAL.1G357000	3.59287	-1.01855	0.120589	-8.44645	3.00291e-17	5.38456e-16	#N/A	#N/A
PhHAL.1G357100	353.772	-0.347115	0.050334	-6.89622	5.34039e-12	5.23052e-11	Adenine nucleotide alpha hydrolases-like superfamily protein	universal stress protein domain containing protein, putative, expressed
PhHAL.1G357400	49.9472	-0.25054	0.0403342	-6.2116	5.24462e-10	3.96932e-09	ARM repeat superfamily protein	bg55, putative, expressed
PhHAL.1G357500	185.197	0.201578	0.0907924	2.22021	0.0264048	0.0473061	RAD-like 6	MYB family transcription factor, putative, expressed
PhHAL.1G357700	21.0635	-0.398473	0.0829284	-4.80502	1.54735e-06	6.90019e-06	AAA-type ATPase family protein	AAA-type ATPase family protein, putative, expressed
PhHAL.1G358200	4.30754	-0.230201	0.0957837	-2.40334	0.0162461	0.0310313	Tetratricopeptide repeat (TPR)-like superfamily protein	pentatricopeptide, putative, expressed
PhHAL.1G358300	4.37003	0.732933	0.110645	6.62422	3.49094e-11	3.09726e-10	Dof-type zinc finger DNA-binding family protein	dof zinc finger domain containing protein, putative, expressed
PhHAL.1G358600	75.027	0.181018	0.0663883	2.72665	0.00639806	0.0136165	carbamoyl phosphate synthetase A	class I glutamine amidotransferase, putative, expressed
PhHAL.1G358700	22.1575	0.123661	0.0539881	2.29053	0.0219905	0.0402472	Phosphoribulokinase / Uridine kinase family	uridine kinase, putative, expressed
PhHAL.1G358900	28.0034	0.359429	0.0721037	4.9849	6.19953e-07	2.9754e-06	Tetratricopeptide repeat (TPR)-like superfamily protein	tetratricopeptide repeat domain containing protein, expressed
PhHAL.1G359200	31.0683	-0.606133	0.14233	-4.25865	2.05663e-05	7.57248e-05	Exonuclease family protein	ZOS2-16 - C2H2 zinc finger protein, expressed
PhHAL.1G359400	79.1221	-0.245082	0.0365662	-6.70241	2.05008e-11	1.88025e-10	histidinol phosphate aminotransferase 1	aminotransferase, classes I and II, domain containing protein, expressed
PhHAL.1G359600	235.161	0.278385	0.0465036	5.98632	2.14639e-09	1.50272e-08	delta subunit of Mt ATP synthase	ATP synthase F1, delta subunit family protein, putative, expressed
PhHAL.1G361000	8.081	0.488258	0.0661334	7.38293	1.54847e-13	1.84401e-12	#N/A	expressed protein
PhHAL.1G361300	0.592601	1.3066	0.471644	2.7703	0.00560047	0.0120766	HSP20-like chaperones superfamily protein	hsp20/alpha crystallin family protein, putative, expressed
PhHAL.1G361400	1.67908	1.57713	0.205033	7.69208	1.44762e-14	1.91478e-13	#N/A	expressed protein
PhHAL.1G361500	51.7833	0.762346	0.097693	7.80348	6.02237e-15	8.31167e-14	#N/A	expressed protein
PhHAL.1G361600	28.7163	-0.159694	0.0541689	-2.94807	0.0031976	0.00727135	#N/A	class E vacuolar protein-sorting machinery protein HSE1, putative, expressed
PhHAL.1G361700	64.9584	0.144811	0.0528514	2.73997	0.00614451	0.013135	DegP protease 7	#N/A
PhHAL.1G362200	1.76367	0.936449	0.2192	4.27212	1.93621e-05	7.16567e-05	Concanavalin A-like lectin protein kinase family protein	lectin-like protein kinase, putative, expressed
PhHAL.1G362700	19.504	0.309999	0.0629691	4.92303	8.52138e-07	4.00168e-06	NADPH-dependent thioredoxin reductase A	thioredoxin reductase 2, putative, expressed
PhHAL.1G363000	30.969	-0.152055	0.0405541	-3.74945	0.000177224	0.000539613	RNA-binding (RRM/RBD/RNP motifs) family protein	RNA recognition motif containing protein, putative, expressed
PhHAL.1G363100	31.4842	0.225286	0.0790137	2.85123	0.00435508	0.00959858	diacylglycerol acyltransferase family	diacylglycerol O-acyltransferase, putative, expressed
PhHAL.1G363300	17.7967	0.139223	0.0512575	2.71615	0.00660451	0.0140034	ARID/BRIGHT DNA-binding domain-containing protein	ARID/BRIGHT DNA-binding domain-containing protein, putative, expressed
PhHAL.1G363400	7.49224	1.71935	0.11709	14.6839	8.1718e-49	1.179e-46	nucleoside diphosphate kinase 2	nucleoside diphosphate kinase, putative, expressed
PhHAL.1G363800	14.1856	-0.5632	0.0785422	-7.17067	7.46319e-13	8.15732e-12	NAD(P)-binding Rossmann-fold superfamily protein	NAD dependent epimerase/dehydratase family protein, putative, expressed
PhHAL.1G364100	110.451	0.202713	0.064231	3.15601	0.00159945	0.0039092	outer envelope membrane protein 7	expressed protein
PhHAL.1G364400	26.3234	0.823581	0.0924995	8.90362	5.40531e-19	1.15076e-17	Barwin-like endoglucanases superfamily protein	expansin precursor, putative, expressed
PhHAL.1G365000	4.58191	0.46697	0.110068	4.24257	2.20979e-05	8.08402e-05	#N/A	expressed protein
PhHAL.1G365100	131.705	0.107088	0.0433983	2.46756	0.0136037	0.0265589	Mitochondrial import inner membrane translocase subunit Tim17/Tim22/Tim23 family protein	mitochondrial import inner membrane translocase subunit Tim17, putative, expressed
PhHAL.1G365200	14.0108	-1.14974	0.0849686	-13.5313	1.02152e-41	9.979e-40	alpha/beta-Hydrolases superfamily protein	expressed protein
PhHAL.1G365400	21.9095	0.276577	0.0682263	4.05382	5.03882e-05	0.000171615	2-oxoglutarate (2OG) and Fe(II)-dependent oxygenase superfamily protein	expressed protein
PhHAL.1G365500	14.4338	0.270255	0.09184	2.94268	0.00325388	0.0073868	#N/A	expressed protein
PhHAL.1G365600	3.72093	0.700689	0.117707	5.95281	2.63581e-09	1.81709e-08	glucose-6-phosphate acetyltransferase 1	acetyltransferase, GNAT family, putative, expressed
PhHAL.1G365700	240.353	0.177269	0.0704732	2.5154	0.0118896	0.0236011	Ribosomal protein L31e family protein	60S ribosomal protein L31, putative, expressed
PhHAL.1G365800	42.9525	0.151032	0.047004	3.21318	0.00131275	0.00327116	MSF1-like family protein	slowmo homolog, putative, expressed
PhHAL.1G365900	48.6394	0.201569	0.0410016	4.91613	8.82714e-07	4.13388e-06	#N/A	expressed protein
PhHAL.1G366000	8.71906	0.694423	0.205024	3.38703	0.000706543	0.00187439	#N/A	#N/A
PhHAL.1G366400	103.397	-1.98198	0.0743654	-26.6518	1.70402e-156	1.59803e-152	fimbrin-like protein 2	fimbrin-like protein 2, putative, expressed
PhHAL.1G366600	31.6099	-0.187634	0.0726007	-2.58446	0.00975314	0.0197976	BCL-2-associated athanogene 5	IQ calmodulin-binding and BAG domain containing protein, putative, expressed
PhHAL.1G367300	5.6989	0.588036	0.221994	2.64888	0.00807581	0.0167315	Eukaryotic aspartyl protease family protein	aspartic proteinase nepenthesin-2 precursor, putative, expressed
PhHAL.1G367600	32.3379	-0.27172	0.0581109	-4.67588	2.92696e-06	1.24902e-05	Eukaryotic aspartyl protease family protein	aspartic proteinase nepenthesin-1 precursor, putative, expressed
PhHAL.1G367900	163.615	0.130673	0.0355106	3.67982	0.000233397	0.000691891	Transducin/WD40 repeat-like superfamily protein	WD-40 repeat family protein, putative, expressed
PhHAL.1G368000	38.1311	-0.441534	0.0578227	-7.63599	2.24091e-14	2.91676e-13	LORELEI-LIKE-GPI-ANCHORED PROTEIN 1	GPI-anchored protein, putative, expressed
PhHAL.1G368100	2.34112	0.412788	0.138818	2.9736	0.00294326	0.00675772	LORELEI-LIKE-GPI-ANCHORED PROTEIN 1	GPI-anchored protein, putative, expressed
PhHAL.1G368600	125.316	0.167448	0.0449394	3.72609	0.00019447	0.000587072	Calcium-dependent ARF-type GTPase activating protein family	ZAC, putative, expressed
PhHAL.1G368900	55.7738	0.155686	0.0503627	3.0913	0.00199282	0.00476283	varicose-related	WD domain, G-beta repeat domain containing protein, expressed
PhHAL.1G369100	81.547	0.315504	0.0747358	4.22159	2.42583e-05	8.80395e-05	RNA polymerase II, Rpb4, core protein	RNA polymerase Rpb4, putative, expressed
PhHAL.1G369500	58.5549	0.318	0.0975878	3.2586	0.00111964	0.00283974	S-adenosyl-L-methionine-dependent methyltransferases superfamily protein	NOL1/NOP2/sun family protein, putative, expressed
PhHAL.1G369600	2.0739	0.52069	0.174054	2.99154	0.00277576	0.0064045	TTF-type zinc finger protein with HAT dimerisation domain	NB-ARC domain containing protein, expressed
PhHAL.1G369700	32.5777	-0.163899	0.0514319	-3.18672	0.00143895	0.00355165	D6 protein kinase like 2	AGC_PVPK_like_kin82y.7 - ACG kinases include homologs to PKA, PKG and PKC, expressed
PhHAL.1G370700	1.58093	0.540507	0.151759	3.56161	0.000368586	0.00104303	RAB geranylgeranyl transferase beta subunit 1	geranylgeranyl transferase type-2 subunit beta, putative, expressed
PhHAL.1G371200	28.9169	-0.150376	0.0618819	-2.43005	0.0150969	0.0290954	OBF binding protein 4	dof zinc finger domain containing protein, putative, expressed
PhHAL.1G371300	36.1209	-0.150567	0.0621155	-2.42399	0.015351	0.0295457	BSD domain-containing protein	BSD domain-containing protein, putative, expressed
PhHAL.1G372100	8.04266	1.00423	0.0991629	10.127	4.19225e-24	1.37225e-22	ABC-2 type transporter family protein	white-brown complex homolog protein, putative, expressed
PhHAL.1G372500	47.5825	0.0717402	0.0317807	2.25735	0.0239862	0.043488	cullin 3	cullin, putative, expressed
PhHAL.1G372700	303.477	0.26453	0.0650784	4.06478	4.80776e-05	0.000164462	sphingoid base hydroxylase 2	sphingolipid C4-hydroxylase SUR2, putative, expressed
PhHAL.1G372800	30.9586	0.303474	0.0524678	5.78399	7.29478e-09	4.71146e-08	DCD (Development and Cell Death) domain protein	N-rich protein, putative, expressed
PhHAL.1G373200	131.444	-0.274554	0.0687034	-3.99623	6.43603e-05	0.00021487	NOD26-like intrinsic protein 5;1	aquaporin protein, putative, expressed
PhHAL.1G373600	1028.98	-0.247326	0.0648439	-3.81418	0.000136636	0.000425918	Pyridine nucleotide-disulphide oxidoreductase family protein	FAD binding domain containing protein, expressed
PhHAL.1G373700	197.65	-0.161411	0.0393497	-4.10196	4.09661e-05	0.000141921	starch synthase 2	starch synthase, putative, expressed
PhHAL.1G373800	8.398	0.771763	0.169427	4.55515	5.23493e-06	2.1485e-05	Nucleotide-diphospho-sugar transferases superfamily protein	CSLA6 - cellulose synthase-like family A; mannan synthase, expressed
PhHAL.1G374000	14.6924	0.204402	0.0666513	3.06674	0.00216406	0.00512682	S-adenosyl-L-methionine-dependent methyltransferases superfamily protein	methyltransferase domain containing protein, putative, expressed
PhHAL.1G374100	1630.7	0.256297	0.0793748	3.22895	0.00124248	0.00311799	NDH dependent flow 6	expressed protein
PhHAL.1G374300	43.2117	0.590289	0.114558	5.15275	2.56697e-07	1.31315e-06	RING/U-box superfamily protein	RING-H2 finger protein ATL1Q, putative, expressed
PhHAL.1G374500	50.9816	-0.116452	0.0356655	-3.26513	0.00109414	0.00278449	Protein kinase superfamily protein	protein kinase domain containing protein, expressed
PhHAL.1G374600	18.1687	-0.208328	0.088599	-2.35136	0.0187048	0.0349604	Auxin efflux carrier family protein	auxin efflux carrier component, putative, expressed
PhHAL.1G374700	15.5672	0.362469	0.101242	3.58023	0.00034329	0.000980321	NHL domain-containing protein	NHL repeat-containing protein, putative, expressed
PhHAL.1G375000	12.0049	0.327182	0.0782131	4.18322	2.87415e-05	0.000102779	RING/U-box superfamily protein	RING-H2 finger protein, putative, expressed
PhHAL.1G375300	78.7742	0.684094	0.128083	5.34104	9.24135e-08	5.09796e-07	Serine/threonine-protein kinase WNK (With No Lysine)-related	expressed protein
PhHAL.1G375600	57.4541	0.219516	0.0515387	4.25924	2.0512e-05	7.55544e-05	RAC-like 10	ras-related protein, putative, expressed
PhHAL.1G375800	38.1776	0.24289	0.0781662	3.10735	0.00188772	0.00454215	RNA-processing, Lsm domain	expressed protein
PhHAL.1G376000	17.5221	-0.539462	0.0834433	-6.46501	1.01292e-10	8.4738e-10	#N/A	expressed protein
PhHAL.1G376200	19.3886	-0.261233	0.0580831	-4.49758	6.87318e-06	2.75987e-05	Glycosyl hydrolase family 47 protein	glycosyl hydrolase family 47 domain contain protein, expressed
PhHAL.1G376600	4.69135	0.813922	0.135742	5.9961	2.02119e-09	1.41929e-08	Transducin/WD40 repeat-like superfamily protein	WD domain, G-beta repeat domain containing protein, expressed
PhHAL.1G376700	1.83886	0.735971	0.204976	3.59052	0.000330021	0.0009469	matrix metalloproteinase	metalloendoproteinase 1 precursor, putative, expressed
PhHAL.1G376800	23.879	0.769826	0.16972	4.53586	5.73704e-06	2.33414e-05	#N/A	expressed protein
PhHAL.1G377100	17.1229	-0.337289	0.0524661	-6.4287	1.28698e-10	1.06151e-09	P-loop containing nucleoside triphosphate hydrolases superfamily protein	AAA-type ATPase family protein, putative, expressed
PhHAL.1G377500	53.8347	0.18478	0.0530669	3.48203	0.000497632	0.00136836	pyruvate dehydrogenase complex E1 alpha subunit	dehydrogenase E1 component domain containing protein, expressed
PhHAL.1G377600	26.2374	0.257209	0.0940808	2.73392	0.0062586	0.0133576	glucosyl transferase family 8	glycosyl transferase 8 domain containing protein, putative, expressed
PhHAL.1G377800	52.3367	0.289842	0.0601413	4.81935	1.4403e-06	6.46042e-06	DEAD/DEAH box helicase, putative	DSHCT domain containing protein, expressed
PhHAL.1G377900	27.6447	0.2971	0.0498619	5.95846	2.54625e-09	1.76097e-08	dynamin-like 3	dynamin, putative, expressed
PhHAL.1G378000	14.1312	1.32959	0.125205	10.6194	2.42223e-26	9.32882e-25	glycosyl hydrolase 9B8	endoglucanase, putative, expressed
PhHAL.1G378200	3.32232	0.65343	0.173307	3.77037	0.000163005	0.000501119	CHASE domain containing histidine kinase protein	histidine kinase, putative, expressed
PhHAL.1G379000	2.872	0.549401	0.201123	2.73166	0.00630164	0.0134357	#N/A	hypothetical protein
PhHAL.1G379600	19.0138	0.170683	0.0640939	2.66301	0.00774456	0.0161283	RNA helicase family protein	helicase domain-containing protein, putative, expressed
PhHAL.1G379700	64.7646	-0.20788	0.0356535	-5.83055	5.52443e-09	3.63183e-08	Zn-dependent exopeptidases superfamily protein	nicalin, putative, expressed
PhHAL.1G379800	39.082	0.147998	0.051207	2.89019	0.00385012	0.00859778	pyrimidine 1	dihydroorotate dihydrogenase protein, putative, expressed
PhHAL.1G380300	11.0322	0.263714	0.0847111	3.1131	0.00185133	0.00446319	microtubule-associated proteins 70-2	ATMAP70 protein, putative, expressed
PhHAL.1G380700	16.387	0.149334	0.0638601	2.33846	0.0193635	0.0360073	Tetratricopeptide repeat (TPR)-like superfamily protein	pentatricopeptide, putative, expressed
PhHAL.1G381000	1.82799	-0.835244	0.140288	-5.9538	2.61994e-09	1.80793e-08	Peptidase family M48 family protein	peptidase, putative, expressed
PhHAL.1G381300	2.16342	-0.647452	0.140472	-4.60911	4.04394e-06	1.68927e-05	plasmodesmata-located protein 7	cysteine-rich repeat secretory protein precursor, putative, expressed
PhHAL.1G381600	341.369	0.401789	0.0621033	6.4697	9.81987e-11	8.22606e-10	nudix hydrolase homolog 18	hydrolase, NUDIX family, domain containing protein, expressed
PhHAL.1G381700	11.5206	0.574982	0.143577	4.00471	6.20949e-05	0.000208011	#N/A	#N/A
PhHAL.1G381800	8.95559	1.07493	0.215657	4.98445	6.21367e-07	2.98142e-06	#N/A	expressed protein
PhHAL.1G382200	7.49142	0.930465	0.128404	7.24637	4.28096e-13	4.82534e-12	#N/A	retrotransposon protein, putative, unclassified, expressed
PhHAL.1G383000	45.2736	-0.165625	0.0579124	-2.85993	0.00423739	0.00937112	#N/A	expressed protein
PhHAL.1G383200	141.174	-0.142706	0.0400824	-3.56032	0.000370399	0.00104769	ADP-ribosylation factor-like A1A	ADP-ribosylation factor, putative, expressed
PhHAL.1G383300	0.984926	-0.826486	0.207141	-3.98997	6.60828e-05	0.000220229	TIFY domain/Divergent CCT motif family protein	FAM10 family protein, putative, expressed
PhHAL.1G383600	15.2731	-0.208096	0.0760957	-2.73467	0.00624431	0.0133347	3-ketoacyl-CoA synthase 5	3-ketoacyl-CoA synthase, putative, expressed
PhHAL.1G384200	89.1014	-0.151337	0.0386207	-3.91855	8.90851e-05	0.00028888	chloroplast sulfur E	Fe-S metabolism associated domain containing protein, expressed
PhHAL.1G384400	21.2653	0.638733	0.108044	5.91177	3.38447e-09	2.3008e-08	RNA-binding (RRM/RBD/RNP motifs) family protein	RNA recognition motif family protein, expressed
PhHAL.1G384500	431.046	0.250987	0.0610919	4.10835	3.98493e-05	0.000138384	Eukaryotic aspartyl protease family protein	eukaryotic aspartyl protease domain containing protein, expressed
PhHAL.1G385800	1.48462	0.495705	0.152761	3.24498	0.00117461	0.00296633	#N/A	#N/A
PhHAL.1G385900	216.859	-0.365296	0.0703651	-5.19144	2.08675e-07	1.0878e-06	calcium sensing receptor	arsenate reductase, putative, expressed
PhHAL.1G386800	33.3945	0.506108	0.100411	5.04037	4.6463e-07	2.28131e-06	#N/A	expressed protein
PhHAL.1G386900	18.8916	0.769237	0.116715	6.59074	4.37651e-11	3.84117e-10	Ribosomal protein L7Ae/L30e/S12e/Gadd45 family protein	ribosomal protein L7Ae, putative, expressed
PhHAL.1G387200	134.907	0.225607	0.0784269	2.87666	0.00401911	0.00893897	signal peptide peptidase	OsProtIV1 - Putative Protease IV homologue; Domain 2 is a SPH, expressed
PhHAL.1G388100	10.8131	0.574938	0.0881438	6.52272	6.90431e-11	5.90772e-10	#N/A	#N/A
PhHAL.1G388400	21.0746	0.628772	0.121687	5.16714	2.37701e-07	1.22515e-06	Galactose oxidase/kelch repeat superfamily protein	OsFBK10 - F-box domain and kelch repeat containing protein, expressed
PhHAL.1G388900	83.6776	0.168767	0.0651602	2.59003	0.00959684	0.0195374	shikimate kinase 1	shikimate kinase, putative, expressed
PhHAL.1G389000	61.4196	-0.121764	0.0419528	-2.90239	0.00370325	0.00830244	SEC6	SEC6, putative, expressed
PhHAL.1G389200	1.60291	-2.30898	0.235283	-9.81364	9.83525e-23	2.85557e-21	RAB geranylgeranyl transferase beta subunit 2	geranylgeranyl transferase type-2 subunit beta, putative, expressed
PhHAL.1G389400	27.5795	0.450942	0.111119	4.05817	4.94581e-05	0.000168716	Mitochondrial transcription termination factor family protein	mTERF family protein, expressed
PhHAL.1G389500	25.7528	-0.219725	0.0760863	-2.88783	0.00387905	0.0086562	Mitochondrial transcription termination factor family protein	mTERF family protein, expressed
PhHAL.1G389800	14.1005	0.233734	0.0562745	4.15347	3.27474e-05	0.000115758	Mitochondrial transcription termination factor family protein	mTERF family protein, expressed
PhHAL.1G390400	78.5956	0.216199	0.0559572	3.86364	0.000111709	0.000354579	membrane-anchored ubiquitin-fold protein 6 precursor	membrane-anchored ubiquitin-fold protein, putative, expressed
PhHAL.1G390500	2.24079	0.844624	0.164973	5.11978	3.05897e-07	1.54731e-06	structural constituent of ribosome	expressed protein
PhHAL.1G390800	29.7964	0.444002	0.0710185	6.25192	4.05432e-10	3.12419e-09	Protein of unknown function (DUF581)	DUF581 domain containing protein, expressed
PhHAL.1G391200	15.1993	1.04999	0.114003	9.21018	3.25566e-20	7.72952e-19	Sec14p-like phosphatidylinositol transfer family protein	CRAL/TRIO domain containing protein, expressed
PhHAL.1G391400	4.18421	-0.400619	0.106169	-3.77341	0.000161034	0.000495304	#N/A	expressed protein
PhHAL.1G391500	1.21348	-0.49566	0.15927	-3.11208	0.00185775	0.00447635	Polymerase/histidinol phosphatase-like	trpH, putative, expressed
PhHAL.1G392000	1.96909	0.868521	0.170893	5.08226	3.72964e-07	1.85749e-06	#N/A	#N/A
PhHAL.1G392300	19.3752	0.668443	0.126928	5.26633	1.39181e-07	7.47558e-07	Lipase/lipooxygenase, PLAT/LH2 family protein	wound/stress protein, putative, expressed
PhHAL.1G392800	0.962742	-2.10673	0.269335	-7.82196	5.2007e-15	7.23087e-14	VQ motif-containing protein	VQ domain containing protein, putative, expressed
PhHAL.1G393100	17.1382	0.173491	0.0538443	3.22209	0.0012726	0.00318125	TLD-domain containing nucleolar protein	TLD family protein, putative, expressed
PhHAL.1G393200	33.4061	-0.363823	0.0396786	-9.16924	4.7637e-20	1.11546e-18	Ribonuclease II/R family protein	ribonuclease protein, putative, expressed
PhHAL.1G393300	163.064	0.23747	0.0816859	2.90711	0.00364791	0.00818722	Ribosomal L29 family protein	ribosomal protein L29, putative, expressed
PhHAL.1G393700	247.306	0.18722	0.0324221	5.77444	7.72081e-09	4.9627e-08	APR-like 4	OsAPRL3 adenosine 5\'-phosphosulfate reductase-like OsAPRL3, expressed
PhHAL.1G393800	4.15202	0.268167	0.109471	2.44967	0.0142989	0.0277084	S-adenosyl-L-methionine-dependent methyltransferases superfamily protein	dehydration response related protein, putative, expressed
PhHAL.1G394200	3.95522	-0.446618	0.131956	-3.38461	0.000712798	0.00188964	UDP-glucosyl transferase 85A3	cytokinin-O-glucosyltransferase 2, putative, expressed
PhHAL.1G394400	2.64517	0.640634	0.137331	4.66488	3.08797e-06	1.31096e-05	UDP-glucosyl transferase 85A2	cytokinin-O-glucosyltransferase 2, putative, expressed
PhHAL.1G395300	129.876	0.242801	0.0311678	7.79014	6.69342e-15	9.21746e-14	RNA-binding (RRM/RBD/RNP motifs) family protein	RNA recognition motif containing protein, putative, expressed
PhHAL.1G395400	777.239	-0.355989	0.105367	-3.37857	0.000728648	0.00192703	HSP20-like chaperones superfamily protein	heat shock 22 kDa protein, mitochondrial precursor, putative, expressed
PhHAL.1G395500	5.03936	0.771426	0.105065	7.34239	2.09808e-13	2.46409e-12	Mitochondrial transcription termination factor family protein	mTERF family protein, expressed
PhHAL.1G395600	43.2704	-0.123045	0.0434543	-2.8316	0.00463154	0.0101542	LMBR1-like membrane protein	LMBR1 integral membrane protein, putative, expressed
PhHAL.1G396800	1.47813	1.45173	0.256246	5.66538	1.46699e-08	9.03309e-08	basic helix-loop-helix (bHLH) DNA-binding superfamily protein	helix-loop-helix DNA-binding protein, putative, expressed
PhHAL.1G397000	15.4389	0.138005	0.0577801	2.38845	0.0169198	0.0320813	Pentatricopeptide repeat (PPR) superfamily protein	PPR repeat domain containing protein, putative, expressed
PhHAL.1G397100	13.6476	0.179843	0.0764706	2.35179	0.0186833	0.0349306	RNI-like superfamily protein	coronatine-insensitive protein 1, putative, expressed
PhHAL.1G397300	8.60644	0.260088	0.105515	2.46494	0.0137037	0.0267124	CYCLIN D4;1	cyclin, putative, expressed
PhHAL.1G397600	1064.32	-0.168895	0.0492708	-3.42789	0.000608292	0.00163995	#N/A	expressed protein
PhHAL.1G397700	323.378	-0.146605	0.0388792	-3.77078	0.000162737	0.000500376	Chaperone DnaJ-domain superfamily protein	heat shock protein DnaJ, putative, expressed
PhHAL.1G397900	0.988222	-0.692446	0.176319	-3.92725	8.59237e-05	0.000279498	#N/A	expressed protein
PhHAL.1G398300	109.82	0.1174	0.0477439	2.45895	0.0139346	0.0270949	Adenine nucleotide alpha hydrolases-like superfamily protein	BTB1 - Bric-a-Brac,Tramtrack, Broad Complex BTB domain, expressed
PhHAL.1G398400	216.011	-0.0652822	0.0291909	-2.23638	0.0253266	0.0456055	K-box region and MADS-box transcription factor family protein	OsMADS22 - MADS-box family gene with MIKCc type-box, expressed
PhHAL.1G398500	10.3526	0.613403	0.087491	7.01104	2.36545e-12	2.41778e-11	peptidyl-prolyl cis-trans isomerase / cyclophilin-40 (CYP40) / rotamase	peptidyl-prolyl cis-trans isomerase CYP40, putative, expressed
PhHAL.1G398600	2.02927	0.794501	0.159139	4.99249	5.96062e-07	2.86954e-06	ARM repeat superfamily protein	armadillo/beta-catenin repeat family protein, putative, expressed
PhHAL.1G398700	8.55923	0.328073	0.0897345	3.65604	0.000256145	0.000752673	Protein of unknown function (DUF1645)	DUF1645 domain containing protein, putative, expressed
PhHAL.1G399000	1.9986	1.05712	0.17619	5.99991	1.97422e-09	1.38735e-08	#N/A	#N/A
PhHAL.1G399200	179.003	-0.15184	0.0360288	-4.2144	2.50441e-05	9.06633e-05	methionine aminopeptidase 1D	peptidase, M24 family protein, putative, expressed
PhHAL.1G399300	55.7913	0.246251	0.0562721	4.37607	1.20839e-05	4.64532e-05	phenylalanyl-tRNA synthetase, putative / phenylalanine--tRNA ligase, putative	phenylalanyl-tRNA synthetase, putative, expressed
PhHAL.1G399400	10.5369	0.367152	0.0897527	4.09071	4.30059e-05	0.000148357	repressor of lrx1	ATP-binding domain-containing protein, putative, expressed
PhHAL.1G399500	3.57019	1.19287	0.146731	8.12965	4.30518e-16	6.80843e-15	#N/A	#N/A
PhHAL.1G399600	92.4512	0.139287	0.0477833	2.91497	0.00355719	0.00800849	inhibitor/interactor with cyclin-dependent kinase	cyclin-dependent kinase inhibitor, putative, expressed
PhHAL.1G399700	1.68802	0.769531	0.242184	3.17746	0.00148569	0.00365499	#N/A	expressed protein
PhHAL.1G400000	4.47815	1.23918	0.1807	6.85766	6.99963e-12	6.76536e-11	PLAC8 family protein	uncharacterized Cys-rich domain containing protein, putative, expressed
PhHAL.1G400200	18.4119	-0.253475	0.0725149	-3.49548	0.000473203	0.00130848	fucosyltransferase 1	xyloglucan fucosyltransferase, putative, expressed
PhHAL.1G400400	8.85977	0.396151	0.104024	3.80827	0.000139944	0.00043529	fucosyltransferase 1	xyloglucan fucosyltransferase, putative, expressed
PhHAL.1G401300	417.661	-0.368832	0.0839926	-4.39124	1.12704e-05	4.35222e-05	nitrite reductase 1	ferredoxin--nitrite reductase, putative, expressed
PhHAL.1G401600	91.373	-0.599187	0.134284	-4.4621	8.11615e-06	3.21221e-05	ABRE binding factor 4	bZIP transcription factor, putative, expressed
PhHAL.1G401800	44.0874	-0.0990666	0.036899	-2.6848	0.00725722	0.0152238	THO complex, subunit 5	cold-induced protein, putative, expressed
PhHAL.1G401900	1.977	-0.732042	0.167916	-4.35956	1.30322e-05	4.97316e-05	alpha/beta-Hydrolases superfamily protein	lipase, putative, expressed
PhHAL.1G402200	523.992	-0.485114	0.0584331	-8.30204	1.02336e-16	1.74651e-15	phosphate transporter 3;1	phosphate carrier protein, mitochondrial precursor, putative, expressed
PhHAL.1G402400	29.1998	0.311357	0.0611175	5.0944	3.49851e-07	1.75028e-06	YbaK/aminoacyl-tRNA synthetase-associated domain	ybaK/prolyl-tRNA synthetase family protein, putative, expressed
PhHAL.1G403000	23.4071	-0.298682	0.0656944	-4.54654	5.45344e-06	2.22843e-05	emp24/gp25L/p24 family/GOLD family protein	emp24/gp25L/p24 family protein, putative, expressed
PhHAL.1G403200	2606.74	-0.199375	0.0425618	-4.68437	2.80824e-06	1.2009e-05	pyrophosphorylase 6	soluble inorganic pyrophosphatase, putative, expressed
PhHAL.1G403500	7.34584	-0.398931	0.0717788	-5.55778	2.73225e-08	1.62325e-07	#N/A	expressed protein
PhHAL.1G403600	91.8596	-0.169439	0.0358437	-4.72716	2.27682e-06	9.87148e-06	PHD finger family protein	PHD-finger domain containing protein, putative, expressed
PhHAL.1G405000	5.92021	0.412417	0.0940349	4.38579	1.15564e-05	4.45352e-05	CPR5 protein, putative	HYS1, putative, expressed
PhHAL.1G405200	44.0234	0.264798	0.0521332	5.07926	3.78909e-07	1.8851e-06	Protein of unknown function (DUF1644)	expressed protein
PhHAL.1G405400	4.96142	1.18801	0.253647	4.68372	2.81714e-06	1.20443e-05	nitrate reductase 1	nitrate reductase, putative, expressed
PhHAL.1G405600	276.819	-0.13925	0.0357571	-3.89433	9.84707e-05	0.000316199	Transducin/WD40 repeat-like superfamily protein	COP1, putative, expressed
PhHAL.1G405800	6.69865	-0.429727	0.190086	-2.2607	0.0237779	0.0431564	Phosphotyrosine protein phosphatases superfamily protein	tyrosine phosphatase family protein, putative, expressed
PhHAL.1G406100	141.12	-0.230727	0.0971315	-2.37541	0.0175296	0.0330671	ethylene-forming enzyme	1-aminocyclopropane-1-carboxylate oxidase protein, putative, expressed
PhHAL.1G407600	4.51534	0.571845	0.215084	2.6587	0.00784417	0.0163146	Adenine nucleotide alpha hydrolases-like superfamily protein	universal stress protein domain containing protein, putative, expressed
PhHAL.1G407700	204.585	-0.0942785	0.0377168	-2.49964	0.012432	0.0245292	D-cysteine desulfhydrase	1-aminocyclopropane-1-carboxylate deaminase, putative, expressed
PhHAL.1G407800	30.619	-0.450587	0.0573344	-7.85894	3.874e-15	5.45911e-14	cyclic nucleotide-binding transporter 1	cyclic nucleotide-gated ion channel, putative, expressed
PhHAL.1G408000	45.6868	-0.381916	0.123713	-3.08712	0.00202107	0.00481913	Protein of unknown function (DUF3464)	expressed protein
PhHAL.1G408400	5.14485	-1.14098	0.154836	-7.36897	1.71953e-13	2.03736e-12	WCRKC thioredoxin 1	thioredoxin, putative, expressed
PhHAL.1G408500	0.910473	0.624521	0.270075	2.3124	0.0207557	0.0382627	#N/A	expressed protein
PhHAL.1G408900	3.34057	0.877524	0.112348	7.81076	5.68431e-15	7.86246e-14	DNA-3-methyladenine glycosylase (MAG)	DNA-3-methyladenine glycosylase, putative, expressed
PhHAL.1G409300	8.3166	-0.397061	0.095958	-4.13786	3.50556e-05	0.000123151	P-loop containing nucleoside triphosphate hydrolases superfamily protein	kinesin motor domain containing protein, putative, expressed
PhHAL.1G410000	59.1151	0.158281	0.0338713	4.67302	2.96799e-06	1.26517e-05	TRF-like 6	MYB family transcription factor, putative, expressed
PhHAL.1G410100	22.212	0.210628	0.0461683	4.56218	5.06246e-06	2.08181e-05	replication protein A 1A	RPA1A - Putative single-stranded DNA binding complex subunit 1, expressed
PhHAL.1G410600	67.0501	-0.228662	0.0368323	-6.2082	5.35954e-10	4.04847e-09	myosin, putative	XI-I, putative, expressed
PhHAL.1G410700	2.73378	0.256548	0.110132	2.32945	0.0198353	0.0367546	Cytokine-induced anti-apoptosis inhibitor 1, Fe-S biogenesis	GA18008-PA, putative, expressed
PhHAL.1G410900	140.765	-0.131668	0.0537038	-2.45174	0.0142167	0.027572	tRNA synthetase class I (I, L, M and V) family protein	tRNA synthetase class I, putative, expressed
PhHAL.1G411000	34.7787	0.381596	0.0460874	8.27984	1.2334e-16	2.08225e-15	FRIGIDA interacting protein 1	expressed protein
PhHAL.1G411100	190.247	0.169776	0.0539176	3.14881	0.00163935	0.00399529	P-loop containing nucleoside triphosphate hydrolases superfamily protein	adenylate kinase, putative, expressed
PhHAL.1G411200	66.5232	-0.241234	0.0486899	-4.9545	7.25152e-07	3.44502e-06	Chalcone-flavanone isomerase family protein	expressed protein
PhHAL.1G412300	29.4965	0.324618	0.0515443	6.29783	3.01834e-10	2.35883e-09	Mono-/di-acylglycerol lipase, N-terminal;Lipase, class 3	lipase class 3 family protein, putative, expressed
PhHAL.1G412400	7.25817	-0.453653	0.0660815	-6.86506	6.64628e-12	6.44892e-11	DEAD/DEAH box RNA helicase family protein	DEAD-box ATP-dependent RNA helicase, putative, expressed
PhHAL.1G412500	11.3076	0.292763	0.0870117	3.36464	0.000766433	0.00201871	Pectin lyase-like superfamily protein	polygalacturonase, putative, expressed
PhHAL.1G412600	1.50447	1.20484	0.292379	4.12083	3.77513e-05	0.000131684	Integrase-type DNA-binding superfamily protein	ethylene-responsive transcription factor, putative, expressed
PhHAL.1G412800	8.8643	-0.201592	0.0658665	-3.06061	0.00220888	0.00521654	Alkaline-phosphatase-like family protein	expressed protein
PhHAL.1G412900	77.1764	0.141257	0.0327605	4.31181	1.61923e-05	6.08489e-05	#N/A	expressed protein
PhHAL.1G413100	3.32794	-0.442399	0.106997	-4.13468	3.55456e-05	0.000124779	#N/A	expressed protein
PhHAL.1G413300	20.3065	0.284636	0.0786334	3.61979	0.000294846	0.00085447	ARM repeat superfamily protein	expressed protein
PhHAL.1G413400	0.998447	3.02661	0.350514	8.63477	5.88444e-18	1.14253e-16	#N/A	#N/A
PhHAL.1G413700	50.7789	-0.0850004	0.0333743	-2.54688	0.010869	0.0217961	VIRE2 interacting protein 2	CCR4-NOT transcription factor, putative, expressed
PhHAL.1G414800	40.864	0.222478	0.0956654	2.32559	0.0200405	0.0370973	lysine-ketoglutarate reductase/saccharopine dehydrogenase bifunctional enzyme	saccharopine dehydrogenase, putative, expressed
PhHAL.1G414900	115.177	0.425796	0.0391765	10.8687	1.62567e-27	6.88284e-26	regulatory particle triple-A 1A	26S protease regulatory subunit 7, putative, expressed
PhHAL.1G415200	180.005	0.254045	0.0693925	3.66098	0.000251249	0.000740134	Ribosomal protein L35Ae family protein	60S ribosomal protein L35a-3, putative, expressed
PhHAL.1G415300	75.8222	0.413558	0.0339379	12.1857	3.70378e-34	2.481e-32	Cyclophilin-like peptidyl-prolyl cis-trans isomerase family protein	peptidyl-prolyl cis-trans isomerase, putative, expressed
PhHAL.1G415400	8.31994	0.300793	0.0734335	4.09613	4.2011e-05	0.000145326	Transducin/WD40 repeat-like superfamily protein	nucleotide binding protein, putative, expressed
PhHAL.1G415500	29.7177	-0.123695	0.0424802	-2.91182	0.00359331	0.00808106	Quinoprotein amine dehydrogenase, beta chain-like; RIC1-like guanyl-nucleotide exchange factor	WD40-like, putative, expressed
PhHAL.1G415600	311.966	-0.0894856	0.0387357	-2.31016	0.0208795	0.0384617	Protein kinase superfamily protein with octicosapeptide/Phox/Bem1p domain	protein kinase domain containing protein, expressed
PhHAL.1G416200	24.9212	-0.500003	0.0599116	-8.34567	7.08091e-17	1.22745e-15	alpha/beta-Hydrolases superfamily protein	serine esterase family protein, putative, expressed
PhHAL.1G416300	11.4657	-0.259509	0.11471	-2.2623	0.0236786	0.0430178	Protein kinase protein with adenine nucleotide alpha hydrolases-like domain	serine threonine kinase, putative, expressed
PhHAL.1G416700	61.2184	0.0931168	0.0288986	3.22219	0.00127215	0.00318096	RING/U-box superfamily protein	zinc finger family protein, putative, expressed
PhHAL.1G416800	2.84349	1.97785	0.212697	9.29887	1.4194e-20	3.45743e-19	glutamate receptor 2.7	glutamate receptor, putative, expressed
PhHAL.1G416900	122.37	0.459383	0.0560377	8.19776	2.44906e-16	3.95988e-15	glutamate receptor 2.7	glutamate receptor, putative, expressed
PhHAL.1G417000	7.9495	-0.765988	0.0766332	-9.99551	1.59466e-23	4.97661e-22	#N/A	#N/A
PhHAL.1G417100	69.0692	-0.381243	0.0488716	-7.80092	6.14597e-15	8.47601e-14	diacylglycerol kinase 7	diacylglycerol kinase, putative, expressed
PhHAL.1G417300	13.7464	0.331377	0.101893	3.25219	0.00114519	0.0028979	Nuclear transport factor 2 (NTF2) family protein	expressed protein
PhHAL.1G417400	2.86056	-0.710959	0.117246	-6.06382	1.32924e-09	9.55953e-09	Double Clp-N motif-containing P-loop nucleoside triphosphate hydrolases superfamily protein	expressed protein
PhHAL.1G417800	24.1803	0.36892	0.0514461	7.171	7.44511e-13	8.14237e-12	cyclic nucleotide-gated channel 17	cyclic nucleotide-gated ion channel 14, putative, expressed
PhHAL.1G418700	3.45704	-0.939522	0.147888	-6.35294	2.11237e-10	1.6917e-09	Protein kinase superfamily protein	STE_PAK_Ste20_STLK.2 - STE kinases include homologs to sterile 7, sterile 11 and sterile 20 from yeast, expressed
PhHAL.1G418800	12.5643	-0.168644	0.0617565	-2.73078	0.0063184	0.0134668	homolog of yeast autophagy 18 (ATG18) B	atATG18b, putative, expressed
PhHAL.1G418900	413.754	-0.166175	0.0337385	-4.92538	8.41958e-07	3.95982e-06	translocon at the inner envelope membrane of chloroplasts 55-II	pheophorbide a oxygenase, chloroplast precursor, putative, expressed
PhHAL.1G419000	366.427	0.0602033	0.0261724	2.30026	0.0214337	0.039378	Serinc-domain containing serine and sphingolipid biosynthesis protein	TMS membrane protein/tumour differentially expressed protein, putative, expressed
PhHAL.1G419100	19.9945	-0.253146	0.0485522	-5.2139	1.84915e-07	9.75605e-07	zinc finger (CCCH-type) family protein / D111/G-patch domain-containing protein	zinc finger CCCH-type with G patch domain-containing protein, putative, expressed
PhHAL.1G419700	129.536	-0.136747	0.033195	-4.11952	3.79667e-05	0.000132386	#N/A	snf1-related kinase interactor 2, putative, expressed
PhHAL.1G419800	5.01806	-0.283649	0.0897509	-3.1604	0.00157553	0.00385626	#N/A	expressed protein
PhHAL.1G420000	12.5694	0.405047	0.064889	6.24215	4.3159e-10	3.31487e-09	Family of unknown function (DUF566)	expressed protein
PhHAL.1G420100	494.424	0.387907	0.0453205	8.55919	1.13659e-17	2.12967e-16	Translation initiation factor 3 protein	translation initiation factor IF-3, putative, expressed
PhHAL.1G420500	66.0206	-0.459155	0.162286	-2.8293	0.00466497	0.0102215	Nucleotide-diphospho-sugar transferases superfamily protein	expressed protein
PhHAL.1G420700	4.2919	-0.595076	0.137493	-4.32803	1.50451e-05	5.69383e-05	#N/A	#N/A
PhHAL.1G420900	21.2158	-0.132077	0.0566683	-2.3307	0.0197692	0.036643	actin binding	retrotransposon protein, putative, unclassified, expressed
PhHAL.1G421700	8.00358	-0.418326	0.0856705	-4.88296	1.04506e-06	4.841e-06	LJRHL1-like 3	BHLH transcription factor, putative, expressed
PhHAL.1G421800	1.86501	1.01384	0.151915	6.67375	2.49343e-11	2.26583e-10	#N/A	#N/A
PhHAL.1G421900	6.07587	-0.183363	0.0741862	-2.47165	0.013449	0.0262869	RNA helicase 1	DEAD-box ATP-dependent RNA helicase, putative, expressed
PhHAL.1G422200	1.26248	0.693959	0.175147	3.96215	7.42765e-05	0.000245097	C-terminal domain phosphatase-like 4	NLI interacting factor-like phosphatase, putative, expressed
PhHAL.1G422400	18.3773	-0.695844	0.0859722	-8.09383	5.78159e-16	9.0066e-15	GHMP kinase family protein	GHMP kinases ATP-binding protein, putative, expressed
PhHAL.1G422600	202.001	-0.312936	0.0634942	-4.92858	8.28277e-07	3.89841e-06	Polynucleotidyl transferase, ribonuclease H-like superfamily protein	CAF1 family ribonuclease containing protein, putative, expressed
PhHAL.1G422700	5.00281	0.516081	0.0863784	5.97466	2.30574e-09	1.60708e-08	Tetratricopeptide repeat (TPR)-like superfamily protein	pentatricopeptide, putative, expressed
PhHAL.1G422800	28.9283	-0.394889	0.0584798	-6.75257	1.45252e-11	1.36081e-10	response regulator 12	two-component response regulator, putative, expressed
PhHAL.1G422900	42.2446	-0.278447	0.0680568	-4.0914	4.28782e-05	0.000147971	alpha/beta-Hydrolases superfamily protein	OsPOP6 - Putative Prolyl Oligopeptidase homologue, expressed
PhHAL.1G423100	3.58934	0.628418	0.123624	5.0833	3.70925e-07	1.84783e-06	#N/A	expressed protein
PhHAL.1G423300	229.52	0.17974	0.0657926	2.73192	0.00629667	0.0134266	Ribosomal protein L39 family protein	60S ribosomal protein L39, putative, expressed
PhHAL.1G423600	380.247	0.270673	0.063252	4.27928	1.87502e-05	6.96255e-05	aspartate aminotransferase 5	aminotransferase, classes I and II, domain containing protein, expressed
PhHAL.1G423800	49.5363	0.238653	0.0582799	4.09494	4.22277e-05	0.000145995	Endomembrane protein 70 protein family	transmembrane 9 superfamily member, putative, expressed
PhHAL.1G424000	71.9046	0.155119	0.0597672	2.59539	0.00944834	0.019256	RING/U-box superfamily protein	zinc finger, C3HC4 type domain containing protein, expressed
PhHAL.1G425000	32.9346	0.315277	0.0795361	3.96394	7.37213e-05	0.000243479	#N/A	expressed protein
PhHAL.1G425100	12.4495	0.479012	0.09541	5.02056	5.15199e-07	2.51381e-06	serine-rich protein-related	expressed protein
PhHAL.1G425300	167.924	-0.182832	0.0596431	-3.06543	0.00217356	0.00514414	plastid transcriptionally active 17	COBW domain containing protein, putative, expressed
PhHAL.1G425400	232.528	0.0796118	0.0279515	2.84821	0.00439653	0.00968083	Proteasome maturation factor UMP1	proteasome maturation factor UMP1 family protein, expressed
PhHAL.1G425700	56.0117	-0.191492	0.0797185	-2.4021	0.016301	0.0311125	Calcium-binding EF-hand family protein	EF hand family protein, putative, expressed
PhHAL.1G425900	98.1842	0.170074	0.043982	3.8669	0.000110226	0.00035028	monogalactosyldiacylglycerol synthase 2	monogalactosyldiacylglycerol synthase, putative, expressed
PhHAL.1G426100	1.27038	0.610571	0.192331	3.17459	0.00150048	0.00368846	#N/A	#N/A
PhHAL.1G426400	11.7504	-0.700793	0.110743	-6.32811	2.48184e-10	1.96328e-09	ENTH/ANTH/VHS superfamily protein	ANTH, putative, expressed
PhHAL.1G427000	82.5072	0.142788	0.0634606	2.25002	0.0244477	0.0442308	Ribosomal protein S30 family protein	expressed protein
PhHAL.1G427100	57.3949	0.187179	0.0583307	3.20893	0.00133228	0.00331189	S-adenosyl-L-methionine-dependent methyltransferases superfamily protein	methyltransferase, putative, expressed
PhHAL.1G427200	38.2086	0.258687	0.065463	3.95165	7.76139e-05	0.000255122	#N/A	expressed protein
PhHAL.1G427900	16.0298	0.489183	0.0903065	5.41692	6.06336e-08	3.42956e-07	proliferating cell nuclear antigen 2	PCNA - Putative DNA replicative polymerase clamp, expressed
PhHAL.1G428000	8.94745	0.578707	0.0823512	7.02731	2.10559e-12	2.16754e-11	Tetratricopeptide repeat (TPR)-like superfamily protein	PPR repeat domain containing protein, putative, expressed
PhHAL.1G428700	9.55635	-0.352596	0.104951	-3.35961	0.00078052	0.00205178	oxidoreductase, zinc-binding dehydrogenase family protein	dehydrogenase, putative, expressed
PhHAL.1G428900	95.0407	0.253203	0.0494031	5.12524	2.97162e-07	1.50474e-06	oxidoreductase, zinc-binding dehydrogenase family protein	dehydrogenase, putative, expressed
PhHAL.1G429000	29.4918	0.23659	0.04742	4.98923	6.06196e-07	2.91384e-06	#N/A	expressed protein
PhHAL.1G429100	293.499	-0.0982059	0.0437154	-2.24648	0.0246731	0.0445914	Protein kinase superfamily protein	ELMO/CED-12 family protein, putative, expressed
PhHAL.1G429200	56.5844	0.169959	0.0413214	4.1131	3.90375e-05	0.000135817	decapping 2	hydrolase, NUDIX family, domain containing protein, expressed
PhHAL.1G429300	108.018	0.212453	0.0427859	4.96549	6.85279e-07	3.26968e-06	Acyl-CoA N-acyltransferases (NAT) superfamily protein	acetyltransferase, GNAT family, putative, expressed
PhHAL.1G429400	144.816	0.310418	0.0810827	3.82841	0.000128974	0.000404521	GATA transcription factor 9	GATA zinc finger domain containing protein, expressed
PhHAL.1G429700	128.781	-0.2247	0.0557403	-4.03119	5.54947e-05	0.000187644	Zinc finger (C3HC4-type RING finger) family protein	zinc finger family protein, putative, expressed
PhHAL.1G429900	15.2337	-0.323089	0.0666577	-4.84698	1.25353e-06	5.71217e-06	phosphoenolpyruvate carboxylase kinase 1	calcium-dependent protein kinase isoform AK1, putative, expressed
PhHAL.1G430000	1.89452	0.569841	0.165753	3.43788	0.00058628	0.00158608	UDP-Glycosyltransferase superfamily protein	glycogen synthase 1, putative, expressed
PhHAL.1G430200	6.007	-0.307055	0.119325	-2.57327	0.0100743	0.0203592	Peptidase S24/S26A/S26B/S26C family protein	serine-type peptidase, putative, expressed
PhHAL.1G430300	26.5926	-0.412302	0.116059	-3.55253	0.000381553	0.0010768	Rho termination factor	rho termination factor, N-terminal domain containing protein, expressed
PhHAL.1G430500	30.3543	0.404972	0.0564668	7.17185	7.39913e-13	8.10619e-12	Transcription factor jumonji (jmj) family protein / zinc finger (C5HC2 type) family protein	transcription factor jumonji, putative, expressed
PhHAL.1G431200	62.5878	-0.304476	0.0585804	-5.19758	2.019e-07	1.05591e-06	Ankyrin repeat family protein	ankyrin repeat domain containing protein, expressed
PhHAL.1G431300	16.579	-0.149907	0.0631276	-2.37467	0.0175646	0.033113	Transducin/WD40 repeat-like superfamily protein	expressed protein
PhHAL.1G431400	7.32978	-0.408484	0.11381	-3.58917	0.000331728	0.000951067	phosphate 1	phosphate transporter 1, putative, expressed
PhHAL.1G431700	10.2017	0.634197	0.0882751	7.18433	6.75386e-13	7.42093e-12	Octicosapeptide/Phox/Bem1p family protein	PB1 domain containing protein, expressed
PhHAL.1G432000	36.3981	0.220026	0.0602159	3.65395	0.00025824	0.00075775	Trimeric LpxA-like enzyme	translation initiation factor eIF-2B subunit epsilon, putative, expressed
PhHAL.1G432200	1.70223	-1.9432	0.146711	-13.2451	4.81883e-40	4.45231e-38	phloem protein 2-B10	OsFBX69 - F-box domain containing protein, expressed
PhHAL.1G432400	1.73594	-1.0561	0.145106	-7.27812	3.38515e-13	3.88092e-12	phloem protein 2-B1	OsFBX66 - F-box domain containing protein, expressed
PhHAL.1G432500	10.1699	-1.35645	0.126215	-10.7472	6.10963e-27	2.46435e-25	phloem protein 2-B10	OsFBX70 - F-box domain containing protein, expressed
PhHAL.1G432600	127.334	0.214333	0.0544807	3.9341	8.35088e-05	0.000272351	phloem protein 2-B1	OsFBX70 - F-box domain containing protein, expressed
PhHAL.1G432700	1.84769	-1.46102	0.190111	-7.68509	1.52887e-14	2.01656e-13	F-box family protein	F-box/LRR-repeat protein 3, putative, expressed
PhHAL.1G432900	1.8347	1.13291	0.158608	7.14287	9.14003e-13	9.88071e-12	#N/A	#N/A
PhHAL.1G433100	1.64227	0.394378	0.152442	2.58706	0.00967975	0.019672	#N/A	#N/A
PhHAL.1G433200	18.6911	-1.1203	0.0992824	-11.284	1.57492e-29	7.5548e-28	#N/A	#N/A
PhHAL.1G433500	1.79174	0.426046	0.181849	2.34286	0.0191368	0.0356682	3-ketoacyl-CoA synthase 12	3-ketoacyl-CoA synthase, putative, expressed
PhHAL.1G433700	77.0106	0.110721	0.031209	3.54774	0.000388553	0.00109507	LEUNIG_homolog	transcriptional corepressor LEUNIG, putative, expressed
PhHAL.1G433800	288.132	-0.19102	0.0678616	-2.81484	0.00488015	0.0106519	PPPDE putative thiol peptidase family protein	thioredoxin family protein, putative, expressed
PhHAL.1G434000	15.1061	-0.396162	0.0774898	-5.11243	3.18033e-07	1.60264e-06	phospholipid sterol acyl transferase 1	lecithine cholesterol acyltransferase, putative, expressed
PhHAL.1G434700	118.316	0.209698	0.0818391	2.56232	0.0103977	0.0209495	Ribosomal protein L14p/L23e family protein	ribosomal protein, putative, expressed
PhHAL.1G434800	77.2119	0.555188	0.0529277	10.4896	9.64843e-26	3.5906e-24	Glutathione S-transferase family protein	uncharacterized protein yqjG, putative, expressed
PhHAL.1G435300	618.361	0.187551	0.0316182	5.93173	2.99768e-09	2.04751e-08	homolog of Synechocystis YCF37	YCF37, putative, expressed
PhHAL.1G435500	231.663	0.0860368	0.0287885	2.98859	0.00280272	0.00646263	GroES-like zinc-binding dehydrogenase family protein	dehydrogenase, putative, expressed
PhHAL.1G435600	76.1834	-0.217038	0.0515215	-4.21257	2.52478e-05	9.13303e-05	diphthamide synthesis DPH2 family protein	diphthamide biosynthesis protein, putative, expressed
PhHAL.1G435700	49.3542	-0.251613	0.0825013	-3.04981	0.00228987	0.0053861	Peptidase S41 family protein	OsCttP2 - Putative C-terminal processing peptidase homologue, expressed
PhHAL.1G435800	19.6676	0.257008	0.0939016	2.73699	0.0062004	0.0132469	Nucleic acid-binding, OB-fold-like protein	3-5 exoribonuclease CSL4, putative, expressed
PhHAL.1G436400	4.7008	-0.67697	0.0899292	-7.5278	5.16017e-14	6.46089e-13	#N/A	#N/A
PhHAL.1G436900	3.56971	-0.303191	0.103918	-2.9176	0.00352738	0.00794804	Protein of unknown function (DUF3741)	expressed protein
PhHAL.1G437000	23.3977	0.219956	0.0678653	3.24107	0.00119081	0.00300159	tubulin folding cofactor A (KIESEL)	tubulin-specific chaperone A, putative, expressed
PhHAL.1G437100	2014.14	-0.161968	0.0416932	-3.88477	0.000102429	0.000327674	Protein kinase superfamily protein	ELMO/CED-12 family protein, putative, expressed
PhHAL.1G437200	34.3044	0.143237	0.0402143	3.56184	0.000368264	0.00104259	#N/A	expressed protein
PhHAL.1G437300	82.4801	-0.148377	0.0351864	-4.21687	2.47718e-05	8.97991e-05	NAD(P)-binding Rossmann-fold superfamily protein	NADH dehydrogenase 1 alpha subcomplex subunit 9,mitochondrial precursor, putative, expressed
PhHAL.1G437400	97.0075	-0.111386	0.0493565	-2.25677	0.0240227	0.0435454	myosin XI B	Myosin head domain containing protein, expressed
PhHAL.1G437600	2.30706	2.19676	0.189926	11.5664	6.09834e-31	3.24024e-29	#N/A	#N/A
PhHAL.1G437700	0.996119	0.94839	0.205636	4.61199	3.98832e-06	1.66752e-05	#N/A	retrotransposon protein, putative, unclassified, expressed
PhHAL.1G438000	135.987	-0.107997	0.047396	-2.27861	0.02269	0.0414022	potassium channel beta subunit 1	oxidoreductase, aldo/keto reductase family protein, putative, expressed
PhHAL.1G438200	40.633	0.204888	0.0348717	5.87549	4.21596e-09	2.82914e-08	Ypt/Rab-GAP domain of gyp1p superfamily protein	TBC domain containing protein, expressed
PhHAL.1G438300	95.2744	0.402756	0.0627778	6.41559	1.40278e-10	1.14793e-09	peroxisomal 3-ketoacyl-CoA thiolase 3	3-ketoacyl-CoA thiolase, peroxisomal precursor, putative, expressed
PhHAL.1G439300	1.01676	-1.94274	0.199032	-9.76096	1.65581e-22	4.74142e-21	#N/A	#N/A
PhHAL.1G439600	52.859	0.144088	0.0571458	2.52141	0.0116885	0.0232654	WCRKC thioredoxin 2	thioredoxin, putative, expressed
PhHAL.1G439700	137.876	-0.201915	0.0257535	-7.84029	4.49502e-15	6.31525e-14	pumilio 4	pumilio-family RNA binding protein, putative, expressed
PhHAL.1G440100	198.94	0.178061	0.0751469	2.36951	0.0178117	0.0335049	#N/A	#N/A
PhHAL.1G440200	40.5462	-0.385468	0.0540455	-7.13229	9.87154e-13	1.06104e-11	Protein kinase superfamily protein	protein kinase APK1A, chloroplast precursor, putative, expressed
PhHAL.1G440400	76.7085	0.129267	0.0459171	2.81524	0.00487413	0.0106425	Zim17-type zinc finger protein	DNL zinc finger domain containing protein, putative, expressed
PhHAL.1G440700	5.85864	1.08681	0.163921	6.63012	3.3542e-11	2.97876e-10	Disease resistance-responsive (dirigent-like protein) family protein	dirigent, putative, expressed
PhHAL.1G440800	50.1722	0.814627	0.0652604	12.4827	9.27737e-36	6.85065e-34	Zim17-type zinc finger protein	DNL zinc finger domain containing protein, putative, expressed
PhHAL.1G441000	574.582	0.268607	0.0483213	5.55876	2.7169e-08	1.61542e-07	type one serine/threonine protein phosphatase 4	Ser/Thr protein phosphatase family protein, putative, expressed
PhHAL.1G441300	6.965	-0.190034	0.0691951	-2.74635	0.00602622	0.0128983	Tetratricopeptide repeat (TPR)-like superfamily protein	tetratricopeptide repeat containing protein, putative, expressed
PhHAL.1G441400	7.95565	0.560668	0.0768642	7.29427	3.00293e-13	3.46177e-12	HXXXD-type acyl-transferase family protein	transferase family protein, putative, expressed
PhHAL.1G441600	19.542	0.188053	0.0466995	4.02688	5.65228e-05	0.000190742	#N/A	expressed protein
PhHAL.1G441700	36.8789	0.837692	0.0481809	17.3864	1.04613e-67	3.32562e-65	ARM repeat superfamily protein	deoxyhypusine hydroxylase, putative, expressed
PhHAL.1G441800	181.652	0.222076	0.030413	7.30199	2.83546e-13	3.28081e-12	BET1P/SFT1P-like protein 14A	SNARE domain containing protein, putative, expressed
PhHAL.1G442300	35.4057	-0.159798	0.0475191	-3.36281	0.000771535	0.00203157	RING/U-box superfamily protein	zinc finger, C3HC4 type domain containing protein, expressed
PhHAL.1G442600	37.5062	0.439559	0.0924662	4.75372	1.99707e-06	8.74754e-06	fibrillarin 2	rRNA 2-O-methyltransferase fibrillarin 2, putative, expressed
PhHAL.1G442800	125.333	-0.147349	0.0367772	-4.00654	6.16158e-05	0.00020659	hydroxyproline-rich glycoprotein family protein	expressed protein
PhHAL.1G443000	17.3718	0.251874	0.055156	4.56658	4.95747e-06	2.04132e-05	Peptidase C12, ubiquitin carboxyl-terminal hydrolase 1	ubiquitin carboxyl-terminal hydrolase, family 1, putative, expressed
PhHAL.1G443100	12.4189	-0.496159	0.0709298	-6.99507	2.65126e-12	2.68795e-11	binding to TOMV RNA 1L (long form)	KH domain containing protein, putative, expressed
PhHAL.1G443200	104.946	-0.101668	0.0303431	-3.35062	0.000806311	0.00211365	NAC domain containing protein 2	No apical meristem protein, putative, expressed
PhHAL.1G443500	13.1084	0.417202	0.0686725	6.07524	1.23802e-09	8.97573e-09	Galactose oxidase/kelch repeat superfamily protein	kelch repeat protein, putative, expressed
PhHAL.1G443600	1.93271	2.04682	0.229178	8.93111	4.21746e-19	9.00941e-18	U-box domain-containing protein kinase family protein	protein kinase, putative, expressed
PhHAL.1G443700	266.624	-0.391303	0.0273849	-14.289	2.56146e-46	3.18772e-44	SIGNAL PEPTIDE PEPTIDASE-LIKE 2	signal peptide peptidase-like 2B, putative, expressed
PhHAL.1G443900	752.914	-0.144578	0.0517311	-2.7948	0.0051932	0.0112736	plasma membrane intrinsic protein 1;4	aquaporin protein, putative, expressed
PhHAL.1G444100	2.27576	-0.72125	0.120379	-5.99148	2.07943e-09	1.4591e-08	O-methyltransferase family protein	O-methyltransferase, putative, expressed
PhHAL.1G444200	82.3183	-0.305689	0.0738079	-4.14169	3.44761e-05	0.000121251	#N/A	#N/A
PhHAL.1G444600	1.80869	-0.772001	0.195016	-3.95865	7.53752e-05	0.000248285	#N/A	#N/A
PhHAL.1G444800	12.1353	-0.139365	0.0571832	-2.43717	0.0148027	0.0285989	Tetratricopeptide repeat (TPR)-like superfamily protein	PPR repeat containing protein, expressed
PhHAL.1G445200	9.44556	-0.636962	0.254126	-2.50648	0.0121939	0.0241203	Remorin family protein	remorin C-terminal domain containing protein, putative, expressed
PhHAL.1G445400	37.683	-0.779497	0.0500117	-15.5863	9.01998e-55	1.72631e-52	vacuolar ATPase subunit F family protein	vacuolar ATP synthase subunit F, putative, expressed
PhHAL.1G445500	3.18842	0.690385	0.14006	4.9292	8.2565e-07	3.888e-06	DEA(D/H)-box RNA helicase family protein	DEAD/DEAH box helicase, putative, expressed
PhHAL.1G445600	2.94275	0.341827	0.12904	2.64901	0.00807285	0.0167272	NAD(P)-binding Rossmann-fold superfamily protein	methionine adenosyltransferase regulatory beta subunit-related, putative, expressed
PhHAL.1G445900	12.6287	0.188025	0.0620397	3.03072	0.00243973	0.00570283	#N/A	expressed protein
PhHAL.1G446000	166.687	0.0692854	0.0301884	2.2951	0.0217272	0.0398352	general control non-repressible 3	ABC transporter, ATP-binding protein, putative, expressed
PhHAL.1G446100	3.01985	-0.264713	0.115543	-2.29104	0.0219613	0.0402069	Leucine-rich repeat (LRR) family protein	leucine-rich repeat-containing protein 40, putative, expressed
PhHAL.1G446200	21.4951	0.887509	0.0595237	14.9102	2.83066e-50	4.38776e-48	2-oxoglutarate (2OG) and Fe(II)-dependent oxygenase superfamily protein	oxidoreductase, putative, expressed
PhHAL.1G446300	11.3906	0.236197	0.0660227	3.57751	0.000346887	0.000989451	sucrose transporter 2	transporter, major facilitator family, putative, expressed
PhHAL.1G446400	178.244	-0.109256	0.0299718	-3.6453	0.000267083	0.000780524	proline-rich spliceosome-associated (PSP) family protein	PSP domain containing protein, expressed
PhHAL.1G446500	184.701	-0.148477	0.0624963	-2.37578	0.0175121	0.0330407	Protein of unknown function (DUF789)	expressed protein
PhHAL.1G446700	55.7821	0.591203	0.0724841	8.15631	3.4541e-16	5.51363e-15	Protein of unknown function (DUF3531)	oxidoreductase/ transition metal ion binding protein, putative, expressed
PhHAL.1G447100	54.5391	-0.433088	0.0809023	-5.35322	8.64011e-08	4.78459e-07	#N/A	expressed protein
PhHAL.1G447600	4.62784	-0.23718	0.0824836	-2.87548	0.0040341	0.00896692	polyprenyltransferase 1	para-hydroxybenzoate--polyprenyltransferase, mitochondrial precursor, putative, expressed
PhHAL.1G447800	1.52118	0.786911	0.157293	5.00283	5.64935e-07	2.73372e-06	3\'-5\'-exoribonuclease family protein	exosome complex exonuclease, putative, expressed
PhHAL.1G448300	9.12653	0.548733	0.102251	5.36655	8.02565e-08	4.46541e-07	cell elongation protein / DWARF1 / DIMINUTO (DIM)	FAD-linked oxidoreductase protein, putative, expressed
PhHAL.1G448500	12.4869	-0.240756	0.0569603	-4.22673	2.37112e-05	8.6204e-05	#N/A	expressed protein
PhHAL.1G448700	9.43958	0.465049	0.0626498	7.42299	1.14503e-13	1.38556e-12	RING/U-box superfamily protein	expressed protein
PhHAL.1G448800	19.0655	-0.278275	0.0831003	-3.34866	0.000812036	0.00212628	pentatricopeptide repeat 336	expressed protein
PhHAL.1G449000	110.37	0.195171	0.0374477	5.21182	1.86995e-07	9.85746e-07	BRICK1, putative	#N/A
PhHAL.1G449200	148.637	-0.271726	0.0360193	-7.5439	4.56115e-14	5.75699e-13	Zincin-like metalloproteases family protein	oligopeptidase, putative, expressed
PhHAL.1G449600	97.7954	0.533239	0.038638	13.8009	2.51709e-43	2.77709e-41	eukaryotic initiation factor 4A-III	DEAD-box ATP-dependent RNA helicase, putative, expressed
PhHAL.1G449800	67.6991	-0.242584	0.0425008	-5.70774	1.14487e-08	7.15774e-08	ARM repeat superfamily protein	expressed protein
PhHAL.1G450000	118.255	0.13058	0.0364379	3.58363	0.000338846	0.000968664	CCCH-type zinc finger family protein	zinc finger C-x8-C-x5-C-x3-H type family protein, expressed
PhHAL.1G450100	208.101	-0.612172	0.044878	-13.6408	2.29052e-42	2.32222e-40	Protein of unknown function (DUF177)	uncharacterized ACR, COG1399 family protein, expressed
PhHAL.1G450200	8.35664	-0.170429	0.0773081	-2.20454	0.0274866	0.0489962	ARM repeat superfamily protein	beta-catenin-like protein 1, putative, expressed
PhHAL.1G450400	15.7727	-0.615345	0.0551561	-11.1564	6.66261e-29	3.13193e-27	Stabilizer of iron transporter SufD / Polynucleotidyl transferase	PINHEAD, putative, expressed
PhHAL.1G450700	7.1608	0.260217	0.0890056	2.9236	0.00346009	0.00780862	homoserine kinase	GHMP kinases ATP-binding protein, putative, expressed
PhHAL.1G451100	8.32141	0.221973	0.0874465	2.53839	0.0111365	0.022273	#N/A	chloroplast channel forming outer membrane protein, putative, expressed
PhHAL.1G451400	20.2465	0.154459	0.0571006	2.70503	0.00682979	0.0144208	Cation efflux family protein	cation efflux family protein, putative, expressed
PhHAL.1G451500	2.11889	-0.757364	0.137796	-5.49627	3.87903e-08	2.24484e-07	senescence-associated E3 ubiquitin ligase 1	armadillo/beta-catenin repeat family protein, putative, expressed
PhHAL.1G451700	53.9686	-0.0874119	0.0344696	-2.53591	0.0112154	0.0224165	Ubiquitin-conjugating enzyme/RWD-like protein	tumor susceptibility gene 101, putative, expressed
PhHAL.1G451900	98.6294	0.511948	0.0501459	10.2092	1.80389e-24	6.07427e-23	Basic-leucine zipper (bZIP) transcription factor family protein	bZIP transcription factor domain containing protein, expressed
PhHAL.1G452100	263.035	0.128151	0.0264155	4.85137	1.22613e-06	5.59951e-06	RAC-like 3	ras-related protein, putative, expressed
PhHAL.1G452200	1.04112	0.750239	0.195952	3.82868	0.00012883	0.000404138	#N/A	#N/A
PhHAL.1G452300	3.17379	-2.09689	0.160474	-13.0669	5.08856e-39	4.37803e-37	ferredoxin-related	expressed protein
PhHAL.1G452400	389.124	-0.159571	0.0453329	-3.51998	0.000431587	0.00120531	NAD(P)-binding Rossmann-fold superfamily protein	cell division inhibitor, putative, expressed
PhHAL.1G452500	5.48611	-0.202734	0.0884273	-2.29266	0.0218674	0.0400572	#N/A	#N/A
PhHAL.2G000400	13.3798	-0.476203	0.0943043	-5.04964	4.42636e-07	2.18246e-06	sulfoquinovosyldiacylglycerol 2	glycosyl transferase, group 1 domain containing protein, expressed
PhHAL.2G000500	178.104	-0.66307	0.0395842	-16.7509	5.57812e-63	1.51628e-60	#N/A	expressed protein
PhHAL.2G000600	119.613	0.163819	0.0510498	3.20901	0.00133191	0.00331141	proline transporter 1	transmembrane amino acid transporter protein, putative, expressed
PhHAL.2G001100	11.0141	-0.732973	0.101295	-7.23605	4.61925e-13	5.19416e-12	basic helix-loop-helix (bHLH) DNA-binding superfamily protein	pentatricopeptide containing protein, putative, expressed
PhHAL.2G001500	51.3834	-0.311872	0.0583968	-5.34057	9.26545e-08	5.10976e-07	high affinity K+ transporter 5	potassium transporter, putative, expressed
PhHAL.2G001800	8.68209	0.275055	0.0772292	3.56155	0.000368674	0.00104312	RNA-binding protein 45A	RNA recognition motif containing protein, putative, expressed
PhHAL.2G002000	3.85706	1.73216	0.168129	10.3026	6.86069e-25	2.40073e-23	PR5-like receptor kinase	Protein kinase domain containing protein, expressed
PhHAL.2G002100	29.0139	0.406392	0.0549825	7.3913	1.45398e-13	1.737e-12	tobamovirus multiplication 1	tobamovirus multiplication protein, putative, expressed
PhHAL.2G002300	61.1192	-0.228692	0.0504605	-4.5321	5.84006e-06	2.374e-05	glutamate receptor 3.4	glutamate receptor, putative, expressed
PhHAL.2G002400	152.24	0.160475	0.0377904	4.24646	2.17176e-05	7.95907e-05	#N/A	expressed protein
PhHAL.2G002500	2.54788	0.449809	0.152952	2.94085	0.00327314	0.00742514	gibberellin 2-oxidase 8	gibberellin 2-beta-dioxygenase 7, putative, expressed
PhHAL.2G003200	1.0072	-1.12064	0.232417	-4.82166	1.42368e-06	6.39125e-06	#N/A	#N/A
PhHAL.2G003300	619.463	-0.387174	0.0671246	-5.76799	8.02238e-09	5.14772e-08	PsbQ-like 1	oxygen evolving enhancer protein 3 domain containing protein, expressed
PhHAL.2G003800	7.80876	0.752605	0.142977	5.26381	1.41101e-07	7.57219e-07	S-adenosyl-L-methionine-dependent methyltransferases superfamily protein	methyltransferase, putative, expressed
PhHAL.2G004000	9.66454	-1.32791	0.103304	-12.8543	8.1324e-38	6.51843e-36	Calcineurin-like metallo-phosphoesterase superfamily protein	Ser/Thr protein phosphatase family protein, putative, expressed
PhHAL.2G004200	12.1819	-0.945945	0.131148	-7.21282	5.48062e-13	6.11144e-12	Quinone reductase family protein	NADPH-dependent FMN reductase domain containing protein, expressed
PhHAL.2G004400	42.8771	-0.330419	0.0458913	-7.20003	6.02004e-13	6.65754e-12	Outer arm dynein light chain 1 protein	leucine rich repeat domain containing protein, putative, expressed
PhHAL.2G004700	1.75973	0.475263	0.14927	3.18392	0.00145297	0.00358331	Disease resistance-responsive (dirigent-like protein) family protein	dirigent, putative, expressed
PhHAL.2G005200	2.75833	1.81293	0.220619	8.21745	2.07884e-16	3.38489e-15	CYTOCHROME P450 51G1	cytochrome P450 51, putative, expressed
PhHAL.2G005500	47.0362	-0.236642	0.0433381	-5.46037	4.75155e-08	2.72455e-07	#N/A	expressed protein
PhHAL.2G005900	1406.85	0.100803	0.0442708	2.27697	0.022788	0.0415447	glutamate:glyoxylate aminotransferase	aminotransferase, classes I and II, domain containing protein, expressed
PhHAL.2G006200	72.7837	-0.12856	0.0369358	-3.48063	0.00050024	0.00137493	Tetratricopeptide repeat (TPR)-like superfamily protein	tetratricopeptide repeat domain containing protein, expressed
PhHAL.2G006500	19.629	0.476092	0.157993	3.01338	0.00258355	0.00600087	eukaryotic elongation factor 5A-1	eukaryotic translation initiation factor 5A, putative, expressed
PhHAL.2G007600	65.3568	-0.178136	0.0389736	-4.57067	4.86172e-06	2.00454e-05	PHD finger family protein	sister chromatid cohesion 2, putative, expressed
PhHAL.2G007700	123.245	-0.272047	0.0329665	-8.25222	1.55485e-16	2.56941e-15	leo1-like family protein	VIP4, putative, expressed
PhHAL.2G007800	30.6815	-0.325931	0.0552263	-5.90173	3.59711e-09	2.43653e-08	receptor-like protein kinase 2	phytosulfokine receptor precursor, putative, expressed
PhHAL.2G007900	10.3443	-0.458026	0.0795995	-5.75413	8.70885e-09	5.56157e-08	Ribosomal protein L13 family protein	ribosomal protein L13, putative, expressed
PhHAL.2G008000	5.03478	0.598903	0.207411	2.88752	0.00388294	0.00866385	K-box region and MADS-box transcription factor family protein	OsMADS15 - MADS-box family gene with MIKCc type-box, expressed
PhHAL.2G008200	839.771	-0.101929	0.0312703	-3.25961	0.00111565	0.00283231	Uncharacterised protein family SERF	expressed protein
PhHAL.2G008500	14.467	-0.674541	0.101582	-6.64037	3.12907e-11	2.79871e-10	Peroxidase superfamily protein	peroxidase precursor, putative, expressed
PhHAL.2G008600	2.97484	-0.418913	0.166788	-2.51165	0.0120167	0.0238201	Peroxidase superfamily protein	peroxidase precursor, putative, expressed
PhHAL.2G008800	98.3226	0.209738	0.0768371	2.72965	0.00634019	0.0135087	#N/A	expressed protein
PhHAL.2G010200	34.8541	0.800598	0.0732714	10.9265	8.61382e-28	3.76599e-26	NB-ARC domain-containing disease resistance protein	expressed protein
PhHAL.2G010400	14.0942	0.289559	0.0817003	3.54416	0.000393867	0.00110872	#N/A	OsFBX234 - F-box domain containing protein, expressed
PhHAL.2G010700	29.4839	0.243458	0.0813191	2.99386	0.00275472	0.00635829	Tetratricopeptide repeat (TPR)-like superfamily protein	PPR2, putative, expressed
PhHAL.2G011100	15.0774	-0.578606	0.0930712	-6.21681	5.07376e-10	3.85433e-09	#N/A	digestive organ expansion factor, putative, expressed
PhHAL.2G011200	48.9024	0.196318	0.0635724	3.0881	0.0020144	0.0048075	CAAX amino terminal protease family protein	CAAX amino terminal protease family protein, putative, expressed
PhHAL.2G011400	1.17928	-2.50321	0.169207	-14.7937	1.60807e-49	2.43234e-47	F-box family protein	OsFBD13 - F-box and FBD domain containing protein, expressed
PhHAL.2G011800	278.057	-0.199647	0.0709861	-2.81248	0.00491617	0.0107168	Homeodomain-like superfamily protein	MYB family transcription factor, putative, expressed
PhHAL.2G015700	1.74607	1.35924	0.603168	2.2535	0.0242277	0.0438879	alpha/beta-Hydrolases superfamily protein	gibberellin receptor, putative, expressed
PhHAL.2G015900	22.0277	0.556054	0.0624257	8.90745	5.2221e-19	1.11302e-17	plastid division2	PDV2, putative, expressed
PhHAL.2G016100	34.9757	-0.176352	0.0446577	-3.94897	7.84894e-05	0.000257729	#N/A	tetratricopeptide repeat protein 5, putative, expressed
PhHAL.2G016200	1.901	0.615538	0.167169	3.68213	0.00023129	0.000686188	#N/A	H-BTB5 - Bric-a-Brac, Tramtrack, Broad Complex BTB domain with H family conserved sequence, expressed
PhHAL.2G016300	26.8365	0.145757	0.0489396	2.9783	0.00289854	0.00666402	transducin family protein / WD-40 repeat family protein	WD domain, G-beta repeat domain containing protein, expressed
PhHAL.2G016400	1.73103	-0.629665	0.169729	-3.70983	0.000207401	0.000622899	#N/A	expressed protein
PhHAL.2G016500	16.6178	-0.207866	0.0879619	-2.36314	0.0181208	0.0340316	glycine-rich protein	GCRP5 - Glycine and cysteine rich family protein precursor, expressed
PhHAL.2G016600	9.32693	0.224755	0.0696957	3.22481	0.00126058	0.00315624	Carbohydrate-binding protein	PHLOEM 2-LIKE A10, putative, expressed
PhHAL.2G016900	2.52351	-1.14537	0.143734	-7.96864	1.60425e-15	2.38425e-14	#N/A	OsMADS69 - MADS-box family gene with M-alpha type-box, expressed
PhHAL.2G017500	7.98383	1.03898	0.147741	7.03247	2.02906e-12	2.0922e-11	RNA-binding (RRM/RBD/RNP motifs) family protein	RNA recognition motif containing protein, putative, expressed
PhHAL.2G017900	12.1683	-1.91167	0.297714	-6.42115	1.35251e-10	1.11067e-09	CAP (Cysteine-rich secretory proteins, Antigen 5, and Pathogenesis-related 1 protein) superfamily protein	SCP-like extracellular protein, expressed
PhHAL.2G018700	3.17714	-0.758168	0.140453	-5.39802	6.73814e-08	3.78385e-07	Concanavalin A-like lectin protein kinase family protein	receptor like protein kinase, putative, expressed
PhHAL.2G018900	4.90567	-1.12337	0.140414	-8.00038	1.24034e-15	1.86558e-14	receptor lectin kinase	lectin-like receptor kinase 7, putative, expressed
PhHAL.2G019500	17.2472	0.579573	0.0897613	6.45683	1.06917e-10	8.90865e-10	Protein of unknown function (DUF1005)	stress-induced protein, putative, expressed
PhHAL.2G019900	89.7922	-0.312464	0.0775573	-4.02882	5.6057e-05	0.000189408	amino acid permease 6	amino acid transporter, putative, expressed
PhHAL.2G020900	36.4572	0.219177	0.0506443	4.32778	1.50619e-05	5.69904e-05	ribosomal protein L5	mitochondrial 60S ribosomal protein L5, putative, expressed
PhHAL.2G021500	120.693	-0.15917	0.0312132	-5.09945	3.40642e-07	1.70785e-06	GYF domain-containing protein	GYF domain containing protein, putative, expressed
PhHAL.2G022900	781.987	-0.395683	0.0432041	-9.15847	5.26373e-20	1.22614e-18	NAD(P)-linked oxidoreductase superfamily protein	oxidoreductase, aldo/keto reductase family protein, putative, expressed
PhHAL.2G023000	14.3396	0.188609	0.0828066	2.2777	0.0227444	0.0414773	phytochrome interacting factor 3	phytochrome-interacting factor 4, putative, expressed
PhHAL.2G023100	28.4008	0.493067	0.0767751	6.42223	1.3429e-10	1.10326e-09	#N/A	expressed protein
PhHAL.2G023300	16.1812	0.22446	0.0958333	2.34219	0.0191707	0.0357244	#N/A	#N/A
PhHAL.2G023400	5.23817	-0.901026	0.105438	-8.54556	1.27914e-17	2.38249e-16	#N/A	#N/A
PhHAL.2G023500	124.33	0.144589	0.0484451	2.98458	0.00283965	0.00654095	Putative membrane lipoprotein	cadmium-induced protein, putative, expressed
PhHAL.2G024200	5.78157	-0.794403	0.294339	-2.69894	0.00695604	0.0146606	photosystem II subunit R	photosystem II 10 kDa polypeptide, chloroplast precursor, putative, expressed
PhHAL.2G024400	26.9575	-0.80495	0.0996908	-8.07446	6.77747e-16	1.04797e-14	Actin-like ATPase superfamily protein	ATPase BadF/BadG/BcrA/BcrD type, putative, expressed
PhHAL.2G024500	96.9816	0.146823	0.0534916	2.74478	0.00605519	0.0129544	myosin heavy chain-related	expressed protein
PhHAL.2G024600	126.626	0.428445	0.066867	6.40743	1.47996e-10	1.20793e-09	root FNR 1	ferredoxin--NADP reductase, chloroplast precursor, putative, expressed
PhHAL.2G024900	125.941	0.103141	0.0421	2.44991	0.014289	0.0276979	Outer arm dynein light chain 1 protein	AIR9 protein, putative, expressed
PhHAL.2G025500	63.343	-0.162852	0.0295371	-5.51346	3.5184e-08	2.05644e-07	IAP-like protein 1	zinc ion binding protein, putative, expressed
PhHAL.2G026000	21.7608	0.276234	0.0849093	3.25328	0.00114082	0.0028876	inositol transporter 2	transporter family protein, putative, expressed
PhHAL.2G026700	237.785	0.17323	0.0263393	6.57686	4.80477e-11	4.19104e-10	peroxin 13	glycine-rich protein, putative, expressed
PhHAL.2G027200	4.62265	1.41753	0.165228	8.57921	9.55254e-18	1.80612e-16	C2H2-like zinc finger protein	ZOS7-02 - C2H2 zinc finger protein, expressed
PhHAL.2G027400	19.7153	-0.736953	0.100956	-7.29973	2.88355e-13	3.33029e-12	C2H2 and C2HC zinc fingers superfamily protein	ZOS7-02 - C2H2 zinc finger protein, expressed
PhHAL.2G027500	21.7974	-0.720868	0.0845042	-8.53057	1.45632e-17	2.69376e-16	C2H2 and C2HC zinc fingers superfamily protein	ZOS7-02 - C2H2 zinc finger protein, expressed
PhHAL.2G028100	3.0779	0.339969	0.114274	2.97504	0.00292948	0.00672938	#N/A	expressed protein
PhHAL.2G028400	5.18808	0.282163	0.0920779	3.0644	0.00218108	0.00515869	Uncharacterised protein family UPF0090	expressed protein
PhHAL.2G029000	4.29254	0.609243	0.108665	5.60664	2.06294e-08	1.24373e-07	GCK domain-containing protein	expressed protein
PhHAL.2G030300	12.5913	-0.320618	0.0659434	-4.86201	1.16201e-06	5.33788e-06	ubiquitin-specific protease 8	ubiquitin carboxyl-terminal hydrolase domain containing protein, expressed
PhHAL.2G030500	14.0263	0.240245	0.0808029	2.97322	0.00294695	0.00676537	Plant-specific transcription factor YABBY family protein	YABBY domain containing protein, putative, expressed
PhHAL.2G030600	49.2728	0.22467	0.0650974	3.4513	0.0005579	0.00151586	#N/A	expressed protein
PhHAL.2G030900	443.259	0.531635	0.113705	4.67555	2.93173e-06	1.25029e-05	Cytochrome P450 superfamily protein	cytochrome P450, putative, expressed
PhHAL.2G031500	41.5416	0.133485	0.0439813	3.03503	0.0024051	0.00562962	Tetratricopeptide repeat (TPR)-like superfamily protein	tetratricopeptide repeat, putative, expressed
PhHAL.2G031600	43.621	0.102396	0.0362304	2.82626	0.00470957	0.0103084	calcium dependent protein kinase 1	CAMK_CAMK_like.31 - CAMK includes calcium/calmodulin depedent protein kinases, expressed
PhHAL.2G031800	318.997	-0.566077	0.0785773	-7.20408	5.84365e-13	6.48158e-12	3-oxo-5-alpha-steroid 4-dehydrogenase family protein	3-oxo-5-alpha-steroid 4-dehydrogenase, putative, expressed
PhHAL.2G031900	17.1038	-0.274958	0.0729651	-3.76835	0.00016433	0.00050486	Protein of unknown function, DUF593	DUF593 domain containing protein, expressed
PhHAL.2G032200	2.91993	1.28394	0.245078	5.2389	1.6154e-07	8.59042e-07	3-oxo-5-alpha-steroid 4-dehydrogenase family protein	3-oxo-5-alpha-steroid 4-dehydrogenase, putative, expressed
PhHAL.2G032900	108.657	0.234673	0.0580909	4.03976	5.35063e-05	0.000181314	FAD-linked oxidases family protein	FAD-linked oxidoreductase protein, putative, expressed
PhHAL.2G033000	29.2253	0.18133	0.0561449	3.22967	0.00123933	0.00311177	ATP binding;valine-tRNA ligases;aminoacyl-tRNA ligases;nucleotide binding;ATP binding;aminoacyl-tRNA ligases	valyl-tRNA synthetase, putative, expressed
PhHAL.2G033400	52.1006	0.104927	0.0412247	2.54524	0.0109203	0.0218849	histone deacetylase 15	histone deacetylase, putative, expressed
PhHAL.2G033600	475.015	-0.337883	0.132977	-2.5409	0.0110566	0.0221283	#N/A	erythrocyte binding protein 3, putative, expressed
PhHAL.2G033700	32.8603	-0.26916	0.0886057	-3.03772	0.00238371	0.00558513	aldehyde oxidase 4	aldehyde oxidase, putative, expressed
PhHAL.2G034300	137.44	-0.335741	0.0489823	-6.85434	7.1643e-12	6.91578e-11	ankyrin repeat family protein / regulator of chromosome condensation (RCC1) family protein	regulator of chromosome condensation/beta-lactamase-inhibitor protein II, putative, expressed
PhHAL.2G034600	55.034	0.107673	0.0386225	2.78782	0.00530642	0.0114981	Ubiquitin-like superfamily protein	ubiquitin family protein, putative, expressed
PhHAL.2G034700	0.619313	-2.43811	0.757673	-3.21789	0.00129135	0.00322297	DNA binding	expressed protein
PhHAL.2G034900	89.0225	0.175246	0.0357483	4.90222	9.47609e-07	4.41245e-06	NUP50 (Nucleoporin 50 kDa) protein	ranBP1 domain containing protein, expressed
PhHAL.2G035000	12.2835	2.22538	0.138686	16.0462	6.07476e-58	1.32486e-55	uclacyanin 1	plastocyanin-like domain containing protein, putative, expressed
PhHAL.2G035400	1262.85	0.0798021	0.0301002	2.65121	0.00802031	0.016633	ubiquiting-conjugating enzyme 2	ubiquitin-conjugating enzyme, putative, expressed
PhHAL.2G036000	7.28639	-0.733883	0.135035	-5.43476	5.48694e-08	3.12142e-07	#N/A	expressed protein
PhHAL.2G036300	3.94363	0.298607	0.123238	2.423	0.0153927	0.0296113	#N/A	#N/A
PhHAL.2G036400	199.118	-0.140191	0.0364429	-3.84686	0.000119644	0.00037772	A20/AN1-like zinc finger family protein	zinc finger A20 and AN1 domain-containing stress-associated protein, putative, expressed
PhHAL.2G036600	759.693	-0.177764	0.0565362	-3.14425	0.00166515	0.00405174	A20/AN1-like zinc finger family protein	zinc finger A20 and AN1 domain-containing stress-associated protein, putative, expressed
PhHAL.2G036900	97.9209	-0.589805	0.0768231	-7.67744	1.62295e-14	2.13464e-13	NAD(P)-binding Rossmann-fold superfamily protein	versicolorin reductase, putative, expressed
PhHAL.2G037000	27.1419	-0.130568	0.0544752	-2.39683	0.0165375	0.0314807	Transketolase family protein	transketolase, putative, expressed
PhHAL.2G037500	7.88746	0.93468	0.262855	3.55587	0.000376725	0.00106436	NB-ARC domain-containing disease resistance protein	NBS-LRR disease resistance protein, putative, expressed
PhHAL.2G037900	178.047	-0.117427	0.0289699	-4.05342	5.04746e-05	0.000171877	Protein kinase family protein	CK1_CaseinKinase_1a.6 - CK1 includes the casein kinase 1 kinases, expressed
PhHAL.2G038300	10.7109	0.44424	0.0972102	4.56989	4.87985e-06	2.01025e-05	#N/A	#N/A
PhHAL.2G038600	61.2669	-0.350658	0.0601428	-5.83041	5.52899e-09	3.63356e-08	#N/A	expressed protein
PhHAL.2G038700	271.266	0.286968	0.0386355	7.42756	1.1062e-13	1.3429e-12	FRIGIDA-like protein	frigida, putative, expressed
PhHAL.2G039100	1.46133	-1.01821	0.292827	-3.47718	0.000506715	0.00139069	NB-ARC domain-containing disease resistance protein	NBS-LRR disease resistance protein, putative, expressed
PhHAL.2G039200	3.55237	0.604054	0.265715	2.27332	0.023007	0.0418748	#N/A	#N/A
PhHAL.2G040200	5.41168	0.633948	0.162487	3.90154	9.55842e-05	0.000307931	Bifunctional inhibitor/lipid-transfer protein/seed storage 2S albumin superfamily protein	LTPL99 - Protease inhibitor/seed storage/LTP family protein precursor, expressed
PhHAL.2G040700	11.8945	0.339754	0.144817	2.34608	0.0189718	0.035403	NB-ARC domain-containing disease resistance protein	powdery mildew resistance protein PM3b, putative, expressed
PhHAL.2G041300	76.2695	0.15048	0.0443176	3.39548	0.000685081	0.00182338	#N/A	#N/A
PhHAL.2G041500	968.928	-0.265031	0.0570127	-4.64863	3.34146e-06	1.41122e-05	Ribose 5-phosphate isomerase, type A protein	ribose-5-phosphate isomerase A, putative, expressed
PhHAL.2G041600	10.1894	0.159261	0.069732	2.2839	0.0223772	0.0408799	PHF5-like protein	PHF5-like protein domain containing protein, expressed
PhHAL.2G042300	81.7188	0.262016	0.0567605	4.61616	3.90908e-06	1.63658e-05	Bax inhibitor-1 family protein	transmembrane BAX inhibitor motif-containing protein, putative, expressed
PhHAL.2G043700	8.45912	-0.871123	0.328927	-2.64837	0.00808802	0.0167493	Chlorophyll A-B binding family protein	early light-induced protein, chloroplast precursor, putative, expressed
PhHAL.2G043800	1.38606	1.90833	0.342521	5.57143	2.52663e-08	1.50826e-07	receptor like protein 34	verticillium wilt disease resistance protein Ve2, putative, expressed
PhHAL.2G044600	1587.19	-0.273992	0.124584	-2.19925	0.0278599	0.049558	Chlorophyll A-B binding family protein	early light-induced protein, chloroplast precursor, putative, expressed
PhHAL.2G045600	92.6754	-0.103772	0.0456423	-2.2736	0.0229898	0.0418597	Cyclophilin-like peptidyl-prolyl cis-trans isomerase family protein	cyclophilin, putative, expressed
PhHAL.2G047200	1.20021	-0.678621	0.296862	-2.28598	0.0222554	0.0406765	NB-ARC domain-containing disease resistance protein	powdery mildew resistance protein PM3b, putative, expressed
PhHAL.2G047600	3.257	-1.1183	0.299436	-3.7347	0.000187938	0.000569278	NB-ARC domain-containing disease resistance protein	powdery mildew resistance protein PM3b, putative, expressed
PhHAL.2G048000	5.5558	0.245505	0.108321	2.26646	0.0234232	0.0425785	Pyruvate kinase family protein	pyruvate kinase, putative, expressed
PhHAL.2G048700	61.2872	-0.0772193	0.0351701	-2.19559	0.0281211	0.0499848	basic helix-loop-helix (bHLH) DNA-binding superfamily protein	BHLH transcription factor, putative, expressed
PhHAL.2G048800	2.24156	-0.297866	0.130297	-2.28605	0.0222511	0.0406725	#N/A	#N/A
PhHAL.2G049700	127.25	0.317614	0.117365	2.70621	0.00680565	0.014373	AUX/IAA transcriptional regulator family protein	OsIAA24 - Auxin-responsive Aux/IAA gene family member, expressed
PhHAL.2G050400	133.516	0.345871	0.0809467	4.27282	1.93017e-05	7.14752e-05	with no lysine (K) kinase 1	STE_PAK_Ste20_Slob_Wnk.4 - STE kinases include homologs to sterile 7, sterile 11 and sterile 20 from yeast, expressed
PhHAL.2G050700	326.896	0.077641	0.0349293	2.2228	0.026229	0.0470407	YGGT family protein	YGGT family protein, putative, expressed
PhHAL.2G051000	160.175	-0.316366	0.0400274	-7.90374	2.70661e-15	3.89005e-14	TPX2 (targeting protein for Xklp2) protein family	targeting protein for Xklp2, putative, expressed
PhHAL.2G051700	2.65173	-0.353208	0.125564	-2.81298	0.00490854	0.0107039	TRF-like 10	expressed protein
PhHAL.2G052100	2440.74	-0.238022	0.0579881	-4.10468	4.04883e-05	0.00014037	Thioredoxin superfamily protein	thioredoxin, putative, expressed
PhHAL.2G053200	12.567	-0.161854	0.0685295	-2.36181	0.018186	0.0341439	F-box and associated interaction domains-containing protein	OsFBX237 - F-box domain containing protein, expressed
PhHAL.2G053400	12.261	-1.18033	0.129007	-9.14933	5.72891e-20	1.3282e-18	NB-ARC domain-containing disease resistance protein	NB-ARC domain containing protein, expressed
PhHAL.2G054100	14.8768	-0.415586	0.139393	-2.98139	0.00286944	0.00660279	NB-ARC domain-containing disease resistance protein	expressed protein
PhHAL.2G054200	18.802	-0.959853	0.134577	-7.1324	9.86359e-13	1.06079e-11	#N/A	NB-ARC domain containing protein, expressed
PhHAL.2G054500	16.8645	0.977621	0.227683	4.29378	1.75657e-05	6.55007e-05	#N/A	#N/A
PhHAL.2G054600	5.55227	-0.822808	0.237995	-3.45725	0.000545712	0.00148662	F-box family protein	OsFBX237 - F-box domain containing protein, expressed
PhHAL.2G054700	5.35621	-0.772303	0.242888	-3.17967	0.00147444	0.00363064	#N/A	OsFBX239 - F-box domain containing protein, expressed
PhHAL.2G054900	301.068	-0.168271	0.054924	-3.06371	0.00218611	0.00516796	P-loop containing nucleoside triphosphate hydrolases superfamily protein	uncharacterized protein ycf45, putative, expressed
PhHAL.2G055200	2.42799	-0.480254	0.192439	-2.49561	0.0125741	0.0247679	F-box family protein	OsFBX238 - F-box domain containing protein, expressed
PhHAL.2G056000	29.6179	-0.156929	0.0613466	-2.55807	0.0105255	0.0211865	aldehyde dehydrogenase 6B2	aldehyde dehydrogenase, putative, expressed
PhHAL.2G056400	11.4081	0.305753	0.0859527	3.55722	0.0003748	0.00105934	zinc ion binding	zinc ion binding protein, putative, expressed
PhHAL.2G056500	1026.15	-0.416484	0.0861047	-4.83694	1.31851e-06	5.97631e-06	#N/A	expressed protein
PhHAL.2G056600	80.7951	0.178816	0.0556577	3.21278	0.00131455	0.00327468	transferases, transferring glycosyl groups	expressed protein
PhHAL.2G056700	1.67713	0.969347	0.284207	3.4107	0.000647956	0.00173516	Deoxyxylulose-5-phosphate synthase	transketolase, putative, expressed
PhHAL.2G056900	11.408	-0.164923	0.0737064	-2.23757	0.0252493	0.045488	Forkhead-associated (FHA) domain-containing protein	FHA domain containing protein, putative, expressed
PhHAL.2G057100	14.6191	0.344918	0.108172	3.18859	0.00142967	0.00353292	Tetratricopeptide repeat (TPR)-like superfamily protein	pentatricopeptide, putative, expressed
PhHAL.2G058800	1.1607	-0.628043	0.226901	-2.76792	0.00564158	0.0121569	#N/A	#N/A
PhHAL.2G059300	74.6372	-0.187378	0.0394196	-4.75342	2.00006e-06	8.75707e-06	proline-rich family protein	retrotransposon protein, putative, unclassified, expressed
PhHAL.2G060000	1.47327	-0.368996	0.154305	-2.39134	0.0167871	0.0318555	CLAVATA3/ESR-RELATED 26	expressed protein
PhHAL.2G060400	57.747	-0.107427	0.0345732	-3.10723	0.00188849	0.00454298	RAB GTPase homolog 8A	ras-related protein, putative, expressed
PhHAL.2G061100	26.6452	-0.307145	0.124695	-2.46317	0.0137716	0.0268084	nodulin MtN21 /EamA-like transporter family protein	integral membrane protein DUF6 containing protein, expressed
PhHAL.2G061600	1.36437	-0.913917	0.174926	-5.22459	1.74541e-07	9.23728e-07	F-box and associated interaction domains-containing protein	OsFBX234 - F-box domain containing protein, expressed
PhHAL.2G061900	1.70446	0.616517	0.258883	2.38145	0.0172448	0.0326117	Protein of unknown function, DUF538	DUF538 domain containing protein, putative, expressed
PhHAL.2G062000	58.9923	-0.288958	0.0587213	-4.92083	8.61764e-07	4.04283e-06	F-box family protein	OsFBX230 - F-box domain containing protein, expressed
PhHAL.2G062200	13.6657	0.222183	0.0560559	3.9636	7.38276e-05	0.000243787	exocyst complex component 84B	expressed protein
PhHAL.2G062600	60.3742	0.145413	0.0458758	3.1697	0.00152594	0.00374516	coatomer gamma-2 subunit, putative / gamma-2 coat protein, putative / gamma-2 COP, putative	coatomer subunit gamma-2, putative, expressed
PhHAL.2G062900	34.0556	2.84239	0.153726	18.49	2.48746e-76	1.085e-73	DNA-directed RNA polymerase, RBP11-like	RNA polymerase subunit, putative, expressed
PhHAL.2G063200	5.24543	0.34007	0.130154	2.61282	0.00897979	0.0184071	RNA binding;RNA binding	S1 RNA binding domain containing protein, expressed
PhHAL.2G063400	35.5982	0.188704	0.0728691	2.58964	0.00960773	0.0195575	#N/A	#N/A
PhHAL.2G064500	69.9181	0.17871	0.0466694	3.82929	0.000128516	0.00040322	Survival protein SurE-like phosphatase/nucleotidase	5-nucleotidase surE, putative, expressed
PhHAL.2G064700	113.954	-0.175325	0.0503922	-3.47921	0.000502898	0.00138183	Uncharacterized conserved protein (DUF2358)	expressed protein
PhHAL.2G065100	118.391	-0.245327	0.0387977	-6.32323	2.56149e-10	2.02288e-09	Metallopeptidase M24 family protein	peptidase, M24 family protein, putative, expressed
PhHAL.2G065200	3.75431	-1.0024	0.11716	-8.55577	1.17081e-17	2.18941e-16	Major facilitator superfamily protein	transporter family protein, putative, expressed
PhHAL.2G065300	32.4565	0.16797	0.075765	2.21699	0.0266239	0.047635	sterol methyltransferase 1	cycloartenol-C-24-methyltransferase 1, putative, expressed
PhHAL.2G065400	215.114	0.0855426	0.0369279	2.31648	0.0205321	0.0379036	vacuolar ATP synthase subunit G2	vacuolar ATPase G subunit, putative, expressed
PhHAL.2G065700	163.019	0.185466	0.0646347	2.86945	0.00411192	0.00912593	Ribosomal protein S5 family protein	ribosomal protein, putative, expressed
PhHAL.2G065900	11.2872	0.47057	0.168308	2.79589	0.00517573	0.0112396	F-box and associated interaction domains-containing protein	OsFBX230 - F-box domain containing protein, expressed
PhHAL.2G066300	38.1201	0.404448	0.054528	7.41726	1.19566e-13	1.4431e-12	#N/A	expressed protein
PhHAL.2G067100	35.1382	0.241	0.0893973	2.69583	0.0070214	0.0147854	prohibitin 2	mitochondrial prohibitin complex protein 2, putative, expressed
PhHAL.2G067200	2.9693	0.650489	0.206253	3.15384	0.00161136	0.00393422	#N/A	OsFBX182 - F-box domain containing protein, expressed
PhHAL.2G067500	1.74794	-0.52584	0.189459	-2.77549	0.00551189	0.011906	phospholipase D delta	phospholipase D, putative, expressed
PhHAL.2G067600	233.447	-0.29625	0.0316983	-9.34593	9.10842e-21	2.25379e-19	Thioredoxin superfamily protein	peroxiredoxin, putative, expressed
PhHAL.2G068000	17.5596	0.242787	0.0578771	4.19488	2.73019e-05	9.79859e-05	F-box and associated interaction domains-containing protein	OsFBX230 - F-box domain containing protein, expressed
PhHAL.2G068500	103.821	0.199528	0.0573135	3.48135	0.000498897	0.00137144	PRLI-interacting factor, putative	H-BTB6 - Bric-a-Brac, Tramtrack, Broad Complex BTB domain with H family conserved sequence, expressed
PhHAL.2G068800	30.7826	-0.277018	0.0787717	-3.51671	0.000436923	0.00121876	Concanavalin A-like lectin protein kinase family protein	lectin-like receptor kinase, putative, expressed
PhHAL.2G070200	191.307	-0.171776	0.0610496	-2.81371	0.0048974	0.0106846	#N/A	expressed protein
PhHAL.2G070400	61.8458	-0.602611	0.0990813	-6.08198	1.18705e-09	8.62621e-09	#N/A	#N/A
PhHAL.2G070500	11.0269	0.392381	0.148039	2.65052	0.00803672	0.0166634	cellulose synthase 6	CESA6 - cellulose synthase, expressed
PhHAL.2G070600	1.78695	2.23357	0.448388	4.98133	6.31483e-07	3.02531e-06	cytochrome P450, family 87, subfamily A, polypeptide 2	cytochrome P450, putative, expressed
PhHAL.2G071000	6.75189	0.813517	0.181388	4.48496	7.29269e-06	2.91335e-05	Peptidase M20/M25/M40 family protein	hydrolase, putative, expressed
PhHAL.2G071200	1.39804	0.501746	0.184909	2.71348	0.00665812	0.0141043	Peptidase M20/M25/M40 family protein	hydrolase, putative, expressed
PhHAL.2G071400	19.3693	0.274956	0.0689172	3.98965	6.61703e-05	0.000220442	Peptidase M20/M25/M40 family protein	hydrolase, putative, expressed
PhHAL.2G071600	97.2825	-0.19948	0.0301473	-6.61685	3.66925e-11	3.24319e-10	decapping 1	mRNA-decapping enzyme, putative, expressed
PhHAL.2G072400	1.23788	1.43443	0.293092	4.89413	9.87396e-07	4.59088e-06	Leucine-rich repeat transmembrane protein kinase	SHR5-receptor-like kinase, putative, expressed
PhHAL.2G072700	6.36744	0.508442	0.0921571	5.51712	3.44603e-08	2.01477e-07	vesicle-associated membrane protein 724	vesicle-associated membrane protein, putative, expressed
PhHAL.2G073000	14.156	0.268992	0.0640719	4.19829	2.6894e-05	9.66145e-05	S-adenosyl-L-methionine-dependent methyltransferases superfamily protein	methyltransferase, putative, expressed
PhHAL.2G073300	80.9424	-0.359513	0.126159	-2.84969	0.00437623	0.0096418	#N/A	#N/A
PhHAL.2G073900	114.916	0.346198	0.0426376	8.11956	4.67875e-16	7.36815e-15	transducin family protein / WD-40 repeat family protein	WD domain, G-beta repeat domain containing protein, expressed
PhHAL.2G074400	1.35852	0.61918	0.173844	3.56169	0.000368472	0.00104286	exocyst subunit exo70 family protein A2	exo70 exocyst complex subunit family protein, putative, expressed
PhHAL.2G074500	8.71385	0.306218	0.0782647	3.91259	9.13109e-05	0.000295637	Pectin lyase-like superfamily protein	polygalacturonase, putative, expressed
PhHAL.2G074800	26.7789	-0.276314	0.08792	-3.14279	0.00167346	0.00406995	Cytidine/deoxycytidylate deaminase family protein	tRNA-specific adenosine deaminase, putative, expressed
PhHAL.2G075600	37.4596	0.550264	0.0609685	9.02538	1.79073e-19	3.94677e-18	Tim10/DDP family zinc finger protein	mitochondrial import inner membrane translocase subunit Tim, putative, expressed
PhHAL.2G075900	3.51072	1.56566	0.186537	8.39329	4.72735e-17	8.34112e-16	senescence-related gene 1	flavonol synthase/flavanone 3-hydroxylase, putative, expressed
PhHAL.2G076100	298.061	1.02023	0.22806	4.47351	7.69468e-06	3.0609e-05	#N/A	#N/A
PhHAL.2G077600	10.7854	-0.875448	0.157928	-5.54332	2.96789e-08	1.75325e-07	UDP-Glycosyltransferase superfamily protein	cytokinin-N-glucosyltransferase 1, putative, expressed
PhHAL.2G078200	10.8789	0.339637	0.131683	2.57921	0.00990277	0.0200623	cinnamyl alcohol dehydrogenase 9	dehydrogenase, putative, expressed
PhHAL.2G078900	133.919	0.143241	0.037568	3.81286	0.000137369	0.000427989	SNF7 family protein	SNF7 domain containing protein, putative, expressed
PhHAL.2G079200	36.4963	0.167092	0.0500061	3.34144	0.00083344	0.00217504	alfin-like 1	PHD finger protein, putative, expressed
PhHAL.2G079400	19.8375	0.243478	0.0557492	4.36737	1.2575e-05	4.81832e-05	reduced lateral root formation	cytochrome b5-like Heme/Steroid binding domain containing protein, expressed
PhHAL.2G079800	25.2353	0.281301	0.0873999	3.21855	0.00128839	0.00321644	heavy metal atpase 2	cadmium/zinc-transporting ATPase, putative, expressed
PhHAL.2G079900	2.9012	1.08559	0.195378	5.55633	2.75501e-08	1.63522e-07	#N/A	#N/A
PhHAL.2G080300	27.6339	-0.271081	0.0687228	-3.94456	7.99478e-05	0.000262059	aromatic and neutral transporter 1	transmembrane amino acid transporter protein, putative, expressed
PhHAL.2G080900	23.6645	0.428786	0.122473	3.50108	0.000463376	0.00128528	#N/A	expressed protein
PhHAL.2G081300	18.4747	-1.13705	0.266775	-4.26222	2.02408e-05	7.46728e-05	Ribosomal protein L7Ae/L30e/S12e/Gadd45 family protein	ribosomal protein L7Ae, putative, expressed
PhHAL.2G081700	20.2558	0.713799	0.129705	5.50325	3.7286e-08	2.16781e-07	NAD-dependent glycerol-3-phosphate dehydrogenase family protein	glycerol-3-phosphate dehydrogenase, putative, expressed
PhHAL.2G085400	504.487	0.682522	0.203848	3.3482	0.000813382	0.00212921	terpene synthase 21	terpene synthase, putative, expressed
PhHAL.2G085700	3.06735	-0.317243	0.13109	-2.42004	0.0155187	0.0298144	Tryptophan/tyrosine permease	tryptophan/tyrosine permease family protein, putative, expressed
PhHAL.2G086100	6.89014	-2.02546	0.192846	-10.503	8.36879e-26	3.12679e-24	O-methyltransferase family protein	O-methyltransferase, putative, expressed
PhHAL.2G086200	26.0792	0.151904	0.0397966	3.81701	0.000135076	0.000421687	SU(VAR)3-9 homolog 1	histone-lysine N-methyltransferase, H3 lysine-9 specific SUVH1, putative, expressed
PhHAL.2G086300	18.2482	-0.192262	0.061897	-3.10616	0.00189532	0.00455728	#N/A	expressed protein
PhHAL.2G086900	515.834	0.14563	0.0301953	4.82294	1.41457e-06	6.35338e-06	Ras-related small GTP-binding family protein	ADP-ribosylation factor, putative, expressed
PhHAL.2G087000	116.517	0.168704	0.0365214	4.61932	3.84991e-06	1.61325e-05	mitochondrial acyl carrier protein 1	acyl carrier protein, putative, expressed
PhHAL.2G088100	112.987	-0.214848	0.0815226	-2.63545	0.00840269	0.0173359	chloroplast stem-loop binding protein of 41 kDa	NAD dependent epimerase/dehydratase family protein, putative, expressed
PhHAL.2G088200	45.9055	-0.318678	0.0410205	-7.76875	7.92656e-15	1.08203e-13	#N/A	DUF630/DUF632 domains containing protein, putative, expressed
PhHAL.2G088300	50.1449	-0.512056	0.0484118	-10.5771	3.80585e-26	1.44499e-24	alpha/beta-Hydrolases superfamily protein	expressed protein
PhHAL.2G088600	52.2461	-0.135909	0.0332155	-4.09173	4.28174e-05	0.000147816	kinase associated protein phosphatase	protein Kinase-associated protein phosphatase, putative, expressed
PhHAL.2G088800	3.4941	-0.360856	0.122269	-2.95134	0.00316398	0.00720276	#N/A	#N/A
PhHAL.2G088900	17.7132	0.160531	0.0552219	2.90702	0.00364892	0.00818846	G-box binding factor 1	transcription factor, putative, expressed
PhHAL.2G089000	3.23567	-0.753899	0.119246	-6.3222	2.57869e-10	2.03389e-09	Major facilitator superfamily protein	transporter-related, putative, expressed
PhHAL.2G089200	87.2942	-0.540092	0.174906	-3.0879	0.00201579	0.00481021	seed imbibition 2	uncharacterized glycosyltransferase, putative, expressed
PhHAL.2G089600	1.2356	0.886216	0.217917	4.06677	4.76701e-05	0.000163306	Shugoshin C terminus	shugoshin-1, putative, expressed
PhHAL.2G089700	0.889591	-0.62041	0.248098	-2.50067	0.0123959	0.0244683	histidine kinase 3	CHASE domain containing protein, expressed
PhHAL.2G091300	11.5024	0.473991	0.163509	2.89887	0.00374514	0.00838531	Late embryogenesis abundant protein, group 2	late embryogenesis abundant protein, putative, expressed
PhHAL.2G091500	41.1737	-0.338759	0.0697091	-4.8596	1.17621e-06	5.39652e-06	chromatin assembly factor-1 (FASCIATA1) (FAS1)	FAS1, putative, expressed
PhHAL.2G091600	14.1543	-0.180348	0.0715539	-2.52045	0.0117204	0.0233229	LRR and NB-ARC domains-containing disease resistance protein	WRKY123, expressed
PhHAL.2G092900	12.0918	0.34219	0.0581215	5.88749	3.92107e-09	2.6426e-08	F-box/RNI-like superfamily protein	OsFBD15 - F-box and FBD domain containing protein, expressed
PhHAL.2G093800	2.41698	-1.04833	0.145376	-7.21117	5.54739e-13	6.17855e-12	F-box family protein	OsFBD15 - F-box and FBD domain containing protein, expressed
PhHAL.2G094700	5.31141	0.84128	0.211131	3.98464	6.75816e-05	0.000224546	aldehyde oxidase 2	aldehyde oxidase, putative, expressed
PhHAL.2G094800	1.46661	0.689407	0.260338	2.64812	0.00809408	0.0167591	receptor lectin kinase	lectin-like receptor kinase, putative, expressed
PhHAL.2G095800	292.671	0.176334	0.0404655	4.35765	1.31465e-05	5.01172e-05	Tetratricopeptide repeat (TPR)-like superfamily protein	tetratricopeptide repeat containing protein, putative, expressed
PhHAL.2G096000	26.2812	0.765787	0.183154	4.1811	2.90098e-05	0.00010362	Bifunctional inhibitor/lipid-transfer protein/seed storage 2S albumin superfamily protein	LTPL40 - Protease inhibitor/seed storage/LTP family protein precursor, expressed
PhHAL.2G097000	13.9789	-0.53659	0.0928754	-5.77752	7.58092e-09	4.88618e-08	#N/A	regulatory protein, putative, expressed
PhHAL.2G097300	1.392	0.531445	0.170797	3.11156	0.001861	0.00448362	S-adenosylmethionine carrier 2	mitochondrial carrier protein, putative, expressed
PhHAL.2G097500	46.165	0.167263	0.0428292	3.90536	9.40853e-05	0.000303572	Zn-dependent exopeptidases superfamily protein	peptidase, putative, expressed
PhHAL.2G098200	3.36779	0.323027	0.119976	2.69243	0.00709338	0.0149185	Tetratricopeptide repeat (TPR)-like superfamily protein	tetratricopeptide-like helical, putative, expressed
PhHAL.2G098400	1.56031	-3.13169	0.252375	-12.4088	2.33992e-35	1.70107e-33	receptor kinase 3	serine/threonine-protein kinase receptor precursor, putative, expressed
PhHAL.2G098700	40.1273	0.23811	0.0722578	3.29528	0.00098322	0.0025277	DEA(D/H)-box RNA helicase family protein	DEAD-box ATP-dependent RNA helicase, putative, expressed
PhHAL.2G098800	11.7042	-2.16792	0.144354	-15.0182	5.58401e-51	9.02876e-49	Subtilisin-like serine endopeptidase family protein	subtilisin-like protease, putative, expressed
PhHAL.2G099200	40.0545	-0.212996	0.038995	-5.46215	4.70409e-08	2.69981e-07	carbon-nitrogen hydrolase family protein	glutamine-dependent NAD, putative, expressed
PhHAL.2G099600	1.66794	0.442553	0.162291	2.7269	0.00639318	0.0136079	Transmembrane protein 97, predicted	expressed protein
PhHAL.2G100400	11.8319	0.275548	0.0639765	4.30702	1.65471e-05	6.20592e-05	basic pentacysteine1	GAGA-binding protein, putative, expressed
PhHAL.2G100500	51.1857	0.211595	0.061725	3.42803	0.000607989	0.0016396	xylulose kinase-1	expressed protein
PhHAL.2G101100	4.47823	-0.291242	0.121511	-2.39683	0.0165376	0.0314807	receptor-like protein kinase-related family protein	TKL_IRAK_DUF26-lf.4 - DUF26 kinases have homology to DUF26 containing loci, expressed
PhHAL.2G101600	1216.51	-0.42832	0.086981	-4.92429	8.46679e-07	3.97903e-06	UDP-Glycosyltransferase superfamily protein	starch synthase, putative, expressed
PhHAL.2G102300	1.82604	-2.1761	0.392102	-5.54983	2.85944e-08	1.69399e-07	Pathogenesis-related thaumatin superfamily protein	thaumatin, putative, expressed
PhHAL.2G102500	27.6853	0.749058	0.0781576	9.58394	9.34115e-22	2.50605e-20	Galactosyl transferase GMA12/MNN10 family protein	expressed protein
PhHAL.2G102700	71.3549	-0.274869	0.0395235	-6.95459	3.53594e-12	3.5333e-11	#N/A	expressed protein
PhHAL.2G103400	45.8699	-0.23733	0.036948	-6.42335	1.33306e-10	1.09758e-09	Protein of unknown function (DUF1644)	expressed protein
PhHAL.2G103800	6.99714	0.341091	0.122745	2.77886	0.00545498	0.0117912	signal recognition particle-related / SRP-related	signal recognition particle 68 kDa protein, putative, expressed
PhHAL.2G104000	11.0322	0.577876	0.124433	4.64409	3.41584e-06	1.44134e-05	RNA polymerase I subunit 43	DNA-directed RNA polymerase subunit, putative, expressed
PhHAL.2G104200	85.0259	-0.287323	0.0615599	-4.66737	3.0508e-06	1.29727e-05	heteroglycan glucosidase 1	glycosyl hydrolase, family 31, putative, expressed
PhHAL.2G104400	172.527	-0.238391	0.0495404	-4.81205	1.49393e-06	6.67966e-06	Tetratricopeptide repeat (TPR)-like superfamily protein	tetratricopeptide repeat domain containing protein, putative, expressed
PhHAL.2G105300	3.70662	0.762899	0.11075	6.88851	5.63783e-12	5.51032e-11	#N/A	#N/A
PhHAL.2G106400	2.08291	0.497065	0.187525	2.65066	0.00803344	0.0166584	#N/A	#N/A
PhHAL.2G106700	3.38237	-2.07128	0.40301	-5.13952	2.75447e-07	1.40274e-06	S-adenosyl-L-methionine-dependent methyltransferases superfamily protein	SAM dependent carboxyl methyltransferase, putative, expressed
PhHAL.2G106900	1.88359	2.21308	0.219086	10.1014	5.44565e-24	1.75496e-22	Transducin/WD40 repeat-like superfamily protein	WD domain, G-beta repeat domain containing protein, expressed
PhHAL.2G107100	44.1805	-0.288156	0.0450105	-6.40196	1.53393e-10	1.25034e-09	SU(VAR)3-9 homolog 2	histone-lysine N-methyltransferase, putative, expressed
PhHAL.2G107200	28.5997	0.134348	0.0506979	2.64997	0.00804977	0.016683	Ankyrin repeat family protein	ankyrin repeat domain containing protein, expressed
PhHAL.2G107300	1.19225	1.15832	0.201591	5.7459	9.14341e-09	5.81927e-08	Disease resistance-responsive (dirigent-like protein) family protein	dirigent, putative, expressed
PhHAL.2G108400	160.301	-0.149628	0.0339886	-4.40229	1.07117e-05	4.14928e-05	Protein kinase superfamily protein with octicosapeptide/Phox/Bem1p domain	protein kinase domain containing protein, expressed
PhHAL.2G108600	35.0261	-0.565551	0.0618531	-9.14345	6.049e-20	1.39723e-18	TLD-domain containing nucleolar protein	TLD family protein, putative, expressed
PhHAL.2G109100	1.277	-1.02077	0.211314	-4.83062	1.36111e-06	6.14121e-06	RNA-binding KH domain-containing protein	expressed protein
PhHAL.2G109600	31.2339	-0.181911	0.0621585	-2.92657	0.00342726	0.00774477	Beta-glucosidase, GBA2 type family protein	non-lysosomal glucosylceramidase, putative, expressed
PhHAL.2G110400	108.172	0.342029	0.0486183	7.03499	1.99279e-12	2.05933e-11	Protein of unknown function (DUF3317)	expressed protein
PhHAL.2G110500	1.54121	-0.796782	0.315611	-2.52457	0.0115841	0.0230648	Protein of unknown function (DUF3317)	expressed protein
PhHAL.2G111500	203.381	0.151826	0.0540763	2.80763	0.00499079	0.0108719	Zinc-binding ribosomal protein family protein	60S ribosomal protein L44, putative, expressed
PhHAL.2G111900	23.1786	0.674098	0.091522	7.36542	1.76586e-13	2.08962e-12	ATP synthase D chain, mitochondrial	expressed protein
PhHAL.2G112000	18.1822	0.247139	0.103629	2.38484	0.0170867	0.0323552	plasma membrane intrinsic protein 2	aquaporin protein, putative, expressed
PhHAL.2G112100	56.485	0.370603	0.103541	3.57928	0.000344539	0.000983589	plasma membrane intrinsic protein 2	aquaporin protein, putative, expressed
PhHAL.2G112200	36.4656	0.136394	0.0417526	3.26673	0.00108798	0.00277106	phosphoglucosamine mutase family protein	phosphoglucomutase, putative, expressed
PhHAL.2G112400	27.4475	1.02655	0.115332	8.90087	5.54128e-19	1.17704e-17	#N/A	EMB1303, putative, expressed
PhHAL.2G112800	2.4128	1.4833	0.158326	9.36862	7.34885e-21	1.83535e-19	#N/A	kinesin-like protein, identical, putative, expressed
PhHAL.2G112900	46.747	0.155708	0.0552142	2.82008	0.0048012	0.0104967	Prefoldin chaperone subunit family protein	expressed protein
PhHAL.2G113400	14.1445	2.36777	0.270172	8.76394	1.88547e-18	3.81487e-17	#N/A	transposon protein, putative, CACTA, En/Spm sub-class, expressed
PhHAL.2G113600	0.934743	2.77801	0.425171	6.53386	6.40948e-11	5.5145e-10	#N/A	#N/A
PhHAL.2G114300	6.85362	0.334737	0.113597	2.94671	0.00321171	0.00730048	Protein prenylyltransferase superfamily protein	tetratricopeptide repeat domain containing protein, expressed
PhHAL.2G114400	86.8357	-0.291726	0.0377287	-7.73219	1.05714e-14	1.4244e-13	Prolyl oligopeptidase family protein	OsPOP1 - Putative Prolyl Oligopeptidase homologue, expressed
PhHAL.2G115100	12.2022	0.258584	0.0592333	4.36552	1.26823e-05	4.85648e-05	#N/A	atuA, putative, expressed
PhHAL.2G115300	60.7129	0.339807	0.0445101	7.63439	2.26894e-14	2.9512e-13	#N/A	atuA, putative, expressed
PhHAL.2G115900	2.29378	-0.617738	0.130754	-4.72442	2.30772e-06	9.99622e-06	CAAX amino terminal protease family protein	CAAX amino terminal protease family protein, putative, expressed
PhHAL.2G116000	21.4339	-0.236071	0.0510799	-4.6216	3.80787e-06	1.59714e-05	Protein kinase superfamily protein	ELMO/CED-12 family protein, putative, expressed
PhHAL.2G116200	1.13764	1.74478	0.337454	5.17044	2.33546e-07	1.20572e-06	#N/A	universal stress protein domain containing protein, putative, expressed
PhHAL.2G116400	0.946159	-0.605896	0.24215	-2.50215	0.0123441	0.0243814	WRKY family transcription factor	WRKY115, expressed
PhHAL.2G116800	38.4327	0.264683	0.116823	2.26567	0.0234714	0.0426621	Protein of unknown function (DUF1218)	fiber protein Fb34, putative, expressed
PhHAL.2G116900	1.91312	-2.05166	0.158671	-12.9303	3.03718e-38	2.48757e-36	Thioesterase superfamily protein	thioesterase family protein, putative, expressed
PhHAL.2G117000	91.1485	-0.299205	0.0476459	-6.27976	3.39105e-10	2.63583e-09	Thioesterase superfamily protein	thioesterase family protein, putative, expressed
PhHAL.2G117300	16.3503	0.325133	0.0732344	4.43962	9.01164e-06	3.53825e-05	copper ion binding	expressed protein
PhHAL.2G118100	84.1562	-0.824471	0.0517005	-15.9471	2.9866e-57	6.29401e-55	non-intrinsic ABC protein 8	ABC transporter, ATP-binding protein, putative, expressed
PhHAL.2G119400	232.217	-0.21284	0.0409857	-5.19303	2.06901e-07	1.07975e-06	K+ uptake permease 11	potassium transporter, putative, expressed
PhHAL.2G119800	38.8836	0.13495	0.053261	2.53374	0.0112852	0.0225344	DHHC-type zinc finger family protein	zinc finger family protein, putative, expressed
PhHAL.2G119900	8.60325	2.08046	0.136927	15.194	3.8752e-52	6.79282e-50	TCP-1/cpn60 chaperonin family protein	T-complex protein, putative, expressed
PhHAL.2G120100	6.25271	1.16672	0.164475	7.09357	1.307e-12	1.37874e-11	DCD (Development and Cell Death) domain protein	N-rich protein, putative, expressed
PhHAL.2G120200	75.583	-0.326554	0.0477339	-6.84114	7.85627e-12	7.54106e-11	Calcineurin-like metallo-phosphoesterase superfamily protein	Ser/Thr protein phosphatase family protein, putative, expressed
PhHAL.2G120700	7.51707	-0.146912	0.0661596	-2.22058	0.0263796	0.0472758	mannosyltransferase family protein	GPI mannosyltransferase 1, putative, expressed
PhHAL.2G120800	33.2512	-0.257126	0.0479904	-5.35785	8.42159e-08	4.67462e-07	non-intrinsic ABC protein 11	ABC transporter, ATP-binding protein, putative, expressed
PhHAL.2G120900	38.8137	0.808343	0.116037	6.96623	3.25555e-12	3.27055e-11	#N/A	expressed protein
PhHAL.2G121000	483.743	-0.0860299	0.0349725	-2.45993	0.0138965	0.027032	chloroplast RNA-binding protein 31B	RNA recognition motif containing protein, putative, expressed
PhHAL.2G121100	12.4337	0.79524	0.174535	4.55634	5.20524e-06	2.13678e-05	RING domain ligase1	copine, putative, expressed
PhHAL.2G121200	21.4712	0.14717	0.044275	3.32399	0.00088739	0.00230525	#N/A	expressed protein
PhHAL.2G121600	1109.07	-0.219217	0.0314221	-6.97653	3.02562e-12	3.051e-11	Tetratricopeptide repeat (TPR)-like superfamily protein	expressed protein
PhHAL.2G121700	168.057	0.0983629	0.0298895	3.29089	0.000998722	0.00256357	#N/A	expressed protein
PhHAL.2G121900	106.983	0.256642	0.0438071	5.85845	4.67208e-09	3.10853e-08	Ergosterol biosynthesis ERG4/ERG24 family	delta14-sterol reductase, putative, expressed
PhHAL.2G122100	1.2645	0.8783	0.197445	4.44834	8.65378e-06	3.40702e-05	#N/A	#N/A
PhHAL.2G122200	2.5577	1.04442	0.153879	6.78729	1.1426e-11	1.07854e-10	#N/A	expressed protein
PhHAL.2G123400	392.663	-0.186289	0.0548482	-3.39645	0.000682665	0.00181773	monodehydroascorbate reductase 1	monodehydroascorbate reductase, putative, expressed
PhHAL.2G123500	716.414	0.294364	0.0470872	6.25146	4.06626e-10	3.12954e-09	NAD(P)-linked oxidoreductase superfamily protein	oxidoreductase, aldo/keto reductase family protein, putative, expressed
PhHAL.2G123600	256.319	-0.0849931	0.0312654	-2.71844	0.00655903	0.0139211	histidine-containing phosphotransfer factor 5	histidine-containing phosphotransfer protein, putative, expressed
PhHAL.2G123800	38.9663	-0.126164	0.0365073	-3.45586	0.000548547	0.00149293	homolog of histone chaperone HIRA	WD domain, G-beta repeat domain containing protein, expressed
PhHAL.2G123900	50.7736	-0.616776	0.126833	-4.8629	1.15676e-06	5.31507e-06	GDSL-like Lipase/Acylhydrolase superfamily protein	GDSL-like lipase/acylhydrolase, putative, expressed
PhHAL.2G124000	26.2844	0.426796	0.0952135	4.48251	7.37698e-06	2.94326e-05	uridine-ribohydrolase 1	inosine-uridine preferring nucleoside hydrolase family protein, putative, expressed
PhHAL.2G124300	132.569	0.225336	0.0529549	4.25524	2.08822e-05	7.67824e-05	Ribosomal protein L1p/L10e family	L1P family of ribosomal proteins domain containing protein, expressed
PhHAL.2G124400	4.34962	0.324105	0.103528	3.1306	0.00174449	0.00422788	#N/A	expressed protein
PhHAL.2G124600	231.575	0.145628	0.0610639	2.38484	0.0170865	0.0323552	Ubiquitin supergroup;Ribosomal protein L40e	ubiquitin fusion protein, putative, expressed
PhHAL.2G125100	99.6583	0.16764	0.06469	2.59144	0.00955756	0.019468	Ribosomal protein S25 family protein	40S ribosomal protein S25, putative, expressed
PhHAL.2G125200	319.037	-0.134584	0.0345472	-3.89566	9.79324e-05	0.000314686	copper ion binding	expressed protein
PhHAL.2G125300	1.57013	1.05716	0.334725	3.1583	0.0015869	0.00388158	chlorophyllase 1	chlorophyllase-2, chloroplast precursor, putative, expressed
PhHAL.2G125600	20.9285	-0.180516	0.0583742	-3.0924	0.00198547	0.00474811	beta-amylase 7	beta-amylase, putative, expressed
PhHAL.2G125800	18.7771	1.68295	0.0871945	19.3011	5.26051e-83	2.98989e-80	cleavage and polyadenylation specificity factor 100	metallo-beta-lactamase, putative, expressed
PhHAL.2G126100	2.61464	0.289966	0.128891	2.2497	0.0244677	0.0442586	#N/A	expressed protein
PhHAL.2G126300	8.43348	0.581325	0.0962995	6.03664	1.57359e-09	1.12222e-08	#N/A	expressed protein
PhHAL.2G126700	43.7125	-0.142995	0.0542997	-2.63345	0.00845231	0.0174172	U-box domain-containing protein kinase family protein	protein kinase, putative, expressed
PhHAL.2G126900	61.1585	0.236155	0.106111	2.22554	0.0260448	0.0467416	U-box domain-containing protein kinase family protein	protein kinase family protein, putative, expressed
PhHAL.2G127000	7.28363	0.331441	0.0824238	4.02118	5.79068e-05	0.000195026	C2H2-like zinc finger protein	ZOS9-21 - C2H2 zinc finger protein, expressed
PhHAL.2G127100	76.5065	-0.178611	0.0548446	-3.25667	0.00112726	0.002856	NAD(P)-binding Rossmann-fold superfamily protein	oxidoreductase, short chain dehydrogenase/reductase family domain containing family, expressed
PhHAL.2G127200	313.975	-0.346587	0.0643693	-5.38435	7.27053e-08	4.06456e-07	Major facilitator superfamily protein	transporter, major facilitator family, putative, expressed
PhHAL.2G127300	14.2517	-0.14231	0.0585432	-2.43086	0.0150632	0.0290396	Ring/U-Box superfamily protein	protein binding protein, putative, expressed
PhHAL.2G127500	12.1839	-0.278539	0.0699883	-3.97979	6.89763e-05	0.000228693	Nucleotidyltransferase family protein	expressed protein
PhHAL.2G127700	16.0978	-0.163281	0.0725517	-2.25055	0.0244139	0.0441739	2-oxoglutarate (2OG) and Fe(II)-dependent oxygenase superfamily protein	gibberellin 20 oxidase 2, putative, expressed
PhHAL.2G128300	41.0313	0.501546	0.0962817	5.20915	1.89704e-07	9.98531e-07	ACT-like superfamily protein	ACT domain containing protein, expressed
PhHAL.2G130900	39.904	-0.282349	0.105188	-2.68423	0.00726978	0.0152485	Calcium-dependent lipid-binding (CaLB domain) family protein	C2 domain containing protein, putative, expressed
PhHAL.2G131800	3.30599	0.411464	0.143449	2.86837	0.00412588	0.00915365	rotamase cyclophilin 2	peptidyl-prolyl cis-trans isomerase, putative, expressed
PhHAL.2G132600	40.4575	0.776165	0.104768	7.40839	1.27839e-13	1.53406e-12	#N/A	ribonuclease H2 subunit B, putative, expressed
PhHAL.2G132700	4.33683	-0.218862	0.086869	-2.51945	0.0117539	0.0233757	P-loop containing nucleoside triphosphate hydrolases superfamily protein	2-phosphoglycerate kinase-related, putative, expressed
PhHAL.2G133000	99.0567	-0.163975	0.0408409	-4.01498	5.94521e-05	0.000199979	1-phosphatidylinositol-4-phosphate 5-kinases;zinc ion binding;1-phosphatidylinositol-3-phosphate 5-kinases	phosphatidylinositol-4-phosphate 5-Kinase, putative, expressed
PhHAL.2G134100	85.7227	0.29815	0.0394065	7.56603	3.84815e-14	4.90658e-13	Histidyl-tRNA synthetase 1	tRNA synthetase class II core domain containing protein, expressed
PhHAL.2G134200	8.21781	-0.216811	0.0871785	-2.48697	0.0128835	0.0253081	#N/A	expressed protein
PhHAL.2G134500	1.58964	0.779049	0.296276	2.62947	0.0085517	0.0176065	uclacyanin 1	plastocyanin-like domain containing protein, putative, expressed
PhHAL.2G134600	10.3044	0.452102	0.0816114	5.53969	3.03009e-08	1.78774e-07	Pollen Ole e 1 allergen and extensin family protein	POEI23 - Pollen Ole e I allergen and extensin family protein precursor, expressed
PhHAL.2G134700	13.348	0.401338	0.0973716	4.12171	3.76072e-05	0.000131279	DYNAMIN-like 1E	dynamin family protein, putative, expressed
PhHAL.2G134800	99.3738	0.184182	0.0329844	5.58391	2.35164e-08	1.41008e-07	RUB1 conjugating enzyme 1	ubiquitin-conjugating enzyme, putative, expressed
PhHAL.2G135000	105.93	0.18488	0.0308912	5.98487	2.16568e-09	1.51509e-08	lipase 1	triacylglycerol lipase 1 precursor, putative, expressed
PhHAL.2G135100	8.96821	0.209174	0.0632631	3.30641	0.000945	0.00244004	Pseudouridine synthase family protein	RNA pseudouridine synthase, putative, expressed
PhHAL.2G135300	152.879	-0.473125	0.0434614	-10.8861	1.34264e-27	5.74944e-26	CAX interacting protein 4	CAX-interacting protein 4, putative, expressed
PhHAL.2G135600	4.21123	0.422926	0.0997342	4.24053	2.22993e-05	8.15134e-05	homolog of RAD51 D	DNA repair protein RAD51 homolog 4, putative, expressed
PhHAL.2G135700	23.9482	0.29224	0.0481558	6.06864	1.28997e-09	9.31283e-09	#N/A	expressed protein
PhHAL.2G136600	1.2896	2.42293	0.217727	11.1283	9.13942e-29	4.26415e-27	cullin 1	cullin, putative, expressed
PhHAL.2G136700	36.1397	0.176061	0.0492482	3.57497	0.000350263	0.0009975	UNC-50 family protein	unc-50, putative, expressed
PhHAL.2G137000	184.993	1.47997	0.147042	10.0649	7.89655e-24	2.51884e-22	#N/A	expressed protein
PhHAL.2G137500	1.33782	1.53991	0.195701	7.86871	3.58302e-15	5.06812e-14	Class II aminoacyl-tRNA and biotin synthetases superfamily protein	tRNA synthetases class II domain containing protein, expressed
PhHAL.2G137600	4146.47	0.161442	0.0335051	4.81844	1.44688e-06	6.48452e-06	sodium:hydrogen antiporter 1	Citrate transporter protein, putative, expressed
PhHAL.2G137800	1.22265	-0.846265	0.163384	-5.17962	2.22335e-07	1.15324e-06	#N/A	#N/A
PhHAL.2G138700	4.29786	0.393218	0.0999365	3.93467	8.33102e-05	0.000271751	#N/A	expressed protein
PhHAL.2G140100	6.43284	-0.226448	0.0730972	-3.0979	0.001949	0.0046734	Pentatricopeptide repeat (PPR) superfamily protein	PPR repeat containing protein, putative, expressed
PhHAL.2G140400	2.30838	0.421694	0.161858	2.60533	0.00917857	0.0187612	protein arginine methyltransferase 3	ZOS7-13 - C2H2 zinc finger protein, expressed
PhHAL.2G140600	13.6124	0.188853	0.085833	2.20024	0.0277901	0.0494526	DNA-directed RNA polymerase family protein	DNA-directed RNA polymerase subunit, putative, expressed
PhHAL.2G141700	3.30199	-0.548653	0.141959	-3.86487	0.000111149	0.000352921	Protein of unknown function (DUF3223)	DCL, chloroplast precursor, putative, expressed
PhHAL.2G141800	41.1307	0.982506	0.17675	5.55874	2.71734e-08	1.61542e-07	#N/A	#N/A
PhHAL.2G142000	1.60394	2.42726	0.31846	7.62185	2.50057e-14	3.24123e-13	DNA binding	transposon protein, putative, Pong sub-class, expressed
PhHAL.2G142200	26.2057	-0.89894	0.0593919	-15.1357	9.4127e-52	1.61968e-49	#N/A	expressed protein
PhHAL.2G142400	74.5822	-0.173329	0.0493849	-3.50976	0.000448508	0.00124884	myo-inositol polyphosphate 5-phosphatase 2	expressed protein
PhHAL.2G143400	43.2584	0.255268	0.0782077	3.26397	0.00109861	0.00279511	MUTL protein homolog 3	expressed protein
PhHAL.2G147100	35.5189	-1.35164	0.093271	-14.4916	1.3694e-47	1.86119e-45	DNA/RNA polymerases superfamily protein	DNA-directed RNA polymerase 1B, mitochondrial precursor, putative, expressed
PhHAL.2G147200	1.12139	0.607606	0.237113	2.56251	0.0103918	0.0209399	#N/A	#N/A
PhHAL.2G147900	150.088	-0.283547	0.0465281	-6.09411	1.10051e-09	8.04097e-09	AMP-dependent synthetase and ligase family protein	acyl-CoA synthetase protein, putative, expressed
PhHAL.2G148700	1.88173	1.68829	0.16964	9.95222	2.46611e-23	7.55792e-22	#N/A	#N/A
PhHAL.2G150000	2.23683	-0.516702	0.132881	-3.88846	0.00010088	0.000323217	#N/A	#N/A
PhHAL.2G150900	88.8975	1.13045	0.099633	11.3462	7.74678e-30	3.83374e-28	Ribosomal protein L19 family protein	50S ribosomal protein L19, chloroplast precursor, putative, expressed
PhHAL.2G151500	1.15496	0.847318	0.211393	4.00825	6.11702e-05	0.000205206	Ribosomal protein L19 family protein	50S ribosomal protein L19, chloroplast precursor, putative, expressed
PhHAL.2G154600	1.99098	0.827259	0.193993	4.26438	2.00459e-05	7.39683e-05	white-brown complex homolog protein 11	white-brown complex homolog protein 11, putative, expressed
PhHAL.2G156500	4.33736	0.542409	0.17634	3.07593	0.00209846	0.0049878	cinnamoyl coa reductase 1	dehydrogenase, putative, expressed
PhHAL.2G158900	89.7778	-0.116142	0.0370346	-3.13603	0.00171253	0.00415689	Sec1/munc18-like (SM) proteins superfamily	Sec1 family transport protein, putative, expressed
PhHAL.2G159200	7.84059	-0.38566	0.0851891	-4.5271	5.97973e-06	2.42709e-05	#N/A	#N/A
PhHAL.2G160900	21.7731	-3.5436	0.171699	-20.6384	1.24144e-94	1.01237e-91	Galactose oxidase/kelch repeat superfamily protein	kelch repeat protein, putative, expressed
PhHAL.2G163700	458.936	0.541294	0.0554726	9.75786	1.70728e-22	4.88135e-21	#N/A	pathogenesis-related Bet v I family protein, putative, expressed
PhHAL.2G163800	10.5948	0.476855	0.136457	3.49454	0.000474883	0.00131273	#N/A	#N/A
PhHAL.2G164400	3.03479	2.13909	0.162177	13.1899	1.00365e-39	9.05018e-38	alpha-amylase-like	alpha-amylase precursor, putative, expressed
PhHAL.2G164800	18.9372	0.477576	0.0677179	7.05244	1.75812e-12	1.82891e-11	hydrolases, acting on ester bonds	esterase/lipase/thioesterase, putative, expressed
PhHAL.2G164900	19.0109	-0.335372	0.0675475	-4.96499	6.87059e-07	3.2765e-06	Phototropic-responsive NPH3 family protein	BTBN18 - Bric-a-Brac, Tramtrack, Broad Complex BTB domain with non-phototropic hypocotyl 3 NPH3 domain, expressed
PhHAL.2G165000	1.22872	1.68804	0.204115	8.27004	1.33913e-16	2.23856e-15	RING/FYVE/PHD zinc finger superfamily protein	expressed protein
PhHAL.2G167800	17.4853	0.214875	0.0618318	3.47515	0.000510561	0.00140042	trithorax-like protein 2	histone-lysine N-methyltransferase, H3 lysine-4 specific ATX1, putative, expressed
PhHAL.2G168300	2.75326	-3.82966	0.373665	-10.2489	1.19679e-24	4.0887e-23	#N/A	#N/A
PhHAL.2G169300	16.2769	0.450644	0.158815	2.83754	0.00454625	0.00998122	#N/A	#N/A
PhHAL.2G170600	2.02085	1.21854	0.152556	7.98751	1.37693e-15	2.0611e-14	#N/A	#N/A
PhHAL.2G170900	18.7225	1.29446	0.137233	9.4326	4.00059e-21	1.02507e-19	#N/A	#N/A
PhHAL.2G171600	27.5131	0.400729	0.0523288	7.6579	1.88997e-14	2.47717e-13	prenylated RAB acceptor 1.H	expressed protein
PhHAL.2G172400	231.971	-0.150628	0.0445681	-3.37974	0.00072555	0.00192031	auxin transport protein (BIG)	BIG, putative, expressed
PhHAL.2G172700	1.78873	-0.609119	0.151115	-4.03084	5.55781e-05	0.000187892	#N/A	#N/A
PhHAL.2G173200	66.4957	0.196645	0.0375912	5.23115	1.68463e-07	8.94335e-07	protein phosphatase 2A subunit A2	HEAT repeat family protein, putative, expressed
PhHAL.2G173600	1.86459	-2.2271	0.199238	-11.1781	5.22079e-29	2.46033e-27	DNA/RNA polymerases superfamily protein	expressed protein
PhHAL.2G174000	4.05814	-1.0508	0.111607	-9.41514	4.72462e-21	1.20729e-19	#N/A	#N/A
PhHAL.2G174200	2.89262	0.867296	0.132886	6.5266	6.72795e-11	5.76998e-10	#N/A	integral membrane transporter family protein, putative, expressed
PhHAL.2G175200	178.967	0.114672	0.0260664	4.39922	1.08642e-05	4.20314e-05	protein phosphatase 2A subunit A2	HEAT repeat family protein, putative, expressed
PhHAL.2G176200	16.0878	0.260048	0.100005	2.60035	0.00931286	0.0190026	Calcium-dependent lipid-binding (CaLB domain) family protein	expressed protein
PhHAL.2G177900	24.2711	0.117056	0.0503345	2.32556	0.0200418	0.0370973	Pre-mRNA-splicing factor 3	expressed protein
PhHAL.2G179400	0.999096	-3.88739	0.515913	-7.53498	4.88422e-14	6.15648e-13	#N/A	#N/A
PhHAL.2G181100	45.3201	-2.15991	0.0777767	-27.7707	9.81309e-170	1.84054e-165	P-loop containing nucleoside triphosphate hydrolases superfamily protein	MIM, putative, expressed
PhHAL.2G183100	56.9332	0.402321	0.045288	8.88362	6.47218e-19	1.36396e-17	Ubiquitin system component Cue protein	expressed protein
PhHAL.2G183200	4.20255	0.336134	0.0988293	3.40116	0.000671013	0.0017895	#N/A	translation initiation factor IF-2, putative, expressed
PhHAL.2G183700	2.62967	0.732692	0.134028	5.46671	4.58453e-08	2.63684e-07	#N/A	#N/A
PhHAL.2G183800	16.7928	0.133125	0.0599909	2.21908	0.0264813	0.047416	PLC-like phosphodiesterases superfamily protein	phospholipase C, putative, expressed
PhHAL.2G183900	131.532	0.258366	0.0698957	3.69645	0.000218638	0.000652261	Cystathionine beta-synthase (CBS) family protein	CBS domain containing membrane protein, putative, expressed
PhHAL.2G184200	305.979	0.276236	0.0811932	3.40221	0.000668437	0.00178372	Cystathionine beta-synthase (CBS) family protein	CBS domain containing membrane protein, putative, expressed
PhHAL.2G185500	8.55112	-0.674079	0.0904955	-7.44875	9.4226e-14	1.15284e-12	Nucleolar histone methyltransferase-related protein	expressed protein
PhHAL.2G186000	30.5703	-0.252955	0.071152	-3.55513	0.000377791	0.00106698	P-loop containing nucleoside triphosphate hydrolases superfamily protein	kinesin motor domain containing protein, putative, expressed
PhHAL.2G186600	4.74032	0.865274	0.118483	7.30294	2.81545e-13	3.25967e-12	#N/A	expressed protein
PhHAL.2G188400	2.56668	3.49342	0.411041	8.49896	1.913e-17	3.49369e-16	#N/A	expressed protein
PhHAL.2G189900	163.164	0.156941	0.0545054	2.87937	0.00398472	0.00886775	RPM1-interacting protein 4 (RIN4) family protein	NOI protein, nitrate-induced, putative, expressed
PhHAL.2G190500	32.5271	-0.0928722	0.0359577	-2.58282	0.00979961	0.0198812	Tetratricopeptide repeat (TPR)-like superfamily protein	immunoglobulin/major histocompatibility complex, putative, expressed
PhHAL.2G190700	2.26081	3.19645	0.283999	11.2551	2.18461e-29	1.04527e-27	#N/A	#N/A
PhHAL.2G193500	13.8503	-0.244521	0.101088	-2.4189	0.0155677	0.0298954	Protein kinase superfamily protein	cyclin-dependent kinase G-1, putative, expressed
PhHAL.2G193700	50.8805	-0.163693	0.0499136	-3.27953	0.0010398	0.00265883	microfibrillar-associated protein-related	microfibrillar-associated protein 1, putative, expressed
PhHAL.2G193800	3.63964	-0.867865	0.213354	-4.06773	4.74733e-05	0.000162691	#N/A	seed maturation protein LEA 4, putative, expressed
PhHAL.2G194300	4.69383	0.35322	0.0971322	3.63649	0.000276379	0.000805432	O-Glycosyl hydrolases family 17 protein	glucan endo-1,3-beta-glucosidase precursor, putative, expressed
PhHAL.2G194400	84.1096	-0.220321	0.0913731	-2.41122	0.0158992	0.0304323	Heavy metal transport/detoxification superfamily protein	heavy metal transport/detoxification protein, putative, expressed
PhHAL.2G194700	33.7022	-0.126132	0.052499	-2.40257	0.0162803	0.0310841	Protein kinase superfamily protein	AP2-associated protein kinase 1, putative, expressed
PhHAL.2G195100	5.5215	2.91514	0.210939	13.8199	1.93467e-43	2.15993e-41	#N/A	#N/A
PhHAL.2G195900	28.1073	1.4463	0.0684148	21.1402	3.39576e-99	3.35215e-96	Mitochondrial import inner membrane translocase subunit Tim17/Tim22/Tim23 family protein	mitochondrial import inner membrane translocase subunit Tim17, putative, expressed
PhHAL.2G196000	146.533	-0.176355	0.0481816	-3.66021	0.000252006	0.000742012	Rhodanese/Cell cycle control phosphatase superfamily protein	rhodanese-like, putative, expressed
PhHAL.2G196700	71.0917	-0.212597	0.0653281	-3.25429	0.00113676	0.00287772	Mnd1 family protein	meiotic coiled-coil protein 7, putative, expressed
PhHAL.2G197100	18.4035	0.708135	0.0605719	11.6908	1.42028e-31	7.95189e-30	RAB GTPase homolog A4C	ras-related protein, putative, expressed
PhHAL.2G200100	100.707	0.0928244	0.0265186	3.50035	0.000464644	0.00128804	protein phosphatase X 2	Ser/Thr protein phosphatase family protein, putative, expressed
PhHAL.2G201500	1.88896	3.30009	0.530059	6.2259	4.78811e-10	3.6551e-09	cytochrome P450, family 71, subfamily B, polypeptide 37	cytochrome P450 71A1, putative, expressed
PhHAL.2G201800	87.1879	0.147485	0.0368735	3.99975	6.341e-05	0.000211924	Na+/H+ antiporter 6	transporter, monovalent cation:proton antiporter-2 family, putative, expressed
PhHAL.2G202500	126.293	0.270865	0.0595582	4.5479	5.41839e-06	2.21603e-05	Protein of unknown function (DUF565)	DUF565 domain containing protein, putative, expressed
PhHAL.2G202700	35.4315	-0.101777	0.0394273	-2.58139	0.00984033	0.0199487	Membrane fusion protein Use1	expressed protein
PhHAL.2G204300	1.32577	-0.46422	0.16322	-2.84414	0.00445309	0.00979733	UDP-Glycosyltransferase superfamily protein	glycosyl transferase, group 1 domain containing protein, expressed
PhHAL.2G204700	4.11118	-2.47806	0.479772	-5.16508	2.40331e-07	1.23734e-06	nodulin MtN21 /EamA-like transporter family protein	integral membrane protein DUF6 containing protein, expressed
PhHAL.2G204900	134.352	-0.273939	0.0387791	-7.0641	1.61664e-12	1.69017e-11	Chlorophyll A-B binding family protein	chlorophyll A-B binding protein, putative, expressed
PhHAL.2G205100	21.703	0.148806	0.0587344	2.53354	0.0112918	0.022545	Transducin family protein / WD-40 repeat family protein	WD domain, G-beta repeat domain containing protein, expressed
PhHAL.2G206800	67.6433	0.806876	0.141078	5.71937	1.06917e-08	6.71132e-08	ytochrome p450, family 71, subfamily B, polypeptide 11	cytochrome P450, putative, expressed
PhHAL.2G207200	5.44349	0.230504	0.0984235	2.34196	0.0191828	0.0357328	Rubredoxin-like superfamily protein	cytochrome c oxidase subunit 5B, mitochondrial precursor, putative, expressed
PhHAL.2G207300	26.9062	-0.725006	0.168706	-4.29745	1.72773e-05	6.45139e-05	#N/A	DNA ligase, putative, expressed
PhHAL.2G208000	4.58622	1.73283	0.190581	9.09237	9.69044e-20	2.19775e-18	Polynucleotidyl transferase, ribonuclease H-like superfamily protein	holliday junction resolvase, putative, expressed
PhHAL.2G208300	14.1904	0.182236	0.0829686	2.19644	0.0280604	0.0498863	Phosphofructokinase family protein	pyrophosphate--fructose 6-phosphate 1-phosphotransferase subunit alpha, putative, expressed
PhHAL.2G208400	1.30277	0.84744	0.248241	3.41378	0.00064069	0.00171693	ADP glucose pyrophosphorylase 1	glucose-1-phosphate adenylyltransferase large subunit, chloroplast precursor, putative, expressed
PhHAL.2G208500	15.1116	0.178486	0.0683545	2.61118	0.00902307	0.0184857	Transducin/WD40 repeat-like superfamily protein	WD domain, G-beta repeat domain containing protein, expressed
PhHAL.2G209400	2.23916	-0.598378	0.151961	-3.93771	8.22638e-05	0.000268618	LRR and NB-ARC domains-containing disease resistance protein	NBS-LRR disease resistance protein, putative, expressed
PhHAL.2G209500	2.291	0.686312	0.20089	3.41636	0.000634644	0.00170205	#N/A	#N/A
PhHAL.2G209700	1.29699	-1.18316	0.205923	-5.74565	9.157e-09	5.82594e-08	LRR and NB-ARC domains-containing disease resistance protein	NBS-LRR disease resistance protein, putative, expressed
PhHAL.2G210700	19.9396	0.215044	0.0802129	2.68091	0.00734221	0.0153832	basic leucine-zipper 44	expressed protein
PhHAL.2G213000	13.3025	0.260289	0.103878	2.50571	0.0122205	0.0241679	chlororespiratory reduction 3	expressed protein
PhHAL.2G213100	9.58115	0.939558	0.139874	6.71717	1.85285e-11	1.70888e-10	#N/A	#N/A
PhHAL.2G213200	55.0381	-0.110155	0.0346583	-3.17831	0.00148137	0.00364483	phytochrome and flowering time regulatory protein (PFT1)	PFT1, putative, expressed
PhHAL.2G213300	26.5032	-0.108819	0.0412064	-2.64083	0.00827033	0.0170948	VEFS-Box of polycomb protein	ZOS9-03 - C2H2 zinc finger protein, expressed
PhHAL.2G213900	3.12632	-1.33075	0.244562	-5.44134	5.28816e-08	3.01565e-07	#N/A	expressed protein
PhHAL.2G215700	3.44692	0.677513	0.214689	3.15579	0.00160063	0.00391058	#N/A	expressed protein
PhHAL.2G216300	17.6582	0.122628	0.0537467	2.2816	0.022513	0.0410993	Integrase-type DNA-binding superfamily protein	AP2 domain containing protein, expressed
PhHAL.2G216500	2.0259	1.41841	0.386847	3.66661	0.000245791	0.000725537	#N/A	expressed protein
PhHAL.2G218300	134.934	0.188012	0.0483004	3.89255	9.91947e-05	0.000318414	golgi nucleotide sugar transporter 4	integral membrane protein, putative, expressed
PhHAL.2G218700	69.6777	0.446464	0.0760115	5.87364	4.26327e-09	2.85885e-08	ubiquitin-conjugating enzyme 36	ubiquitin-conjugating enzyme, putative, expressed
PhHAL.2G218800	59.8972	-0.520519	0.0631527	-8.24223	1.69035e-16	2.77863e-15	phosphoenolpyruvate carboxylase 1	phosphoenolpyruvate carboxylase, putative, expressed
PhHAL.2G221300	2.13399	-0.499446	0.188796	-2.64543	0.0081588	0.0168754	#N/A	#N/A
PhHAL.2G222400	77.6387	0.162933	0.0641751	2.53888	0.0111208	0.0222464	Transmembrane proteins 14C	expressed protein
PhHAL.2G223000	5.48131	0.483915	0.144032	3.35978	0.000780042	0.00205081	Amino acid dehydrogenase family protein	bifunctional protein folD, putative, expressed
PhHAL.2G223100	11.8101	-1.30823	0.169543	-7.71621	1.19838e-14	1.60434e-13	Galactose mutarotase-like superfamily protein	aldose 1-epimerase, putative, expressed
PhHAL.2G223300	12.5659	0.289889	0.102591	2.82567	0.00471813	0.0103223	Domain of unknown function (DUF220)	OBP32pep, putative, expressed
PhHAL.2G223500	73.447	-0.285357	0.0879924	-3.24298	0.00118288	0.00298442	protein kinase 1B	Leucine Rich Repeat family protein, expressed
PhHAL.2G223600	2.92026	-1.03433	0.401056	-2.57903	0.0099079	0.0200675	Peptidase S24/S26A/S26B/S26C family protein	OsSigP4 - Putative Type I Signal Peptidase homologue; employs a putative Ser/His catalytic dyad, expressed
PhHAL.2G223900	1.86102	-0.766106	0.170449	-4.49463	6.96899e-06	2.79534e-05	UDP-Glycosyltransferase superfamily protein	cytokinin-O-glucosyltransferase 1, putative, expressed
PhHAL.2G224800	3.33353	-1.2867	0.187489	-6.86279	6.75271e-12	6.54204e-11	UDP-Glycosyltransferase superfamily protein	hydroquinone glucosyltransferase, putative, expressed
PhHAL.2G225300	40.5099	0.578805	0.124011	4.66736	3.05091e-06	1.29727e-05	WRKY family transcription factor	WRKY74, expressed
PhHAL.2G226100	213.471	-0.140265	0.0333637	-4.20412	2.62105e-05	9.43578e-05	nitrogen fixation S (NIFS)-like 1	cysteine desulfurase 1, mitochondrial precursor, putative, expressed
PhHAL.2G226500	162.841	-0.233227	0.0364543	-6.39779	1.5764e-10	1.28384e-09	NAD(P)-binding Rossmann-fold superfamily protein	NAD dependent epimerase/dehydratase family protein, putative, expressed
PhHAL.2G226700	30.4117	0.130051	0.0525234	2.47605	0.0132844	0.0260032	#N/A	expressed protein
PhHAL.2G227400	548.071	-0.477684	0.0811706	-5.88494	3.98204e-09	2.68177e-08	Sulfite exporter TauE/SafE family protein	membrane protein, putative, expressed
PhHAL.2G227600	37.0982	0.265559	0.0436102	6.08938	1.13347e-09	8.25606e-09	Ubiquitin domain-containing protein	ubiquitin domain-containing protein 2, putative, expressed
PhHAL.2G228000	3.77159	0.351401	0.104044	3.37744	0.000731632	0.00193383	NAD(H) kinase 3	NAD kinase, putative, expressed
PhHAL.2G228100	5.12205	1.53714	0.219895	6.99031	2.74287e-12	2.77932e-11	proton pump interactor 1	proton pump interactor, putative, expressed
PhHAL.2G228400	2.3737	-0.424427	0.133214	-3.18606	0.00144223	0.0035588	NAD(P)-binding Rossmann-fold superfamily protein	oxidoreductase, short chain dehydrogenase/reductase family domain containing protein, expressed
PhHAL.2G228900	42.0085	-0.270741	0.0418184	-6.4742	9.53162e-11	7.99531e-10	Protein of unknown function (DUF810)	expressed protein
PhHAL.2G229600	12.2362	-0.541463	0.177253	-3.05475	0.00225249	0.00531017	Leucine-rich repeat transmembrane protein kinase protein	protein kinase domain containing protein, expressed
PhHAL.2G229700	7.48737	0.505752	0.103962	4.86476	1.14595e-06	5.27057e-06	histone acetyltransferase of the GNAT family 2	acetyltransferase type B catalytic subunit, putative, expressed
PhHAL.2G230300	13.3204	0.341301	0.101714	3.3555	0.000792215	0.00207961	arginine methyltransferase 11	methyltransferase, putative, expressed
PhHAL.2G231300	4.45846	-0.221664	0.0848806	-2.61148	0.00901519	0.0184736	ABC2 homolog 6	ABC transporter, ATP-binding protein, putative, expressed
PhHAL.2G231500	4.72785	-0.918569	0.130912	-7.0167	2.27165e-12	2.32699e-11	SPFH/Band 7/PHB domain-containing membrane-associated protein family	hypersensitive-induced response protein, putative, expressed
PhHAL.2G231900	146.773	-0.150755	0.047291	-3.18782	0.0014335	0.00354006	voltage dependent anion channel 1	isochorismate synthase 1, chloroplast precursor, putative, expressed
PhHAL.2G232000	28.6381	0.574673	0.0865258	6.64164	3.10212e-11	2.77858e-10	isochorismate synthase 2	isochorismate synthase 1, chloroplast precursor, putative, expressed
PhHAL.2G232300	6.68027	0.302907	0.108468	2.79259	0.00522882	0.011343	#N/A	expressed protein
PhHAL.2G232400	298.348	0.21605	0.0669639	3.22636	0.00125376	0.00314337	aminopeptidase M1	puromycin-sensitive aminopeptidase, putative, expressed
PhHAL.2G233000	6.83862	0.361792	0.124226	2.91237	0.00358693	0.00807059	CRS1 / YhbY (CRM) domain-containing protein	chloroplastic group IIA intron splicing facilitator CRS1, chloroplast precursor, putative, expressed
PhHAL.2G233400	112.882	0.174325	0.0318524	5.47291	4.42717e-08	2.54868e-07	#N/A	expressed protein
PhHAL.2G233500	21.5342	-0.161698	0.0577832	-2.79836	0.00513628	0.0111616	Metallo-hydrolase/oxidoreductase superfamily protein	metallo-beta-lactamase family protein, putative, expressed
PhHAL.2G234100	1.65848	2.23076	0.38374	5.81319	6.1293e-09	4.00422e-08	#N/A	expressed protein
PhHAL.2G234200	0.960871	1.17494	0.359666	3.26674	0.00108793	0.00277106	Protein of unknown function (DUF761)	expressed protein
PhHAL.2G236100	380.093	-0.138714	0.0539982	-2.56886	0.0102033	0.0205845	Integrase-type DNA-binding superfamily protein	ethylene-responsive transcription factor, putative, expressed
PhHAL.2G236700	25.8486	-0.439796	0.0882089	-4.98584	6.16925e-07	2.96162e-06	#N/A	#N/A
PhHAL.2G236900	40.9933	0.252889	0.0997272	2.53581	0.0112187	0.0224198	Haloacid dehalogenase-like hydrolase (HAD) superfamily protein	uncharacterized glycosyl hydrolase Rv2006/MT2062, putative, expressed
PhHAL.2G237600	7.45605	-0.238549	0.0949104	-2.51341	0.0119569	0.0237216	VQ motif-containing protein	VQ domain containing protein, putative, expressed
PhHAL.2G237700	24.0587	0.331625	0.0895141	3.70473	0.000211616	0.00063343	Major facilitator superfamily protein	transporter, putative, expressed
PhHAL.2G237900	8.33446	0.335931	0.120642	2.78453	0.0053606	0.0116061	Major facilitator superfamily protein	transporter, putative, expressed
PhHAL.2G238600	8.16564	-0.411116	0.140253	-2.93124	0.00337606	0.00764273	#N/A	#N/A
PhHAL.2G239100	4.75911	0.640522	0.103471	6.19033	6.00392e-10	4.51121e-09	LAG1 longevity assurance homolog 3	ASC1, putative, expressed
PhHAL.2G239200	39.713	0.196963	0.0497589	3.95834	7.54715e-05	0.000248515	serine/threonine protein kinase 3	serine/threonine-protein kinase 16, putative, expressed
PhHAL.2G239400	30.5907	0.145248	0.0502928	2.88805	0.00387635	0.00865121	serine/threonine protein kinase 3	serine/threonine-protein kinase 16, putative, expressed
PhHAL.2G239600	108.515	0.118178	0.0438031	2.69793	0.00697715	0.0147021	Uncharacterised protein family (UPF0041)	UPF0041 domain containing protein, putative, expressed
PhHAL.2G240000	2.91335	-0.409859	0.112045	-3.65798	0.000254215	0.000747936	#N/A	expressed protein
PhHAL.2G240200	272.671	0.174593	0.0295866	5.90109	3.61118e-09	2.44517e-08	heat shock factor binding protein	heat shock factor-binding protein 1, putative, expressed
PhHAL.2G240800	10.8386	-0.240089	0.0822002	-2.92078	0.00349152	0.00787196	#N/A	#N/A
PhHAL.2G240900	2.09749	-0.378875	0.16072	-2.35736	0.0184055	0.0345007	Protein kinase superfamily protein	serine/threonine-protein kinase, putative, expressed
PhHAL.2G241000	40.4015	-0.195691	0.0395316	-4.95025	7.41166e-07	3.51487e-06	hypoxia-responsive family protein / zinc finger (C3HC4-type RING finger) family protein	hypoxia-responsive family protein, putative, expressed
PhHAL.2G241200	26.6239	-0.543382	0.151843	-3.57858	0.000345469	0.000985793	#N/A	#N/A
PhHAL.2G241700	5.51278	1.18069	0.259652	4.54719	5.43681e-06	2.22308e-05	#N/A	expressed protein
PhHAL.2G242200	68.0981	-0.324376	0.0575752	-5.63396	1.76119e-08	1.07285e-07	Potassium transporter family protein	potassium transporter, putative, expressed
PhHAL.2G242600	2.05806	-1.06609	0.181765	-5.86519	4.48618e-09	2.99547e-08	UDP-Glycosyltransferase superfamily protein	cytokinin-O-glucosyltransferase 1, putative, expressed
PhHAL.2G242700	49.1058	-0.394697	0.0709118	-5.56603	2.60614e-08	1.55424e-07	homeobox 1	homeobox associated leucine zipper, putative, expressed
PhHAL.2G243000	11.196	-0.269141	0.0994373	-2.70664	0.00679687	0.0143582	glycosyl hydrolase family 81 protein	beta-glucan-binding protein 4, putative, expressed
PhHAL.2G243300	27.3096	0.492832	0.0611404	8.06065	7.58899e-16	1.16959e-14	acyl-activating enzyme 17	AMP-binding enzyme, putative, expressed
PhHAL.2G243500	41.1964	0.371024	0.0513685	7.22281	5.09257e-13	5.70928e-12	Protein of unknown function (DUF3353)	expressed protein
PhHAL.2G243900	10.7615	0.225375	0.0929052	2.42586	0.0152723	0.0294064	#N/A	expressed protein
PhHAL.2G244300	13.5423	0.589571	0.112764	5.22838	1.71006e-07	9.06809e-07	#N/A	expressed protein
PhHAL.2G244400	98.9339	0.363578	0.0420918	8.63773	5.73427e-18	1.11568e-16	#N/A	expressed protein
PhHAL.2G245400	32.2058	-0.561466	0.069065	-8.12952	4.30978e-16	6.80996e-15	RING/U-box superfamily protein with ARM repeat domain	armadillo/beta-catenin repeat family protein, putative, expressed
PhHAL.2G245500	22.3668	0.195715	0.0510016	3.83742	0.000124333	0.000390945	proteasome family protein	proteasome subunit, putative, expressed
PhHAL.2G245600	41.7417	0.258966	0.0385542	6.71694	1.85584e-11	1.71048e-10	PHD finger family protein / bromo-adjacent homology (BAH) domain-containing protein	ES43 protein, putative, expressed
PhHAL.2G246100	25.0775	0.146214	0.056905	2.56944	0.0101864	0.0205614	Transcription factor jumonji (jmjC) domain-containing protein	jmjC domain containing protein, expressed
PhHAL.2G246200	66.1171	-0.224087	0.0451479	-4.9634	6.92689e-07	3.29916e-06	malonyl-CoA decarboxylase family protein	lipase, putative, expressed
PhHAL.2G246500	13.587	0.186903	0.0771941	2.4212	0.0154692	0.0297406	DNAse I-like superfamily protein	endonuclease/exonuclease/phosphatase family domain containing protein, expressed
PhHAL.2G247200	49.738	-1.12227	0.154792	-7.25016	4.16268e-13	4.71054e-12	vacuolar iron transporter 1	integral membrane protein, putative, expressed
PhHAL.2G247700	10.1106	0.401126	0.168454	2.38122	0.0172553	0.0326217	carbon-sulfur lyases	proline-rich protein 6, putative, expressed
PhHAL.2G247900	7.36594	0.894723	0.104679	8.54732	1.2598e-17	2.34879e-16	cleavage and polyadenylation specificity factor 73 kDa subunit-II	metallo-beta-lactamase, putative, expressed
PhHAL.2G248100	4.30077	-0.72318	0.195355	-3.70188	0.000214011	0.000639985	#N/A	expressed protein
PhHAL.2G249500	4.83749	-0.611906	0.102549	-5.96697	2.41707e-09	1.67906e-08	#N/A	#N/A
PhHAL.2G249600	5.19951	-0.356074	0.0927765	-3.83797	0.000124053	0.000390132	myb domain protein 20	MYB family transcription factor, putative, expressed
PhHAL.2G250200	44.1722	-0.139299	0.0353732	-3.93799	8.21685e-05	0.0002684	plant UBX domain-containing protein 2	UBX domain containing protein, expressed
PhHAL.2G250300	3.15282	2.28359	0.303643	7.52064	5.45105e-14	6.80691e-13	high mobility group A	HMG-Y-related protein A, putative, expressed
PhHAL.2G250600	34.3867	0.339681	0.103571	3.27969	0.00103919	0.00265764	#N/A	expressed protein
PhHAL.2G251000	4.10458	0.738787	0.127532	5.79297	6.91538e-09	4.48961e-08	MUTS homolog 6	MSH-like DNA mismatch repair protein, putative, expressed
PhHAL.2G251100	5.27482	0.278575	0.0956986	2.91096	0.00360315	0.00810097	Copper transport protein family	expressed protein
PhHAL.2G251200	18.2007	-0.220848	0.0619047	-3.56755	0.000360331	0.00102245	2-oxoacid dehydrogenases acyltransferase family protein	2-oxo acid dehydrogenases acyltransferase domain containing protein, expressed
PhHAL.2G251400	11.1881	0.615971	0.107862	5.71075	1.12477e-08	7.04143e-08	Protein kinase superfamily protein	TKL_IRAK_DUF26-lg.2 - DUF26 kinases have homology to DUF26 containing loci, expressed
PhHAL.2G251600	12.7777	-0.742138	0.170945	-4.34139	1.41582e-05	5.37987e-05	#N/A	#N/A
PhHAL.2G252500	5.61388	-1.19966	0.477376	-2.51302	0.0119703	0.0237431	#N/A	expressed protein
PhHAL.2G252700	20.2297	0.410311	0.0990494	4.14249	3.43555e-05	0.000120895	Rubisco methyltransferase family protein	ribulose-1,5 bisphosphate carboxylase/oxygenase large subunit N-methyltransferase, chloroplast precursor, putative, expressed
PhHAL.2G252800	195.989	0.263229	0.0471625	5.58132	2.38699e-08	1.43036e-07	FKBP-like peptidyl-prolyl cis-trans isomerase family protein	peptidyl-prolyl cis-trans isomerase, putative, expressed
PhHAL.2G253200	67.439	0.248202	0.0756597	3.2805	0.00103622	0.0026504	O-fucosyltransferase family protein	growth regulator related protein, putative, expressed
PhHAL.2G253400	29.047	0.596952	0.15623	3.82098	0.000132923	0.000415726	Calcium-binding EF-hand family protein	EF hand family protein, putative, expressed
PhHAL.2G254000	33.3088	0.104738	0.0357319	2.93121	0.0033764	0.00764273	transcription regulators;zinc ion binding	AGAP000554-PA, putative, expressed
PhHAL.2G254100	42.9842	0.246594	0.0505983	4.87357	1.096e-06	5.06195e-06	CAAX amino terminal protease family protein	CAAX amino terminal protease family protein, putative, expressed
PhHAL.2G254500	125.264	0.217846	0.0592956	3.6739	0.000238879	0.000707472	Ribosomal protein L34e superfamily protein	60S ribosomal protein L34, putative, expressed
PhHAL.2G254600	104.538	-0.172075	0.0381303	-4.51281	6.39728e-06	2.58538e-05	Protein of unknown function (DUF1666)	expressed protein
PhHAL.2G254900	16.9716	-0.154464	0.0638606	-2.41876	0.0155734	0.0299033	myb domain protein 94	MYB family transcription factor, putative, expressed
PhHAL.2G255400	2.49054	1.23828	0.18057	6.85763	7.00126e-12	6.76536e-11	S-adenosyl-L-methionine-dependent methyltransferases superfamily protein	methyltransferase, putative, expressed
PhHAL.2G255500	7.65755	1.42436	0.147651	9.64676	5.07352e-22	1.38514e-20	F-box/RNI-like superfamily protein	OsFBL6 - F-box domain and LRR containing protein, expressed
PhHAL.2G255800	67.098	0.400787	0.0929693	4.31096	1.62546e-05	6.10475e-05	sugar transporter protein 7	transporter family protein, putative, expressed
PhHAL.2G255900	5.31447	1.06095	0.208302	5.09333	3.51834e-07	1.75973e-06	#N/A	#N/A
PhHAL.2G256100	29.4942	1.13983	0.076325	14.9339	1.98257e-50	3.1248e-48	Double-stranded RNA-binding domain (DsRBD)-containing protein	double-stranded RNA binding motif containing protein, expressed
PhHAL.2G256500	114.635	0.097312	0.03573	2.72354	0.0064587	0.0137315	Polynucleotidyl transferase, ribonuclease H-like superfamily protein	CAF1 family ribonuclease containing protein, putative, expressed
PhHAL.2G256700	69.2875	0.100694	0.0355963	2.82878	0.00467258	0.0102358	Sec14p-like phosphatidylinositol transfer family protein	SEC14 cytosolic factor family protein, putative, expressed
PhHAL.2G257300	92.6793	-0.691025	0.0893609	-7.73297	1.05065e-14	1.41668e-13	CBL-interacting protein kinase 5	CAMK_KIN1/SNF1/Nim1_like.34 - CAMK includes calcium/calmodulin depedent protein kinases, expressed
PhHAL.2G258100	4.87766	-0.71387	0.146965	-4.85742	1.18924e-06	5.45362e-06	DNA glycosylase superfamily protein	methyladenine glycosylase, putative, expressed
PhHAL.2G258400	613.3	-0.156482	0.0463001	-3.37972	0.000725593	0.00192031	related to ubiquitin 1	ubiquitin family protein, putative, expressed
PhHAL.2G258600	1.92214	-0.731293	0.178648	-4.09348	4.24952e-05	0.000146785	P-loop containing nucleoside triphosphate hydrolases superfamily protein	kinesin motor protein-related, putative, expressed
PhHAL.2G258700	1.92725	-0.715648	0.316545	-2.26081	0.0237711	0.0431482	phospholipase D alpha 2	phospholipase D, putative, expressed
PhHAL.2G259000	6.89106	-1.05895	0.28907	-3.66329	0.000248998	0.000733962	putative endonuclease or glycosyl hydrolase with C2H2-type zinc finger domain	ZOS9-07 - C2H2 zinc finger protein, expressed
PhHAL.2G259200	24.8165	-0.200509	0.0756601	-2.65013	0.00804617	0.0166811	RNA recognition motif (RRM)-containing protein	ZOS9-07 - C2H2 zinc finger protein, expressed
PhHAL.2G259400	76.3343	-0.180217	0.0640714	-2.81276	0.0049119	0.0107088	hydroxycinnamoyl-CoA shikimate/quinate hydroxycinnamoyl transferase	transferase family protein, putative, expressed
PhHAL.2G259500	6.1617	-0.694444	0.219548	-3.16307	0.00156115	0.00382357	Cellulose synthase family protein	CESA9 - cellulose synthase, expressed
PhHAL.2G259600	27.2634	0.41185	0.0487902	8.44125	3.13961e-17	5.62431e-16	Family of unknown function (DUF566)	expressed protein
PhHAL.2G260100	54.9473	-0.190842	0.0543552	-3.51102	0.000446397	0.00124333	monogalactosyl diacylglycerol synthase 1	monogalactosyldiacylglycerol synthase, putative, expressed
PhHAL.2G260200	193.358	-0.262673	0.0403497	-6.50991	7.51943e-11	6.40192e-10	DnaJ/Hsp40 cysteine-rich domain superfamily protein	tsi1-interacting protein TSIP1, putative, expressed
PhHAL.2G260800	1.44352	-0.545462	0.211821	-2.57511	0.0100208	0.020262	S-adenosylmethionine decarboxylase	CPuORF8 - conserved peptide uORF-containing transcript, expressed
PhHAL.2G261000	52.7901	-0.84864	0.142416	-5.95887	2.53987e-09	1.7572e-08	DNA-directed RNA polymerase, RBP11-like	RNA polymerase subunit, putative, expressed
PhHAL.2G261300	4.51731	-0.915772	0.0943378	-9.70737	2.8049e-22	7.85203e-21	HAD-superfamily hydrolase, subfamily IG, 5\'-nucleotidase	5-nucleotidase domain-containing protein, putative, expressed
PhHAL.2G261500	111.525	-0.738018	0.127098	-5.8067	6.37151e-09	4.15666e-08	#N/A	#N/A
PhHAL.2G261700	3.17513	-0.612454	0.1849	-3.31236	0.000925133	0.00239368	#N/A	#N/A
PhHAL.2G261800	60.4876	1.21946	0.14781	8.25019	1.58146e-16	2.60878e-15	tetraspanin8	tetraspanin family protein, putative, expressed
PhHAL.2G261900	14.2178	0.266376	0.0771561	3.45243	0.000555564	0.00151082	nodulin MtN21 /EamA-like transporter family protein	auxin-induced protein 5NG4, putative, expressed
PhHAL.2G262000	6.97994	0.886765	0.144433	6.13961	8.27231e-10	6.12537e-09	nodulin MtN21 /EamA-like transporter family protein	nodulin, putative, expressed
PhHAL.2G262200	71.2811	0.32848	0.0622509	5.27671	1.31521e-07	7.08446e-07	Fatty acid hydroxylase superfamily	WAX2, putative, expressed
PhHAL.2G262400	4.38414	0.279096	0.101402	2.75237	0.00591659	0.0126825	#N/A	regulator protein, putative, expressed
PhHAL.2G263100	6.24555	0.555716	0.189162	2.93778	0.00330572	0.00749361	glutamate receptor 2.8	glutamate receptor, putative, expressed
PhHAL.2G263400	37.4035	0.469997	0.0553795	8.48684	2.12324e-17	3.86635e-16	pentatricopeptide (PPR) repeat-containing protein / CBS domain-containing protein	CBS domain containing protein, expressed
PhHAL.2G263500	23.0412	0.263708	0.101366	2.60155	0.0092804	0.0189405	zinc finger protein 2	ZOS9-11 - C2H2 zinc finger protein, expressed
PhHAL.2G263900	2.80404	0.491572	0.193459	2.54095	0.011055	0.0221283	Galactosyltransferase family protein	hypro1, putative, expressed
PhHAL.2G264100	19.5863	-0.45143	0.0663167	-6.80719	9.95244e-12	9.47553e-11	Histone superfamily protein	Core histone H2A/H2B/H3/H4 domain containing protein, putative, expressed
PhHAL.2G264300	72.0937	0.376753	0.0530984	7.09538	1.28994e-12	1.36228e-11	Histone superfamily protein	Core histone H2A/H2B/H3/H4 domain containing protein, putative, expressed
PhHAL.2G264800	395.894	-1.22304	0.132156	-9.25457	2.15098e-20	5.1459e-19	Protein of unknown function (DUF581)	DUF581 domain containing protein, expressed
PhHAL.2G265400	38.3582	0.318119	0.055539	5.72785	1.01713e-08	6.41075e-08	RING/U-box superfamily protein	zinc finger, C3HC4 type domain containing protein, expressed
PhHAL.2G265500	390.913	0.604026	0.064813	9.31952	1.16868e-20	2.87285e-19	related to AP2 12	AP2 domain containing protein, expressed
PhHAL.2G266000	30.1025	-0.244459	0.0575969	-4.24431	2.19263e-05	8.03222e-05	alpha/beta-Hydrolases superfamily protein	CAAX amino terminal protease family protein, putative, expressed
PhHAL.2G266100	352.914	-0.116469	0.0484345	-2.40468	0.0161867	0.0309225	Protein of unknown function (DUF1350)	expressed protein
PhHAL.2G266800	152.63	-0.255343	0.114674	-2.22669	0.0259682	0.0466086	#N/A	expressed protein
PhHAL.2G266900	167.891	-0.165409	0.0688448	-2.40264	0.0162773	0.0310831	Protein kinase superfamily protein	choline/ethanolamine kinase, putative, expressed
PhHAL.2G267200	300.252	0.184412	0.0568498	3.24385	0.00117925	0.00297646	chaperonin 20	chaperonin, putative, expressed
PhHAL.2G267500	223.918	1.02909	0.155007	6.63898	3.15853e-11	2.82101e-10	jasmonate-zim-domain protein 1	zinc-finger protein, putative, expressed
PhHAL.2G267900	2.46845	0.613735	0.149036	4.11802	3.82136e-05	0.000133148	Lung seven transmembrane receptor family protein	lung seven transmembrane domain containing protein, putative, expressed
PhHAL.2G268400	7.66064	-0.676083	0.0980622	-6.89443	5.40802e-12	5.29123e-11	Glycine cleavage T-protein family	aminomethyltransferase, putative, expressed
PhHAL.2G268700	1.0517	0.5931	0.201975	2.93651	0.00331932	0.00752352	mitochondrial HSO70 2	DnaK family protein, putative, expressed
PhHAL.2G269000	23.988	-0.415339	0.0656843	-6.32326	2.56099e-10	2.02288e-09	BRCT domain-containing DNA repair protein	BRCA1 C Terminus domain containing protein, expressed
PhHAL.2G269200	103.63	0.209526	0.0446335	4.69437	2.67429e-06	1.14675e-05	copper transporter 5	ctr copper transporter family protein, putative, expressed
PhHAL.2G269600	12.0877	-0.424374	0.0938424	-4.5222	6.12015e-06	2.47872e-05	Subtilase family protein	OsSub57 - Putative Subtilisin homologue, expressed
PhHAL.2G269800	1.26437	-0.666999	0.167882	-3.97302	7.09678e-05	0.00023484	#N/A	#N/A
PhHAL.2G269900	33.0693	0.151719	0.0613983	2.47106	0.0134712	0.0263276	Protein kinase superfamily protein	tyrosine protein kinase domain containing protein, putative, expressed
PhHAL.2G270700	3.62642	1.39382	0.123306	11.3037	1.25763e-29	6.11092e-28	Tetratricopeptide repeat (TPR)-like superfamily protein	PPR repeat containing protein, expressed
PhHAL.2G270800	133.756	0.861764	0.049622	17.3666	1.47794e-67	4.62004e-65	aminoalcoholphosphotransferase 1	CDP-alcohol phosphatidyltransferase, putative, expressed
PhHAL.2G270900	17.6796	0.743307	0.119684	6.21058	5.279e-10	3.99084e-09	Cytochrome P450 superfamily protein	cytochrome P450, putative, expressed
PhHAL.2G271200	676.535	0.265093	0.0582639	4.54986	5.36809e-06	2.19834e-05	Cysteine proteinases superfamily protein	oryzain gamma chain precursor, putative, expressed
PhHAL.2G271700	33.7543	-0.187407	0.0702335	-2.66834	0.00762276	0.0158964	transducin family protein / WD-40 repeat family protein	WD domain, G-beta repeat domain containing protein, expressed
PhHAL.2G272400	14.1113	0.434256	0.0697318	6.22752	4.7389e-10	3.61901e-09	TATA-binding related factor (TRF) of subunit 20 of Mediator complex	expressed protein
PhHAL.2G273000	8.24029	-0.861417	0.0944608	-9.11931	7.56049e-20	1.72512e-18	DZC (Disease resistance/zinc finger/chromosome condensation-like region) domain containing protein	Disease resistance/zinc finger/chromosome condensation-like region protein, putative, expressed
PhHAL.2G273300	3.09292	-0.507973	0.201836	-2.51676	0.0118439	0.0235248	Family of unknown function (DUF716)	plant viral response family protein, putative, expressed
PhHAL.2G274200	7.85557	0.564696	0.0786482	7.18002	6.96987e-13	7.64932e-12	spindle pole body component 98	Spc97 / Spc98 family protein, putative, expressed
PhHAL.2G274400	184.66	0.0889034	0.0377946	2.35227	0.018659	0.0348953	10-formyltetrahydrofolate synthetase	formate--tetrahydrofolate ligase, putative, expressed
PhHAL.2G274600	40.5773	0.343259	0.0986999	3.47781	0.000505533	0.00138805	cytochrome P450, family 76, subfamily C, polypeptide 4	cytochrome P450, putative, expressed
PhHAL.2G274800	1.64758	-0.461829	0.141565	-3.26231	0.00110507	0.00280963	#N/A	expressed protein
PhHAL.2G275600	34.0142	1.08738	0.162578	6.68835	2.25695e-11	2.06092e-10	ethylene-forming enzyme	1-aminocyclopropane-1-carboxylate oxidase protein, putative, expressed
PhHAL.2G275900	26.0651	0.292906	0.050851	5.76007	8.40778e-09	5.38029e-08	DNA-binding storekeeper protein-related transcriptional regulator	transcription regulator, putative, expressed
PhHAL.2G276400	2.65705	-0.908769	0.191314	-4.75014	2.03272e-06	8.88502e-06	Eukaryotic aspartyl protease family protein	aspartic proteinase nepenthesin-1 precursor, putative, expressed
PhHAL.2G276600	8.87303	0.456345	0.136813	3.33554	0.000851348	0.00221745	Galactosyltransferase family protein	galactosyltransferase, putative, expressed
PhHAL.2G276700	104.392	0.0971939	0.0287344	3.38249	0.000718312	0.00190238	#N/A	transmembrane protein 50A, putative, expressed
PhHAL.2G277200	1.01128	0.688486	0.266377	2.58463	0.00974828	0.0197899	Prolyl oligopeptidase family protein	OsPOP19 - Putative Prolyl Oligopeptidase homologue, expressed
PhHAL.2G277300	190.183	0.172108	0.037918	4.53894	5.65369e-06	2.30173e-05	Pyridoxal phosphate (PLP)-dependent transferases superfamily protein	asparate aminotransferase, putative, expressed
PhHAL.2G277500	300.201	-0.300999	0.0570288	-5.27802	1.3059e-07	7.0404e-07	RHOMBOID-like protein 10	OsRhmbd15 - Putative Rhomboid homologue, expressed
PhHAL.2G277600	60.2598	-0.093065	0.0355923	-2.61475	0.00892927	0.0183136	hydroxyproline-rich glycoprotein family protein	hydroxyproline-rich glycoprotein family protein, putative, expressed
PhHAL.2G277800	12.2149	0.512663	0.114015	4.49646	6.90937e-06	2.77321e-05	phosphate transporter 3;1	phosphate carrier protein, mitochondrial precursor, putative, expressed
PhHAL.2G278300	81.4589	-0.130763	0.0306599	-4.26496	1.99937e-05	7.37902e-05	#N/A	NFKB, putative, expressed
PhHAL.2G278400	8.35899	1.35856	0.108898	12.4755	1.01561e-35	7.47008e-34	alpha/beta-Hydrolases superfamily protein	gibberellin receptor GID1L2, putative, expressed
PhHAL.2G278500	7.77603	-0.229963	0.0859801	-2.67461	0.00748171	0.0156488	alpha/beta-Hydrolases superfamily protein	gibberellin receptor GID1L2, putative, expressed
PhHAL.2G278600	28.6297	0.451935	0.129918	3.47862	0.000504003	0.00138446	Remorin family protein	remorin C-terminal domain containing protein, putative, expressed
PhHAL.2G279200	26.6625	0.291127	0.118499	2.45679	0.0140185	0.0272411	heat shock factor 4	CPuORF39 - conserved peptide uORF-containing transcript, expressed
PhHAL.2G279700	3.33399	1.8879	0.336516	5.61013	2.02174e-08	1.21928e-07	redox responsive transcription factor 1	AP2 domain containing protein, expressed
PhHAL.2G280900	6.71144	-0.295046	0.0808869	-3.64763	0.000264666	0.000774428	ARP protein (REF)	zinc-binding alcohol dehydrogenase domain-containing protein 2, putative, expressed
PhHAL.2G281100	61.4253	0.224996	0.07215	3.11845	0.00181804	0.00439083	DNAJ heat shock N-terminal domain-containing protein	AGAP010609-PA, putative, expressed
PhHAL.2G281200	55.1308	-0.28035	0.0808702	-3.46667	0.000526958	0.00144181	#N/A	expressed protein
PhHAL.2G281300	6.17982	-0.462107	0.0874886	-5.2819	1.27849e-07	6.91046e-07	Sec23/Sec24 protein transport family protein	protein transport protein, putative, expressed
PhHAL.2G281600	6.18429	0.596515	0.112509	5.30193	1.14586e-07	6.24034e-07	P-loop containing nucleoside triphosphate hydrolases superfamily protein	ruvB-like 2, putative, expressed
PhHAL.2G281700	1.33857	-0.491097	0.210511	-2.33289	0.0196541	0.0364586	alpha/beta-Hydrolases superfamily protein	gibberellin receptor GID1L2, putative, expressed
PhHAL.2G281800	22.2745	-0.478572	0.0817026	-5.85749	4.69925e-09	3.12439e-08	#N/A	#N/A
PhHAL.2G281900	7.0818	-0.800111	0.153726	-5.20479	1.9422e-07	1.01953e-06	alpha/beta-Hydrolases superfamily protein	alpha/beta hydrolase fold, putative, expressed
PhHAL.2G282100	21.0529	0.358104	0.0661923	5.41006	6.30024e-08	3.5539e-07	carboxyesterase 13	gibberellin receptor GID1L2, putative, expressed
PhHAL.2G282300	16.8133	0.241597	0.0597681	4.04224	5.29436e-05	0.000179633	alpha/beta-Hydrolases superfamily protein	gibberellin receptor GID1L2, putative, expressed
PhHAL.2G282400	10.1471	-0.29412	0.0892913	-3.29394	0.000987949	0.00253905	phospholipase A 2A	patatin, putative, expressed
PhHAL.2G282700	6.71456	0.382447	0.10786	3.54578	0.000391458	0.00110243	RNA-binding protein 47C	RNA recognition motif containing protein, putative, expressed
PhHAL.2G282800	28.9209	0.199484	0.0847736	2.35314	0.0186156	0.0348284	serine carboxypeptidase-like 40	OsSCP43 - Putative Serine Carboxypeptidase homologue, expressed
PhHAL.2G283000	10.4622	0.722733	0.120631	5.99126	2.08226e-09	1.46054e-08	#N/A	#N/A
PhHAL.2G283700	6.29597	-0.332258	0.0770553	-4.31194	1.61828e-05	6.08264e-05	Chaperone DnaJ-domain superfamily protein	transposon protein, putative, CACTA, En/Spm sub-class, expressed
PhHAL.2G284800	984.197	-0.190319	0.0463234	-4.10848	3.98271e-05	0.000138333	phosphoglucose isomerase 1	glucose-6-phosphate isomerase, putative, expressed
PhHAL.2G284900	16.6923	0.630782	0.110315	5.718	1.07786e-08	6.76356e-08	#N/A	expressed protein
PhHAL.2G285700	44.2472	0.163782	0.0468844	3.49331	0.000477068	0.001318	purin 7	phosphoribosylaminoimidazole-succinocarboxamide synthase, chloroplast precursor, putative, expressed
PhHAL.2G285800	52.1982	-1.07277	0.0814972	-13.1633	1.42731e-39	1.28089e-37	glutathione S-transferase TAU 8	glutathione S-transferase, putative, expressed
PhHAL.2G285900	163.539	-0.439651	0.0713574	-6.16126	7.21704e-10	5.38222e-09	NAD(P)-linked oxidoreductase superfamily protein	oxidoreductase, aldo/keto reductase family protein, putative, expressed
PhHAL.2G286100	359.236	-0.308923	0.054061	-5.71434	1.10128e-08	6.90132e-08	purine permease 3	purine permease, putative, expressed
PhHAL.2G286600	42.2326	0.27798	0.0955423	2.9095	0.00362008	0.00813444	MATE efflux family protein	MATE efflux family protein, putative, expressed
PhHAL.2G287500	51.3917	-0.30662	0.0733416	-4.18071	2.90601e-05	0.00010376	Cupredoxin superfamily protein	plastocyanin-like domain containing protein, putative, expressed
PhHAL.2G287700	27.4552	-0.200552	0.0710378	-2.82317	0.00475512	0.010402	isoamylase 3	glycogen operon protein glgX, putative, expressed
PhHAL.2G287800	22.4759	-0.483537	0.0934278	-5.17551	2.27285e-07	1.17664e-06	dicarboxylate transport 2.1	citrate transporter, putative, expressed
PhHAL.2G287900	8.29839	0.140555	0.0628218	2.23735	0.0252631	0.0455086	dicarboxylate transport 2.1	citrate transporter, putative, expressed
PhHAL.2G288000	135.675	0.159216	0.0623286	2.55447	0.0106351	0.0213911	homeobox protein 16	homeobox associated leucine zipper, putative, expressed
PhHAL.2G288100	157.444	0.14818	0.0663011	2.23495	0.0254205	0.0457568	RNA-binding (RRM/RBD/RNP motifs) family protein	RNA recognition motif containing protein, putative, expressed
PhHAL.2G288200	28.0876	0.256716	0.0801182	3.20421	0.00135434	0.00336316	#N/A	#N/A
PhHAL.2G288400	25.6893	0.409847	0.0694917	5.89778	3.68427e-09	2.49107e-08	nicotinate/nicotinamide mononucleotide adenyltransferase	cytidylyltransferase domain containing protein, expressed
PhHAL.2G288800	61.8932	-1.49276	0.188443	-7.92155	2.34567e-15	3.39732e-14	wall associated kinase 3	OsWAK83 - OsWAK pseudogene, expressed
PhHAL.2G289600	24.4937	-0.607454	0.0695608	-8.73271	2.48638e-18	4.99834e-17	#N/A	#N/A
PhHAL.2G289700	15.6886	0.223561	0.0641265	3.48625	0.000489841	0.00134852	Tetratricopeptide repeat (TPR)-like superfamily protein	PPR repeat domain containing protein, putative, expressed
PhHAL.2G290000	74.7769	-0.426617	0.132518	-3.21931	0.00128501	0.00320884	Trypsin family protein with PDZ domain	expressed protein
PhHAL.2G290200	3.99942	-3.69527	0.316137	-11.6888	1.45389e-31	8.1158e-30	#N/A	#N/A
PhHAL.2G290400	5.20769	-0.297021	0.0772685	-3.84401	0.00012104	0.000381615	#N/A	expressed protein
PhHAL.2G290600	14.0044	-0.625635	0.0673065	-9.29531	1.46775e-20	3.57058e-19	Pentatricopeptide repeat (PPR) superfamily protein	expressed protein
PhHAL.2G290700	5.9996	-0.846694	0.148311	-5.70892	1.13696e-08	7.11538e-08	basic helix-loop-helix (bHLH) DNA-binding superfamily protein	helix-loop-helix DNA-binding domain containing protein, expressed
PhHAL.2G290900	85.2652	0.183033	0.0591852	3.09255	0.00198442	0.00474621	phosphoinositide 4-kinase gamma 7	phosphatidylinositol 3- and 4-kinase family protein, putative, expressed
PhHAL.2G291100	3.01136	1.88609	0.226058	8.3434	7.21817e-17	1.25008e-15	BES1-interacting Myc-like protein 2	transcription factor BIM2, putative, expressed
PhHAL.2G291400	3.02011	0.264933	0.112475	2.35547	0.0184992	0.0346452	Prolyl oligopeptidase family protein	OsPOP19 - Putative Prolyl Oligopeptidase homologue, expressed
PhHAL.2G291500	12.6165	0.295118	0.0807585	3.65432	0.00025786	0.000756873	DOF zinc finger protein 1	dof zinc finger domain containing protein, putative, expressed
PhHAL.2G293100	21.389	0.76007	0.138523	5.48697	4.08897e-08	2.35905e-07	cellulose synthase like E1	CSLE6 - cellulose synthase-like family E, expressed
PhHAL.2G293200	2.13492	0.92064	0.187087	4.92091	8.6141e-07	4.04218e-06	cellulose synthase like E1	CSLE6 - cellulose synthase-like family E, expressed
PhHAL.2G293400	5.44184	0.426804	0.0933941	4.56992	4.87905e-06	2.01025e-05	D6 protein kinase like 2	AGC_PVPK_like_kin82y.16 - ACG kinases include homologs to PKA, PKG and PKC, expressed
PhHAL.2G293500	12.07	2.43084	0.186316	13.0469	6.62295e-39	5.67215e-37	#N/A	#N/A
PhHAL.2G294000	38.939	0.38572	0.0710311	5.4303	5.62607e-08	3.19378e-07	RING/U-box superfamily protein	zinc finger, C3HC4 type domain containing protein, expressed
PhHAL.2G294700	3.17466	-0.612777	0.131545	-4.65831	3.18811e-06	1.3498e-05	Mitochondrial transcription termination factor family protein	mTERF family protein, expressed
PhHAL.2G295100	5.40012	-0.422689	0.0945589	-4.47011	7.8178e-06	3.10461e-05	#N/A	#N/A
PhHAL.2G295200	1.14076	-0.370939	0.166584	-2.22674	0.0259648	0.0466069	NB-ARC domain-containing disease resistance protein	disease resistance protein RPM1, putative, expressed
PhHAL.2G295400	2.89166	-0.646094	0.134917	-4.78883	1.6776e-06	7.44382e-06	#N/A	#N/A
PhHAL.2G296000	30.597	0.160607	0.0669698	2.3982	0.0164757	0.0313958	#N/A	expressed protein
PhHAL.2G296500	2.28982	2.59442	0.213971	12.1251	7.77687e-34	5.02975e-32	LORELEI-LIKE-GPI-ANCHORED PROTEIN 1	GPI-anchored protein, putative, expressed
PhHAL.2G297100	114.354	-0.179551	0.0666478	-2.69402	0.00705958	0.0148491	#N/A	expressed protein
PhHAL.2G297200	5.13642	-0.582555	0.0905758	-6.43168	1.26198e-10	1.0418e-09	UBX domain-containing protein	UBX domain-containing protein, putative, expressed
PhHAL.2G297800	6.75835	0.957093	0.201626	4.74687	2.06587e-06	9.02571e-06	Eukaryotic aspartyl protease family protein	aspartic proteinase nepenthesin-2 precursor, putative, expressed
PhHAL.2G298000	20.2218	-0.280628	0.0851599	-3.29531	0.000983127	0.0025277	Na+/H+ antiporter 6	transporter, monovalent cation:proton antiporter-2 family, putative, expressed
PhHAL.2G298200	2.13498	0.854444	0.228272	3.7431	0.000181767	0.000552012	Metallo-hydrolase/oxidoreductase superfamily protein	nuclear ribonuclease Z, putative, expressed
PhHAL.2G298600	0.995945	1.18346	0.305061	3.87942	0.000104704	0.000334338	FASCICLIN-like arabinoogalactan 7	fasciclin domain containing protein, expressed
PhHAL.2G298700	200.264	-0.350698	0.079667	-4.40205	1.07235e-05	4.15299e-05	Calcium-binding EF-hand family protein	EF hand family protein, expressed
PhHAL.2G298800	53.7664	0.141084	0.0563795	2.5024	0.0123354	0.0243694	ATP phosphoribosyl transferase 2	ATP phosphoribosyltransferase, putative, expressed
PhHAL.2G299700	4.88115	0.553309	0.234548	2.35904	0.0183223	0.0343618	tonoplast dicarboxylate transporter	citrate transporter, putative, expressed
PhHAL.2G299900	2.23146	-0.432469	0.128423	-3.36754	0.000758414	0.00200011	WIP domain protein 5	ZOS8-10 - C2H2 zinc finger protein, expressed
PhHAL.2G300000	20.0801	-0.824219	0.170572	-4.8321	1.35102e-06	6.10154e-06	#N/A	expressed protein
PhHAL.2G300400	16.8565	0.533708	0.128023	4.16885	3.06135e-05	0.000108748	nucleolar protein gar2-related	expressed protein
PhHAL.2G300500	74.0729	0.135459	0.0346421	3.91024	9.22048e-05	0.000298274	#N/A	expressed protein
PhHAL.2G300700	9.69881	-0.231631	0.0869211	-2.66484	0.00770258	0.0160483	Cysteine proteinases superfamily protein	OTU-like cysteine protease family protein, putative, expressed
PhHAL.2G300800	15.6453	0.398849	0.0840819	4.74357	2.0998e-06	9.16115e-06	basic helix-loop-helix (bHLH) DNA-binding superfamily protein	helix-loop-helix DNA-binding domain containing protein, expressed
PhHAL.2G302100	1.09975	-0.669895	0.175014	-3.82767	0.000129363	0.000405403	squamosa promoter binding protein-like 9	OsSPL17 - SBP-box gene family member, expressed
PhHAL.2G302600	36.5274	0.13422	0.0390995	3.43278	0.000597424	0.00161506	#N/A	expressed protein
PhHAL.2G302900	20.1666	0.491746	0.0855924	5.74521	9.18091e-09	5.83917e-08	AT hook motif DNA-binding family protein	AT hook motif domain containing protein, expressed
PhHAL.2G303000	3.27064	0.441454	0.163439	2.70103	0.00691241	0.0145755	Auxin efflux carrier family protein	auxin efflux carrier component, putative, expressed
PhHAL.2G303100	7.04612	1.24011	0.153698	8.06853	7.11519e-16	1.09838e-14	Zinc finger C-x8-C-x5-C-x3-H type family protein	splicing factor U2AF, putative, expressed
PhHAL.2G303200	4.17171	0.449269	0.166004	2.70638	0.0068021	0.0143671	wall-associated kinase 2	OsWAK80 - OsWAK receptor-like protein kinase, expressed
PhHAL.2G303400	99.5979	-0.364886	0.0720264	-5.066	4.06257e-07	2.01155e-06	mitochondrial HSO70 2	DnaK family protein, putative, expressed
PhHAL.2G304200	2.36287	0.555919	0.168245	3.30422	0.000952406	0.0024577	NAD(P)-binding Rossmann-fold superfamily protein	dihydroflavonol-4-reductase, putative, expressed
PhHAL.2G304500	87.1416	0.213998	0.0623002	3.43495	0.00059266	0.00160287	#N/A	expressed protein
PhHAL.2G304700	1.07834	1.66699	0.435804	3.82511	0.000130716	0.000409437	#N/A	expressed protein
PhHAL.2G304800	9.05582	2.11719	0.240914	8.78817	1.52012e-18	3.09907e-17	#N/A	expressed protein
PhHAL.2G305000	1.38035	-1.01204	0.184159	-5.49546	3.897e-08	2.25384e-07	dihydroflavonol 4-reductase-like1	dihydroflavonol-4-reductase, putative, expressed
PhHAL.2G305400	20.0766	0.479413	0.111407	4.30325	1.68314e-05	6.30118e-05	Lojap-related protein	expressed protein
PhHAL.2G305500	1.20182	-1.11392	0.284319	-3.91786	8.93375e-05	0.000289548	#N/A	#N/A
PhHAL.2G305700	56.4824	0.0788907	0.0343446	2.29703	0.0216168	0.039664	NAC domain containing protein 16	no apical meristem protein, putative, expressed
PhHAL.2G305900	40.0362	0.208596	0.069749	2.99066	0.00278374	0.00642134	Chitinase family protein	CHIT13 - Chitinase family protein precursor, expressed
PhHAL.2G306000	25.7098	0.157251	0.0429707	3.65948	0.000252723	0.000744007	methyl-CPG-binding domain protein 02	methyl-binding domain protein MBD, putative, expressed
PhHAL.2G306200	79.5948	-0.204776	0.0710477	-2.88223	0.00394872	0.00879495	Protein of unknown function, DUF599	expressed protein
PhHAL.2G306300	15.6225	0.358419	0.0841366	4.25997	2.04451e-05	7.53377e-05	translation initiation factor 3B1	eukaryotic translation initiation factor 3 subunit B, putative, expressed
PhHAL.2G306400	1.81512	-0.807135	0.189392	-4.26171	2.0287e-05	7.48287e-05	ARP2/3 complex 16 kDa subunit (p16-Arc)	actin polymerization factor, putative, expressed
PhHAL.2G306500	35.8911	-0.286738	0.0506702	-5.65892	1.52328e-08	9.35513e-08	P-loop containing nucleoside triphosphate hydrolases superfamily protein	expressed protein
PhHAL.2G307000	12.9382	0.25597	0.0989674	2.58641	0.00969825	0.0197054	myosin heavy chain-related	DNA repair ATPase-related, putative, expressed
PhHAL.2G307300	6.71428	0.222013	0.0723979	3.06657	0.00216532	0.00512787	#N/A	#N/A
PhHAL.2G307400	24.6988	0.260083	0.0737739	3.5254	0.000422836	0.00118371	Ribosomal protein S16 family protein	30S ribosomal protein S16, putative, expressed
PhHAL.2G308000	1.03519	0.921009	0.216708	4.25001	2.13762e-05	7.84604e-05	O-fucosyltransferase family protein	growth regulator related protein, putative, expressed
PhHAL.2G308200	1.59732	-1.07508	0.181196	-5.93324	2.97016e-09	2.02945e-08	#N/A	expressed protein
PhHAL.2G308300	24.808	-0.294431	0.116892	-2.51883	0.0117747	0.0234096	#N/A	expressed protein
PhHAL.2G308600	27.282	0.199722	0.0558682	3.57487	0.000350405	0.000997752	#N/A	#N/A
PhHAL.2G309300	17.5117	0.644103	0.123581	5.21197	1.86841e-07	9.85211e-07	#N/A	phosphoinositide phosphatase family protein, putative, expressed
PhHAL.2G309700	33.3351	0.333542	0.11546	2.8888	0.00386717	0.00863175	basic helix-loop-helix (bHLH) DNA-binding superfamily protein	BHLH transcription factor, putative, expressed
PhHAL.2G309900	45.0956	0.408844	0.0569054	7.18463	6.73898e-13	7.40893e-12	FK506-binding protein 15 kD-1	peptidyl-prolyl cis-trans isomerase, FKBP-type, putative, expressed
PhHAL.2G310800	8.37765	-1.46824	0.132959	-11.0428	2.37528e-28	1.07871e-26	alpha/beta-Hydrolases superfamily protein	esterase, putative, expressed
PhHAL.2G311000	51.3541	0.179161	0.0447099	4.00718	6.14483e-05	0.000206102	Cyclin family protein	cyclin, putative, expressed
PhHAL.2G312100	15.5547	-0.3787	0.119812	-3.16079	0.00157341	0.00385158	Zinc finger C-x8-C-x5-C-x3-H type family protein	splicing factor U2AF, putative, expressed
PhHAL.2G313000	79.1882	0.0874783	0.029702	2.9452	0.00322749	0.00733045	uridine kinase/uracil phosphoribosyltransferase 1	uridine/cytidine kinase-like 1, putative, expressed
[truncated: 8,553 more rows]

## Sheet: GEGene
GeneId	baseMean	log2FoldChange	lfcSE	stat	pvalue	padj	arabi.defline	rice.defline
PhHAL.1G005100	704.977	-0.719037	0.209252	-3.43623	0.000589864	0.0270364	Glycosyl hydrolases family 32 protein	glycosyl hydrolases, putative, expressed
PhHAL.1G005900	36.0452	-0.434535	0.121904	-3.56457	0.000364452	0.0204972	from the Czech \'roh\' meaning \'corner\'	expressed protein
PhHAL.1G007000	2.38525	1.67725	0.495951	3.38189	0.000719884	0.030277	Protein kinase superfamily protein	protein kinase, putative, expressed
PhHAL.1G010300	112.389	-0.712668	0.206856	-3.44523	0.00057057	0.0263755	Heat shock protein 70 (Hsp 70) family protein	DnaK family protein, putative, expressed
PhHAL.1G011700	43.3933	-0.605871	0.172568	-3.51092	0.000446557	0.0232665	#N/A	canopy homolog 2 precursor, putative, expressed
PhHAL.1G011900	9.24704	-0.846811	0.22857	-3.70483	0.000211535	0.015138	glutamate receptor 3.3	glutamate receptor, putative, expressed
PhHAL.1G014300	157.807	0.574258	0.136297	4.21329	2.51673e-05	0.00424658	ubiquitin-conjugating enzyme 28	ubiquitin-conjugating enzyme, putative, expressed
PhHAL.1G015600	19.5371	-3.2016	0.706298	-4.53293	5.81702e-06	0.00167167	terpene synthase 14	terpene synthase, putative, expressed
PhHAL.1G016700	14.5331	-1.11921	0.289078	-3.87166	0.000108097	0.010041	Calcium-binding EF-hand family protein	EF hand family protein, putative, expressed
PhHAL.1G021500	47.3777	-1.08598	0.290329	-3.74051	0.000183645	0.0138351	calcium-dependent protein kinase 16	CAMK_CAMK_like.12 - CAMK includes calcium/calmodulin depedent protein kinases, expressed
PhHAL.1G023100	17.2756	-0.777964	0.217717	-3.57328	0.000352532	0.0201228	seven in absentia of Arabidopsis 2	seven in absentia protein family domain containing protein, expressed
PhHAL.1G034100	55.8259	0.84471	0.216945	3.89366	9.8743e-05	0.00976387	chloroplast import apparatus 2	CCT motif family protein, expressed
PhHAL.1G034800	503.621	0.39228	0.0954964	4.1078	3.99451e-05	0.00556568	Translation initiation factor IF2/IF5	expressed protein
PhHAL.1G035000	215.735	-0.284117	0.0715753	-3.96949	7.20278e-05	0.0080679	HOPW1-1-interacting 2	protein phosphatase 2C, putative, expressed
PhHAL.1G037600	3.6931	-1.53252	0.41426	-3.69942	0.000216092	0.015294	Leucine-rich receptor-like protein kinase family protein	phytosulfokine receptor precursor, putative, expressed
PhHAL.1G046800	46.0891	-0.926002	0.194359	-4.76439	1.89426e-06	0.000733442	Protein kinase superfamily protein	protein kinase, putative, expressed
PhHAL.1G049300	29.9118	-0.340784	0.101599	-3.3542	0.000795957	0.0324595	O-fucosyltransferase family protein	protein-O-fucosyltransferase 1, putative, expressed
PhHAL.1G063300	8.28027	-0.888744	0.282505	-3.14594	0.00165553	0.0485623	Protein kinase superfamily protein	BRASSINOSTEROID INSENSITIVE 1-associated receptor kinase 1 precursor, putative, expressed
PhHAL.1G067000	9.91993	-0.77603	0.204471	-3.79531	0.000147458	0.0123658	Calcium-binding EF-hand family protein	serine/threonine-protein phosphatase 2A regulatory subunit B subunitbeta, putative, expressed
PhHAL.1G085600	118.465	-0.603896	0.181411	-3.32889	0.000871927	0.0341586	#N/A	expressed protein
PhHAL.1G087400	28.9779	-0.428409	0.134613	-3.18252	0.00145998	0.0452815	Peptidase C13 family	GPI-anchor transamidase precursor, putative, expressed
PhHAL.1G089200	4.13616	-1.01612	0.262591	-3.8696	0.000109015	0.0100754	Calcium-binding EF hand family protein	calcium-binding EF hand family protein, putative, expressed
PhHAL.1G102900	3.4359	-1.00256	0.316734	-3.16529	0.00154928	0.0469551	transcription initiation factor IIA gamma chain / TFIIA-gamma (TFIIA-S)	transcription initiation factor IIA gamma chain, putative, expressed
PhHAL.1G110100	202.839	-0.370218	0.095268	-3.88607	0.000101881	0.00992689	VIRB2-interacting protein 2	reticulon domain containing protein, putative, expressed
PhHAL.1G110400	70.323	0.391552	0.108948	3.59392	0.000325738	0.0192131	#N/A	expressed protein
PhHAL.1G146400	33.6206	0.676538	0.198231	3.41287	0.000642826	0.0286268	Tyrosine transaminase family protein	aminotransferase, classes I and II, domain containing protein, expressed
PhHAL.1G146900	7.4448	-2.24222	0.431944	-5.191	2.09164e-07	0.000153877	Protein of unknown function, DUF538	DUF538 domain containing protein, putative, expressed
PhHAL.1G151800	200.839	-0.554619	0.176824	-3.13656	0.00170941	0.049511	Calcium-dependent lipid-binding (CaLB domain) family protein	expressed protein
PhHAL.1G160800	10.48	-0.667541	0.207061	-3.22388	0.00126465	0.0420952	Oligosaccharyltransferase complex/magnesium transporter family protein	AGAP008475-PA, putative, expressed
PhHAL.1G169600	56.2915	2.01155	0.481493	4.17772	2.9444e-05	0.00458927	Nodulin MtN21 /EamA-like transporter family protein	integral membrane protein DUF6 domain containing protein, expressed
PhHAL.1G195100	76.6088	-0.485156	0.108749	-4.46124	8.14852e-06	0.00205298	Sec1/munc18-like (SM) proteins superfamily	Sec1 family transport protein, putative, expressed
PhHAL.1G222700	6.5452	-1.77735	0.458896	-3.8731	0.00010746	0.010041	WRKY DNA-binding protein 11	WRKY51, expressed
PhHAL.1G236400	13.258	-1.02317	0.29577	-3.45933	0.000541515	0.026004	#N/A	expressed protein
PhHAL.1G243800	103.97	-0.470937	0.146674	-3.21078	0.00132374	0.0436313	TUDOR-SN protein 1	TUDOR protein with multiple SNc domains, putative, expressed
PhHAL.1G250100	207.066	0.304814	0.0967641	3.15008	0.00163228	0.0481792	Iron-sulphur cluster biosynthesis family protein	expressed protein
PhHAL.1G250500	39.9234	-0.917696	0.292477	-3.13767	0.00170297	0.0494227	F1F0-ATPase inhibitor protein, putative	expressed protein
PhHAL.1G253900	137.982	-0.357643	0.108568	-3.2942	0.000987039	0.0368511	UDP-Glycosyltransferase superfamily protein	digalactosyldiacylglycerol synthase, chloroplast precursor, putative, expressed
PhHAL.1G264600	111.443	-0.415601	0.123874	-3.35502	0.000793582	0.0324346	chloride channel C	chloride channel protein, putative, expressed
PhHAL.1G267000	9.79238	-2.47088	0.442491	-5.58402	2.35015e-08	3.08743e-05	Seven transmembrane MLO family protein	MLO domain containing protein, putative, expressed
PhHAL.1G271000	9.12833	-1.57755	0.483904	-3.26006	0.0011139	0.0390247	Calmodulin-binding protein	calmodulin binding protein, putative, expressed
PhHAL.1G279000	3.16574	-1.94518	0.475402	-4.09166	4.28304e-05	0.0057312	Copper transport protein family	expressed protein
PhHAL.1G279300	4.73367	-1.59371	0.458525	-3.47572	0.000509479	0.0254541	Copper transport protein family	heavy metal transport/detoxification protein, putative, expressed
PhHAL.1G288700	98.1561	-0.456046	0.134212	-3.39796	0.000678911	0.0294494	bromodomain and extraterminal domain protein 10	bromodomain domain containing protein, expressed
PhHAL.1G293100	10.8187	-1.05782	0.291386	-3.6303	0.000283088	0.0180433	Protein of unknown function (DUF1218)	expressed protein
PhHAL.1G319000	26.9388	-0.45108	0.139662	-3.22979	0.00123882	0.0415202	Autophagy-related protein 13	expressed protein
PhHAL.1G332200	1004.41	-0.729443	0.180849	-4.03344	5.4967e-05	0.00687723	plasma membrane intrinsic protein 1;4	aquaporin protein, putative, expressed
PhHAL.1G344400	23.828	-0.911633	0.285066	-3.19797	0.00138398	0.0446563	Protein of unknown function (DUF581)	DUF581 domain containing protein, expressed
PhHAL.1G344900	18.4488	-0.756681	0.217001	-3.487	0.00048848	0.0249559	SBP (S-ribonuclease binding protein) family protein	expressed protein
PhHAL.1G345600	7.59051	1.38885	0.410159	3.38612	0.000708892	0.0302159	Plant invertase/pectin methylesterase inhibitor superfamily protein	invertase/pectin methylesterase inhibitor family protein, putative, expressed
PhHAL.1G351200	40.242	-0.48879	0.148096	-3.30049	0.000965171	0.0365256	Target of Myb protein 1	VHS and GAT domain containing protein, expressed
PhHAL.1G355900	793.218	0.423466	0.122917	3.44514	0.000570761	0.0263755	P-loop containing nucleoside triphosphate hydrolases superfamily protein	DNA-binding protein, putative, expressed
PhHAL.1G356800	361.98	0.529661	0.168001	3.15273	0.00161753	0.0479834	alpha/beta-Hydrolases superfamily protein	hydrolase, alpha/beta fold family domain containing protein, expressed
PhHAL.1G361600	28.7163	0.47873	0.137056	3.49295	0.000477713	0.0245421	#N/A	class E vacuolar protein-sorting machinery protein HSE1, putative, expressed
PhHAL.1G365400	21.9095	-0.58423	0.165688	-3.52607	0.00042177	0.0224846	2-oxoglutarate (2OG) and Fe(II)-dependent oxygenase superfamily protein	expressed protein
PhHAL.1G366000	8.71906	-1.98393	0.522377	-3.79788	0.000145937	0.012353	#N/A	#N/A
PhHAL.1G381200	134.598	-0.480335	0.145034	-3.31188	0.000926711	0.0353611	#N/A	erwinia induced protein 2, putative, expressed
PhHAL.1G383200	141.174	-0.353426	0.100564	-3.51445	0.000440658	0.0230604	ADP-ribosylation factor-like A1A	ADP-ribosylation factor, putative, expressed
PhHAL.1G385500	4.84045	-0.860367	0.273162	-3.14966	0.00163461	0.0481792	RING/U-box superfamily protein	RING finger protein, putative, expressed
PhHAL.1G390400	78.5956	-0.510121	0.141876	-3.59554	0.000323713	0.0192056	membrane-anchored ubiquitin-fold protein 6 precursor	membrane-anchored ubiquitin-fold protein, putative, expressed
PhHAL.1G395000	2.31437	-2.17494	0.575532	-3.77901	0.000157455	0.0128879	Phosphate-responsive 1 family protein	phosphate-induced protein 1 conserved region domain containing protein, expressed
PhHAL.1G395900	1.61486	-3.543	0.65473	-5.41139	6.25376e-08	6.37001e-05	#N/A	expressed protein
PhHAL.1G396900	20.1218	-1.88707	0.428533	-4.40356	1.06488e-05	0.00238845	RING/U-box superfamily protein	zinc finger, C3HC4 type domain containing protein, expressed
PhHAL.1G398300	109.82	-0.414001	0.118427	-3.49584	0.000472579	0.0243464	Adenine nucleotide alpha hydrolases-like superfamily protein	BTB1 - Bric-a-Brac,Tramtrack, Broad Complex BTB domain, expressed
PhHAL.1G399100	7.34548	-0.745718	0.214541	-3.47587	0.000509195	0.0254541	#N/A	expressed protein
PhHAL.1G402300	2.05817	1.45231	0.455904	3.18556	0.00144473	0.0452815	RING-H2 finger C1A	zinc finger, C3HC4 type domain containing protein, expressed
PhHAL.1G404800	8.81373	-1.34852	0.350855	-3.84354	0.000121273	0.0107751	MAPK/ERK kinase kinase 1	STE_MEKK_ste11_MAP3K.14 - STE kinases include homologs to sterile 7, sterile 11 and sterile 20 from yeast, expressed
PhHAL.1G413900	112.751	-1.05563	0.291105	-3.6263	0.000287513	0.0181716	HSP20-like chaperones superfamily protein	hsp20/alpha crystallin family protein, putative, expressed
PhHAL.1G414800	40.864	-0.778925	0.238555	-3.26518	0.00109394	0.0387954	lysine-ketoglutarate reductase/saccharopine dehydrogenase bifunctional enzyme	saccharopine dehydrogenase, putative, expressed
PhHAL.1G420300	5.79934	-1.51897	0.462734	-3.2826	0.00102854	0.0376814	hydroxycinnamoyl-CoA shikimate/quinate hydroxycinnamoyl transferase	transferase family protein, putative, expressed
PhHAL.1G433400	4.53331	-1.56021	0.405721	-3.84553	0.000120294	0.01074	#N/A	#N/A
PhHAL.1G433500	1.79174	-1.98669	0.450537	-4.4096	1.03564e-05	0.00235154	3-ketoacyl-CoA synthase 12	3-ketoacyl-CoA synthase, putative, expressed
PhHAL.1G435100	41.8475	0.690057	0.212461	3.24793	0.00116247	0.0404162	#N/A	#N/A
PhHAL.1G435600	76.1834	0.474015	0.136209	3.48005	0.000501322	0.0251921	diphthamide synthesis DPH2 family protein	diphthamide biosynthesis protein, putative, expressed
PhHAL.1G438500	195.089	-1.2107	0.334928	-3.6148	0.000300584	0.0186175	Cystathionine beta-synthase (CBS) family protein	CBS domain containing membrane protein, putative, expressed
PhHAL.1G445400	37.683	-0.678615	0.125904	-5.38993	7.04832e-08	6.37001e-05	vacuolar ATPase subunit F family protein	vacuolar ATP synthase subunit F, putative, expressed
PhHAL.1G452100	263.035	-0.211442	0.0659989	-3.20372	0.00135664	0.0442398	RAC-like 3	ras-related protein, putative, expressed
PhHAL.2G009500	91.2808	-0.539643	0.149422	-3.61153	0.000304402	0.0186619	NB-ARC domain-containing disease resistance protein	NB-ARC domain containing protein, expressed
PhHAL.2G012400	20.6074	-0.906939	0.240452	-3.77181	0.000162065	0.0130732	#N/A	expressed protein
PhHAL.2G022900	781.987	0.385175	0.108822	3.5395	0.000400882	0.0216853	NAD(P)-linked oxidoreductase superfamily protein	oxidoreductase, aldo/keto reductase family protein, putative, expressed
PhHAL.2G025400	203.062	-0.905819	0.266557	-3.39822	0.000678269	0.0294494	Early-responsive to dehydration stress protein (ERD4)	ERD4 protein, putative, expressed
PhHAL.2G026700	237.785	-0.229994	0.0664128	-3.46309	0.000534009	0.0259828	peroxin 13	glycine-rich protein, putative, expressed
PhHAL.2G031400	18.8548	-0.614555	0.161507	-3.80513	0.00014173	0.0120681	RING-H2 group F2A	zinc finger, C3HC4 type domain containing protein, expressed
PhHAL.2G031900	17.1038	0.602427	0.180445	3.33856	0.000842135	0.0338178	Protein of unknown function, DUF593	DUF593 domain containing protein, expressed
PhHAL.2G041500	968.928	0.490707	0.143977	3.40824	0.000653822	0.0287682	Ribose 5-phosphate isomerase, type A protein	ribose-5-phosphate isomerase A, putative, expressed
PhHAL.2G048100	143.135	-0.580978	0.176704	-3.28786	0.00100952	0.0372244	Protein of unknown function (DUF506)	plant-specific domain TIGR01615 family protein, expressed
PhHAL.2G050500	50.6351	-0.928964	0.193904	-4.79083	1.66089e-06	0.000710397	Polyketide cyclase/dehydrase and lipid transport superfamily protein	START domain containing protein, putative, expressed
PhHAL.2G055000	88.2484	-0.50536	0.143688	-3.51707	0.000436342	0.0229292	phosphate transporter traffic facilitator1	WD domain, G-beta repeat domain containing protein, expressed
PhHAL.2G060200	2.02715	-1.76447	0.47814	-3.69027	0.000224015	0.0156557	Galactosyltransferase family protein	galactosyltransferase family protein, putative, expressed
PhHAL.2G071900	2.0435	-1.99373	0.525956	-3.79068	0.000150237	0.012503	Late embryogenesis abundant (LEA) hydroxyproline-rich glycoprotein family	harpin-induced protein 1 domain containing protein, expressed
PhHAL.2G076100	298.061	-3.31198	0.564894	-5.86302	4.54524e-09	9.28844e-06	#N/A	#N/A
PhHAL.2G101600	1216.51	0.815688	0.219204	3.72114	0.000198327	0.0147082	UDP-Glycosyltransferase superfamily protein	starch synthase, putative, expressed
PhHAL.2G110400	108.172	-0.421913	0.123069	-3.42828	0.000607427	0.0275168	Protein of unknown function (DUF3317)	expressed protein
PhHAL.2G121100	12.4337	-1.78007	0.453975	-3.92107	8.81568e-05	0.00910887	RING domain ligase1	copine, putative, expressed
PhHAL.2G124000	26.2844	-0.894924	0.24162	-3.70385	0.000212354	0.015138	uridine-ribohydrolase 1	inosine-uridine preferring nucleoside hydrolase family protein, putative, expressed
PhHAL.2G164300	31.1457	-0.546669	0.131313	-4.16311	3.13947e-05	0.00462501	2-phosphoglycolate phosphatase 2	4-nitrophenylphosphatase, putative, expressed
PhHAL.2G175200	178.967	-0.254319	0.0640413	-3.97117	7.15207e-05	0.0080679	protein phosphatase 2A subunit A2	HEAT repeat family protein, putative, expressed
PhHAL.2G176200	16.0878	-0.968276	0.24737	-3.91429	9.06708e-05	0.00926454	Calcium-dependent lipid-binding (CaLB domain) family protein	expressed protein
PhHAL.2G194400	84.1096	-0.714415	0.226971	-3.1476	0.00164614	0.0484414	Heavy metal transport/detoxification superfamily protein	heavy metal transport/detoxification protein, putative, expressed
PhHAL.2G194700	33.7022	-0.446278	0.134098	-3.32798	0.000874767	0.0341586	Protein kinase superfamily protein	AP2-associated protein kinase 1, putative, expressed
PhHAL.2G219500	3.55851	-1.82865	0.434456	-4.20905	2.56448e-05	0.00428781	Protein of unknown function (DUF1637)	2-aminoethanethiol dioxygenase, putative, expressed
PhHAL.2G237700	24.0587	-0.734919	0.223057	-3.29475	0.000985092	0.0368511	Major facilitator superfamily protein	transporter, putative, expressed
PhHAL.2G237900	8.33446	-0.997623	0.307325	-3.24615	0.00116976	0.0404402	Major facilitator superfamily protein	transporter, putative, expressed
PhHAL.2G239200	39.713	-0.453211	0.127655	-3.55028	0.000384815	0.0211901	serine/threonine protein kinase 3	serine/threonine-protein kinase 16, putative, expressed
PhHAL.2G243800	21.9205	-1.22812	0.30699	-4.00053	6.32018e-05	0.0074994	Xanthine/uracil permease family protein	nucleobase-ascorbate transporter, putative, expressed
PhHAL.2G247200	49.738	2.22464	0.385346	5.7731	7.78259e-09	1.19281e-05	vacuolar iron transporter 1	integral membrane protein, putative, expressed
PhHAL.2G247700	10.1106	-1.54807	0.466637	-3.31751	0.000908239	0.0351024	carbon-sulfur lyases	proline-rich protein 6, putative, expressed
PhHAL.2G257000	22.6879	-4.5296	0.627474	-7.21878	5.24575e-13	2.412e-09	WRKY DNA-binding protein 40	WRKY76, expressed
PhHAL.2G257100	3.59887	-5.33309	0.892564	-5.97502	2.30056e-09	6.04455e-06	WRKY DNA-binding protein 18	WRKY62, expressed
PhHAL.2G258400	613.3	0.416839	0.116616	3.57445	0.000350963	0.0201088	related to ubiquitin 1	ubiquitin family protein, putative, expressed
PhHAL.2G261800	60.4876	-1.51233	0.365282	-4.14018	3.47029e-05	0.00490966	tetraspanin8	tetraspanin family protein, putative, expressed
PhHAL.2G275800	121.492	-0.848891	0.192427	-4.4115	1.02657e-05	0.00235154	PDI-like 2-2	OsPDIL2-3 protein disulfide isomerase PDIL2-3, expressed
PhHAL.2G283900	331.583	-0.448138	0.125464	-3.57183	0.000354491	0.0201228	beta carbonic anhydrase 5	carbonic anhydrase, chloroplast precursor, putative, expressed
PhHAL.2G293500	12.07	-1.35974	0.423745	-3.20887	0.00133258	0.0438441	#N/A	#N/A
PhHAL.2G299700	4.88115	-1.82031	0.574143	-3.17049	0.00152184	0.0467259	tonoplast dicarboxylate transporter	citrate transporter, putative, expressed
PhHAL.2G306100	6.09851	-2.12639	0.420254	-5.05977	4.19757e-07	0.000257696	#N/A	expressed protein
PhHAL.2G307000	12.9382	-0.912953	0.272669	-3.34822	0.000813333	0.0330217	myosin heavy chain-related	DNA repair ATPase-related, putative, expressed
PhHAL.2G308600	27.282	-0.469252	0.143165	-3.27769	0.00104659	0.0378294	#N/A	#N/A
PhHAL.2G309200	5.87949	-1.8172	0.45597	-3.98535	6.73814e-05	0.0077942	Auxin-responsive family protein	membrane protein, putative, expressed
PhHAL.2G314200	31.4323	-0.50369	0.132938	-3.78892	0.000151302	0.0125349	#N/A	expressed protein
PhHAL.2G314600	11.19	0.981789	0.306579	3.2024	0.00136287	0.0442862	Cyclopropane-fatty-acyl-phospholipid synthase	Cyclopropane-fatty-acyl-phospholipid synthase, putative, expressed
PhHAL.2G319000	31.0983	1.22227	0.310563	3.93567	8.29643e-05	0.00876942	PEBP (phosphatidylethanolamine-binding protein) family protein	osFTL4 FT-Like4 homologous to Flowering Locus T gene; contains Pfam profile PF01161: Phosphatidylethanolamine-binding protein, expressed
PhHAL.2G322400	84.9565	-0.558546	0.168426	-3.31626	0.000912295	0.0351024	Thioesterase/thiol ester dehydrase-isomerase superfamily protein	acyl-coenzyme A thioesterase 10, mitochondrial precursor, putative, expressed
PhHAL.2G328300	86.8213	-1.03492	0.20537	-5.0393	4.67228e-07	0.000260401	RHOMBOID-like 2	OsRhmbd16 - Putative Rhomboid homologue, expressed
PhHAL.2G331600	89.0407	-0.706731	0.196149	-3.60303	0.000314531	0.0188986	cytochrome P450, family 71, subfamily B, polypeptide 2	cytochrome P450, putative, expressed
PhHAL.2G335600	35.5495	0.442694	0.140511	3.15061	0.00162931	0.0481772	PIN domain-like family protein	rRNA-processing protein FCF, putative, expressed
PhHAL.2G340900	28.6052	-0.789331	0.205225	-3.84617	0.000119978	0.01074	phospholipase D delta	phospholipase D, putative, expressed
PhHAL.2G341400	6.01335	-2.11089	0.655583	-3.21986	0.00128254	0.0424253	Pyridoxal-dependent decarboxylase family protein	pyridoxal-dependent decarboxylase protein, putative, expressed
PhHAL.2G341500	24.671	-2.14131	0.672766	-3.18284	0.00145836	0.0452815	hydroxycinnamoyl-CoA shikimate/quinate hydroxycinnamoyl transferase	transferase family protein, putative, expressed
PhHAL.2G352300	55.611	-0.56291	0.141742	-3.97138	7.14588e-05	0.0080679	Endomembrane protein 70 protein family	transmembrane 9 superfamily member, putative, expressed
PhHAL.2G356500	481.194	0.642101	0.175696	3.65461	0.000257577	0.016999	2 iron, 2 sulfur cluster binding	CDGSH iron sulfur domain-containing protein 1, putative, expressed
PhHAL.2G357500	9.74204	-0.6762	0.179356	-3.77016	0.000163144	0.0130953	SET domain group 40	SET domain containing protein, expressed
PhHAL.2G359600	36.8772	-0.474223	0.130399	-3.63672	0.000276137	0.0178828	NEP-interacting protein 2	zinc finger, C3HC4 type, domain containing protein, expressed
PhHAL.2G366100	77.6064	-0.304216	0.0849356	-3.58173	0.000341332	0.0196795	Proteasome component (PCI) domain protein	proteasome subunit, putative, expressed
PhHAL.2G369200	137.036	-0.315849	0.0886909	-3.56124	0.00036911	0.0206342	Ras-related small GTP-binding family protein	ras-related protein, putative, expressed
PhHAL.2G373000	12.6268	-0.469813	0.142745	-3.29128	0.00099733	0.0370564	Protein kinase superfamily protein	STE_PAK_Ste20_MST_like.1 - STE kinases include homologs to sterile 7, sterile 11 and sterile 20 from yeast, expressed
PhHAL.2G392100	155.54	-0.314126	0.0856211	-3.6688	0.000243695	0.0166215	vacuolar ATP synthase subunit H family protein	vacuolar ATP synthase subunit H, putative, expressed
PhHAL.2G393600	16.716	-5.81219	0.753719	-7.71135	1.24496e-14	7.63243e-11	cellulose-synthase like D2	CSLF3 - cellulose synthase-like family F; beta1,3;1,4 glucan synthase, expressed
PhHAL.2G396800	1.20889	-1.52812	0.419914	-3.63913	0.000273564	0.0177788	#N/A	hypothetical protein
PhHAL.2G398600	213.746	-0.300834	0.0858185	-3.50547	0.000455804	0.0236812	ARF-GAP domain 5	GTPase-activating protein, putative, expressed
PhHAL.2G400300	4.34335	-1.76337	0.459677	-3.83612	0.000124995	0.0108953	#N/A	#N/A
PhHAL.2G403000	123.293	-1.0423	0.217979	-4.78163	1.73883e-06	0.00072683	Remorin family protein	remorin, putative, expressed
PhHAL.2G403800	82.0147	-0.450167	0.14324	-3.14274	0.00167374	0.0487901	Insulinase (Peptidase family M16) family protein	insulin-degrading enzyme, putative, expressed
PhHAL.2G419800	6.43631	-1.23292	0.380067	-3.24395	0.00117885	0.0404734	#N/A	#N/A
PhHAL.2G424800	7.94958	2.09774	0.56035	3.74363	0.000181384	0.0137852	hydroxyproline-rich glycoprotein family protein	retrotransposon protein, putative, unclassified, expressed
PhHAL.2G425100	4.89235	2.53819	0.565881	4.48538	7.2783e-06	0.00188539	hydroxyproline-rich glycoprotein family protein	retrotransposon protein, putative, unclassified, expressed
PhHAL.2G425800	18.2461	0.62427	0.150557	4.14642	3.37718e-05	0.00481497	plasmodesmata callose-binding protein 3	X8 domain containing protein, expressed
PhHAL.2G428200	3.65908	-1.41842	0.425419	-3.33417	0.000855535	0.0341557	reversibly glycosylated polypeptide 3	alpha-1,4-glucan-protein synthase, putative, expressed
PhHAL.2G435400	4.92803	-1.97006	0.459549	-4.28695	1.81144e-05	0.00339959	Calcium-binding EF-hand family protein	EF hand family protein, putative
PhHAL.2G435500	37.6092	-1.66796	0.42809	-3.89627	9.76844e-05	0.00973011	Calcium-binding EF-hand family protein	EF hand family protein, putative
PhHAL.2G437000	60.3781	-0.551288	0.150492	-3.66323	0.000249053	0.0166566	FH interacting protein 1	GRAM domain containing protein, expressed
PhHAL.2G437800	84.1974	-0.778153	0.197986	-3.93035	8.48231e-05	0.00891467	Protein kinase superfamily protein	CAMK_CAMK_like.7 - CAMK includes calcium/calmodulin depedent protein kinases, expressed
PhHAL.2G439000	54.6542	-0.479522	0.113436	-4.22725	2.36561e-05	0.00406619	Transcription factor jumonji (jmj) family protein / zinc finger (C5HC2 type) family protein	transcription factor jumonji, putative, expressed
PhHAL.2G447500	7.90263	-1.3131	0.39619	-3.31433	0.000918626	0.0352722	cytochrome P450, family 709, subfamily B, polypeptide 2	cytochrome P450 72A1, putative, expressed
PhHAL.2G448000	24.0248	1.0619	0.325064	3.26673	0.00108797	0.0387038	homologue of NAP57	h/ACA ribonucleoprotein complex subunit 4, putative, expressed
PhHAL.2G451100	9.01631	-0.802148	0.233317	-3.43802	0.000585987	0.0269437	P-loop containing nucleoside triphosphate hydrolases superfamily protein	thymidylate kinase, putative, expressed
PhHAL.2G468700	1.39424	2.49814	0.576487	4.33339	1.46831e-05	0.0029474	#N/A	#N/A
PhHAL.2G469600	9.32358	-0.622763	0.197663	-3.15064	0.00162916	0.0481772	#N/A	expressed protein
PhHAL.2G475000	299.359	-0.578727	0.167874	-3.44738	0.000566046	0.0263755	SOS3-interacting protein 1	CAMK_KIN1/SNF1/Nim1_like.31 - CAMK includes calcium/calmodulin depedent protein kinases, expressed
PhHAL.2G476200	21.4588	-1.34961	0.416685	-3.23891	0.00119987	0.0406409	Protein of unknown function (DUF3133)	expressed protein
PhHAL.2G478800	23.1338	0.772764	0.206617	3.74007	0.000183966	0.0138351	myb-related protein 1	Myb transcription factor, putative, expressed
PhHAL.2G482900	1077.09	0.672315	0.153396	4.38286	1.17129e-05	0.00257532	nicotianamine synthase 3	nicotianamine synthase, putative, expressed
PhHAL.3G004000	110.291	0.941869	0.279925	3.36472	0.000766227	0.0315267	ferritin 4	ferritin-1, chloroplast precursor, putative, expressed
PhHAL.3G010700	13.3592	-2.48378	0.515288	-4.82017	1.43433e-06	0.000628101	WRKY DNA-binding protein 70	WRKY50, expressed
PhHAL.3G024700	3.10228	-2.49867	0.639381	-3.90796	9.30794e-05	0.0094581	Ankyrin repeat family protein	embryogenesis transmembrane protein, putative, expressed
PhHAL.3G027200	78.0374	-1.46455	0.348776	-4.19911	2.67968e-05	0.00444006	#N/A	expressed protein
PhHAL.3G034700	2.58396	-1.41725	0.377447	-3.75483	0.00017346	0.0133484	HVA22-like protein J	HVA22, putative, expressed
PhHAL.3G038300	19.3769	-1.43399	0.311472	-4.60392	4.14616e-06	0.00127094	Protein of unknown function (DUF793)	expressed protein
PhHAL.3G043100	3.54285	-1.77951	0.471329	-3.77552	0.000159674	0.0129371	wall associated kinase 3	OsWAK24 - OsWAK receptor-like protein kinase, expressed
PhHAL.3G043200	14.2984	-1.48566	0.42651	-3.4833	0.000495272	0.0250938	#N/A	#N/A
PhHAL.3G044900	44.91	-0.473022	0.139834	-3.38273	0.000717696	0.030277	transmembrane nine 1	transmembrane 9 superfamily member, putative, expressed
PhHAL.3G052700	11.5992	-0.694149	0.201467	-3.44548	0.00057005	0.0263755	Pseudouridine synthase family protein	tRNA pseudouridine synthase family protein, putative, expressed
PhHAL.3G073600	2.09873	-1.51047	0.422983	-3.571	0.00035562	0.0201248	arabinogalactan protein 16	expressed protein
PhHAL.3G081500	196.926	-0.308647	0.0855907	-3.60608	0.00031086	0.0187855	transcription initiation factor IIA gamma chain / TFIIA-gamma (TFIIA-S)	transcription initiation factor IIA gamma chain, putative, expressed
PhHAL.3G087500	15.7117	0.480272	0.147458	3.25701	0.00112592	0.0392445	OBF-binding protein 3	expressed protein
PhHAL.3G087700	7.7601	1.37465	0.398525	3.44935	0.000561937	0.0263755	receptor-like protein kinase-related family protein	cysteine-rich repeat secretory protein 55 precursor, putative, expressed
PhHAL.3G090100	14.8614	-0.419798	0.131067	-3.20292	0.0013604	0.044284	UDP-N-acetylglucosamine (UAA) transporter family	transporter family protein, putative, expressed
PhHAL.3G094700	54.6851	-0.775279	0.17496	-4.43117	9.37212e-06	0.00225435	related to AP2.7	AP2 domain containing protein, expressed
PhHAL.3G098000	33.9131	-0.848246	0.2457	-3.45237	0.000555689	0.0262731	phospholipase C 2	phospholipase C, putative, expressed
PhHAL.3G105900	90.543	-1.33389	0.234578	-5.68634	1.29793e-08	1.83627e-05	Low temperature and salt responsive protein family	OsRCI2-6 - Hydrophobic protein LTI6B, expressed
PhHAL.3G108300	2.36079	-2.88762	0.678509	-4.25584	2.08268e-05	0.0037189	#N/A	expressed protein
PhHAL.3G119100	84.6409	-0.589527	0.16905	-3.48729	0.000487938	0.0249559	DNAJ heat shock family protein	dnaJ homolog subfamily B member 11 precursor, putative, expressed
PhHAL.3G120300	344.682	-1.18175	0.333584	-3.54258	0.000396227	0.0215604	#N/A	expressed protein
PhHAL.3G122700	10.7603	-1.26364	0.313631	-4.02906	5.60004e-05	0.00691248	hercules receptor kinase 1	TKL_IRAK_CrRLK1L-1.10 - The CrRLK1L-1 subfamily has homology to the CrRLK1L homolog, expressed
PhHAL.3G125600	150.967	-0.314175	0.0892411	-3.52052	0.000430709	0.0228288	thioredoxin H-type 9	thioredoxin, putative, expressed
PhHAL.3G129400	47.0982	0.688674	0.178143	3.86586	0.000110699	0.0101799	UDP-Glycosyltransferase superfamily protein	flavonol-3-O-glycoside-7-O-glucosyltransferase 1, putative, expressed
PhHAL.3G133500	37.739	-0.976407	0.273352	-3.57197	0.000354306	0.0201228	WRKY DNA-binding protein 50	WRKY67, expressed
PhHAL.3G134400	307.977	0.306462	0.096272	3.1833	0.00145609	0.0452815	actin binding protein family	AR791, putative, expressed
PhHAL.3G138200	223.433	0.853126	0.256284	3.32883	0.000872103	0.0341586	zinc transporter 4 precursor	metal cation transporter, putative, expressed
PhHAL.3G140100	296.555	-0.343883	0.0722993	-4.75639	1.97087e-06	0.000739759	SNF7 family protein	SNF7 domain containing protein, putative, expressed
PhHAL.3G142600	15.3505	-0.433402	0.13303	-3.25793	0.00112226	0.0392408	Reticulon family protein	reticulon domain containing protein, putative, expressed
PhHAL.3G151700	1326.17	0.49749	0.143566	3.46524	0.00052976	0.0258444	sigma factor E	RNA polymerase sigma factor, putative, expressed
PhHAL.3G152600	14.0368	0.529614	0.167925	3.15388	0.00161116	0.047945	basic helix-loop-helix (bHLH) DNA-binding superfamily protein	helix-loop-helix DNA-binding protein, putative, expressed
PhHAL.3G159400	2.07396	-2.43262	0.715579	-3.39951	0.000675059	0.0294494	EF hand calcium-binding protein family	OsCML14 - Calmodulin-related calcium sensor protein, expressed
PhHAL.3G167100	36.0712	-1.03936	0.229688	-4.5251	6.03661e-06	0.00168373	3-ketoacyl-CoA synthase 4	3-ketoacyl-CoA synthase, putative, expressed
PhHAL.3G167300	12.5509	-0.823857	0.229437	-3.59078	0.000329688	0.0193109	Major facilitator superfamily protein	transporter family protein, putative, expressed
PhHAL.3G168200	554.626	1.29693	0.316546	4.09713	4.18306e-05	0.00565697	photosystem II light harvesting complex gene B1B2	chlorophyll A-B binding protein, putative, expressed
PhHAL.3G169100	6.43381	-1.40941	0.34835	-4.04594	5.2113e-05	0.00661009	#N/A	expressed protein
PhHAL.3G169700	250.824	-0.700169	0.118955	-5.88602	3.95618e-09	9.09526e-06	Ribosomal protein L18ae family	60S ribosomal protein L18a-1, putative, expressed
PhHAL.3G176600	103.093	-0.480469	0.102858	-4.6712	2.99447e-06	0.000936185	dynamin-like protein	dynamin family protein, putative, expressed
PhHAL.3G184700	321.183	-0.454117	0.130761	-3.47287	0.000514929	0.0254541	DNAJ heat shock N-terminal domain-containing protein	chaperone protein dnaJ 10, putative, expressed
PhHAL.3G186400	86.2739	-0.417391	0.130638	-3.19503	0.00139817	0.0450092	#N/A	fiber protein Fb11, putative, expressed
PhHAL.3G188200	3.93441	-1.11733	0.335505	-3.33028	0.000867581	0.0341586	Protein of unknown function (DUF778)	green ripe-like, putative, expressed
PhHAL.3G195700	51.7323	-0.671494	0.194099	-3.45954	0.000541106	0.026004	VIRB2-interacting protein 1	reticulon domain containing protein, putative, expressed
PhHAL.3G197400	20.4342	-1.40007	0.359328	-3.89635	9.76542e-05	0.00973011	oxidative stress 3	expressed protein
PhHAL.3G203200	35.6209	-0.301627	0.095141	-3.17032	0.00152273	0.0467259	vascular plant one zinc finger protein	expressed protein
PhHAL.3G208500	85.2324	-0.677184	0.175849	-3.85095	0.000117661	0.01074	TRAM, LAG1 and CLN8 (TLC) lipid-sensing domain containing protein	transmembrane protein 56, putative, expressed
PhHAL.3G212900	259.105	0.510964	0.113334	4.50847	6.52972e-06	0.0017661	sulfite reductase	ferredoxin--nitrite reductase, putative, expressed
PhHAL.3G223500	12.239	-0.6726	0.198711	-3.38483	0.000712236	0.0302527	#N/A	expressed protein
PhHAL.3G227400	20.0809	-0.648046	0.167041	-3.87957	0.000104641	0.00992689	Transducin/WD40 repeat-like superfamily protein	expressed protein
PhHAL.3G233200	39.1941	-0.63608	0.177655	-3.58043	0.00034303	0.0197156	exocyst subunit exo70 family protein B1	exo70 exocyst complex subunit domain containing protein, expressed
PhHAL.3G236100	40.3846	-0.545996	0.171516	-3.18335	0.0014558	0.0452815	UDP-glucose pyrophosphorylase 3	low photochemical bleaching 1 protein, putative, expressed
PhHAL.3G236900	32.7519	-0.474726	0.145058	-3.27266	0.0010654	0.0382447	Haloacid dehalogenase-like hydrolase (HAD) superfamily protein	NLI interacting factor-like phosphatase, putative, expressed
PhHAL.3G238100	5.58601	-1.69406	0.426894	-3.96833	7.23795e-05	0.0080679	#N/A	expressed protein
PhHAL.3G243900	45.7531	-0.425015	0.119866	-3.54575	0.000391498	0.0213662	DHHC-type zinc finger family protein	DHHC zinc finger domain containing protein, expressed
PhHAL.3G246200	182.776	0.573247	0.144295	3.97274	7.10517e-05	0.0080679	basic helix-loop-helix (bHLH) DNA-binding superfamily protein	basic helix-loop-helix DND-binding domain containing protein, expressed
PhHAL.3G253800	37.2208	-0.583338	0.167466	-3.48333	0.000495225	0.0250938	tubby like protein 10	OsFBT7 - F-box and tubby domain containing protein, expressed
PhHAL.3G267500	231.355	-0.261146	0.0739781	-3.53004	0.000415496	0.0222793	RAB GDP dissociation inhibitor 2	rab GDP dissociation inhibitor alpha, putative, expressed
PhHAL.3G269200	46.3856	-0.695779	0.219836	-3.165	0.00155084	0.0469551	BAK1-interacting receptor-like kinase 1	inactive receptor kinase At1g27190 precursor, putative, expressed
PhHAL.3G273900	75.651	0.353101	0.0980941	3.59962	0.000318688	0.0190303	squamosa promoter binding protein-like 7	OsSPL9 - SBP-box gene family member, expressed
PhHAL.3G279400	76.3542	-0.341121	0.0903017	-3.77757	0.000158366	0.0128879	ARM repeat protein interacting with ABF2	ABTB1 - Armadillo repeats with a Bric-a-Brac, Tramtrack, Broad Complex BTB domain, expressed
PhHAL.3G288400	110.668	-0.597923	0.149975	-3.98682	6.69638e-05	0.0077942	Tetratricopeptide repeat (TPR)-like superfamily protein	tetratricopeptide repeat containing protein, putative, expressed
PhHAL.3G291900	239.426	0.573359	0.180125	3.18311	0.00145701	0.0452815	peptide chain release factor, putative	peptide chain release factor 2, putative, expressed
PhHAL.3G297700	2.15497	-3.22241	0.74624	-4.3182	1.57307e-05	0.00298268	#N/A	expressed protein
PhHAL.3G298000	7.80743	-4.73215	0.581807	-8.13354	4.16936e-16	3.83415e-12	#N/A	expressed protein
PhHAL.3G298100	8.64416	-2.63009	0.520741	-5.05067	4.40254e-07	0.000257696	#N/A	expressed protein
PhHAL.3G319600	25.2558	-0.855368	0.271029	-3.156	0.00159951	0.0479123	dehydration-induced protein (ERD15)	expressed protein
PhHAL.3G363000	58.4204	-0.300016	0.0910156	-3.29632	0.000979615	0.0367695	zinc ion binding;nucleic acid binding	ZOS5-06 - C2H2 zinc finger protein, expressed
PhHAL.3G366800	91.774	-0.347122	0.0962409	-3.6068	0.000309992	0.0187855	GroES-like zinc-binding alcohol dehydrogenase family protein	dehydrogenase, putative, expressed
PhHAL.3G375400	42.2406	-0.957549	0.22869	-4.1871	2.82544e-05	0.00453659	Arabidopsis Inositol phosphorylceramide synthase 1	phosphatidic acid phosphatase-related, putative, expressed
PhHAL.3G377200	20.6764	-1.09568	0.336094	-3.26004	0.00111396	0.0390247	Ankyrin repeat family protein	cadmium tolerance factor, putative, expressed
PhHAL.3G382900	3.09986	2.10893	0.551568	3.82352	0.000131561	0.0114136	Serine protease inhibitor, potato inhibitor I-type family protein	inhibitor I family protein, putative, expressed
PhHAL.3G389600	229.962	0.257596	0.0803108	3.20749	0.00133899	0.0439761	zinc finger protein 1	zinc finger C-x8-C-x5-C-x3-H type family protein, expressed
PhHAL.3G404700	139.203	-1.28655	0.307332	-4.1862	2.8366e-05	0.00453659	GRAM domain family protein	GRAM domain containing protein, expressed
PhHAL.3G431800	6.51027	1.97714	0.517278	3.82219	0.00013227	0.0114212	MLP-like protein 34	pathogenesis-related Bet v I family protein, putative, expressed
PhHAL.3G449100	12.0097	-0.532093	0.158857	-3.3495	0.00080957	0.0329416	galacturonosyltransferase 13	glycosyl transferase 8 domain containing protein, putative, expressed
PhHAL.3G453900	33.9899	-0.569559	0.157885	-3.60744	0.000309238	0.0187855	autoinhibited Ca2+-ATPase 1	calcium-transporting ATPase, plasma membrane-type, putative, expressed
PhHAL.3G467500	6.73112	1.87006	0.54843	3.40985	0.000649988	0.028737	serine carboxypeptidase-like 19	OsSCP9 - Putative Serine Carboxypeptidase homologue, expressed
PhHAL.3G469200	45.5851	-1.01691	0.225973	-4.50011	6.79175e-06	0.00181035	NAC domain containing protein 1	No apical meristem protein, putative, expressed
PhHAL.3G469400	87.1251	-0.327322	0.093546	-3.49906	0.00046691	0.0241219	lsd one like 1	LSD1 zinc finger domain containing protein, expressed
PhHAL.3G484400	116.888	-0.334032	0.103019	-3.24244	0.0011851	0.0404734	RING/U-box superfamily protein	zinc finger, C3HC4 type domain containing protein, expressed
PhHAL.3G489000	41.9299	-0.637112	0.196358	-3.24465	0.00117597	0.0404734	#N/A	#N/A
PhHAL.4G010100	5.8648	-0.944989	0.288366	-3.27705	0.00104899	0.0378294	beta HLH protein 93	BHLH transcription factor, putative, expressed
PhHAL.4G012000	25.6023	-0.875391	0.214614	-4.07892	4.52458e-05	0.00586028	Senescence/dehydration-associated protein-related	senescence-associated protein, putative, expressed
PhHAL.4G028000	55.2602	-0.959454	0.281434	-3.40917	0.00065162	0.02874	#N/A	expressed protein
PhHAL.4G037700	45.5677	-0.995991	0.190987	-5.21498	1.83836e-07	0.00014088	Bifunctional inhibitor/lipid-transfer protein/seed storage 2S albumin superfamily protein	LTPL85 - Protease inhibitor/seed storage/LTP family protein precursor, expressed
PhHAL.4G042200	82.4902	-1.49334	0.342055	-4.3658	1.26656e-05	0.00270868	early nodulin-like protein 9	early nodulin 20 precursor, putative, expressed
PhHAL.4G047600	6.82638	-1.07698	0.257527	-4.18201	2.88938e-05	0.004542	Protein kinase superfamily protein	Protein kinase domain containing protein, expressed
PhHAL.4G055600	305.765	-0.519413	0.155794	-3.33398	0.000856121	0.0341557	VACUOLAR SORTING RECEPTOR 6	vacuolar-sorting receptor precursor, putative, expressed
PhHAL.4G056300	24.2202	-0.566112	0.17807	-3.17916	0.00147705	0.0455804	Protein kinase superfamily protein	protein kinase APK1B, chloroplast precursor, putative, expressed
PhHAL.4G069300	60.9508	-1.09551	0.284826	-3.84624	0.000119942	0.01074	#N/A	expressed protein
PhHAL.4G076900	170.896	-0.717815	0.225295	-3.18611	0.00144198	0.0452815	Transmembrane amino acid transporter family protein	amino acid transporter, putative, expressed
PhHAL.4G079100	2.72868	-1.73051	0.551493	-3.13786	0.00170188	0.0494227	#N/A	expressed protein
PhHAL.4G087600	63.5909	-0.42867	0.135357	-3.16697	0.00154037	0.0469074	RING domain ligase2	copine-1, putative, expressed
PhHAL.4G088000	127.753	-0.375813	0.0878562	-4.27759	1.88927e-05	0.00350985	SNF7 family protein	SNF7 domain containing protein, putative, expressed
PhHAL.4G091700	379.564	0.334808	0.0840028	3.98568	6.72875e-05	0.0077942	Plant haem oxygenase (decyclizing) family protein	heme oxygenase 1, putative, expressed
PhHAL.4G094800	4.64005	-1.58559	0.380893	-4.16282	3.14336e-05	0.00462501	3-ketoacyl-CoA synthase 11	3-ketoacyl-CoA synthase, putative, expressed
PhHAL.4G095500	213.546	-0.559628	0.163723	-3.41814	0.000630508	0.0282149	fatty acyl-ACP thioesterases B	myristoyl-acyl carrier protein thioesterase, chloroplast precursor, putative, expressed
PhHAL.4G096900	53.8353	-0.962501	0.230077	-4.18338	2.87205e-05	0.004542	UDP-galactose transporter 3	solute carrier family 35 member B1, putative, expressed
PhHAL.4G102900	29.632	-1.30727	0.392907	-3.32717	0.000877317	0.0341856	#N/A	low-affinity cation transporter, putative, expressed
PhHAL.4G105500	6.06951	-1.79527	0.516614	-3.47507	0.000510726	0.0254541	#N/A	#N/A
PhHAL.4G107000	533.998	-0.26817	0.0822117	-3.26194	0.00110651	0.0389865	ATPase, V1 complex, subunit B protein	ATP synthase, putative, expressed
PhHAL.4G107700	67.2159	-2.62176	0.481705	-5.44267	5.24884e-08	5.67862e-05	Cupredoxin superfamily protein	L-ascorbate oxidase precursor, putative, expressed
PhHAL.4G116400	8.84391	-1.08857	0.255289	-4.26406	2.00741e-05	0.00361964	#N/A	expressed protein
PhHAL.4G120200	10.2948	-1.01645	0.319241	-3.18396	0.00145278	0.0452815	Heavy metal transport/detoxification superfamily protein	heavy metal-associated domain containing protein, expressed
PhHAL.4G129400	16.9799	0.660402	0.199382	3.31225	0.000925483	0.0353611	Tetratricopeptide repeat (TPR)-like superfamily protein	pentatricopeptide, putative, expressed
PhHAL.4G135900	606.55	-0.46127	0.136866	-3.37023	0.000751045	0.0311748	ubiquitin-conjugating enzyme 28	ubiquitin-conjugating enzyme, putative, expressed
PhHAL.4G163400	45.2626	-1.13971	0.335374	-3.39834	0.000677965	0.0294494	NADH dehydrogenase family protein	NADPH-dependent oxidoreductase, putative, expressed
PhHAL.4G184100	39.9048	-0.443565	0.118645	-3.7386	0.000185049	0.0138351	Glycosyltransferase family 61 protein	glycosyltransferase, putative, expressed
PhHAL.4G221500	86.6908	-0.40046	0.111696	-3.58528	0.000336716	0.0195977	signal recognition particle 19 kDa protein, putative / SRP19, putative	signal recognition particle 19 kDa protein, putative, expressed
PhHAL.4G240100	51.3748	-0.510402	0.160166	-3.18672	0.00143898	0.0452815	Transmembrane proteins 14C	expressed protein
PhHAL.4G261300	43.8163	-0.673873	0.196175	-3.43506	0.000592413	0.0270364	formate dehydrogenase	erythronate-4-phosphate dehydrogenase domain containing protein, expressed
PhHAL.4G262700	145.303	1.43237	0.442636	3.23601	0.00121212	0.0409804	RAD-like 6	MYB family transcription factor, putative, expressed
PhHAL.4G267900	19.6343	-0.472211	0.147893	-3.19292	0.00140842	0.0452072	GRAM domain family protein	GRAM domain containing protein, expressed
PhHAL.4G272500	33.3401	-0.989779	0.223446	-4.42961	9.44052e-06	0.00225435	related to AP2 4	ethylene-responsive transcription factor, putative, expressed
PhHAL.4G275900	119.237	-0.255883	0.0804847	-3.17927	0.00147647	0.0455804	HVA22 homologue A	HVA22, putative, expressed
PhHAL.4G276200	1.64172	1.63042	0.481324	3.38736	0.000705692	0.0301839	sphingoid base hydroxylase 2	sphingolipid C4-hydroxylase SUR2, putative, expressed
PhHAL.4G278400	2.83084	2.48508	0.56247	4.41815	9.95489e-06	0.0023176	GDSL-like Lipase/Acylhydrolase superfamily protein	GDSL-like lipase/acylhydrolase, putative, expressed
PhHAL.4G278600	6.63522	-1.82925	0.438392	-4.17263	3.01105e-05	0.00461494	Nucleotide-diphospho-sugar transferases superfamily protein	CSLA3 - cellulose synthase-like family A; mannan synthase, expressed
PhHAL.4G284400	44.5301	-1.15167	0.345683	-3.33158	0.000863533	0.0341586	#N/A	expressed protein
PhHAL.4G289900	100.338	-5.89597	0.684244	-8.61676	6.88747e-18	1.26674e-13	Caleosin-related family protein	caleosin related protein, putative, expressed
PhHAL.4G290000	246.609	-2.01936	0.416834	-4.84452	1.26918e-06	0.000592327	Caleosin-related family protein	caleosin related protein, putative, expressed
PhHAL.4G291400	8.53067	-1.05869	0.326575	-3.24181	0.00118774	0.0404734	alpha/beta-Hydrolases superfamily protein	calmodulin-binding heat-shock protein, putative, expressed
PhHAL.4G294700	13.1985	-0.582907	0.164	-3.55431	0.000378967	0.0209939	acylphosphatase family	acylphosphatase, putative, expressed
PhHAL.4G304600	11.2613	-1.10974	0.311701	-3.56027	0.00037048	0.0206481	#N/A	expressed protein
PhHAL.4G307200	1.94455	-1.3011	0.410974	-3.16589	0.0015461	0.0469551	Transcriptional factor B3 family protein / auxin-responsive factor AUX/IAA-related	auxin response factor, putative, expressed
PhHAL.4G321300	231.283	-0.47916	0.121497	-3.9438	8.02021e-05	0.00872826	vesicle-associated membrane protein 713	vesicle-associated membrane protein, putative, expressed
PhHAL.4G360500	14.8048	-0.525729	0.149394	-3.51907	0.000433059	0.0228874	Protein of unknown function (DUF1218)	expressed protein
PhHAL.4G370900	24.4247	-0.473867	0.131428	-3.60552	0.000311526	0.0187855	plant U-box 14	spotted leaf 11, putative, expressed
PhHAL.5G000200	44.8197	-0.663827	0.210027	-3.16067	0.00157408	0.0474599	homolog of mamallian P58IPK	dnaJ homolog subfamily C member, putative, expressed
PhHAL.5G014300	9.09985	-1.88634	0.51455	-3.66599	0.000246381	0.0166215	Calcium-binding EF-hand family protein	OsCML31 - Calmodulin-related calcium sensor protein, expressed
PhHAL.5G019500	195.436	-0.684203	0.201182	-3.40092	0.000671596	0.0294494	Calcium-binding EF-hand family protein	calmodulin-like protein 1, putative, expressed
PhHAL.5G029800	19.9718	-0.950153	0.274795	-3.45768	0.000544841	0.0260278	Protein of unknown function (DUF1624)	heparan-alpha-glucosaminide N-acetyltransferase, putative, expressed
PhHAL.5G040200	262.154	-0.444214	0.13705	-3.24125	0.00119006	0.0404734	#N/A	expressed protein
PhHAL.5G042000	4.15137	-2.24904	0.474536	-4.73945	2.14304e-06	0.000743675	ROP-interactive CRIB motif-containing protein 4	P21-Rho-binding domain containing protein, putative, expressed
PhHAL.5G051000	17.8626	-1.18364	0.315773	-3.74838	0.000177981	0.0135827	exocyst subunit exo70 family protein F1	exo70 exocyst complex subunit domain containing protein, expressed
PhHAL.5G051100	1.67145	-1.83764	0.573356	-3.20505	0.00135039	0.0442398	exocyst subunit exo70 family protein F1	exo70 exocyst complex subunit domain containing protein, expressed
PhHAL.5G054800	21.196	-0.966075	0.243131	-3.97348	7.08307e-05	0.0080679	UDP-galactose transporter 6	nucleotide-sugar transporter family protein, putative, expressed
PhHAL.5G060100	41.6653	-0.64466	0.171033	-3.76921	0.000163762	0.0130953	pfkB-like carbohydrate kinase family protein	kinase, pfkB family, putative, expressed
PhHAL.5G060200	116.024	-4.80015	0.685268	-7.00478	2.47376e-12	9.09948e-09	lipoxygenase 1	lipoxygenase, putative, expressed
PhHAL.5G061100	15.1324	-0.922199	0.221384	-4.1656	3.10531e-05	0.00462501	Pectinacetylesterase family protein	pectinacetylesterase domain containing protein, expressed
PhHAL.5G063100	38.7025	-0.354926	0.103683	-3.42318	0.000618939	0.0279694	SRP72 RNA-binding domain	signal recognition particle 72 kDa protein, putative, expressed
PhHAL.5G072200	16.0561	-1.13369	0.249252	-4.54835	5.4067e-06	0.00160387	Galactose-binding protein	Sad1 / UNC-like C-terminal domain containing protein, putative, expressed
PhHAL.5G081700	80.0758	-0.332798	0.0814143	-4.08771	4.35659e-05	0.00576449	sorting nexin 1	sorting nexin 1, putative, expressed
PhHAL.5G086300	9.97564	-1.57667	0.447376	-3.52426	0.000424666	0.0225736	Hs1pro-1 protein	hs1, putative, expressed
PhHAL.5G088400	135.329	-0.371651	0.115332	-3.22245	0.00127099	0.0421951	RNI-like superfamily protein	OsFBL4 - F-box domain and LRR containing protein, expressed
PhHAL.5G088800	20.9399	-0.456448	0.133776	-3.41203	0.000644807	0.0286456	DNA GYRASE B3	ELM2 domain containing protein, putative, expressed
PhHAL.5G096400	16.0872	-0.497949	0.153382	-3.24646	0.00116851	0.0404402	myb domain protein 3r-5	MYB family transcription factor, putative, expressed
PhHAL.5G097600	621.63	-1.02726	0.242574	-4.23484	2.28716e-05	0.00396844	heat shock protein 70	DnaK family protein, putative, expressed
PhHAL.5G099400	9.50616	-0.62079	0.192387	-3.22678	0.00125192	0.0418538	RAB GTPase homolog 8A	ras-related protein, putative, expressed
PhHAL.5G100600	25.6146	-0.420134	0.126965	-3.30906	0.000936103	0.0356456	UDP-glucuronic acid decarboxylase 1	NAD dependent epimerase/dehydratase family domain containing protein, expressed
PhHAL.5G108600	787.685	0.391663	0.115678	3.38579	0.000709726	0.0302159	Protein of unknown function (DUF399 and DUF3411)	expressed protein
PhHAL.5G110100	101.487	-0.557799	0.164504	-3.39079	0.000696918	0.0300181	#N/A	expressed protein
PhHAL.5G114100	6.97272	0.79768	0.198879	4.01087	6.04951e-05	0.00727207	Calcium-dependent lipid-binding (CaLB domain) family protein	C2 domain containing protein, putative, expressed
PhHAL.5G121700	182.072	-0.387503	0.0892474	-4.3419	1.41258e-05	0.00291912	Eukaryotic rpb5 RNA polymerase subunit family protein	DNA-directed RNA polymerases I, II, and III subunit RPABC1, putative, expressed
PhHAL.5G126400	33.6198	-1.29313	0.252965	-5.11188	3.18964e-07	0.000209514	metacaspase 5	ICE-like protease p20 domain containing protein, putative, expressed
PhHAL.5G130600	32.7917	-0.577371	0.182247	-3.16806	0.0015346	0.0469074	NB-ARC domain-containing disease resistance protein	disease resistance protein RPS2, putative, expressed
PhHAL.5G140900	18.761	-0.505573	0.154076	-3.28132	0.00103323	0.0376814	Polyketide cyclase / dehydrase and lipid transport protein	cyclase/dehydrase family protein, expressed
PhHAL.5G142800	12.4942	-1.26479	0.386514	-3.27231	0.00106674	0.0382447	Protein of unknown function (DUF567)	DUF567 domain containing protein, putative, expressed
PhHAL.5G142900	30.0406	-3.38454	0.698768	-4.84358	1.27523e-06	0.000592327	#N/A	polyphenol oxidase, putative, expressed
PhHAL.5G143000	27.159	-1.64029	0.300589	-5.45694	4.84412e-08	5.56832e-05	MATE efflux family protein	MATE efflux family protein, putative, expressed
PhHAL.5G144800	275.781	0.52646	0.161049	3.26895	0.00107948	0.0385006	#N/A	expressed protein
PhHAL.5G146100	13.099	-0.687511	0.175019	-3.92822	8.55784e-05	0.00894294	RING/U-box superfamily protein	RING finger protein, putative, expressed
PhHAL.5G149000	66.6416	-0.779115	0.223837	-3.48072	0.000500063	0.0251921	exocyst subunit exo70 family protein E1	exo70 exocyst complex subunit domain containing protein, expressed
PhHAL.5G156600	591.025	0.289819	0.0697991	4.15219	3.29307e-05	0.00476899	#N/A	heat- and acid-stable phosphoprotein, putative, expressed
PhHAL.5G157800	182.994	-0.376273	0.0930969	-4.04174	5.3057e-05	0.00668372	RAB GTPase homolog G3F	ras-related protein, putative, expressed
PhHAL.5G159500	33.6763	-0.609767	0.172521	-3.53445	0.000408619	0.0219746	MAC/Perforin domain-containing protein	MAC/Perforin domain containing protein, putative, expressed
PhHAL.5G159600	26.8695	2.55049	0.439454	5.80376	6.48427e-09	1.08417e-05	PEBP (phosphatidylethanolamine-binding protein) family protein	osFTL9 FT-Like9 homologous to Flowering Locus T gene; contains Pfam profile PF01161: Phosphatidylethanolamine-binding protein
PhHAL.5G176000	91.8812	-0.584575	0.158134	-3.69671	0.000218416	0.0153325	NADP-malic enzyme 3	NADP-dependent malic enzyme, putative, expressed
PhHAL.5G180300	98.6181	-0.619943	0.186266	-3.32827	0.000873877	0.0341586	A20/AN1-like zinc finger family protein	zinc finger A20 and AN1 domain-containing stress-associated protein, putative, expressed
PhHAL.5G182700	21.022	-1.75931	0.396893	-4.43269	9.30644e-06	0.00225435	#N/A	expressed protein
PhHAL.5G182800	131.161	0.464679	0.130191	3.56921	0.000358057	0.0202006	#N/A	expressed protein
PhHAL.5G183700	98.3567	0.479302	0.15104	3.17334	0.00150694	0.0464249	S-adenosyl-L-methionine-dependent methyltransferases superfamily protein	methyltransferase domain containing protein, expressed
PhHAL.5G184700	7.65431	1.29296	0.398658	3.24329	0.00118158	0.0404734	nucleosome assembly protein 1;2	NAP domain containing protein, putative, expressed
PhHAL.5G185400	818.676	0.495995	0.148865	3.33185	0.000862718	0.0341586	glycine decarboxylase P-protein 2	glycine dehydrogenase, putative, expressed
PhHAL.5G185600	7.00499	1.4388	0.30335	4.74304	2.10538e-06	0.000743675	#N/A	#N/A
PhHAL.5G188700	45.9341	-0.654346	0.171699	-3.811	0.000138408	0.01184	Regulator of Vps4 activity in the MVB pathway protein	DUF292 domain containing protein, expressed
PhHAL.5G199400	12.151	-1.20357	0.331652	-3.62902	0.000284502	0.0180433	Protein kinase superfamily protein	OsWAK10d - OsWAK receptor-like cytoplasmic kinase OsWAK-RLCK, expressed
PhHAL.5G200800	77.6755	-1.30988	0.277414	-4.72175	2.33828e-06	0.0007964	chitinase A	glycosyl hydrolase, putative, expressed
PhHAL.5G201200	54.0452	-1.17816	0.352419	-3.34306	0.000828594	0.0334934	RING/FYVE/PHD zinc finger superfamily protein	protein binding protein, putative, expressed
PhHAL.5G204100	10.7248	-1.33666	0.369183	-3.62058	0.000293938	0.0184907	#N/A	expressed protein
PhHAL.5G230100	4.25924	2.77281	0.549378	5.04719	4.48363e-07	0.000257696	alpha/beta-Hydrolases superfamily protein	hydrolase, alpha/beta fold family domain containing protein, expressed
PhHAL.5G232300	4.8773	-1.86578	0.571948	-3.26215	0.00110571	0.0389865	#N/A	expressed protein
PhHAL.5G236200	683.913	-0.461532	0.117128	-3.94042	8.13394e-05	0.0087485	phosphatase-related	suppressor of G2 allele of SKP1, putative, expressed
PhHAL.5G244000	24.8985	-0.386485	0.121298	-3.18623	0.0014414	0.0452815	Adaptin ear-binding coat-associated protein 1 NECAP-1	adaptin ear-binding coat-associated protein 2, putative, expressed
PhHAL.5G247500	140.612	-0.368241	0.0949296	-3.8791	0.000104844	0.00992689	ATPase, F0/V0 complex, subunit C protein	vacuolar ATP synthase, putative, expressed
PhHAL.5G261500	51.4648	0.306894	0.0910884	3.36919	0.000753901	0.0311748	Protein kinase superfamily protein	serine/threonine-protein kinase AFC3, putative, expressed
PhHAL.5G274400	191.372	-0.568953	0.161909	-3.51404	0.000441348	0.0230604	Protein of unknown function (DUF3511)	expressed protein
PhHAL.5G294900	37.2197	0.840667	0.253704	3.31358	0.000921113	0.035294	multidrug resistance-associated protein 3	multidrug resistance-associated protein, putative, expressed
PhHAL.5G309100	256.169	-0.473794	0.142169	-3.33262	0.000860317	0.0341586	Heavy metal transport/detoxification superfamily protein	heavy metal-associated domain containing protein, expressed
PhHAL.5G334400	14.6529	-1.34377	0.366269	-3.6688	0.000243688	0.0166215	Glycosyltransferase family 61 protein	glycosyltransferase, putative, expressed
PhHAL.5G342000	5.02845	-0.993935	0.315836	-3.147	0.00164956	0.0484644	NB-ARC domain-containing disease resistance protein	stripe rust resistance protein Yr10, putative, expressed
PhHAL.5G342800	261.337	-0.330564	0.099281	-3.32958	0.000869785	0.0341586	secretion-associated RAS super family 2	miro, putative, expressed
PhHAL.5G346700	51.9531	-0.673851	0.13925	-4.83914	1.30401e-06	0.000592327	SNARE-like superfamily protein	clathrin adaptor complex small chain domain containing protein, expressed
PhHAL.5G348400	26.1245	-0.428192	0.113349	-3.77765	0.000158313	0.0128879	exocyst complex component sec15B	exocyst complex component 6, putative, expressed
PhHAL.5G394000	22.4098	0.69827	0.210554	3.31634	0.000912053	0.0351024	Heavy metal transport/detoxification superfamily protein	heavy metal-associated domain containing protein, expressed
PhHAL.5G400200	70.5833	-0.40503	0.0970241	-4.17453	2.98599e-05	0.00461494	shaggy-related kinase 11	CGMC_GSK.3 - CGMC includes CDA, MAPK, GSK3, and CLKC kinases, expressed
PhHAL.5G407700	1326.12	0.785654	0.232284	3.3823	0.000718828	0.030277	CP12 domain-containing protein 2	calvin cycle protein CP12, putative, expressed
PhHAL.5G409500	259.746	-1.09471	0.202907	-5.39512	6.84791e-08	6.37001e-05	zinc induced facilitator-like 2	major facilitator superfamily antiporter, putative, expressed
PhHAL.5G410000	6702.48	0.380995	0.120303	3.16695	0.00154046	0.0469074	dicarboxylate diiron protein, putative (Crd1)	magnesium-protoporphyrin IX monomethyl ester cyclase,chloroplast precursor, putative, expressed
PhHAL.5G426800	140.252	-0.483593	0.145019	-3.3347	0.000853918	0.0341557	NAC domain containing protein 28	no apical meristem protein, putative, expressed
PhHAL.5G438100	17.3202	-1.63335	0.398208	-4.10176	4.10021e-05	0.00562558	germin-like protein 5	Cupin domain containing protein, expressed
PhHAL.5G448100	6.9626	-1.49185	0.461923	-3.22966	0.00123937	0.0415202	basic helix-loop-helix (bHLH) DNA-binding superfamily protein	helix-loop-helix DNA-binding domain containing protein, expressed
PhHAL.5G455700	10.459	-0.673358	0.212769	-3.16474	0.00155224	0.0469551	Glycosyltransferase family 61 protein	glycosyltransferase protein, putative, expressed
PhHAL.5G456900	37.8557	-0.597953	0.165478	-3.61348	0.00030211	0.0186175	alanine-tRNA ligases;nucleic acid binding;ligases, forming aminoacyl-tRNA and related compounds;nucleotide binding;ATP binding	alanyl-tRNA synthetase, putative, expressed
PhHAL.5G461900	31.6739	-0.619284	0.130586	-4.74233	2.11276e-06	0.000743675	cysteine-rich RLK (RECEPTOR-like protein kinase) 41	cysteine-rich receptor-like protein kinase 7 precursor, putative, expressed
PhHAL.5G472700	238.329	-0.264211	0.0727921	-3.62966	0.000283791	0.0180433	AAA-type ATPase family protein	vacuolar protein sorting-associating protein 4B, putative, expressed
PhHAL.5G472900	59.0213	0.523832	0.12776	4.10013	4.12926e-05	0.00562558	Protein of unknown function, DUF647	DUF647 domain containing protein, putative, expressed
PhHAL.5G473300	107.432	0.30175	0.0882743	3.41833	0.000630077	0.0282149	#N/A	TP53RK-binding protein, putative, expressed
PhHAL.5G491800	23.1412	-0.908347	0.184559	-4.92172	8.5785e-07	0.000426421	thioredoxin H-type 9	thioredoxin, putative, expressed
PhHAL.5G495100	41.978	-0.524889	0.15126	-3.47011	0.000520243	0.0255155	#N/A	expressed protein
PhHAL.5G497200	216.749	-0.301819	0.090262	-3.34381	0.000826373	0.0334772	alpha/beta-Hydrolases superfamily protein	acyl-protein thioesterase, putative, expressed
PhHAL.5G501300	50.4988	-0.325909	0.0945321	-3.4476	0.00056559	0.0263755	syntaxin of plants 32	syntaxin, putative, expressed
PhHAL.5G506300	95.5722	-1.70241	0.472594	-3.60226	0.000315457	0.0188986	17.6 kDa class II heat shock protein	hsp20/alpha crystallin family protein, putative, expressed
PhHAL.5G519100	31.64	1.12115	0.298514	3.75578	0.0001728	0.0133484	PEBP (phosphatidylethanolamine-binding protein) family protein	osFTL8 FT-Like8 homologous to Flowering Locus T gene; contains Pfam profile PF01161: Phosphatidylethanolamine-binding protein, expressed
PhHAL.5G524400	98.0003	-0.652979	0.208118	-3.13755	0.00170367	0.0494227	sodium/calcium exchanger family protein / calcium-binding EF hand family protein	sodium/calcium exchanger protein, putative, expressed
PhHAL.5G527600	25.4023	-0.785231	0.210029	-3.73868	0.000184991	0.0138351	Class I glutamine amidotransferase-like superfamily protein	DJ-1 family protein, putative, expressed
PhHAL.5G535500	222.703	0.429274	0.118188	3.63213	0.00028109	0.0180132	NAD(P)-binding Rossmann-fold superfamily protein	oxidoreductase, short chain dehydrogenase/reductase family domain containing protein, expressed
PhHAL.6G003900	7.44529	-1.0166	0.233424	-4.35516	1.32972e-05	0.00277912	vascular related NAC-domain protein 7	no apical meristem protein, putative, expressed
PhHAL.6G021200	92.6932	-1.0154	0.269725	-3.76457	0.000166838	0.0132262	lysine histidine transporter 1	amino acid transporter, putative, expressed
PhHAL.6G021500	61.8169	-1.16119	0.261434	-4.44161	8.92885e-06	0.00221918	lysine histidine transporter 1	amino acid transporter, putative, expressed
PhHAL.6G021600	14.9992	-1.86015	0.391601	-4.75012	2.03297e-06	0.000743675	lysine histidine transporter 1	amino acid transporter, putative, expressed
PhHAL.6G021700	7.52452	-1.70498	0.539041	-3.16298	0.00156162	0.0471613	lysine histidine transporter 1	amino acid transporter, putative, expressed
PhHAL.6G021900	98.6452	-0.431622	0.114626	-3.76548	0.000166226	0.0132262	Acid phosphatase/vanadium-dependent haloperoxidase-related protein	Divergent PAP2 family domain containing protein, expressed
PhHAL.6G035000	35.1544	-0.351348	0.105466	-3.3314	0.000864115	0.0341586	#N/A	expressed protein
PhHAL.6G038700	5.51069	-2.15995	0.418135	-5.16567	2.3958e-07	0.000169475	#N/A	expressed protein
PhHAL.6G048800	2.57708	-2.18209	0.643349	-3.39177	0.000694435	0.0299813	#N/A	expressed protein
PhHAL.6G057700	38.7819	-4.48371	0.85829	-5.224	1.75097e-07	0.000140017	#N/A	polyphenol oxidase, putative, expressed
PhHAL.6G057800	11.7976	-3.5649	0.835883	-4.26483	2.00057e-05	0.00361964	#N/A	polyphenol oxidase, putative, expressed
PhHAL.6G064000	27.4449	-1.66555	0.389885	-4.27189	1.93825e-05	0.00356483	#N/A	expressed protein
PhHAL.6G065600	176.193	0.838856	0.238502	3.51718	0.000436152	0.0229292	zinc transporter 1 precursor	metal cation transporter, putative, expressed
PhHAL.6G066200	476.615	-1.82181	0.301847	-6.03554	1.5843e-09	4.8564e-06	cinnamyl alcohol dehydrogenase 6	dehydrogenase, putative, expressed
PhHAL.6G089300	295.775	-0.621637	0.188809	-3.29241	0.000993318	0.036982	CONSTANS-like 5	CCT/B-box zinc finger protein, putative, expressed
PhHAL.6G098600	45.3866	-0.500014	0.12808	-3.90391	9.46512e-05	0.00956498	RNA-binding (RRM/RBD/RNP motifs) family protein	RNA recognition motif containing protein, putative, expressed
PhHAL.6G110800	283.689	-0.339766	0.0713453	-4.76228	1.91416e-06	0.000733442	alpha-soluble NSF attachment protein 2	alpha-soluble NSF attachment protein, putative, expressed
PhHAL.6G147900	49.5653	-0.419237	0.12074	-3.47222	0.000516168	0.0254541	#N/A	expressed protein
PhHAL.6G156300	135.356	-1.06833	0.331403	-3.22365	0.00126569	0.0420952	heat shock protein 21	retrotransposon protein, putative, LINE subclass, expressed
PhHAL.6G169600	13.9251	-0.990504	0.300084	-3.30076	0.000964233	0.0365256	Plant protein of unknown function (DUF247)	plant protein of unknown function domain containing protein, expressed
PhHAL.6G172400	27.8049	-0.680674	0.184772	-3.68387	0.000229723	0.0158837	cytochrome B561-1	cytochrome b561, putative, expressed
PhHAL.6G173000	13.8531	-1.38617	0.421594	-3.28793	0.00100926	0.0372244	WRKY family transcription factor	WRKY69, expressed
PhHAL.6G178200	33.5919	-1.30728	0.379284	-3.44671	0.000567462	0.0263755	NAD(P)-binding Rossmann-fold superfamily protein	oxidoreductase, short chain dehydrogenase/reductase family domain containing protein, expressed
PhHAL.6G192600	194.054	-0.467285	0.12418	-3.76298	0.0001679	0.0132533	#N/A	expressed protein
PhHAL.6G200000	218.619	-0.407034	0.112837	-3.60729	0.000309413	0.0187855	#N/A	expressed protein
PhHAL.6G204400	7.46753	-1.44937	0.319448	-4.53713	5.7025e-06	0.00166477	Protein of unknown function (DUF1336)	DUF1336 domain containing protein, expressed
PhHAL.6G216000	40.4348	-0.587193	0.162485	-3.61382	0.000301716	0.0186175	#N/A	cupin superfamily protein, putative, expressed
PhHAL.6G216300	4.1767	-1.94774	0.567509	-3.43209	0.000598948	0.0271996	#N/A	expressed protein
PhHAL.6G233000	9.00865	-0.925771	0.204594	-4.52491	6.04211e-06	0.00168373	#N/A	expressed protein
PhHAL.6G236900	8.29814	-0.629017	0.200037	-3.1445	0.00166368	0.0487237	C2 calcium/lipid-binding and GRAM domain containing protein	GRAM and C2 domains containing protein, putative, expressed
PhHAL.6G239300	130.313	-0.599039	0.155922	-3.84193	0.000122073	0.0107941	Transducin/WD40 repeat-like superfamily protein	WD-40 repeat family protein, putative, expressed
PhHAL.6G245700	26.6399	-1.44509	0.451554	-3.20026	0.00137303	0.0445375	tonoplast dicarboxylate transporter	citrate transporter, putative, expressed
PhHAL.6G248300	138.193	-0.876881	0.274803	-3.19094	0.00141808	0.0452802	lipoxygenase 2	lipoxygenase, chloroplast precursor, putative, expressed
PhHAL.6G274700	2.26959	-2.07154	0.619877	-3.34185	0.000832224	0.0335664	disease resistance family protein / LRR family protein	leucine rich repeat protein, putative, expressed
PhHAL.6G290400	355.573	-2.08939	0.556892	-3.75188	0.000175511	0.01345	chlorophyllase 1	chlorophyllase-2, chloroplast precursor, putative, expressed
PhHAL.7G008100	2.08338	-1.67446	0.472009	-3.54752	0.000388879	0.02135	cytochrome P450, family 93, subfamily D, polypeptide 1	cytochrome P450 93A2, putative, expressed
PhHAL.7G018100	546.568	-1.10522	0.331017	-3.33887	0.000841188	0.0338178	heat shock protein 90.1	heat shock protein, putative, expressed
PhHAL.7G030800	83.4812	-0.318643	0.0909385	-3.50394	0.000458432	0.0237506	Integral membrane HRF1 family protein	YIF1B, putative, expressed
PhHAL.7G043700	136.417	-0.503455	0.13561	-3.71252	0.000205203	0.0150362	HR-like lesion-inducing protein-related	nicotiana lesion-inducing like, putative, expressed
PhHAL.7G058100	3.07133	1.09066	0.317715	3.43283	0.000597325	0.0271931	ankyrin repeat family protein	expressed protein
PhHAL.7G058500	29.8583	-0.726498	0.134929	-5.38429	7.27329e-08	6.37001e-05	Domain of unknown function (DUF303)	receptor protein kinase, putative, expressed
PhHAL.7G063500	32.5527	-3.90276	0.671139	-5.81513	6.05868e-09	1.08417e-05	HXXXD-type acyl-transferase family protein	transferase family protein, putative, expressed
PhHAL.7G066700	39.996	-0.438808	0.101352	-4.32953	1.49428e-05	0.0029474	Phosphoglycerate mutase family protein	phosphoglycerate mutase, putative, expressed
PhHAL.7G071000	91.3921	-0.508332	0.154918	-3.2813	0.00103328	0.0376814	lectin protein kinase family protein	receptor-like protein kinase, putative, expressed
PhHAL.7G082000	9.43913	-1.6855	0.50091	-3.36488	0.000765766	0.0315267	#N/A	OsFBX380 - F-box domain containing protein, expressed
PhHAL.7G083900	83.6462	-0.889733	0.227135	-3.9172	8.95846e-05	0.00920469	basic helix-loop-helix (bHLH) DNA-binding superfamily protein	helix-loop-helix DNA-binding domain containing protein, expressed
PhHAL.7G085700	14.1041	-1.64813	0.500347	-3.29398	0.000987798	0.0368511	#N/A	#N/A
PhHAL.7G085800	8.25003	0.812817	0.206466	3.93681	8.25717e-05	0.00876942	ribose-5-phosphate isomerase 2	ribose-5-phosphate isomerase A, putative, expressed
PhHAL.7G091400	53.2977	1.00226	0.287888	3.48141	0.000498775	0.0251921	UDP-glucosyl transferase 85A2	cytokinin-O-glucosyltransferase 2, putative, expressed
PhHAL.7G109400	25.8534	-0.647672	0.152937	-4.2349	2.28658e-05	0.00396844	RPM1 interacting protein 4	nitrate-induced NOI protein, expressed
PhHAL.7G109700	101.927	-0.382893	0.112005	-3.41855	0.000629551	0.0282149	Plant stearoyl-acyl-carrier-protein desaturase family protein	acyl-desaturase, chloroplast precursor, putative, expressed
PhHAL.7G131100	57.7303	-0.81443	0.219833	-3.70477	0.000211583	0.015138	alpha/beta-Hydrolases superfamily protein	hydrolase, alpha/beta fold family protein, putative, expressed
PhHAL.7G141900	11.8258	1.58269	0.431175	3.67064	0.000241942	0.0166215	Subtilase family protein	OsSub41 - Putative Subtilisin homologue, expressed
PhHAL.7G163900	101.939	-0.461199	0.129827	-3.55242	0.000381709	0.0210823	Protein phosphatase 2C family protein	protein phosphatase 2C, putative, expressed
PhHAL.7G165500	1.63843	2.18703	0.632696	3.45668	0.000546882	0.0260305	#N/A	expressed protein
PhHAL.7G172800	23.5568	-0.623533	0.173504	-3.59377	0.000325929	0.0192131	#N/A	#N/A
PhHAL.7G175900	23.7746	-1.87768	0.428503	-4.38195	1.1762e-05	0.00257532	Heavy metal transport/detoxification superfamily protein	heavy metal associated domain containing protein, expressed
PhHAL.7G176500	70.5545	-1.67077	0.40225	-4.15355	3.27357e-05	0.00476899	Heavy metal transport/detoxification superfamily protein	heavy metal associated domain containing protein, expressed
PhHAL.7G184700	275.988	0.496787	0.149541	3.32208	0.000893504	0.0346694	S-adenosyl-L-methionine-dependent methyltransferases superfamily protein	methyltransferase domain containing protein, expressed
PhHAL.7G193400	30.41	-0.718127	0.195911	-3.66558	0.000246776	0.0166215	S-adenosyl-L-methionine-dependent methyltransferases superfamily protein	expressed protein
PhHAL.7G193900	1020.31	0.675694	0.139703	4.83665	1.32043e-06	0.000592327	B-box zinc finger family protein	B-box zinc finger family protein, putative, expressed
PhHAL.7G196300	1.73721	-1.43967	0.45115	-3.1911	0.00141732	0.0452802	Basic-leucine zipper (bZIP) transcription factor family protein	transcription factor RF2a, putative, expressed
PhHAL.7G197100	7.88016	0.799311	0.245426	3.25683	0.00112664	0.0392445	LETM1-like protein	calcium-binding mitochondrial protein anon-60Da, putative, expressed
PhHAL.7G197500	25.36	-0.418718	0.124116	-3.3736	0.000741918	0.0308719	uroporphyrinogen-III synthase family protein	uroporphyrinogen III synthase, putative, expressed
PhHAL.7G202200	13.393	-0.807344	0.249133	-3.24061	0.00119272	0.0404734	calmodulin-binding receptor-like cytoplasmic kinase 3	wall-associated receptor kinase-like 20 precursor, putative, expressed
PhHAL.7G210200	12.261	-1.52514	0.477925	-3.19116	0.00141704	0.0452802	NB-ARC domain-containing disease resistance protein	NB-ARC/LRR disease resistance protein, putative, expressed
PhHAL.7G222800	92.5863	-1.08951	0.283317	-3.84556	0.000120277	0.01074	thioredoxin M-type 4	thioredoxin, putative, expressed
PhHAL.7G227600	61.778	-0.764	0.235671	-3.24181	0.00118773	0.0404734	stress-inducible protein, putative	heat shock protein STI, putative, expressed
PhHAL.7G228700	72.7943	-0.51044	0.108804	-4.69137	2.71382e-06	0.000891296	SH3 domain-containing protein	src homology-3 domain protein 3, putative, expressed
PhHAL.7G230700	63.1614	-0.44762	0.114898	-3.89581	9.78725e-05	0.00973011	#N/A	placental protein 11 precursor, putative, expressed
PhHAL.7G236300	23.1915	-0.617477	0.193282	-3.19469	0.00139981	0.0450092	N-acetyl-l-glutamate kinase	amino acid kinase, putative, expressed
PhHAL.7G244600	140.313	2.10321	0.560064	3.75529	0.000173139	0.0133484	Prolyl oligopeptidase family protein	OsPOP9 - Putative Prolyl Oligopeptidase homologue, expressed
PhHAL.7G244700	78.0183	-0.480736	0.110994	-4.33118	1.48314e-05	0.0029474	#N/A	coiled-coil domain-containing protein 124, putative, expressed
PhHAL.7G247600	53.1557	-0.375897	0.108278	-3.4716	0.000517373	0.0254541	#N/A	expressed protein
PhHAL.7G257000	1.38815	-3.49939	1.00804	-3.47148	0.000517607	0.0254541	2-oxoglutarate (2OG) and Fe(II)-dependent oxygenase superfamily protein	naringenin,2-oxoglutarate 3-dioxygenase, putative, expressed
PhHAL.7G260800	26.8099	-1.26586	0.293092	-4.319	1.56736e-05	0.00298268	Protein of unknown function (DUF581)	DUF581 domain containing protein, expressed
PhHAL.7G270000	21.3472	-1.55888	0.464133	-3.3587	0.000783108	0.0320778	alternative oxidase 1A	transposon protein, putative, unclassified, expressed
PhHAL.7G274500	46.3787	-0.482395	0.133511	-3.61316	0.000302487	0.0186175	alpha-mannosidase 1	glycosyl hydrolase family 47 domain contain protein, expressed
PhHAL.7G275500	12.9801	-0.64794	0.198582	-3.26283	0.00110304	0.0389865	Core-2/I-branching beta-1,6-N-acetylglucosaminyltransferase family protein	DNA binding protein, putative, expressed
PhHAL.7G284000	27.807	-0.483769	0.134674	-3.59214	0.00032797	0.0192717	peroxin 6	AAA family ATPase, putative, expressed
PhHAL.7G284500	66.3091	-0.451285	0.12796	-3.52677	0.000420666	0.0224846	NAD(P)-binding Rossmann-fold superfamily protein	NAD dependent epimerase/dehydratase family domain containing protein, expressed
PhHAL.7G286000	18.9341	-0.986152	0.300911	-3.27722	0.00104833	0.0378294	Protein kinase superfamily protein	tyrosine protein kinase domain containing protein, putative, expressed
PhHAL.7G293500	71.3575	-0.352151	0.10702	-3.2905	0.00100009	0.037084	Protein phosphatase 2C family protein	protein phosphatase 2C, putative, expressed
PhHAL.7G304800	4.97764	2.99293	0.77992	3.83748	0.000124305	0.0108867	gibberellin 20-oxidase 5	gibberellin 20 oxidase 2, putative, expressed
PhHAL.7G306000	240.773	0.316843	0.0965225	3.28259	0.00102859	0.0376814	alpha/beta-Hydrolases superfamily protein	hydrolase, alpha/beta fold family domain containing protein, expressed
PhHAL.7G310400	13.1734	-0.924993	0.282071	-3.27929	0.00104069	0.0378269	Wall-associated kinase family protein	OsWAK55 - OsWAK receptor-like protein kinase, expressed
PhHAL.7G310800	24.2445	-0.412787	0.131347	-3.14271	0.00167391	0.0487901	golgin candidate 2	expressed protein
PhHAL.7G312500	19.998	-1.04891	0.303277	-3.4586	0.000542996	0.0260073	#N/A	#N/A
PhHAL.7G315300	2.44869	1.88012	0.570308	3.29667	0.000978381	0.0367695	#N/A	expressed protein
PhHAL.7G323300	165.693	-1.00116	0.231335	-4.32775	1.50639e-05	0.0029474	Heavy metal transport/detoxification superfamily protein	heavy metal-associated domain containing protein, expressed
PhHAL.7G333600	67.7613	-1.85742	0.367889	-5.04886	4.44444e-07	0.000257696	Aluminium induced protein with YGL and LRDR motifs	stem-specific protein TSJT1, putative, expressed
PhHAL.7G340400	5.77925	-0.919915	0.266697	-3.44929	0.000562069	0.0263755	protein kinase family protein	CAMK_CAMK_like_ULKh_APGy.3 - CAMK includes calcium/calmodulin depedent protein kinases, expressed
PhHAL.7G340900	114.755	-0.341836	0.107931	-3.16718	0.00153927	0.0469074	pyrophosphorylase 3	soluble inorganic pyrophosphatase, putative, expressed
PhHAL.7G341400	17.9131	-0.57355	0.181877	-3.1535	0.00161324	0.047945	tubby like protein 10	OsFBT6 - F-box and tubby domain containing protein, expressed
PhHAL.7G344000	12.4609	-1.61944	0.344204	-4.7049	2.53996e-06	0.000849361	FORMS APLOID AND BINUCLEATE CELLS 1A	phosphatidylinositol-4-phosphate 5-Kinase, putative, expressed
PhHAL.8G011700	5.20213	-4.34329	0.87746	-4.94985	7.42718e-07	0.000379447	WRKY DNA-binding protein 54	WRKY50, expressed
PhHAL.8G012500	7.15745	-0.610089	0.183949	-3.31661	0.000911163	0.0351024	RING/U-box superfamily protein	zinc finger, C3HC4 type domain containing protein, expressed
PhHAL.8G015500	133.444	-0.500069	0.112962	-4.42688	9.56065e-06	0.00225435	#N/A	expressed protein
PhHAL.8G015600	104.438	0.457571	0.139175	3.28774	0.00100995	0.0372244	SMAD/FHA domain-containing protein	FHA domain containing protein, putative, expressed
PhHAL.8G017300	7.45611	-0.766799	0.22698	-3.37827	0.000729435	0.0305598	ELMO/CED-12 family protein	ELMO/CED-12 family protein, putative, expressed
PhHAL.8G036400	31.5318	0.696025	0.178832	3.89206	9.9396e-05	0.00977589	Protein of unknown function (DUF3049)	expressed protein
PhHAL.8G047600	2.93322	-2.37549	0.429764	-5.52742	3.24973e-08	3.9846e-05	protein tyrosine phosphatase 1	Protein-tyrosine phosphatase domain containing protein, expressed
PhHAL.8G048200	1.32603	2.13221	0.528999	4.03065	5.56216e-05	0.00691212	#N/A	#N/A
PhHAL.8G051600	22.0133	-1.0921	0.339418	-3.21756	0.00129288	0.0426905	Eukaryotic aspartyl protease family protein	eukaryotic aspartyl protease domain containing protein, expressed
PhHAL.8G066300	7.77341	1.80387	0.563825	3.19935	0.00137738	0.0445999	#N/A	glycosyl hydrolase, putative, expressed
PhHAL.8G068400	61.2483	-1.58492	0.49799	-3.18265	0.00145936	0.0452815	HSP20-like chaperones superfamily protein	hsp20/alpha crystallin family protein, putative, expressed
PhHAL.8G077100	3.31842	-1.21488	0.325535	-3.73196	0.000189995	0.0141473	#N/A	expressed protein
PhHAL.8G077600	12.4487	-1.2731	0.255062	-4.99134	5.99618e-07	0.000324358	#N/A	expressed protein
PhHAL.8G078300	20.1303	-1.33518	0.279639	-4.77465	1.8002e-06	0.000733442	cysteine-rich RLK (RECEPTOR-like protein kinase) 8	protein kinase domain containing protein, expressed
PhHAL.8G079500	1.5091	-3.42324	0.732933	-4.6706	3.0032e-06	0.000936185	cysteine-rich RLK (RECEPTOR-like protein kinase) 26	protein kinase domain containing protein, expressed
PhHAL.8G079700	7.06361	-1.10947	0.308438	-3.59707	0.00032182	0.019155	NB-ARC domain-containing disease resistance protein	disease resistance protein RPM1, putative, expressed
PhHAL.8G107200	171.743	-0.856944	0.242346	-3.53604	0.000406181	0.0219076	alcohol dehydrogenase 1	dehydrogenase, putative, expressed
PhHAL.8G113300	8.47789	-1.51854	0.387217	-3.92167	8.79388e-05	0.00910887	Disease resistance-responsive (dirigent-like protein) family protein	dirigent, putative, expressed
PhHAL.8G123300	3.76327	-1.90638	0.473608	-4.02523	5.69201e-05	0.00693295	Leucine-rich repeat protein kinase family protein	receptor kinase, putative, expressed
PhHAL.8G131700	25.5466	-0.424636	0.122745	-3.4595	0.00054117	0.026004	urease	expressed protein
PhHAL.8G144300	231.294	-0.228653	0.0717252	-3.1879	0.00143309	0.0452815	haloacid dehalogenase-like hydrolase family protein	haloacid dehalogenase-like hydrolase family protein, putative, expressed
PhHAL.8G154700	36.4736	0.721927	0.145293	4.96878	6.73769e-07	0.000354056	serine hydroxymethyltransferase 4	serine hydroxymethyltransferase, mitochondrial precursor, putative, expressed
PhHAL.8G167700	35.8932	-1.10524	0.262287	-4.21384	2.51061e-05	0.00424658	#N/A	expressed protein
PhHAL.8G181300	6.41852	1.41719	0.445082	3.18412	0.00145195	0.0452815	HXXXD-type acyl-transferase family protein	transferase family protein, putative, expressed
PhHAL.8G186500	188.295	1.71143	0.444593	3.84944	0.000118387	0.01074	O-methyltransferase family protein	O-methyltransferase, putative, expressed
PhHAL.8G196200	59.9294	-0.347299	0.0960738	-3.61492	0.000300445	0.0186175	nuclear factor Y, subunit C11	histone-like transcription factor and archaeal histone, putative, expressed
PhHAL.8G204600	2.95403	-1.52795	0.413038	-3.69929	0.000216205	0.015294	protein serine/threonine kinases;protein kinases;ATP binding;sugar binding;kinases;carbohydrate binding	OsWAK98 - OsWAK receptor-like cytoplasmic kinase OsWAK-RLCK, expressed
PhHAL.8G216500	47.558	1.42779	0.452547	3.155	0.00160498	0.047945	pathogenesis-related 4	WIP4 - Wound-induced protein precursor, expressed
PhHAL.8G232400	27.9737	-0.413672	0.128035	-3.23093	0.00123387	0.0414868	tonoplast monosaccharide transporter3	transporter family protein, putative, expressed
PhHAL.8G237800	48.5818	-0.817145	0.236572	-3.45412	0.0005521	0.0261707	Ribosome associated membrane protein RAMP4	membrane protein, putative, expressed
PhHAL.8G260400	46.5842	-0.499611	0.154084	-3.24246	0.00118502	0.0404734	SNF7 family protein	SNF7 domain containing protein, putative, expressed
PhHAL.9G004700	46.3578	0.464649	0.14364	3.23481	0.00121724	0.0410779	pentatricopeptide (PPR) repeat-containing protein	PPR repeat domain containing protein, putative, expressed
PhHAL.9G010900	46.1063	-0.552661	0.172489	-3.20404	0.00135516	0.0442398	RPM1 interacting protein 4	nitrate-induced NOI protein, expressed
PhHAL.9G011900	51.3529	-0.278157	0.0862148	-3.22633	0.00125388	0.0418538	Protein kinase superfamily protein	protein kinase domain containing protein, expressed
PhHAL.9G012100	118.801	-0.331059	0.0985582	-3.35902	0.000782191	0.0320778	Protein prenylyltransferase superfamily protein	tetratricopeptide repeat containing protein, putative, expressed
PhHAL.9G014600	157.688	-0.58913	0.186779	-3.15416	0.00160961	0.047945	Late embryogenesis abundant protein, group 2	late embryogenesis abundant protein, putative, expressed
PhHAL.9G018600	62.3444	-0.301579	0.0891482	-3.38289	0.000717261	0.030277	#N/A	expressed protein
PhHAL.9G018800	2.00339	-1.9583	0.509926	-3.84037	0.000122849	0.0108107	Late embryogenesis abundant (LEA) hydroxyproline-rich glycoprotein family	harpin-induced protein 1 domain containing protein, expressed
PhHAL.9G019300	20.9897	-0.498438	0.14761	-3.37673	0.000733543	0.0306558	Galactose oxidase/kelch repeat superfamily protein	kelch motif family protein, putative, expressed
PhHAL.9G027000	42.7354	-0.420832	0.124911	-3.36905	0.000754284	0.0311748	RAB GTPase homolog A2B	ras-related protein, putative, expressed
PhHAL.9G030900	76.1254	-0.439699	0.120446	-3.6506	0.000261629	0.0171853	RAB GTPase homolog 8A	ras-related protein, putative, expressed
PhHAL.9G033200	22.2268	-0.572769	0.156738	-3.65432	0.000257869	0.016999	Uncharacterised protein family (UPF0497)	membrane associated DUF588 domain containing protein, putative, expressed
PhHAL.9G034900	102.491	-0.350607	0.0918326	-3.81789	0.000134598	0.0115679	transcript elongation factor IIS	transcription elongation factor protein, putative, expressed
PhHAL.9G036300	722.858	-0.338662	0.0901469	-3.75679	0.00017211	0.0133484	ADP-ribosylation factor A1F	ADP-ribosylation factor, putative, expressed
PhHAL.9G044300	20.0642	-0.637793	0.147126	-4.33502	1.4575e-05	0.0029474	Galactosyltransferase family protein	galactosyltransferase family protein, putative, expressed
PhHAL.9G045600	53.0935	-0.839616	0.263396	-3.18766	0.0014343	0.0452815	#N/A	OsFBDUF18 - F-box and DUF domain containing protein, expressed
PhHAL.9G054200	15.1152	0.811166	0.180776	4.48714	7.21864e-06	0.00188539	Protein kinase family protein	CK1_CaseinKinase_1a.4 - CK1 includes the casein kinase 1 kinases, expressed
PhHAL.9G057600	815.042	-0.373713	0.115304	-3.24112	0.0011906	0.0404734	DNAJ homologue 2	chaperone protein dnaJ, putative, expressed
PhHAL.9G057900	31.4353	-1.24182	0.328265	-3.78297	0.000154967	0.0127809	syntaxin of plants 121	syntaxin, putative, expressed
PhHAL.9G066000	73.8555	-0.390196	0.104944	-3.71813	0.000200702	0.0148245	Protein of unknown function (DUF59)	expressed protein
PhHAL.9G070200	162.622	-1.05836	0.260275	-4.06633	4.77596e-05	0.00614263	cold-regulated 413-plasma membrane 2	cold acclimation protein WCOR413, putative, expressed
PhHAL.9G071100	12.8017	0.921558	0.251469	3.66471	0.000247624	0.0166215	Pentatricopeptide repeat (PPR) superfamily protein	pentatricopeptide, putative, expressed
PhHAL.9G074600	15.1582	-1.3373	0.306706	-4.36019	1.29952e-05	0.00274721	#N/A	expressed protein
PhHAL.9G075100	182	0.344517	0.0907928	3.79454	0.000147916	0.0123658	casein kinase II, alpha chain 2	casein kinase II subunit alpha-2, putative, expressed
PhHAL.9G075400	3.1048	-2.27045	0.564608	-4.02128	5.78818e-05	0.0070037	Subtilase family protein	OsSub31 - Putative Subtilisin homologue, expressed
PhHAL.9G078600	12.2624	-0.944071	0.29213	-3.23168	0.00123065	0.0414544	WRKY DNA-binding protein 57	WRKY3, expressed
PhHAL.9G083700	67.4298	-0.503148	0.153529	-3.27721	0.00104837	0.0378294	#N/A	expressed protein
PhHAL.9G087600	137.529	-0.441897	0.134057	-3.29633	0.000979568	0.0367695	Protein of unknown function (DUF581)	expressed protein
PhHAL.9G088100	52.2525	-1.03929	0.302009	-3.44127	0.000578989	0.0266886	Bax inhibitor-1 family protein	transmembrane BAX inhibitor motif-containing protein, putative, expressed
PhHAL.9G112100	75.7592	-0.490753	0.15614	-3.14304	0.00167203	0.0487901	cAMP-regulated phosphoprotein 19-related protein	Lg106, putative, expressed
PhHAL.9G115600	335.368	-0.623937	0.190878	-3.26877	0.00108016	0.0385006	Regulator of Vps4 activity in the MVB pathway protein	DUF292 domain containing protein, expressed
PhHAL.9G119300	351.196	0.474493	0.113811	4.16912	3.0578e-05	0.00462501	#N/A	expressed protein
PhHAL.9G121200	33.2557	-0.556556	0.169474	-3.28402	0.00102339	0.0376443	#N/A	#N/A
PhHAL.9G122700	65.7229	0.613358	0.167792	3.65547	0.000256711	0.016999	adenylosuccinate synthase	adenylosuccinate synthetase, chloroplast precursor, putative, expressed
PhHAL.9G132900	19.798	-1.90735	0.484318	-3.93822	8.20896e-05	0.00876942	VQ motif-containing protein	VQ domain containing protein, putative, expressed
PhHAL.9G137900	78.5785	-0.822637	0.237654	-3.46149	0.000537186	0.0259998	NPR1-like protein 3	BTBA4 - Bric-a-Brac,Tramtrack, Broad Complex BTB domain with Ankyrin repeat region, expressed
PhHAL.9G138100	231.694	-0.345674	0.0942413	-3.66797	0.000244481	0.0166215	Ras-related small GTP-binding family protein	ras-related protein, putative, expressed
PhHAL.9G141900	12.3115	-1.25924	0.345695	-3.64262	0.000269872	0.017601	WRKY DNA-binding protein 23	WRKY60, expressed
PhHAL.9G146900	326.743	-0.488444	0.133271	-3.66503	0.000247306	0.0166215	DNAJ homologue 2	chaperone protein dnaJ, putative, expressed
PhHAL.9G150800	129.602	-0.294737	0.0892146	-3.30369	0.000954221	0.0362604	#N/A	expressed protein
PhHAL.9G156500	201.18	-0.561291	0.155052	-3.62003	0.000294572	0.0184907	inositol polyphosphate 5-phosphatase 11	endonuclease/exonuclease/phosphatase family domain containing protein, expressed
PhHAL.9G162100	16.0006	-1.10023	0.348234	-3.15947	0.00158059	0.047578	zinc-finger protein 2	ZOS12-09 - C2H2 zinc finger protein, expressed
PhHAL.9G165100	57.5555	-1.34514	0.346763	-3.87914	0.000104826	0.00992689	PLC-like phosphodiesterases superfamily protein	glycerophosphoryl diester phosphodiesterase family protein, putative, expressed
PhHAL.9G166300	123.393	-0.619867	0.193428	-3.20465	0.00135227	0.0442398	reversibly glycosylated polypeptide 2	alpha-1,4-glucan-protein synthase, putative, expressed
PhHAL.9G166500	82.881	-0.46549	0.134455	-3.46206	0.000536061	0.0259998	Thioredoxin superfamily protein	#N/A
PhHAL.9G171400	8.71523	-1.13857	0.288653	-3.94443	7.99896e-05	0.00872826	dicer-like 2	Dicer, putative, expressed
PhHAL.9G172100	8.20941	-1.49656	0.313731	-4.7702	1.84043e-06	0.000733442	transferases;folic acid binding	folic acid binding protein, putative, expressed
PhHAL.9G176700	88.1918	-0.541369	0.132542	-4.08451	4.41696e-05	0.00580262	Transmembrane proteins 14C	expressed protein
PhHAL.9G180300	462.988	-1.13314	0.318737	-3.55508	0.000377866	0.0209939	Dormancy/auxin associated family protein	auxin-repressed protein, putative, expressed
PhHAL.9G183900	12.5705	-1.0676	0.254865	-4.18887	2.80349e-05	0.00453659	Duplicated homeodomain-like superfamily protein	expressed protein
PhHAL.9G192800	35.9899	-1.50359	0.407534	-3.68947	0.000224723	0.0156557	HXXXD-type acyl-transferase family protein	transferase family protein, putative, expressed
PhHAL.9G196400	26.0259	-0.424044	0.116704	-3.6335	0.000279601	0.0179805	#N/A	expressed protein
PhHAL.9G199400	1.59478	-2.46224	0.580814	-4.2393	2.24218e-05	0.00396521	Leucine-rich repeat protein kinase family protein	receptor kinase like protein, putative, expressed
PhHAL.9G205300	2.17869	1.91801	0.554939	3.45626	0.000547726	0.0260305	cytochrome P450, family 86, subfamily B, polypeptide 1	cytochrome P450, putative, expressed
PhHAL.9G214400	2.06441	2.04234	0.622487	3.28093	0.00103464	0.0376814	inhibitor/interactor with cyclin-dependent kinase	cyclin-dependent kinase inhibitor, putative, expressed
PhHAL.9G217000	104.296	-0.366285	0.106615	-3.4356	0.000591242	0.0270364	vacuolar protein sorting-associated protein 2.3	SNF7 domain containing protein, putative, expressed
PhHAL.9G218700	41.3894	-1.00568	0.259173	-3.88034	0.000104312	0.00992689	disease resistance family protein / LRR family protein	hcrVf2 protein, putative, expressed
PhHAL.9G229000	190.096	-0.333802	0.090574	-3.6854	0.00022834	0.0158476	ubiquitin-conjugating enzyme 5	ubiquitin-conjugating enzyme, putative, expressed
PhHAL.9G247600	43.8059	-0.552706	0.151688	-3.64371	0.000268732	0.017589	acylaminoacyl-peptidase-related	OsPOP21 - Putative Prolyl Oligopeptidase homologue, expressed
PhHAL.9G254800	20.9003	-0.531833	0.13688	-3.8854	0.000102163	0.00992689	protein kinase 2B	protein kinase domain containing protein, expressed
PhHAL.9G263400	2.59867	-2.76849	0.613903	-4.50965	6.49362e-06	0.0017661	Leucine-rich repeat protein kinase family protein	receptor-like kinase, putative, expressed
PhHAL.9G266900	45.9964	-0.632082	0.193274	-3.2704	0.00107395	0.0384282	#N/A	#N/A
PhHAL.9G307100	120.365	-0.280791	0.0808645	-3.47236	0.000515896	0.0254541	F-box family protein	OsFBL52 - F-box domain and LRR containing protein, expressed
PhHAL.9G323200	131.823	0.302403	0.0895702	3.37616	0.000735058	0.0306558	Nucleotidyltransferase family protein	caffeine-induced death protein 1, putative, expressed
PhHAL.9G340800	34.2644	-0.442882	0.134284	-3.29811	0.000973396	0.0367612	#N/A	ACI13, putative, expressed
PhHAL.9G346400	20.6872	-0.733401	0.216388	-3.38928	0.000700763	0.0301132	Calcium-binding EF-hand family protein	EF hand family protein, putative, expressed
PhHAL.9G355900	9.15422	-0.693673	0.203416	-3.41012	0.00064934	0.028737	#N/A	#N/A
PhHAL.9G380400	226.92	-0.906639	0.220909	-4.10412	4.05852e-05	0.00561235	phosphorylcholine cytidylyltransferase2	cytidylyltransferase domain containing protein, expressed
PhHAL.9G387400	2.00274	1.36833	0.392817	3.48338	0.000495118	0.0250938	Mitochondrial substrate carrier family protein	mitochondrial carrier protein, putative, expressed
PhHAL.9G390600	137.195	-0.334754	0.0881614	-3.79706	0.000146419	0.012353	tobamovirus multiplication 2A	tetraspanin family protein, putative, expressed
PhHAL.9G395800	223.144	-0.436224	0.121774	-3.58224	0.000340665	0.0196795	myb-like transcription factor family protein	MYB family transcription factor, putative, expressed
PhHAL.9G406500	268.773	0.404908	0.118602	3.41401	0.000640142	0.0285764	Flavin-binding monooxygenase family protein	flavin-containing monooxygenase family protein, putative, expressed
PhHAL.9G407600	51.1785	0.459791	0.123952	3.70942	0.000207736	0.0150635	GRAS family transcription factor	scarecrow, putative, expressed
PhHAL.9G409200	30.6257	-1.10077	0.336262	-3.27355	0.00106206	0.038226	U-box domain-containing protein kinase family protein	U-box domain containing protein, expressed
PhHAL.9G414000	1.6393	-1.66325	0.449846	-3.69737	0.000217847	0.0153325	expansin-like A1	expansin precursor, putative, expressed
PhHAL.9G418700	106.204	-0.494694	0.136123	-3.63418	0.000278869	0.0179805	MAP kinase 4	CGMC_MAPKCMGC_2_ERK.14 - CGMC includes CDA, MAPK, GSK3, and CLKC kinases, expressed
PhHAL.9G424200	1.36704	-2.40351	0.606373	-3.96374	7.3784e-05	0.00812596	Integrase-type DNA-binding superfamily protein	dehydration-responsive element-binding protein, putative, expressed
PhHAL.9G426200	33.3539	-0.441711	0.139832	-3.15886	0.00158388	0.0475992	oxoprolinase 1	5-oxoprolinase, putative, expressed
PhHAL.9G433800	4.9269	-1.57404	0.382723	-4.11273	3.91011e-05	0.00548968	#N/A	expressed protein
PhHAL.9G443100	8.6491	-0.855555	0.271309	-3.15343	0.00161363	0.047945	PLC-like phosphodiesterases superfamily protein	phospholipase C, putative, expressed
PhHAL.9G447800	347.41	-1.09633	0.26319	-4.16556	3.10585e-05	0.00462501	DC1 domain-containing protein	PDI, putative, expressed
PhHAL.9G448800	11.9024	-1.24528	0.313952	-3.96646	7.29484e-05	0.00808233	sucrose synthase 4	sucrose synthase, putative, expressed
PhHAL.9G449000	54.3285	-0.742723	0.233266	-3.18401	0.00145248	0.0452815	senescence-associated gene 21	retrotransposon protein, putative, unclassified, expressed
PhHAL.9G452400	18.6483	-1.18556	0.300829	-3.94098	8.11487e-05	0.0087485	serine carboxypeptidase-like 51	OsSCP18 - Putative Serine Carboxypeptidase homologue, expressed
PhHAL.9G453700	12.2647	0.601965	0.190705	3.15653	0.0015966	0.0479032	basic helix-loop-helix (bHLH) DNA-binding superfamily protein	CPuORF35 - conserved peptide uORF-containing transcript, expressed
PhHAL.9G460700	3.62834	-1.83936	0.537887	-3.41961	0.000627118	0.0282149	zinc finger protein 3	ZOS9-11 - C2H2 zinc finger protein, expressed
PhHAL.9G477600	1.1498	3.38908	0.955809	3.54577	0.00039147	0.0213662	terpene synthase 21	terpene synthase, putative, expressed
PhHAL.9G486200	283.879	-0.488994	0.136511	-3.58207	0.000340879	0.0196795	vacuolar sorting receptor homolog 1	vacuolar-sorting receptor precursor, putative, expressed
PhHAL.9G486300	4.64035	-2.16726	0.542131	-3.99767	6.39685e-05	0.00754172	WRKY DNA-binding protein 70	WRKY79, expressed
PhHAL.9G488800	123.724	-0.73752	0.208368	-3.53951	0.000400871	0.0216853	calmodulin like 42	OsCML27 - Calmodulin-related calcium sensor protein, expressed
PhHAL.9G492300	26.6728	-0.647877	0.201197	-3.22011	0.0012814	0.0424253	RING/U-box superfamily protein	zinc finger, C3HC4 type domain containing protein, expressed
PhHAL.9G492400	64.2448	-0.378931	0.102164	-3.70906	0.000208032	0.0150635	Uncharacterised conserved protein UCP022280	expressed protein
PhHAL.9G492700	1.69555	-1.14297	0.359503	-3.1793	0.00147632	0.0455804	NB-ARC domain-containing disease resistance protein	disease resistance RPP13-like protein 1, putative, expressed
PhHAL.9G498700	8.39358	-1.07662	0.32975	-3.26497	0.00109476	0.0387954	#N/A	expressed protein
PhHAL.9G500200	10.7669	3.30351	0.705588	4.68192	2.84198e-06	0.000917012	#N/A	#N/A
PhHAL.9G502100	77.0596	-0.495279	0.121335	-4.08192	4.46661e-05	0.00582623	#N/A	expressed protein
PhHAL.9G502400	12.7402	-1.56193	0.427256	-3.65573	0.000256449	0.016999	basic region/leucine zipper motif 53	expressed protein
PhHAL.9G505100	1.22294	-3.3444	0.774263	-4.31947	1.56406e-05	0.00298268	#N/A	long cell-linked locus protein, putative, expressed
PhHAL.9G506200	8.51572	-1.98148	0.473017	-4.18903	2.80149e-05	0.00453659	COBRA-like protein-7 precursor	COBRA-like protein 7 precursor, putative, expressed
PhHAL.9G507300	6.2917	-2.41611	0.755318	-3.1988	0.00138001	0.0446066	PYR1-like 6	pathogenesis-related Bet v I family protein, putative, expressed
PhHAL.9G511800	65.238	-0.621312	0.167229	-3.71534	0.000202928	0.014929	DNAJ heat shock N-terminal domain-containing protein	heat shock protein DnaJ, putative, expressed
PhHAL.9G512200	26.8626	-1.4289	0.368448	-3.87816	0.000105249	0.00992689	Protein phosphatase 2C family protein	protein phosphatase 2C, putative, expressed
PhHAL.9G514300	69.5027	-0.393554	0.085869	-4.58319	4.57946e-06	0.00138074	Phosphatidic acid phosphatase (PAP2) family protein	phosphatase, putative, expressed
PhHAL.9G515700	71.1405	-0.924438	0.238723	-3.87244	0.000107753	0.010041	mitogen-activated protein kinase 3	CGMC_MAPKCGMC_2_ERK.2 - CGMC includes CDA, MAPK, GSK3, and CLKC kinases, expressed
PhHAL.9G518900	1.8713	2.13494	0.568317	3.75661	0.000172233	0.0133484	ABC-2 type transporter family protein	white-brown complex homolog protein, putative, expressed
PhHAL.9G520200	14.598	-0.946525	0.233434	-4.05478	5.01818e-05	0.00640933	#N/A	expressed protein
PhHAL.9G524900	124.113	-0.430974	0.116294	-3.70589	0.000210653	0.015138	OSBP(oxysterol binding protein)-related protein 3B	oxysterol-binding protein, putative, expressed
PhHAL.9G532400	21.9144	-0.519599	0.150695	-3.44801	0.00056473	0.0263755	Protein kinase superfamily protein	tyrosine protein kinase domain containing protein, putative, expressed
PhHAL.9G540500	3.86254	-1.61089	0.505097	-3.18928	0.0014263	0.0452815	alpha/beta-Hydrolases superfamily protein	gibberellin receptor GID1L2, putative, expressed
PhHAL.9G541500	271.021	-0.455744	0.109901	-4.14687	3.37053e-05	0.00481497	#N/A	expressed protein
PhHAL.9G546100	17.1751	-1.01087	0.247112	-4.09072	4.30027e-05	0.0057312	Senescence/dehydration-associated protein-related	senescence-associated protein, putative, expressed
PhHAL.9G546800	130.938	-0.416097	0.115995	-3.58719	0.000334265	0.0195168	B-cell receptor-associated 31-like	erwinia induced protein 2, putative, expressed
PhHAL.9G552400	34.8054	-0.42892	0.126845	-3.38145	0.000721039	0.030277	coatomer gamma-2 subunit, putative / gamma-2 coat protein, putative / gamma-2 COP, putative	coatomer subunit gamma-1, putative, expressed
PhHAL.9G554700	79.032	-0.730232	0.194435	-3.75566	0.000172885	0.0133484	homeobox from Arabidopsis thaliana	homeobox associated leucine zipper, putative, expressed
PhHAL.9G566000	78.0332	-0.491964	0.138045	-3.56379	0.000365544	0.0204972	SecY protein transport family protein	protein transport protein Sec61 subunit alpha, putative, expressed
PhHAL.9G567300	21.0923	-1.31688	0.256754	-5.12893	2.91387e-07	0.000198489	UDP-glucose 6-dehydrogenase family protein	UDP-glucose 6-dehydrogenase, putative, expressed
PhHAL.9G570700	15.3622	-1.7092	0.39041	-4.37797	1.1979e-05	0.00259196	Protein phosphatase 2C family protein	protein phosphatase 2C, putative, expressed
PhHAL.9G578500	317.251	0.62565	0.155364	4.027	5.64938e-05	0.0069269	slufate transporter 2;1	sulfate transporter, putative, expressed
PhHAL.9G584300	24.9857	-1.784	0.459528	-3.88224	0.000103498	0.00992689	#N/A	#N/A
PhHAL.9G587300	17.3153	-0.741781	0.22751	-3.26043	0.00111245	0.0390247	NAD(P)-binding Rossmann-fold superfamily protein	dihydroflavonol-4-reductase, putative, expressed
PhHAL.9G589500	2.92937	-1.43233	0.413282	-3.46574	0.00052877	0.0258444	ethylene-responsive element binding protein	AP2 domain containing protein, expressed
PhHAL.9G606700	272.466	-0.25959	0.076364	-3.39938	0.00067539	0.0294494	#N/A	expressed protein
PhHAL.9G607100	4.06197	2.44471	0.752934	3.24691	0.00116665	0.0404402	Seed maturation protein	late embryogenesis abundant protein D-34, putative, expressed
PhHAL.9G608200	79.3592	-0.356709	0.0961326	-3.71059	0.000206773	0.0150635	P-loop containing nucleoside triphosphate hydrolases superfamily protein	DEAD-box ATP-dependent RNA helicase, putative, expressed
PhHAL.9G621900	15.4336	-0.628194	0.189046	-3.32297	0.000890646	0.0346316	no pollen germination related 2	tetratricopeptide repeat domain containing protein, expressed
PhHAL.9G625700	32.8186	-0.46458	0.146555	-3.17001	0.00152433	0.0467259	BR-signaling kinase 1	protein kinase family protein, putative, expressed
PhHAL.9G632900	62.7838	0.757407	0.189005	4.00733	6.14081e-05	0.00733388	Copper transport protein family	heavy metal-associated domain containing protein, expressed
PhHAL.9G636200	7.77842	-1.86984	0.418378	-4.46925	7.84928e-06	0.00200505	2-oxoglutarate (2OG) and Fe(II)-dependent oxygenase superfamily protein	flavonol synthase/flavanone 3-hydroxylase, putative, expressed
PhHAL.9G642000	2.70141	-2.65899	0.507114	-5.24337	1.57668e-07	0.00013181	RHOMBOID-like 2	OsRhmbd7 - Putative Rhomboid homologue, expressed
PhHAL.9G642600	37.2012	-0.400979	0.118371	-3.38747	0.000705399	0.0301839	Pyridoxamine 5\'-phosphate oxidase family protein	pyridoxamine 5\'-phosphate oxidase family protein, putative, expressed
PhHAL.9G643000	28.4498	-0.467282	0.146808	-3.18294	0.00145789	0.0452815	L-fucokinase/GDP-L-fucose pyrophosphorylase	GHMP kinases ATP-binding protein, putative, expressed
PhHAL.9G645500	12.4574	-0.833427	0.230674	-3.61301	0.000302665	0.0186175	#N/A	#N/A
PhHAL.9G646400	63.8353	-0.385973	0.11369	-3.39496	0.000686394	0.0297039	#N/A	expressed protein
PhHAL.9G648200	2.00921	-1.60172	0.51115	-3.13355	0.00172703	0.0499425	#N/A	expressed protein
