# Supplementary material for: Evolutionary Analyses of Gene Expression Divergence in Panicum hallii: Exploring Constitutive and Plastic Responses Using Reciprocal Transplants
Source: Mol Biol Evol. 2023 Sep 20;40(10):msad210. doi: 10.1093/molbev/msad210 (PMC10556983; doi:10.1093/molbev/msad210)
Supplement: msad210_Supplementary_Data [file msad210_supplementary_data.zip › Supplementary_Table_S7.xlsx]

## Sheet: Conserved_plastic_expression
Supplemental Table S7: List of genes demosntrated conserved plastic effect in the differential expression analysis
row	baseMean	log2FoldChange	lfcSE	stat	pvalue	padj	arabi.defline	rice.defline
PhHAL.1G001700	3.69462	0.525061	0.150026	8.74373	0.00310668	0.00610145	ATP binding microtubule motor family protein	kinesin motor domain containing protein, putative, expressed
PhHAL.1G002200	187.857	1.7354	0.107463	31.0054	2.57317e-08	1.05284e-07	sulfurtransferase 18	rhodanese-like domain containing protein, putative, expressed
PhHAL.1G010900	245.92	0.0411541	0.0847845	40.7807	1.70304e-10	8.9075e-10	DnaJ/Hsp40 cysteine-rich domain superfamily protein	expressed protein
PhHAL.1G012100	0.918261	0.348151	0.291105	8.1218	0.00437361	0.00835095	UDP-glucose pyrophosphorylase 2	UTP--glucose-1-phosphate uridylyltransferase, putative, expressed
PhHAL.1G012700	51.6265	0.136571	0.0684414	44.9216	2.05081e-11	1.17343e-10	#N/A	expressed protein
PhHAL.1G014300	157.807	0.161065	0.077851	85.5498	2.25939e-20	2.94081e-19	ubiquitin-conjugating enzyme 28	ubiquitin-conjugating enzyme, putative, expressed
PhHAL.1G014400	29.99	0.291107	0.0697733	29.5294	5.50751e-08	2.16061e-07	RHO-related protein from plants 1	ras-related protein, putative, expressed
PhHAL.1G018500	2.29185	0.793274	0.205849	27.3897	1.66318e-07	6.14187e-07	basic helix-loop-helix (bHLH) DNA-binding superfamily protein	CPuORF31 - conserved peptide uORF-containing transcript, expressed
PhHAL.1G021200	315.718	0.32237	0.10014	10.4709	0.0012127	0.00256779	Chlorophyll A-B binding family protein	expressed protein
PhHAL.1G022700	61.1297	0.0970618	0.0777293	46.0682	1.14207e-11	6.69398e-11	basic region/leucine zipper transcription factor 68	transcription factor, putative, expressed
PhHAL.1G023700	26.8094	0.148763	0.0812898	37.3528	9.85774e-10	4.75056e-09	#N/A	#N/A
PhHAL.1G024100	484.69	0.358124	0.084254	124.658	6.04585e-29	1.60164e-27	pyridoxine biosynthesis 2	pyridoxal biosynthesis protein PDX2, putative, expressed
PhHAL.1G027700	24.9759	0.0769262	0.0633817	36.4443	1.57094e-09	7.39574e-09	Eukaryotic aspartyl protease family protein	aspartic proteinase-like protein 2 precursor, putative, expressed
PhHAL.1G029300	59.6886	0.772657	0.0918605	24.2062	8.65516e-07	2.91657e-06	5\'-AMP-activated protein kinase-related	5-AMP-activated protein kinase beta-1 subunit-related, putative, expressed
PhHAL.1G030500	1108.91	0.427717	0.0998837	31.0556	2.50737e-08	1.02711e-07	high chlorophyll fluorescence phenotype 173	UOS1, putative, expressed
PhHAL.1G030900	3.62995	0.554115	0.205303	51.4555	7.3237e-13	4.8745e-12	DNA helicase (RECQl4A)	helicase conserved C-terminal domain containing protein, expressed
PhHAL.1G032100	141.293	2.26676	0.0887238	17.0124	3.71359e-05	9.97737e-05	cycloartenol synthase 1	cycloartenol synthase, putative, expressed
PhHAL.1G036400	65.6259	0.0395807	0.0472234	16.8637	4.0162e-05	0.000107243	vernalization5/VIN3-like	VIL2 protein, putative, expressed
PhHAL.1G040500	480.286	0.0229554	0.0694538	73.9668	7.94437e-18	8.31499e-17	Small GTP-binding protein	GTP-binding protein lepA, putative, expressed
PhHAL.1G051300	15.6069	0.974699	0.119009	33.6156	6.71508e-09	2.92766e-08	#N/A	transglycosylase SLT domain containing protein, expressed
PhHAL.1G053400	94.2198	0.0373925	0.0776186	121.494	2.97891e-28	7.52999e-27	Homeodomain-like superfamily protein	Myb transcription factor, putative, expressed
PhHAL.1G055600	82.6999	0.437329	0.086513	100.604	1.12349e-23	1.98607e-22	autoinhibited Ca2+ -ATPase, isoform 8	calcium-transporting ATPase, plasma membrane-type, putative, expressed
PhHAL.1G057300	189.978	0.338234	0.0779523	25.4281	4.59189e-07	1.60055e-06	CONSTANS-like 4	CCT/B-box zinc finger protein, putative, expressed
PhHAL.1G057400	1.09515	0.212714	0.27067	24.6352	6.92735e-07	2.36364e-06	glutamine dumper 1	GDU1, putative, expressed
PhHAL.1G058500	6.75751	0.473223	0.109997	25.8439	3.70176e-07	1.30361e-06	Protein kinase superfamily protein	STE_PAK_Ste20_STLK.1 - STE kinases include homologs to sterile 7, sterile 11 and sterile 20 from yeast, expressed
PhHAL.1G061100	101.431	0.11918	0.0891868	11.0238	0.000899513	0.00194931	response regulator 12	two-component response regulator, putative, expressed
PhHAL.1G061500	79.9039	0.127435	0.0683951	60.9143	5.9614e-15	4.85085e-14	#N/A	expressed protein
PhHAL.1G063900	53.5931	0.648614	0.0787849	88.6608	4.68654e-21	6.50153e-20	#N/A	expressed protein
PhHAL.1G064600	118.523	0.606487	0.132584	43.0484	5.34015e-11	2.93036e-10	UDP-Glycosyltransferase superfamily protein	limonoid UDP-glucosyltransferase, putative, expressed
PhHAL.1G064800	7.30277	1.27339	0.172222	25.2174	5.1218e-07	1.77733e-06	Ubiquitin-like superfamily protein	expressed protein
PhHAL.1G066200	218.829	0.0517051	0.0578999	68.3526	1.36724e-16	1.28477e-15	lycopene cyclase	lycopene beta cyclase, chloroplast precursor, putative, expressed
PhHAL.1G067900	85.5813	0.64904	0.140258	37.609	8.6443e-10	4.19164e-09	Thioredoxin superfamily protein	peroxiredoxin, putative, expressed
PhHAL.1G069900	13.4835	0.620617	0.181123	5.78964	0.0161209	0.0274378	STRUBBELIG-receptor family 8	Leucine Rich Repeat family protein, expressed
PhHAL.1G074800	25.4442	0.340719	0.127483	20.5883	5.69424e-06	1.7143e-05	Glycosyl hydrolase superfamily protein	glycosyl hydrolases family 17, putative, expressed
PhHAL.1G075000	357.431	0.0482448	0.058919	28.8436	7.84639e-08	3.01571e-07	EIN3-binding F box protein 2	OsFBL7 - F-box domain and LRR containing protein, expressed
PhHAL.1G078400	116.205	0.249362	0.0734879	29.1571	6.674e-08	2.58685e-07	Cyclophilin-like peptidyl-prolyl cis-trans isomerase family protein	peptidyl-prolyl cis-trans isomerase, putative, expressed
PhHAL.1G081900	3.96652	0.668014	0.202899	7.37183	0.00662535	0.012214	#N/A	expressed protein
PhHAL.1G084000	43.3339	0.393991	0.168439	13.215	0.000277723	0.000653327	#N/A	hypothetical protein
PhHAL.1G084100	201.991	0.195496	0.039884	9.01604	0.00267621	0.00532403	Root hair defective 3 GTP-binding protein (RHD3)	SEY1, putative, expressed
PhHAL.1G084500	105.128	0.0659027	0.0671193	4.68746	0.0303836	0.0489121	P-loop containing nucleoside triphosphate hydrolases superfamily protein	nuclear protein ZAP-related, putative, expressed
PhHAL.1G089100	27.1536	0.381458	0.106916	7.36441	0.00665276	0.0122609	#N/A	#N/A
PhHAL.1G089300	435.395	0.282324	0.0921084	74.2553	6.8639e-18	7.24068e-17	cytochrome P450, family 711, subfamily A, polypeptide 1	cytochrome P450, putative, expressed
PhHAL.1G096500	148.009	0.179279	0.061979	55.9276	7.51884e-14	5.53467e-13	plant U-box 17	spotted leaf 11, putative, expressed
PhHAL.1G097600	493.582	0.167631	0.095786	99.1413	2.35116e-23	4.04944e-22	aspartate aminotransferase 1	aminotransferase, classes I and II, domain containing protein, expressed
PhHAL.1G097700	4.86701	0.343077	0.12973	12.9226	0.000324635	0.000755535	Leucine-rich repeat protein kinase family protein	BRASSINOSTEROID INSENSITIVE 1-associated receptor kinase 1 precursor, putative, expressed
PhHAL.1G100500	5.19943	0.0602725	0.142617	57.9004	2.75732e-14	2.10915e-13	UDP-Glycosyltransferase superfamily protein	hydroquinone glucosyltransferase, putative, expressed
PhHAL.1G101200	1.23355	0.82397	0.256228	24.7694	6.46145e-07	2.21434e-06	#N/A	#N/A
PhHAL.1G101800	84.6543	0.575399	0.102004	55.2575	1.0573e-13	7.67143e-13	potassium channel in Arabidopsis thaliana 1	potassium channel KAT1, putative, expressed
PhHAL.1G106600	2.79946	0.228103	0.223956	6.8775	0.00872877	0.0156847	#N/A	EMB1303, putative, expressed
PhHAL.1G107800	4.06856	0.300862	0.184809	10.0704	0.00150671	0.00313922	RHO guanyl-nucleotide exchange factor 11	ATROPGEF7/ROPGEF7, putative, expressed
PhHAL.1G108700	129.68	0.371571	0.110937	16.0753	6.08737e-05	0.000158203	F-box family protein with a domain of unknown function (DUF295)	expressed protein
PhHAL.1G111800	14.7347	0.00960068	0.0881488	12.7521	0.000355619	0.000821742	plastid division1	expressed protein
PhHAL.1G118400	1779.04	0.115561	0.0694269	26.6941	2.38348e-07	8.61693e-07	Rhomboid-related intramembrane serine protease family protein	OsRhmbd6 - Putative Rhomboid homologue, expressed
PhHAL.1G124000	347.607	0.116466	0.0896922	39.7958	2.81948e-10	1.43783e-09	Glyoxalase/Bleomycin resistance protein/Dioxygenase superfamily protein	glyoxalase family protein, putative, expressed
PhHAL.1G136200	323.922	0.150544	0.0579728	53.167	3.06358e-13	2.11407e-12	Nucleic acid-binding, OB-fold-like protein	eukaryotic translation initiation factor 1A, putative, expressed
PhHAL.1G150300	159.392	0.398448	0.0917636	79.4599	4.92122e-19	5.74377e-18	receptor kinase 3	serine/threonine-protein kinase receptor precursor, putative, expressed
PhHAL.1G151600	2.5324	2.14114	0.299248	20.5081	5.93795e-06	1.78252e-05	#N/A	expressed protein
PhHAL.1G159700	6.33219	0.317954	0.142161	51.0494	9.00703e-13	5.93174e-12	cation exchanger 3	sodium/calcium exchanger protein, putative, expressed
PhHAL.1G160600	11.4259	1.04009	0.166288	14.9079	0.000112891	0.000281981	Eukaryotic aspartyl protease family protein	aspartic proteinase nepenthesin precursor, putative, expressed
PhHAL.1G161700	40.5458	0.67195	0.138185	7.15244	0.00748621	0.0136481	#N/A	#N/A
PhHAL.1G169100	15.5668	1.81056	0.135425	138.909	4.61e-32	1.52227e-30	Inositol 1,3,4-trisphosphate 5/6-kinase family protein	Inositol 1, 3, 4-trisphosphate 5/6-kinase, putative, expressed
PhHAL.1G188300	62.5518	0.299902	0.0612333	11.4423	0.000717902	0.00158021	basic helix-loop-helix (bHLH) DNA-binding superfamily protein	helix-loop-helix DNA-binding domain containing protein, expressed
PhHAL.1G191600	198.263	0.394125	0.059243	45.5902	1.45771e-11	8.45679e-11	FAD/NAD(P)-binding oxidoreductase	fruit protein PKIWI502, putative, expressed
PhHAL.1G222900	18.002	0.702195	0.0952806	185.525	3.01412e-42	2.14953e-40	#N/A	nuclease, EndA/NucM family protein, expressed
PhHAL.1G236600	38.8795	0.0103094	0.0592991	6.68159	0.00974136	0.0173381	DNAJ heat shock N-terminal domain-containing protein	dnaJ domain containing protein, expressed
PhHAL.1G240400	175.344	0.262384	0.0777867	46.2201	1.05689e-11	6.22976e-11	#N/A	expressed protein
PhHAL.1G240500	5.77849	0.398294	0.124916	43.5099	4.21817e-11	2.34418e-10	hydroxyproline-rich glycoprotein family protein	hydroxyproline-rich glycoprotein family protein, putative, expressed
PhHAL.1G241300	200.124	0.234435	0.0516164	76.0436	2.77465e-18	3.02918e-17	MEI2-like protein 1	AML1, putative, expressed
PhHAL.1G244800	3.35666	1.09432	0.185058	37.7196	8.16795e-10	3.96989e-09	SBP (S-ribonuclease binding protein) family protein	protein binding protein, putative, expressed
PhHAL.1G245600	22.3878	0.0420162	0.0929452	34.8024	3.64918e-09	1.63977e-08	acetyl-CoA synthetase	AMP-binding enzyme, putative, expressed
PhHAL.1G246600	9.31416	0.775499	0.21798	16.6421	4.51388e-05	0.000119613	heat shock transcription factor A3	HSF-type DNA-binding domain containing protein, expressed
PhHAL.1G248600	401.712	0.0698262	0.189754	122.549	1.75059e-28	4.49782e-27	copper chaperone	heavy metal-associated domain containing protein, expressed
PhHAL.1G248700	4.23644	1.93193	0.430348	68.7074	1.14211e-16	1.08299e-15	#N/A	#N/A
PhHAL.1G249100	84.3979	0.751588	0.0809055	145.216	1.92629e-33	7.18282e-32	Sodium Bile acid symporter family	bile acid sodium symporter, putative, expressed
PhHAL.1G250300	52.8947	0.174785	0.0949202	297.453	1.18241e-66	6.16037e-64	alpha carbonic anhydrase 1	bifunctional monodehydroascorbate reductase and carbonic anhydrasenectarin-3 precursor, putative, expressed
PhHAL.1G251100	82.4274	0.0788691	0.14105	25.9549	3.49484e-07	1.23491e-06	chaperone protein dnaJ-related	OR, putative, expressed
PhHAL.1G251500	16.3261	1.22826	0.156544	54.4269	1.61341e-13	1.14669e-12	F-box family protein	OsFBX51 - F-box domain containing protein, expressed
PhHAL.1G258100	3.3784	0.880072	0.222637	33.1575	8.4986e-09	3.66268e-08	#N/A	#N/A
PhHAL.1G259700	26.8198	0.037598	0.113583	30.3918	3.53009e-08	1.41657e-07	#N/A	expressed protein
PhHAL.1G261200	712.073	0.524454	0.0904047	100.094	1.4532e-23	2.53783e-22	thylakoidal ascorbate peroxidase	OsAPx8 - Thylakoid-bound Ascorbate Peroxidase encoding gene 5,8, expressed
PhHAL.1G271800	22.3106	0.561794	0.124736	16.4738	4.93279e-05	0.000130071	RING/U-box superfamily protein	RING-H2 finger protein ATL1O, putative, expressed
PhHAL.1G271900	97.6857	0.0503358	0.089219	35.5494	2.48661e-09	1.13976e-08	GTP cyclohydrolase II	riboflavin biosynthesis protein ribAB, chloroplast precursor, putative, expressed
PhHAL.1G273800	1150.29	0.0783119	0.0536482	184.577	4.85566e-42	3.41096e-40	ABC2 homolog 13	ABC1 family domain containing protein, putative, expressed
PhHAL.1G274100	301.63	0.174441	0.0903492	89.2417	3.49403e-21	4.90157e-20	loricrin-related	CPuORF19 - conserved peptide uORF-containing transcript, expressed
PhHAL.1G277800	1977.63	0.173185	0.0889703	51.0347	9.07481e-13	5.97009e-12	Photosystem II 5 kD protein	photosystem II 5 kDa protein, chloroplast precursor, putative, expressed
PhHAL.1G281200	111.08	0.454927	0.0677061	17.741	2.53119e-05	6.96931e-05	NIMA-related kinase 5	protein kinase domain containing protein, expressed
PhHAL.1G284300	4.73382	0.71448	0.200057	13.4645	0.000243125	0.000577369	Phototropic-responsive NPH3 family protein	BTBN3 - Bric-a-Brac, Tramtrack, Broad Complex BTB domain with non-phototropic hypocotyl 3 NPH3 domain, expressed
PhHAL.1G285000	7005.53	0.0865072	0.0683835	81.5962	1.66938e-19	2.02136e-18	RAB GTPase homolog E1B	elongation factor Tu, putative, expressed
PhHAL.1G285400	197.669	0.191777	0.0503801	55.0155	1.19581e-13	8.59995e-13	FUS3-complementing gene 2	serine/threonine-protein kinase AFC2, putative, expressed
PhHAL.1G288800	9.54639	0.0262573	0.196577	23.5112	1.24191e-06	4.1031e-06	Remorin family protein	remorin C-terminal domain containing protein, putative, expressed
PhHAL.1G288900	127.671	0.169335	0.0708193	139.028	4.34299e-32	1.43917e-30	Protein kinase superfamily protein	cyclin-dependent kinase G-1, putative, expressed
PhHAL.1G289000	245.673	0.402417	0.107073	145.699	1.51041e-33	5.66586e-32	phosphoprotein phosphatase inhibitors	transmembrane protein 17, putative, expressed
PhHAL.1G289100	40.2517	0.163662	0.0925877	27.0016	2.03284e-07	7.41212e-07	Mitochondrial transcription termination factor family protein	mTERF domain containing protein, expressed
PhHAL.1G290300	5.04116	0.367645	0.137943	7.50158	0.0061645	0.0114386	Leucine-rich repeat (LRR) family protein	fasciated ear2, putative, expressed
PhHAL.1G290400	2.62089	0.232727	0.200679	124.32	7.16937e-29	1.88332e-27	basic helix-loop-helix (bHLH) DNA-binding superfamily protein	helix-loop-helix DNA-binding domain containing protein, expressed
PhHAL.1G293600	35.9397	0.373269	0.110448	20.5562	5.79072e-06	1.74195e-05	Integrin-linked protein kinase family	non-receptor tyrosine kinase spore lysis A, putative, expressed
PhHAL.1G296000	455.819	0.0183759	0.0828713	177.17	2.01051e-40	1.26118e-38	#N/A	expressed protein
PhHAL.1G296100	174.703	0.0724781	0.067824	25.518	4.38267e-07	1.53132e-06	RNA binding	psaB translation factor, putative, expressed
PhHAL.1G299100	77.9395	0.113727	0.0693564	54.6231	1.46007e-13	1.04285e-12	Nucleotide/sugar transporter family protein	transporter family protein, putative, expressed
PhHAL.1G309300	55.3496	0.115067	0.0613101	179.977	4.9037e-41	3.21586e-39	Protein of unknown function (DUF3755)	expressed protein
PhHAL.1G320400	66.384	0.193587	0.0622601	66.5553	3.40216e-16	3.09567e-15	esterase/lipase/thioesterase family protein	hydrolase, alpha/beta fold family domain containing protein, expressed
PhHAL.1G322200	78.7764	0.380787	0.0522908	14.8718	0.000115068	0.000286996	ELMO/CED-12 family protein	ELMO/CED-12 family protein, putative, expressed
PhHAL.1G323900	31.5352	0.0946053	0.0613861	29.5214	5.53033e-08	2.16866e-07	ubiquitin C-terminal hydrolase 3	ubiquitin carboxyl-terminal hydrolase, family 1, putative, expressed
PhHAL.1G324000	1.85844	0.719327	0.23178	16.0819	6.06625e-05	0.000157719	Protein of unknown function (DUF630 and DUF632)	DUF630/DUF632 domains containing protein, putative, expressed
PhHAL.1G325800	2.49827	0.0549325	0.198368	21.0166	4.55322e-06	1.38682e-05	Integrase-type DNA-binding superfamily protein	AP2 domain containing protein, expressed
PhHAL.1G326100	163.455	0.00306727	0.0620838	142.536	7.42428e-33	2.62735e-31	Uncharacterised conserved protein (UCP012943)	expressed protein
PhHAL.1G332300	10.5103	0.0255913	0.0900047	17.2675	3.24691e-05	8.79662e-05	Protein kinase superfamily protein	STE_MEKK_ste11_MAP3K.10 - STE kinases include homologs to sterile 7, sterile 11 and sterile 20 from yeast, expressed
PhHAL.1G337400	0.939183	0.935605	0.387518	30.7743	2.89851e-08	1.17902e-07	Aluminium activated malate transporter family protein	aluminum-activated malate transporter, putative, expressed
PhHAL.1G339300	96.1899	0.445449	0.0714838	27.9695	1.23244e-07	4.62129e-07	#N/A	expressed protein
PhHAL.1G339400	77.0042	0.0467034	0.0352472	17.8994	2.32889e-05	6.44732e-05	Transducin/WD40 repeat-like superfamily protein	nucleic acid binding protein, putative, expressed
PhHAL.1G339500	90.4104	0.131662	0.138747	85.0716	2.87752e-20	3.71956e-19	Major Facilitator Superfamily with SPX (SYG1/Pho81/XPR1) domain-containing protein	uncharacterized membrane protein, putative, expressed
PhHAL.1G339900	9.38493	0.906939	0.11251	28.3753	9.99299e-08	3.78873e-07	Pentatricopeptide repeat (PPR) superfamily protein	PPR repeat domain containing protein, putative, expressed
PhHAL.1G341100	3.32497	0.208325	0.196299	54.4818	1.5689e-13	1.11717e-12	SCARECROW-like 8	chitin-inducible gibberellin-responsive protein 2, putative, expressed
PhHAL.1G342200	11.4672	0.147196	0.106853	64.5148	9.5811e-16	8.35439e-15	tobamovirus multiplication protein 3	tobamovirus multiplication protein, putative, expressed
PhHAL.1G345700	44.8965	0.234602	0.0644662	224.912	7.67539e-51	1.00671e-48	purine permease 11	purine permease, putative, expressed
PhHAL.1G348300	286.473	0.145076	0.0609823	19.7604	8.77814e-06	2.57456e-05	Chaperone DnaJ-domain superfamily protein	heat shock protein DnaJ, putative, expressed
PhHAL.1G349000	160.643	0.383157	0.0835166	49.0456	2.50077e-12	1.56976e-11	SNARE associated Golgi protein family	SNARE associated Golgi protein, putative, expressed
PhHAL.1G350500	200.449	0.532131	0.175321	15.0462	0.000104912	0.000263417	oligopeptide transporter 4	oligopeptide transporter, putative, expressed
PhHAL.1G350900	4.92892	0.164382	0.169659	6.17744	0.012939	0.0224811	Transcription factor jumonji (jmj) family protein / zinc finger (C5HC2 type) family protein	jmjC domain containing protein, expressed
PhHAL.1G351800	1837.68	0.256538	0.0906429	34.0986	5.23876e-09	2.31359e-08	phosphoribulokinase	phosphoribulokinase/Uridine kinase family protein, expressed
PhHAL.1G356000	23.6508	0.0983843	0.117867	103.657	2.4059e-24	4.49005e-23	Phosphatidic acid phosphatase (PAP2) family protein	phosphatase, putative, expressed
PhHAL.1G356200	107.981	0.0284101	0.0543948	82.3919	1.1161e-19	1.37179e-18	#N/A	expressed protein
PhHAL.1G357000	3.59287	1.00571	0.183927	22.3786	2.23854e-06	7.13926e-06	#N/A	#N/A
PhHAL.1G358200	4.30754	0.422038	0.145724	34.0743	5.30473e-09	2.34162e-08	Tetratricopeptide repeat (TPR)-like superfamily protein	pentatricopeptide, putative, expressed
PhHAL.1G359000	26.3269	0.0626645	0.0587601	34.9626	3.36101e-09	1.51573e-08	nucleic acid binding;sequence-specific DNA binding transcription factors;zinc ion binding	SET domain protein SDG117, putative, expressed
PhHAL.1G359400	79.1221	0.197366	0.0530307	17.0875	3.56967e-05	9.61135e-05	histidinol phosphate aminotransferase 1	aminotransferase, classes I and II, domain containing protein, expressed
PhHAL.1G361600	28.7163	0.00921782	0.0780208	29.5317	5.50108e-08	2.15854e-07	#N/A	class E vacuolar protein-sorting machinery protein HSE1, putative, expressed
PhHAL.1G364400	26.3234	0.95489	0.140898	109.891	1.03507e-25	2.15764e-24	Barwin-like endoglucanases superfamily protein	expansin precursor, putative, expressed
PhHAL.1G365200	14.0108	1.06587	0.125904	26.1839	3.10398e-07	1.10387e-06	alpha/beta-Hydrolases superfamily protein	expressed protein
PhHAL.1G366100	34.1004	0.219123	0.0604442	37.1892	1.07203e-09	5.1451e-09	zinc finger (CCCH-type/C3HC4-type RING finger) family protein	Zinc finger C-x8-C-x5-C-x3-H type domain containing protein, expressed
PhHAL.1G366400	103.397	1.59797	0.107452	10.1051	0.00147856	0.00308613	fimbrin-like protein 2	fimbrin-like protein 2, putative, expressed
PhHAL.1G372200	145.307	1.58545	0.124597	46.9287	7.36155e-12	4.41552e-11	#N/A	AGAP000425-PA, putative, expressed
PhHAL.1G374500	50.9816	0.0800984	0.0518007	76.5693	2.12618e-18	2.34442e-17	Protein kinase superfamily protein	protein kinase domain containing protein, expressed
PhHAL.1G383300	0.984926	0.645646	0.310177	18.1628	2.02797e-05	5.66866e-05	TIFY domain/Divergent CCT motif family protein	FAM10 family protein, putative, expressed
PhHAL.1G384100	2.66525	0.662641	0.185891	56.0744	6.97791e-14	5.15267e-13	AGAMOUS-like 16	OsMADS57 - MADS-box family gene with MIKCc type-box, expressed
PhHAL.1G387000	10.1799	0.855279	0.1495	40.5886	1.87902e-10	9.78154e-10	NSP-interacting kinase 1	BRASSINOSTEROID INSENSITIVE 1-associated receptor kinase 1 precursor, putative, expressed
PhHAL.1G397600	1064.32	0.0744316	0.070819	59.0565	1.53207e-14	1.20232e-13	#N/A	expressed protein
PhHAL.1G398200	4.91369	0.819615	0.140037	71.475	2.80792e-17	2.80882e-16	#N/A	expressed protein
PhHAL.1G399200	179.003	0.139299	0.0519558	274.484	1.19565e-61	4.31262e-59	methionine aminopeptidase 1D	peptidase, M24 family protein, putative, expressed
PhHAL.1G400700	2141.36	0.425597	0.0678704	61.2697	4.97669e-15	4.07077e-14	photosystem I light harvesting complex gene 5	chlorophyll A-B binding protein, putative, expressed
PhHAL.1G402200	523.992	0.317209	0.0840098	80.5658	2.81186e-19	3.33793e-18	phosphate transporter 3;1	phosphate carrier protein, mitochondrial precursor, putative, expressed
PhHAL.1G402300	2.05817	0.212218	0.257016	68.8238	1.07663e-16	1.02452e-15	RING-H2 finger C1A	zinc finger, C3HC4 type domain containing protein, expressed
PhHAL.1G403600	91.8596	0.0185481	0.0515928	34.1707	5.04831e-09	2.23474e-08	PHD finger family protein	PHD-finger domain containing protein, putative, expressed
PhHAL.1G410900	140.765	0.272211	0.0774839	67.1312	2.5403e-16	2.33673e-15	tRNA synthetase class I (I, L, M and V) family protein	tRNA synthetase class I, putative, expressed
PhHAL.1G411200	66.5232	0.412522	0.0709477	45.3445	1.65255e-11	9.53701e-11	Chalcone-flavanone isomerase family protein	expressed protein
PhHAL.1G415600	311.966	0.0755333	0.0557317	77.717	1.18912e-18	1.33631e-17	Protein kinase superfamily protein with octicosapeptide/Phox/Bem1p domain	protein kinase domain containing protein, expressed
PhHAL.1G417100	69.0692	0.0266828	0.0700992	12.6335	0.000378889	0.000872385	diacylglycerol kinase 7	diacylglycerol kinase, putative, expressed
PhHAL.1G418000	27.3207	0.0200539	0.0963912	15.5445	8.05873e-05	0.000205506	Vacuolar import/degradation, Vid27-related protein	CYPRO4, putative, expressed
PhHAL.1G421700	8.00358	0.483619	0.12753	36.8609	1.26867e-09	6.04244e-09	LJRHL1-like 3	BHLH transcription factor, putative, expressed
PhHAL.1G421900	6.07587	0.403503	0.114025	12.5426	0.000397774	0.000912729	RNA helicase 1	DEAD-box ATP-dependent RNA helicase, putative, expressed
PhHAL.1G422900	42.2446	0.138371	0.0980459	35.7628	2.22867e-09	1.02781e-08	alpha/beta-Hydrolases superfamily protein	OsPOP6 - Putative Prolyl Oligopeptidase homologue, expressed
PhHAL.1G425900	98.1842	0.316956	0.0641867	67.2582	2.38183e-16	2.19418e-15	monogalactosyldiacylglycerol synthase 2	monogalactosyldiacylglycerol synthase, putative, expressed
PhHAL.1G426300	27.423	0.470253	0.0661392	14.9767	0.000108847	0.000272678	MAK10 homologue	ATMAK10, putative, expressed
PhHAL.1G429100	293.499	0.296651	0.0630304	22.6436	1.95005e-06	6.27578e-06	Protein kinase superfamily protein	ELMO/CED-12 family protein, putative, expressed
PhHAL.1G435400	568.784	0.303191	0.0623847	17.2832	3.22018e-05	8.72799e-05	#N/A	expressed protein
PhHAL.1G435600	76.1834	1.0608	0.0767048	81.4056	1.8384e-19	2.21885e-18	diphthamide synthesis DPH2 family protein	diphthamide biosynthesis protein, putative, expressed
PhHAL.1G435700	49.3542	0.0381544	0.118535	79.0451	6.07078e-19	6.99837e-18	Peptidase S41 family protein	OsCttP2 - Putative C-terminal processing peptidase homologue, expressed
PhHAL.1G436200	109.162	0.274502	0.050919	60.8805	6.06457e-15	4.93266e-14	Haloacid dehalogenase-like hydrolase (HAD) superfamily protein	expressed protein
PhHAL.1G436800	2.0485	0.383192	0.208394	39.8567	2.73294e-10	1.39747e-09	CLIP-associated protein	HEAT repeat family protein, putative, expressed
PhHAL.1G448400	142.134	0.161661	0.0546582	46.0191	1.17104e-11	6.85353e-11	Calcium-dependent lipid-binding (CaLB domain) family protein	C2 domain containing protein, putative, expressed
PhHAL.1G448500	12.4869	0.164387	0.0836429	24.7408	6.55815e-07	2.24467e-06	#N/A	expressed protein
PhHAL.1G452400	389.124	2.19979	0.0671255	53.7323	2.2976e-13	1.6134e-12	NAD(P)-binding Rossmann-fold superfamily protein	cell division inhibitor, putative, expressed
PhHAL.1G452500	5.48611	1.39382	0.155728	7.6095	0.00580614	0.010838	#N/A	#N/A
PhHAL.2G003800	7.80876	2.96508	0.282559	8.70653	0.00317072	0.00621422	S-adenosyl-L-methionine-dependent methyltransferases superfamily protein	methyltransferase, putative, expressed
PhHAL.2G005500	47.0362	0.0733415	0.0625175	25.8838	3.62596e-07	1.27908e-06	#N/A	expressed protein
PhHAL.2G007600	65.3568	0.0055761	0.0560694	51.161	8.50936e-13	5.62175e-12	PHD finger family protein	sister chromatid cohesion 2, putative, expressed
PhHAL.2G016400	1.73103	0.0281812	0.240287	15.4783	8.34601e-05	0.000212312	#N/A	expressed protein
PhHAL.2G016700	1.57475	1.06474	0.270576	17.8603	2.37731e-05	6.57554e-05	chromatin remodeling 1	SNF2 family N-terminal domain containing protein, expressed
PhHAL.2G019000	1.91731	3.01264	0.352408	14.9841	0.000108421	0.000271682	Concanavalin A-like lectin protein kinase family protein	lectin-like receptor kinase, putative, expressed
PhHAL.2G019500	17.2472	1.90359	0.152916	11.5492	0.000677802	0.00150022	Protein of unknown function (DUF1005)	stress-induced protein, putative, expressed
PhHAL.2G030800	1.34496	0.0253327	0.219196	47.4795	5.55835e-12	3.37496e-11	LOB domain-containing protein 10	DUF260 domain containing protein, putative, expressed
PhHAL.2G031800	318.997	0.488951	0.113012	52.318	4.72019e-13	3.20644e-12	3-oxo-5-alpha-steroid 4-dehydrogenase family protein	3-oxo-5-alpha-steroid 4-dehydrogenase, putative, expressed
PhHAL.2G033500	105.28	0.000502446	0.051657	98.4335	3.36117e-23	5.6846e-22	syntaxin of plants 131	syntaxin, putative, expressed
PhHAL.2G033900	63.1769	0.479112	0.0578962	22.1431	2.53062e-06	8.00275e-06	Class II aaRS and biotin synthetases superfamily protein	prolyl-tRNA synthetase, putative, expressed
PhHAL.2G034300	137.44	0.286113	0.0706275	109.607	1.19449e-25	2.4701e-24	ankyrin repeat family protein / regulator of chromosome condensation (RCC1) family protein	regulator of chromosome condensation/beta-lactamase-inhibitor protein II, putative, expressed
PhHAL.2G035400	1262.85	0.0443154	0.043286	16.2444	5.5674e-05	0.000145516	ubiquiting-conjugating enzyme 2	ubiquitin-conjugating enzyme, putative, expressed
PhHAL.2G038500	8.96255	0.134573	0.0881965	16.784	4.18842e-05	0.000111541	Major facilitator superfamily protein	BT1 family protein, putative, expressed
PhHAL.2G041500	968.928	0.330021	0.0819792	35.1269	3.08898e-09	1.39843e-08	Ribose 5-phosphate isomerase, type A protein	ribose-5-phosphate isomerase A, putative, expressed
PhHAL.2G048700	61.2872	0.163479	0.0513751	13.2679	0.000269991	0.000636414	basic helix-loop-helix (bHLH) DNA-binding superfamily protein	BHLH transcription factor, putative, expressed
PhHAL.2G062000	58.9923	0.527517	0.0855396	21.915	2.85004e-06	8.94201e-06	F-box family protein	OsFBX230 - F-box domain containing protein, expressed
PhHAL.2G064700	113.954	0.108719	0.0725607	22.3536	2.26792e-06	7.22436e-06	Uncharacterized conserved protein (DUF2358)	expressed protein
PhHAL.2G067600	233.447	0.251049	0.0457582	45.7493	1.34396e-11	7.82837e-11	Thioredoxin superfamily protein	peroxiredoxin, putative, expressed
PhHAL.2G068900	68.8197	0.13544	0.132566	20.2995	6.62167e-06	1.97544e-05	Concanavalin A-like lectin protein kinase family protein	lectin-like receptor kinase, putative, expressed
PhHAL.2G072500	61.8585	0.121641	0.0740849	44.9351	2.03669e-11	1.16606e-10	ferredoxin 3	2Fe-2S iron-sulfur cluster binding domain containing protein, expressed
PhHAL.2G088200	45.9055	0.0311598	0.0589067	11.8879	0.000564987	0.00126651	#N/A	DUF630/DUF632 domains containing protein, putative, expressed
PhHAL.2G094000	4.83106	0.283493	0.177472	15.0463	0.000104906	0.000263417	aldehyde oxidase 2	aldehyde oxidase, putative, expressed
PhHAL.2G100300	92.3278	0.0861327	0.0529949	41.4597	1.20324e-10	6.38597e-10	Calcium-dependent lipid-binding (CaLB domain) family protein	lipid binding protein, putative, expressed
PhHAL.2G102100	4.25223	0.000959529	0.161495	9.58563	0.00196106	0.00399714	Methyltransferase family protein	methyltransferase, putative, expressed
PhHAL.2G103400	45.8699	0.0570542	0.0533371	33.7908	6.13691e-09	2.6906e-08	Protein of unknown function (DUF1644)	expressed protein
PhHAL.2G104400	172.527	0.0726847	0.0712229	6.81488	0.00904012	0.0161837	Tetratricopeptide repeat (TPR)-like superfamily protein	tetratricopeptide repeat domain containing protein, putative, expressed
PhHAL.2G106700	3.38237	0.441682	0.575194	9.11286	0.00253819	0.00506988	S-adenosyl-L-methionine-dependent methyltransferases superfamily protein	SAM dependent carboxyl methyltransferase, putative, expressed
PhHAL.2G108400	160.301	0.0374079	0.0489231	18.8139	1.4411e-05	4.11907e-05	Protein kinase superfamily protein with octicosapeptide/Phox/Bem1p domain	protein kinase domain containing protein, expressed
PhHAL.2G108900	119.769	0.231126	0.0500391	97.3349	5.85406e-23	9.6739e-22	phosphate starvation response 1	myb-like DNA-binding domain containing protein, expressed
PhHAL.2G120200	75.583	0.878146	0.0706544	18.0003	2.20876e-05	6.14195e-05	Calcineurin-like metallo-phosphoesterase superfamily protein	Ser/Thr protein phosphatase family protein, putative, expressed
PhHAL.2G120900	38.8137	0.297984	0.168529	63.8263	1.35888e-15	1.1686e-14	#N/A	expressed protein
PhHAL.2G121000	483.743	0.091218	0.0503122	36.232	1.75167e-09	8.18291e-09	chloroplast RNA-binding protein 31B	RNA recognition motif containing protein, putative, expressed
PhHAL.2G122000	36.2693	0.122544	0.078758	74.071	7.53562e-18	7.90946e-17	arogenate dehydratase 6	prephenate dehydratase domain containing protein, expressed
PhHAL.2G122100	1.2645	0.95082	0.334582	9.88546	0.0016659	0.00344304	#N/A	#N/A
PhHAL.2G125500	953.881	0.0149601	0.0460113	22.1562	2.51341e-06	7.95368e-06	Haloacid dehalogenase-like hydrolase (HAD) superfamily protein	genetic modifier, putative, expressed
PhHAL.2G125600	20.9285	0.0498439	0.0843123	39.1615	3.90168e-10	1.96562e-09	beta-amylase 7	beta-amylase, putative, expressed
PhHAL.2G127200	313.975	0.552096	0.0926942	57.3236	3.69689e-14	2.79254e-13	Major facilitator superfamily protein	transporter, major facilitator family, putative, expressed
PhHAL.2G137600	4146.47	0.123579	0.0481738	148.551	3.5958e-34	1.41094e-32	sodium:hydrogen antiporter 1	Citrate transporter protein, putative, expressed
PhHAL.2G141800	41.1307	0.147512	0.254951	10.4657	0.00121608	0.00257437	#N/A	#N/A
PhHAL.2G164900	19.0109	0.885762	0.102831	18.4834	1.71392e-05	4.84421e-05	Phototropic-responsive NPH3 family protein	BTBN18 - Bric-a-Brac, Tramtrack, Broad Complex BTB domain with non-phototropic hypocotyl 3 NPH3 domain, expressed
PhHAL.2G173200	66.4957	0.0296876	0.0547052	10.69	0.00107717	0.00230317	protein phosphatase 2A subunit A2	HEAT repeat family protein, putative, expressed
PhHAL.2G174000	4.05814	1.24906	0.176047	14.9063	0.000112983	0.000282155	#N/A	#N/A
PhHAL.2G183700	2.62967	0.180136	0.208094	13.7726	0.000206321	0.000495235	#N/A	#N/A
PhHAL.2G188300	446.464	0.14672	0.0630239	74.6392	5.651e-18	6.00511e-17	Protein kinase superfamily protein	ELMO/CED-12 family protein, putative, expressed
PhHAL.2G193500	13.8503	1.29305	0.155197	120.034	6.21716e-28	1.54245e-26	Protein kinase superfamily protein	cyclin-dependent kinase G-1, putative, expressed
PhHAL.2G196000	146.533	0.50322	0.069851	14.0662	0.000176489	0.000428232	Rhodanese/Cell cycle control phosphatase superfamily protein	rhodanese-like, putative, expressed
PhHAL.2G196700	71.0917	0.791071	0.0954245	16.1174	5.9535e-05	0.000154938	Mnd1 family protein	meiotic coiled-coil protein 7, putative, expressed
PhHAL.2G197000	149.042	0.2931	0.0640967	70.5501	4.48734e-17	4.41577e-16	SWAP (Suppressor-of-White-APricot)/surp domain-containing protein / D111/G-patch domain-containing protein	gamma response I protein, putative, expressed
PhHAL.2G200100	100.707	0.132993	0.0389409	14.4416	0.000144576	0.000355162	protein phosphatase X 2	Ser/Thr protein phosphatase family protein, putative, expressed
PhHAL.2G201200	50.8163	0.0957233	0.0460786	6.19462	0.0128139	0.0222779	Enhancer of polycomb-like transcription factor protein	enhancer of polycomb, putative, expressed
PhHAL.2G202100	97.3278	0.105157	0.0600535	125.075	4.89986e-29	1.31664e-27	Protein of unknown function (DUF565)	DUF565 domain containing protein, putative, expressed
PhHAL.2G218200	47.7003	0.0117581	0.0648374	18.2105	1.97784e-05	5.54255e-05	peroxin 3	peroxin-3 family protein, putative, expressed
PhHAL.2G226500	162.841	0.0474651	0.0524192	10.161	0.00143441	0.00300032	NAD(P)-binding Rossmann-fold superfamily protein	NAD dependent epimerase/dehydratase family protein, putative, expressed
PhHAL.2G227400	548.071	0.297257	0.116684	49.4366	2.04884e-12	1.2978e-11	Sulfite exporter TauE/SafE family protein	membrane protein, putative, expressed
PhHAL.2G227500	28.7639	0.0404291	0.102029	13.6047	0.000225614	0.00053769	RING/U-box superfamily protein	RING finger protein, putative, expressed
PhHAL.2G231300	4.45846	0.330537	0.128873	69.1629	9.06584e-17	8.7289e-16	ABC2 homolog 6	ABC transporter, ATP-binding protein, putative, expressed
PhHAL.2G231900	146.773	0.291838	0.0683122	49.8216	1.68377e-12	1.08005e-11	voltage dependent anion channel 1	isochorismate synthase 1, chloroplast precursor, putative, expressed
PhHAL.2G233500	21.5342	0.793904	0.0889258	38.9425	4.36482e-10	2.18602e-09	Metallo-hydrolase/oxidoreductase superfamily protein	metallo-beta-lactamase family protein, putative, expressed
PhHAL.2G239500	5.18609	0.139669	0.16534	64.2536	1.09392e-15	9.49887e-15	F-box and associated interaction domains-containing protein	OsFBX323 - F-box domain containing protein, expressed
PhHAL.2G256700	69.2875	0.21081	0.0523386	29.508	5.56862e-08	2.18276e-07	Sec14p-like phosphatidylinositol transfer family protein	SEC14 cytosolic factor family protein, putative, expressed
PhHAL.2G257800	3.2896	0.257811	0.16011	22.0115	2.71021e-06	8.52753e-06	RING/U-box superfamily protein	protein binding protein, putative, expressed
PhHAL.2G258400	613.3	0.0301472	0.0665403	81.9884	1.3689e-19	1.67374e-18	related to ubiquitin 1	ubiquitin family protein, putative, expressed
PhHAL.2G260100	54.9473	0.396734	0.079204	40.3758	2.09517e-10	1.08555e-09	monogalactosyl diacylglycerol synthase 1	monogalactosyldiacylglycerol synthase, putative, expressed
PhHAL.2G263500	23.0412	0.0572839	0.146586	18.623	1.5929e-05	4.52399e-05	zinc finger protein 2	ZOS9-11 - C2H2 zinc finger protein, expressed
PhHAL.2G263800	4.55957	0.497511	0.249499	18.273	1.91398e-05	5.37646e-05	P-loop containing nucleoside triphosphate hydrolases superfamily protein	AAA-type ATPase family protein, putative, expressed
PhHAL.2G264800	395.894	0.392363	0.18992	132.515	1.15419e-30	3.45262e-29	Protein of unknown function (DUF581)	DUF581 domain containing protein, expressed
PhHAL.2G266600	42.6982	0.497226	0.0645897	22.6255	1.96856e-06	6.331e-06	MITOCHONDRIAL FERREDOXIN 2	2Fe-2S iron-sulfur cluster binding domain containing protein, expressed
PhHAL.2G269000	23.988	0.0164065	0.0939955	95.5529	1.43989e-22	2.28869e-21	BRCT domain-containing DNA repair protein	BRCA1 C Terminus domain containing protein, expressed
PhHAL.2G271200	676.535	0.150019	0.0838094	17.7274	2.54925e-05	7.01493e-05	Cysteine proteinases superfamily protein	oryzain gamma chain precursor, putative, expressed
PhHAL.2G274700	43.3323	1.19374	0.122221	35.7271	2.2698e-09	1.046e-08	potassium transporter 1	potassium transporter, putative, expressed
PhHAL.2G277500	300.201	0.328828	0.0820703	14.2352	0.000161327	0.00039312	RHOMBOID-like protein 10	OsRhmbd15 - Putative Rhomboid homologue, expressed
PhHAL.2G278300	81.4589	0.217809	0.0448791	12.7689	0.000352426	0.000815056	#N/A	NFKB, putative, expressed
PhHAL.2G282400	10.1471	0.378032	0.131274	48.8749	2.72814e-12	1.70449e-11	phospholipase A 2A	patatin, putative, expressed
PhHAL.2G286500	363.104	0.847481	0.0895871	70.9384	3.6856e-17	3.64595e-16	MATE efflux family protein	MATE efflux family protein, putative, expressed
PhHAL.2G287300	5.09446	0.32015	0.17284	10.6216	0.00111772	0.00238172	uclacyanin 1	plastocyanin-like domain containing protein, putative, expressed
PhHAL.2G288500	30.1533	0.0147695	0.0641934	21.3069	3.91312e-06	1.20339e-05	Protein of unknown function (DUF3550/UPF0682)	AGAP005770-PA, putative, expressed
PhHAL.2G288700	96.8028	0.228648	0.122136	11.4775	0.00070443	0.00155292	Peroxidase superfamily protein	peroxidase precursor, putative, expressed
PhHAL.2G290700	5.9996	0.685331	0.216238	15.273	9.30368e-05	0.000235334	basic helix-loop-helix (bHLH) DNA-binding superfamily protein	helix-loop-helix DNA-binding domain containing protein, expressed
PhHAL.2G293000	445.365	0.634323	0.115587	45.1724	1.80431e-11	1.03745e-10	cellulose synthase like E1	CSLE6 - cellulose synthase-like family E, expressed
PhHAL.2G298900	4.09531	0.334026	0.174649	30.5342	3.2803e-08	1.32426e-07	2-oxoglutarate (2OG) and Fe(II)-dependent oxygenase superfamily protein	cytosolic phospholipase A2 beta, putative, expressed
PhHAL.2G301800	38.8484	0.602894	0.0706821	15.6958	7.43889e-05	0.000190815	ETHYLENE-INSENSITIVE3-like 3	ethylene-insensitive 3, putative, expressed
PhHAL.2G302400	86.2208	0.0194868	0.0510473	7.10983	0.00766625	0.0139411	Emsy N Terminus (ENT)/ plant Tudor-like domains-containing protein	ENT domain containing protein, expressed
PhHAL.2G303500	62.7926	0.169666	0.11638	13.2651	0.00027039	0.000637276	NAD(P)-binding Rossmann-fold superfamily protein	reductase, putative, expressed
PhHAL.2G304100	33.6908	0.265035	0.086085	44.4284	2.63836e-11	1.49411e-10	NAD(P)-binding Rossmann-fold superfamily protein	dehydrogenase, putative, expressed
PhHAL.2G304900	1.77533	0.425633	0.209905	33.9565	5.63575e-09	2.48015e-08	Protein of unknown function, DUF547	ternary complex factor MIP1, putative, expressed
PhHAL.2G306600	424.342	0.101887	0.0859291	33.2067	8.28632e-09	3.57365e-08	Mitochondrial substrate carrier family protein	mitochondrial carrier protein, putative, expressed
PhHAL.2G307300	6.71428	0.195103	0.110727	28.3148	1.03102e-07	3.9027e-07	#N/A	#N/A
PhHAL.2G316700	186.973	0.702772	0.145466	29.905	4.53746e-08	1.79811e-07	#N/A	#N/A
PhHAL.2G318100	148.749	0.454198	0.115356	24.0314	9.47789e-07	3.17782e-06	beta glucosidase 11	Os9bglu31 - beta-glucosidase, dhurrinase, similar to G. max hydroxyisourate hydrolase, expressed
PhHAL.2G319400	31.7502	2.02528	0.103882	55.9232	7.53586e-14	5.54067e-13	calcium-dependent protein kinase 13	CAMK_CAMK_like.39 - CAMK includes calcium/calmodulin depedent protein kinases, expressed
PhHAL.2G321200	245.564	0.228881	0.0571701	142.579	7.26705e-33	2.57657e-31	glyoxalase 2-4	metallo-beta-lactamase family protein, putative, expressed
PhHAL.2G323400	66.8423	0.551504	0.0580792	13.3508	0.00025831	0.000610414	Protein of unknown function (DUF810)	expressed protein
PhHAL.2G326800	3.39167	0.181576	0.423792	5.41946	0.0199136	0.0332976	C-repeat/DRE binding factor 2	dehydration-responsive element-binding protein, putative, expressed
PhHAL.2G326900	6.59699	0.00418808	0.34112	36.7799	1.32248e-09	6.29074e-09	C-repeat/DRE binding factor 2	dehydration-responsive element-binding protein, putative, expressed
PhHAL.2G329100	14.2553	0.276637	0.195221	33.9964	5.52145e-09	2.43328e-08	UDP-D-glucose/UDP-D-galactose 4-epimerase 1	UDP-glucose 4-epimerase, putative, expressed
PhHAL.2G329600	362.141	0.24529	0.0975087	6.18952	0.0128509	0.0223322	Rhodanese/Cell cycle control phosphatase superfamily protein	rhodanese-like domain containing protein, putative, expressed
PhHAL.2G333500	18.5269	0.411934	0.131819	38.3567	5.89263e-10	2.90389e-09	#N/A	#N/A
PhHAL.2G335200	58.0272	0.206991	0.0662031	15.4733	8.36803e-05	0.000212844	Putative adipose-regulatory protein (Seipin)	protein of unknown function containing protein, expressed
PhHAL.2G335800	101.851	0.100108	0.040174	11.8996	0.000561447	0.00125948	XAP5 family protein	XAP5 family protein, putative, expressed
PhHAL.2G337800	2.39723	0.161388	0.286424	7.67494	0.0055993	0.0104853	minichromosome maintenance 10	MCM10 - Putative minichromosome maintenance MCM protein 10, expressed
PhHAL.2G339000	32.3879	0.72023	0.25211	29.9851	4.35381e-08	1.73009e-07	plasma membrane intrinsic protein 3	aquaporin protein, putative, expressed
PhHAL.2G342600	2.32119	0.865778	0.160146	16.2134	5.65928e-05	0.000147773	rho guanyl-nucleotide exchange factor 1	ATROPGEF7/ROPGEF7, putative, expressed
PhHAL.2G348600	782.355	0.313334	0.0574348	80.2019	3.38037e-19	3.99258e-18	UDP-glucose pyrophosphorylase 2	UTP--glucose-1-phosphate uridylyltransferase, putative, expressed
PhHAL.2G349200	89.2592	0.364761	0.0839775	8.74527	0.00310406	0.00609758	phosphate transporter 3;3	phosphate carrier protein, mitochondrial precursor, putative, expressed
PhHAL.2G350500	162.926	0.101099	0.0809751	155.593	1.03877e-35	4.62783e-34	indeterminate(ID)-domain 4	ZOS9-17 - C2H2 zinc finger protein, expressed
PhHAL.2G350900	27.4084	0.222331	0.0880853	68.9864	9.91435e-17	9.50197e-16	AICARFT/IMPCHase bienzyme family protein	bifunctional purine biosynthesis protein purH, putative, expressed
PhHAL.2G355900	2633.85	0.073879	0.073478	48.7997	2.83483e-12	1.76762e-11	photosystem I P subunit	expressed protein
PhHAL.2G357200	161.702	0.171855	0.0683381	50.8191	1.01282e-12	6.6305e-12	Plastid-lipid associated protein PAP / fibrillin family protein	PAP fibrillin family domain containing protein, expressed
PhHAL.2G357800	5.93368	0.856135	0.141658	27.8674	1.2992e-07	4.85994e-07	basic helix-loop-helix (bHLH) DNA-binding superfamily protein	ethylene-responsive protein related, putative, expressed
PhHAL.2G362500	20.08	0.172538	0.10812	25.3984	4.66297e-07	1.62382e-06	#N/A	#N/A
PhHAL.2G365600	39.751	0.152291	0.0617761	35.0362	3.23636e-09	1.46374e-08	ubiquinol-cytochrome C chaperone family protein	ubiquinol-cytochrome C chaperone family protein, putative, expressed
PhHAL.2G368300	44.9939	0.408239	0.0568062	51.7239	6.38793e-13	4.28053e-12	2-oxoglutarate (2OG) and Fe(II)-dependent oxygenase superfamily protein	expressed protein
PhHAL.2G371100	122.549	0.924899	0.109619	45.6004	1.4501e-11	8.41525e-11	MATE efflux family protein	MATE efflux family protein, putative, expressed
PhHAL.2G372100	54.7086	0.0370996	0.105092	12.5101	0.00040475	0.000927602	squamosa promoter binding protein-like 5	OsSPL13 - SBP-box gene family member, expressed
PhHAL.2G372600	37.3793	0.202545	0.108375	34.989	3.31572e-09	1.49602e-08	Plant protein of unknown function (DUF869)	retrotransposon protein, putative, unclassified, expressed
PhHAL.2G374000	116.598	0.104714	0.0961551	39.4261	3.40721e-10	1.72624e-09	ATP-dependent protease La (LON) domain protein	ATP-dependent protease, putative, expressed
PhHAL.2G375700	95.68	0.01693	0.0524427	28.7774	8.11925e-08	3.11484e-07	DNA-binding bromodomain-containing protein	DNA-binding bromodomain-containing protein, putative, expressed
PhHAL.2G377600	86.1685	0.0457575	0.0433036	14.7477	0.000122899	0.000305311	RNA-binding (RRM/RBD/RNP motifs) family protein	expressed protein
PhHAL.2G383500	2163.86	0.128966	0.0511744	42.2304	8.11305e-11	4.37895e-10	PPDK regulatory protein	pyruvate Pi dikinase regulatory protein, putative, expressed
PhHAL.2G383600	7.77401	0.345544	0.158208	63.6373	1.4957e-15	1.28215e-14	#N/A	expressed protein
PhHAL.2G393000	32.7859	0.186183	0.0887692	17.167	3.42335e-05	9.24259e-05	S-locus lectin protein kinase family protein	serine/threonine-protein kinase receptor precursor, putative, expressed
PhHAL.2G393800	68.8324	0.0750544	0.0698699	21.7813	3.05562e-06	9.54711e-06	Uncharacterised protein family (UPF0041)	UPF0041 domain containing protein, putative, expressed
PhHAL.2G396200	74.0639	0.188203	0.0823271	21.0338	4.51245e-06	1.37507e-05	Protein kinase superfamily protein	ABC1 family domain containing protein, putative, expressed
PhHAL.2G396400	146.102	0.307727	0.0621697	106.158	6.8097e-25	1.33045e-23	Inositol monophosphatase family protein	inositol-1-monophosphatase, putative, expressed
PhHAL.2G397200	35.4959	0.294398	0.0798518	45.2755	1.71177e-11	9.86054e-11	ARM repeat superfamily protein	armadillo/beta-catenin repeat family protein, putative, expressed
PhHAL.2G397600	6.57489	1.1482	0.325912	53.2925	2.87407e-13	1.9921e-12	organic cation/carnitine transporter 2	organic cation transporter-related, putative, expressed
PhHAL.2G398200	182.139	0.310852	0.0603531	27.2786	1.76152e-07	6.49099e-07	HSI2-like 1	B3 DNA binding domain containing protein, putative, expressed
PhHAL.2G399700	159.715	0.352423	0.0639759	43.1275	5.12855e-11	2.82003e-10	Cyclophilin-like peptidyl-prolyl cis-trans isomerase family protein	peptidyl-prolyl cis-trans isomerase CYP37, chloroplast precursor, putative, expressed
PhHAL.2G402200	54.9933	0.165363	0.071367	87.5808	8.09063e-21	1.09565e-19	CCCH-type zinc finger protein with ARM repeat domain	zinc finger family protein, putative, expressed
PhHAL.2G407100	29.9597	0.0136936	0.069587	24.2253	8.56974e-07	2.89142e-06	adenosine-5\'-phosphosulfate (APS) kinase 3	adenylyl-sulfate kinase, putative, expressed
PhHAL.2G408800	59.5465	0.0910084	0.0585231	93.3505	4.38075e-22	6.68554e-21	SWAP (Suppressor-of-White-APricot)/surp domain-containing protein / D111/G-patch domain-containing protein	gamma response I protein, putative, expressed
PhHAL.2G409700	211.08	0.179032	0.0622935	91.698	1.00968e-21	1.48414e-20	alpha/beta-Hydrolases superfamily protein	hydrolase, alpha/beta fold family domain containing protein, expressed
PhHAL.2G411500	50.2322	0.0273994	0.102909	342.653	1.68696e-76	1.86122e-73	Major facilitator superfamily protein	lactose permease-related, putative, expressed
PhHAL.2G415600	43.4601	0.654112	0.130428	13.4461	0.000245511	0.000582519	#N/A	#N/A
PhHAL.2G417800	184.182	0.0786604	0.0439261	82.1534	1.25924e-19	1.54268e-18	eukaryotic release factor 1-3	eukaryotic peptide chain release factor subunit 1-1, putative, expressed
PhHAL.2G418000	136.208	0.0776638	0.0638221	27.241	1.79605e-07	6.61041e-07	interferon-related developmental regulator family protein / IFRD protein family	interferon-related developmental regulator, putative, expressed
PhHAL.2G418500	60.415	1.08964	0.169239	19.7761	8.70668e-06	2.5556e-05	Plant protein of unknown function (DUF936)	expressed protein
PhHAL.2G418900	37.5117	0.323795	0.125126	45.6987	1.37915e-11	8.01594e-11	#N/A	GA22009-PA, putative, expressed
PhHAL.2G423100	6.92109	0.368174	0.149044	33.7277	6.33924e-09	2.77283e-08	#N/A	csAtPR5, putative, expressed
PhHAL.2G426400	10.7464	0.00198579	0.101693	32.1562	1.42264e-08	5.98678e-08	receptor-like protein kinase 2	receptor-like protein kinase precursor, putative, expressed
PhHAL.2G434000	0.93077	0.267188	0.35061	56.1211	6.81427e-14	5.03579e-13	Protein kinase superfamily protein with octicosapeptide/Phox/Bem1p domain	protein kinase domain containing protein, expressed
PhHAL.2G436900	1.43452	0.383809	0.22811	16.4121	5.09576e-05	0.000134067	F-box/RNI-like/FBD-like domains-containing protein	expressed protein
PhHAL.2G439800	142.04	0.0850507	0.0765772	49.5686	1.91558e-12	1.21958e-11	Transducin/WD40 repeat-like superfamily protein	WD-40 repeat family protein, putative, expressed
PhHAL.2G442900	14.9178	0.256564	0.0878374	90.3242	2.02167e-21	2.90118e-20	Duplicated homeodomain-like superfamily protein	MYB family transcription factor, putative, expressed
PhHAL.2G444200	11.1847	0.188442	0.111649	51.2267	8.22903e-13	5.44614e-12	Nucleotide-diphospho-sugar transferases superfamily protein	CSLA7 - cellulose synthase-like family A; mannan synthase, expressed
PhHAL.2G445600	79.2686	0.641858	0.0798087	32.2321	1.36813e-08	5.76772e-08	VH1-interacting kinase	protein kinase domain containing protein, expressed
PhHAL.2G447200	31.6394	0.366865	0.0949727	18.6914	1.53677e-05	4.37716e-05	Pectinacetylesterase family protein	pectinacetylesterase domain containing protein, expressed
PhHAL.2G449400	15.1816	0.0348145	0.13556	16.9901	3.75761e-05	0.000100884	novel plant snare 13	sec20 domain containing protein, expressed
PhHAL.2G450700	17.4238	0.514006	0.076425	19.5609	9.74409e-06	2.83921e-05	#N/A	expressed protein
PhHAL.2G451200	86.3621	0.29078	0.0565152	11.5358	0.000682676	0.00150976	Translation initiation factor IF6	eukaryotic translation initiation factor 6, putative, expressed
PhHAL.2G456700	27.9311	0.277983	0.0569589	16.9687	3.80012e-05	0.000101909	Mo25 family protein	Mo25, putative, expressed
PhHAL.2G457400	71.9339	0.00787408	0.0454694	15.1342	0.000100134	0.00025213	E3 Ubiquitin ligase family protein	zinc finger, RING-type, putative, expressed
PhHAL.2G460600	134.016	0.125489	0.0628705	50.3675	1.27487e-12	8.27386e-12	NADPH-dependent thioredoxin reductase C	bifunctional thioredoxin reductase/thioredoxin, putative, expressed
PhHAL.2G462300	795.061	0.115835	0.0903177	16.3409	5.29083e-05	0.000138717	glutamate synthase 1	ferredoxin-dependent glutamate synthase, chloroplast precursor, putative, expressed
PhHAL.2G463300	1.60324	1.62277	0.2972	21.1329	4.28513e-06	1.31091e-05	annexin 3	annexin, putative, expressed
PhHAL.2G464700	123.308	0.218349	0.0579561	22.1846	2.47653e-06	7.84359e-06	metalloendopeptidases;zinc ion binding;DNA binding	PHD-finger family protein, expressed
PhHAL.2G466200	153.019	0.291486	0.0959674	57.5918	3.22572e-14	2.44649e-13	disproportionating enzyme 2	4-alpha-glucanotransferase, putative, expressed
PhHAL.2G477500	12.737	0.314824	0.105444	16.0535	6.15773e-05	0.000159898	#N/A	expressed protein
PhHAL.2G478000	1277.5	0.153712	0.0722667	235.8	3.24025e-53	5.37824e-51	hydroxyproline-rich glycoprotein family protein	stress responsive protein, putative, expressed
PhHAL.2G478700	161.624	0.0454222	0.0457279	144.654	2.55615e-33	9.41909e-32	cycling DOF factor 3	expressed protein
PhHAL.2G481200	13.0446	0.122254	0.100208	9.72475	0.00181803	0.00372789	#N/A	#N/A
PhHAL.2G484800	13.2142	0.20924	0.0776936	19.2866	1.12495e-05	3.25559e-05	methyltransferases	helicase conserved C-terminal domain containing protein, expressed
PhHAL.2G485400	24.7382	0.487141	0.0786162	17.5785	2.75694e-05	7.53668e-05	ARM repeat superfamily protein	importin subunit beta, putative, expressed
PhHAL.2G486000	34.4061	0.248163	0.0571672	33.1375	8.58655e-09	3.69973e-08	HEAT repeat-containing protein	HEAT repeat family protein, putative, expressed
PhHAL.3G001800	60.0751	1.11623	0.113667	12.8277	0.000341532	0.000791617	mitochondrial substrate carrier family protein	mitochondrial substrate carrier family protein, putative, expressed
PhHAL.3G002300	10.8557	0.156362	0.146319	23.9171	1.00576e-06	3.35898e-06	DNA-binding protein with MIZ/SP-RING zinc finger, PHD-finger and SAP domain	ATSIZ1/SIZ1, putative, expressed
PhHAL.3G018900	32.3421	1.18819	0.0684329	10.0702	0.00150684	0.00313922	Protein kinase superfamily protein	expressed protein
PhHAL.3G028200	1.02064	0.334984	0.26442	20.5177	5.9081e-06	1.77442e-05	Plant protein of unknown function (DUF868)	ligA, putative, expressed
PhHAL.3G028400	22.4726	0.615681	0.0656345	26.4522	2.70146e-07	9.68892e-07	RING/U-box superfamily protein	RING-H2 finger protein, putative, expressed
PhHAL.3G028800	33.5605	0.19001	0.0924558	190.725	2.20802e-43	1.70427e-41	IQ calmodulin-binding motif family protein	calmodulin-binding protein, putative, expressed
PhHAL.3G033100	7.82592	0.0972223	0.123854	12.6212	0.000381406	0.000877605	Protein of unknown function, DUF584	DUF584 domain containing protein, putative, expressed
PhHAL.3G033300	10.8144	2.53421	0.229195	17.1085	3.53043e-05	9.51115e-05	#N/A	#N/A
PhHAL.3G033500	25.2494	0.0897897	0.0790419	31.9891	1.55038e-08	6.50169e-08	decapping 1	mRNA-decapping enzyme, putative, expressed
PhHAL.3G035800	4.37295	0.0857749	0.1814	33.6394	6.63358e-09	2.89549e-08	#N/A	expressed protein
PhHAL.3G038500	41.6184	0.157609	0.0568608	12.5724	0.000391488	0.000898964	Transducin/WD40 repeat-like superfamily protein	WD domain, G-beta repeat domain containing protein, expressed
PhHAL.3G042300	10158.4	0.100614	0.0891685	40.4307	2.03711e-10	1.05664e-09	fructose-bisphosphate aldolase 2	fructose-bisphospate aldolase isozyme, putative, expressed
PhHAL.3G042500	16.4378	0.597964	0.128805	29.3737	5.96817e-08	2.33037e-07	Sodium Bile acid symporter family	bile acid sodium symporter family protein, putative, expressed
PhHAL.3G043600	92.7136	0.415666	0.0520812	9.16387	0.00246841	0.00494261	Transducin/WD40 repeat-like superfamily protein	WD domain, G-beta repeat domain containing protein, expressed
PhHAL.3G046900	52.3697	0.365407	0.0888064	29.1922	6.5543e-08	2.54413e-07	amino acid permease 2	amino acid transporter, putative, expressed
PhHAL.3G047100	27.4162	1.13903	0.131957	30.8503	2.78719e-08	1.13597e-07	amino acid permease 2	amino acid transporter, putative, expressed
PhHAL.3G048200	91.1283	0.191877	0.0779508	139.19	4.00265e-32	1.33109e-30	histone deacetylase 14	histone deacetylase, putative, expressed
PhHAL.3G048800	65.231	0.485785	0.0678669	18.8468	1.41649e-05	4.0518e-05	Inositol monophosphatase family protein	inositol-1-monophosphatase, putative, expressed
PhHAL.3G048900	356.985	0.22008	0.10596	21.7617	3.08696e-06	9.63537e-06	Single hybrid motif superfamily protein	glycine cleavage system H protein, putative, expressed
PhHAL.3G051100	3793.1	0.0559803	0.0819234	14.3148	0.000154646	0.000377871	galactose-1-phosphate guanylyltransferase (GDP)s;GDP-D-glucose phosphorylases;quercetin 4\'-O-glucosyltransferases	VTC2, putative, expressed
PhHAL.3G052800	62.9007	0.234605	0.11429	75.8431	3.07118e-18	3.33158e-17	amino acid permease 6	amino acid transporter, putative, expressed
PhHAL.3G053100	53.241	0.0363692	0.0587026	7.46241	0.00630006	0.0116728	Avirulence induced gene (AIG1) family protein	GTP binding protein, putative, expressed
PhHAL.3G054700	7.99768	0.326054	0.171175	21.6826	3.21692e-06	1.00111e-05	Protein kinase superfamily protein	transposon protein, putative, unclassified, expressed
PhHAL.3G055500	42.4709	0.00172146	0.0550689	16.9478	3.84222e-05	0.000102964	#N/A	transposon protein, putative, CACTA, En/Spm sub-class, expressed
PhHAL.3G056400	14.7591	0.126121	0.141523	21.042	4.49334e-06	1.36991e-05	serine carboxypeptidase-like 20	OsSCP65 - Putative Serine Carboxypeptidase homologue, expressed
PhHAL.3G059200	9.65876	1.10489	0.225037	31.9106	1.61437e-08	6.76175e-08	#N/A	#N/A
PhHAL.3G062900	38.0288	0.015911	0.062354	10.1629	0.00143293	0.00299755	exocyst complex component sec10	exocyst complex component 5, putative, expressed
PhHAL.3G072100	34.9451	0.373442	0.0747019	24.127	9.01848e-07	3.033e-06	ABC-2 type transporter family protein	white-brown complex homolog protein 12, putative, expressed
PhHAL.3G078600	9.60461	0.260715	0.115855	47.11	6.71132e-12	4.03971e-11	light-regulated zinc finger protein 1	B-box zinc finger family protein, putative, expressed
PhHAL.3G079200	4.5794	0.2661	0.168053	33.7355	6.31391e-09	2.76239e-08	#N/A	expressed protein
PhHAL.3G085800	135.589	0.0441011	0.0798959	14.6106	0.000132168	0.000327037	#N/A	expressed protein
PhHAL.3G086200	1.42862	1.67567	0.387468	22.8941	1.71179e-06	5.54898e-06	Replication factor-A protein 1-related	RPA1C - Putative single-stranded DNA binding complex subunit 1, expressed
PhHAL.3G088100	350.912	0.344786	0.0803603	142.231	8.65856e-33	3.03551e-31	actin depolymerizing factor 4	actin-depolymerizing factor, putative, expressed
PhHAL.3G088800	572.006	0.837235	0.085681	202.502	5.94001e-46	5.51538e-44	pyrophosphorylase 4	soluble inorganic pyrophosphatase, putative, expressed
PhHAL.3G099200	1.37484	1.63434	0.340717	22.0748	2.62236e-06	8.2636e-06	#N/A	expressed protein
PhHAL.3G099500	98.1342	0.248109	0.07926	53.374	2.7572e-13	1.9196e-12	glutamate-cysteine ligase	glutamate--cysteine ligase, chloroplast precursor, putative, expressed
PhHAL.3G108600	494.541	0.102601	0.0654487	95.3528	1.59306e-22	2.51511e-21	#N/A	expressed protein
PhHAL.3G129300	448.195	0.944052	0.0846682	35.0345	3.23911e-09	1.46463e-08	UDP-Glycosyltransferase superfamily protein	cytokinin-O-glucosyltransferase 3, putative, expressed
PhHAL.3G129400	47.0982	0.171254	0.101466	41.6889	1.07016e-10	5.71687e-10	UDP-Glycosyltransferase superfamily protein	flavonol-3-O-glycoside-7-O-glucosyltransferase 1, putative, expressed
PhHAL.3G132200	98.1381	1.66972	0.149627	6.99266	0.00818445	0.0147811	#N/A	expressed protein
PhHAL.3G132700	16.3846	0.162779	0.0826276	9.68178	0.00186104	0.00381025	Hypoxanthine-guanine phosphoribosyltransferase	phosphoribosyl transferase, putative, expressed
PhHAL.3G134900	5.34843	0.0759203	0.180194	16.2722	5.48637e-05	0.000143498	phytochrome-associated protein 1	OsIAA16 - Auxin-responsive Aux/IAA gene family member, expressed
PhHAL.3G138700	224.72	0.13367	0.0409922	17.5012	2.87125e-05	7.82635e-05	atypical CYS HIS rich thioredoxin 2	thioredoxin, putative, expressed
PhHAL.3G141900	83.8425	0.179827	0.0536433	17.6249	2.69043e-05	7.37313e-05	SIN3-like 3	transcriptional repressor, putative, expressed
PhHAL.3G144700	16.0083	0.808842	0.119204	40.1579	2.34241e-10	1.20566e-09	receptor-like protein kinase 1	S-locus lectin protein kinase family protein, putative, expressed
PhHAL.3G145100	187.862	0.0219021	0.0408688	10.8636	0.000980741	0.00211143	DEAD/DEAH box RNA helicase family protein	DEAD-box ATP-dependent RNA helicase, putative, expressed
PhHAL.3G145800	144.761	0.0553041	0.0511262	46.5553	8.90685e-12	5.28996e-11	DNA binding;ATP binding;nucleic acid binding;binding;helicases;ATP binding;DNA binding;helicases	SNF2 family N-terminal domain containing protein, expressed
PhHAL.3G146200	308.968	0.505522	0.0752329	7.77376	0.00530106	0.00996359	#N/A	expressed protein
PhHAL.3G146600	50.2096	0.0505642	0.0522962	41.6517	1.09071e-10	5.81673e-10	SIT4 phosphatase-associated family protein	SIT4 phosphatase-associated protein domain containing protein, expressed
PhHAL.3G146800	12.7338	0.515344	0.101044	34.8559	3.55029e-09	1.59687e-08	Protein of unknown function (DUF1637)	2-aminoethanethiol dioxygenase, putative, expressed
PhHAL.3G148100	151.782	0.130939	0.0631626	182.822	1.1732e-41	8.14981e-40	Tetratricopeptide repeat (TPR)-like superfamily protein	pentatricopeptide, putative, expressed
PhHAL.3G148200	11.0698	0.20561	0.0879876	25.4048	4.6475e-07	1.61903e-06	#N/A	expressed protein
PhHAL.3G152400	1.63684	1.30031	0.345213	40.3595	2.11278e-10	1.09377e-09	Transmembrane amino acid transporter family protein	transmembrane amino acid transporter protein, putative, expressed
PhHAL.3G152500	16.0244	1.97122	0.170698	134.791	3.66904e-31	1.13559e-29	Protein of unknown function (DUF3133)	extra-large G-protein-related, putative, expressed
PhHAL.3G153600	20.029	0.0471661	0.142926	35.555	2.47947e-09	1.13704e-08	P-loop containing nucleoside triphosphate hydrolases superfamily protein	AAA family ATPase, putative, expressed
PhHAL.3G154000	109.075	0.0757687	0.0936167	70.8795	3.79716e-17	3.75432e-16	Late embryogenesis abundant protein	late embryogenesis abundant protein, putative, expressed
PhHAL.3G155100	167.709	0.207487	0.0413126	13.7106	0.000213253	0.000510696	RNA-binding (RRM/RBD/RNP motifs) family protein	RNA recognition motif containing protein, putative, expressed
PhHAL.3G155300	1701.54	0.401753	0.0764677	148.619	3.47409e-34	1.36604e-32	solanesyl diphosphate synthase 2	polyprenyl synthetase, putative, expressed
PhHAL.3G155900	76.3358	0.248611	0.0501946	12.9916	0.000312884	0.000729636	Kinase-related protein of unknown function (DUF1296)	protein of unknown function DUF1296 domain containing protein, expressed
PhHAL.3G157100	209.127	0.419086	0.0716006	35.2605	2.88419e-09	1.3092e-08	auxin-like 1 protein	dnaJ domain containing protein, expressed
PhHAL.3G160900	4.2882	0.153592	0.369579	23.1266	1.51679e-06	4.95195e-06	#N/A	expressed protein
PhHAL.3G162000	914.809	0.254448	0.0813892	81.8523	1.46647e-19	1.78721e-18	Lactate/malate dehydrogenase family protein	lactate/malate dehydrogenase, putative, expressed
PhHAL.3G164900	136.554	0.0230665	0.0584455	54.4902	1.56226e-13	1.11287e-12	SPA (suppressor of phyA-105) protein family	suppressor of phythchrome A, putative, expressed
PhHAL.3G166500	8.8701	0.299161	0.144714	16.0576	6.1443e-05	0.000159571	Protein of unknown function (DUF1645)	DUF1645 domain containing protein, putative, expressed
PhHAL.3G168200	554.626	0.674198	0.180658	119.516	8.07589e-28	1.96461e-26	photosystem II light harvesting complex gene B1B2	chlorophyll A-B binding protein, putative, expressed
PhHAL.3G170300	31.2447	0.911855	0.0906553	26.1929	3.08953e-07	1.09957e-06	RING/U-box superfamily protein	zinc finger, C3HC4 type domain containing protein, expressed
PhHAL.3G172500	41.2108	0.190067	0.0643252	9.33919	0.00224305	0.00451605	sequence-specific DNA binding transcription factors	transcription factor like protein, putative, expressed
PhHAL.3G177600	65.6308	0.11488	0.0637879	284.851	6.58584e-64	2.68531e-61	phosphatidyl serine synthase family protein	phosphatidylserine synthase, putative, expressed
PhHAL.3G178300	275.596	0.0852066	0.0418663	7.87459	0.00501343	0.0094733	ATP synthase alpha/beta family protein	ATP synthase, putative, expressed
PhHAL.3G184500	4.87887	0.41364	0.201052	45.9205	1.23152e-11	7.19214e-11	Regulator of chromosome condensation (RCC1) family protein	regulator of chromosome condensation, putative, expressed
PhHAL.3G184700	321.183	0.095742	0.0743795	12.6392	0.000377735	0.000869941	DNAJ heat shock N-terminal domain-containing protein	chaperone protein dnaJ 10, putative, expressed
PhHAL.3G189400	179.946	0.239661	0.0579363	108.579	2.00685e-25	4.08249e-24	voltage dependent anion channel 1	outer mitochondrial membrane porin, putative, expressed
PhHAL.3G190100	14.0347	0.153207	0.0934707	14.4468	0.000144178	0.000354279	tRNAHis guanylyltransferase	tRNAHis guanylyltransferase family protein, expressed
PhHAL.3G195200	6.35348	0.610895	0.203304	117.217	2.573e-27	5.99492e-26	UDP-glucosyl transferase 88A1	glucosyl transferase, putative, expressed
PhHAL.3G200400	77.0675	0.410019	0.0616463	32.9543	9.43496e-09	4.04577e-08	Protein kinase superfamily protein	protein kinase domain containing protein, expressed
PhHAL.3G206100	3822.21	0.383841	0.0561275	14.1466	0.000169107	0.000411117	photosystem II reaction center W	photosystem II reaction center W protein, chloroplast precursor, putative, expressed
PhHAL.3G206900	121.281	0.051748	0.0441725	20.7354	5.27318e-06	1.59368e-05	Transcription initiation factor IIF, beta subunit	transcription initiation factor IIF beta subunit, putative, expressed
PhHAL.3G207000	283.201	0.259275	0.0826326	21.3039	3.91928e-06	1.20508e-05	Protein of unknown function (DUF567)	DUF567 domain containing protein, putative, expressed
PhHAL.3G208100	47.0251	0.223963	0.054681	20.1489	7.16401e-06	2.12742e-05	Topoisomerase II-associated protein PAT1	expressed protein
PhHAL.3G210500	6.18091	0.0554181	0.139171	30.9843	2.60124e-08	1.06363e-07	RHO-related protein from plants 9	ras-related protein, putative, expressed
PhHAL.3G212900	259.105	0.0249464	0.0652557	313.488	3.79625e-70	3.09576e-67	sulfite reductase	ferredoxin--nitrite reductase, putative, expressed
PhHAL.3G217800	29.1112	0.405933	0.0726445	26.5441	2.57585e-07	9.25884e-07	Zinc finger C-x8-C-x5-C-x3-H type family protein	zinc finger C-x8-C-x5-C-x3-H type family protein, expressed
PhHAL.3G218700	5362.23	0.193385	0.0777353	132.484	1.17276e-30	3.5026e-29	Phosphoglycerate kinase family protein	phosphoglycerate kinase protein, putative, expressed
PhHAL.3G220400	1442.42	0.0371585	0.0661845	149.434	2.30475e-34	9.17789e-33	cystatin B	cysteine proteinase inhibitor precursor protein, putative, expressed
PhHAL.3G222500	54.6346	0.0242083	0.0624227	9.11415	0.0025364	0.00506772	myb-like HTH transcriptional regulator family protein	Myb-like DNA-binding domain containing protein, putative, expressed
PhHAL.3G226100	56.8355	0.433244	0.096152	50.8979	9.72961e-13	6.37849e-12	#N/A	expressed protein
PhHAL.3G227600	1.72427	1.05563	0.410738	16.1628	5.81238e-05	0.00015156	cytochrome P450, family 714, subfamily A, polypeptide 1	cytochrome P450, putative, expressed
PhHAL.3G231300	2.74588	2.14807	0.328433	15.937	6.54848e-05	0.000169365	SOS3-interacting protein 1	CAMK_KIN1/SNF1/Nim1_like.24 - CAMK includes calcium/calmodulin depedent protein kinases, expressed
PhHAL.3G235800	583.272	0.302437	0.0867137	34.9265	3.42383e-09	1.54295e-08	photosystem II reaction center protein D	photosystem II D2 protein, putative, expressed
PhHAL.3G241800	23.3886	0.0713669	0.105593	15.5174	8.17483e-05	0.000208183	DHBP synthase RibB-like alpha/beta domain;GTP cyclohydrolase II	riboflavin biosynthesis protein ribAB, chloroplast precursor, putative, expressed
PhHAL.3G245500	87.4024	0.0376734	0.0737885	157.545	3.89159e-36	1.82477e-34	ribose-5-phosphate isomerase 2	ribose-5-phosphate isomerase A, putative, expressed
PhHAL.3G246500	51.2582	0.216356	0.119359	58.1575	2.4195e-14	1.86366e-13	#N/A	expressed protein
PhHAL.3G246700	2.83	1.50486	0.256248	8.11706	0.00438506	0.00837026	partner of SLD five 1	PSF1 - Putative GINS complex subunit, expressed
PhHAL.3G250800	48.2589	0.131659	0.0693305	36.734	1.35399e-09	6.43413e-09	Syntaxin/t-SNARE family protein	syntaxin 6, N-terminal domain containing protein, expressed
PhHAL.3G252300	86.6993	1.10028	0.118474	134.05	5.32654e-31	1.62711e-29	2-oxoglutarate (2OG) and Fe(II)-dependent oxygenase superfamily protein	1-aminocyclopropane-1-carboxylate oxidase homolog 4, putative, expressed
PhHAL.3G263200	74.2491	0.144194	0.0762279	8.63677	0.00329446	0.0064399	Nodulin MtN3 family protein	nodulin MtN3 family protein, putative, expressed
PhHAL.3G266600	467.714	0.0196558	0.0717446	162.645	2.9905e-37	1.49973e-35	Protein of unknown function, DUF647	DUF647 domain containing protein, putative, expressed
PhHAL.3G266700	72.0118	0.0766846	0.0404494	46.5202	9.06792e-12	5.38051e-11	alfin-like 7	PHD finger protein, putative, expressed
PhHAL.3G271000	11.4968	0.207958	0.123512	49.3088	2.18677e-12	1.38145e-11	Major facilitator superfamily protein	peptide transporter PTR2, putative, expressed
PhHAL.3G272600	5.66953	0.406433	0.173479	116.197	4.30353e-27	9.8676e-26	inosine-uridine preferring nucleoside hydrolase family protein	inosine-uridine preferring nucleoside hydrolase family protein, putative, expressed
PhHAL.3G275600	41.5407	0.510921	0.160508	24.6046	7.03826e-07	2.39887e-06	Leucine-rich repeat (LRR) family protein	receptor-like protein kinase precursor, putative, expressed
PhHAL.3G278300	26.5595	0.0793827	0.0591942	28.6366	8.73173e-08	3.34025e-07	cobalt ion transmembrane transporters	cobalt ion transporter, putative, expressed
PhHAL.3G280700	18.4129	0.705347	0.10995	23.8391	1.04732e-06	3.49031e-06	#N/A	CUE domain containing protein, expressed
PhHAL.3G284500	146.814	0.999603	0.0699804	70.0507	5.77983e-17	5.65501e-16	FZO-like	FZL, putative, expressed
PhHAL.3G291900	239.426	0.628037	0.102538	15.7517	7.22246e-05	0.000185619	peptide chain release factor, putative	peptide chain release factor 2, putative, expressed
PhHAL.3G296500	94.537	0.126642	0.0646448	10.0338	0.00153696	0.00319699	CW-type Zinc Finger	CW-type Zinc Finger, putative, expressed
PhHAL.3G298300	126.763	2.49759	0.16976	25.9744	3.4597e-07	1.22319e-06	#N/A	#N/A
PhHAL.3G298600	227.042	1.46946	0.129313	58.2415	2.31832e-14	1.7894e-13	Ribulose bisphosphate carboxylase (small chain) family protein	ribulose bisphosphate carboxylase small chain, chloroplast precursor, putative, expressed
PhHAL.3G298700	1039.15	0.35157	0.103147	55.2308	1.07177e-13	7.7644e-13	ribulose bisphosphate carboxylase small chain 1A	ribulose bisphosphate carboxylase small chain, chloroplast precursor, putative, expressed
PhHAL.3G300000	53.7229	0.211928	0.0728538	23.6338	1.16524e-06	3.85997e-06	beta glucosidase 11	Os5bglu20 - beta-glucosidase homologue, similar to G. max isohydroxyurate hydrolase, expressed
PhHAL.3G301700	6.57079	0.343227	0.13346	12.5249	0.000401562	0.000920971	pfkB-like carbohydrate kinase family protein	kinase, pfkB family, putative, expressed
PhHAL.3G305900	77.736	0.0655413	0.0566955	16.4764	4.92605e-05	0.000129912	target of rapamycin	phosphatidylinositol kinase, putative, expressed
PhHAL.3G323800	5.13269	2.10476	0.292982	23.6562	1.15176e-06	3.81803e-06	#N/A	#N/A
PhHAL.3G327700	246.434	0.209126	0.0549732	79.3426	5.22215e-19	6.05365e-18	Protein kinase superfamily protein	ELMO/CED-12 family protein, putative, expressed
PhHAL.3G333600	4.99022	4.61438	0.2822	42.7237	6.30433e-11	3.43533e-10	SOS3-interacting protein 4	CAMK_KIN1/SNF1/Nim1_like.23 - CAMK includes calcium/calmodulin depedent protein kinases, expressed
PhHAL.3G348000	261.815	0.348486	0.0658748	17.5207	2.84203e-05	7.75572e-05	PQ-loop repeat family protein / transmembrane family protein	PQ loop repeat domain containing protein, expressed
PhHAL.3G348800	1.2914	0.211005	0.269609	7.9113	0.00491269	0.00930638	#N/A	expressed protein
PhHAL.3G351200	90.634	0.104817	0.0563934	89.4472	3.14926e-21	4.44117e-20	Pentatricopeptide repeat (PPR-like) superfamily protein	pentatricopeptide, putative, expressed
PhHAL.3G361700	142.505	0.00457119	0.0503584	35.8886	2.08929e-09	9.68292e-09	Transcription factor IIA, alpha/beta subunit	transcription factor IIA large subunit, putative, expressed
PhHAL.3G383900	84.7115	0.611309	0.0985776	210.276	1.19579e-47	1.25297e-45	quinolinate synthase	Fe-S metabolism associated domain containing protein, expressed
PhHAL.3G388700	64.1757	0.00211091	0.0782342	38.675	5.00578e-10	2.48843e-09	serine hydroxymethyltransferase 4	serine hydroxymethyltransferase, mitochondrial precursor, putative, expressed
PhHAL.3G403800	1340.83	0.115609	0.0574996	15.8884	6.71883e-05	0.000173388	Nodulin MtN3 family protein	nodulin MtN3 family protein, putative, expressed
PhHAL.3G403900	563.221	0.50772	0.0846896	58.8244	1.72393e-14	1.34613e-13	Nodulin MtN3 family protein	nodulin MtN3 family protein, putative, expressed
PhHAL.3G410800	3.43898	0.148835	0.190743	39.0882	4.05091e-10	2.0386e-09	Protein of unknown function (DUF594)	expressed protein
PhHAL.3G411100	7.33353	0.44061	0.121932	52.539	4.21791e-13	2.87676e-12	#N/A	#N/A
PhHAL.3G420800	18.64	0.607093	0.19844	32.8615	9.89637e-09	4.23395e-08	polyol/monosaccharide transporter 5	transporter family protein, putative, expressed
PhHAL.3G420900	55.1216	0.241463	0.098617	14.9896	0.000108108	0.000271042	polyol/monosaccharide transporter 5	transporter family protein, putative, expressed
PhHAL.3G423100	47.0104	0.0911747	0.0587585	10.9479	0.000937084	0.00202465	clathrin adaptor complexes medium subunit family protein	adaptor complexes medium subunit family protein, expressed
PhHAL.3G424400	145.795	0.331093	0.0829777	15.5695	7.95283e-05	0.000203026	phenylalanyl-tRNA synthetase class IIc family protein	phenylalanyl-tRNA synthetase, putative, expressed
PhHAL.3G425300	58.1174	0.134001	0.0503946	7.17135	0.0074077	0.0135181	#N/A	expressed protein
PhHAL.3G433600	7.71473	0.874954	0.200105	46.4492	9.40229e-12	5.56834e-11	ARM repeat superfamily protein	expressed protein
PhHAL.3G435700	297.826	0.289101	0.0709864	58.7995	1.74588e-14	1.36157e-13	iron-regulated protein 3	expressed protein
PhHAL.3G438400	2.85515	1.5549	0.252082	11.0543	0.000884795	0.0019183	HCO3- transporter family	boron transporter protein, putative, expressed
PhHAL.3G439200	101.344	0.190349	0.0714421	22.3074	2.32305e-06	7.38871e-06	#N/A	expressed protein
PhHAL.3G442800	7.14631	0.0775154	0.116578	73.3032	1.11185e-17	1.14834e-16	Dof-type zinc finger DNA-binding family protein	dof zinc finger domain containing protein, putative, expressed
PhHAL.3G447100	112.453	0.194862	0.0761761	10.4526	0.00122474	0.00259094	#N/A	expressed protein
PhHAL.3G454400	0.940073	0.542084	0.338373	10.3788	0.00127469	0.00268962	basic helix-loop-helix (bHLH) DNA-binding superfamily protein	helix-loop-helix DNA-binding domain containing protein, expressed
PhHAL.3G454500	261.308	0.0841513	0.0726529	63.7421	1.41821e-15	1.21739e-14	adenine phosphoribosyl transferase 1	phosphoribosyl transferase, putative, expressed
PhHAL.3G458500	52.3459	0.642848	0.0772948	11.3561	0.000752001	0.00164946	#N/A	H-BTB9 - Bric-a-Brac, Tramtrack, Broad Complex BTB domain with H family conserved sequence, expressed
PhHAL.3G463500	4.64056	0.085899	0.154477	22.0315	2.6821e-06	8.44192e-06	indoleacetic acid-induced protein 16	OsIAA30 - Auxin-responsive Aux/IAA gene family member, expressed
PhHAL.3G463600	26.5095	2.02645	0.23728	102.122	5.22036e-24	9.44195e-23	AUX/IAA transcriptional regulator family protein	OsIAA31 - Auxin-responsive Aux/IAA gene family member, expressed
PhHAL.3G470500	128.215	0.283267	0.0552655	25.2408	5.0601e-07	1.75722e-06	mannose-1-phosphate guanylyltransferase (GDP)s;GDP-galactose:mannose-1-phosphate guanylyltransferases;GDP-galactose:glucose-1-phosphate guanylyltransferases;GDP-galactose:myoinositol-1-phosphate guanylyltransferases;glucose-1-phosphate guanylyltransferase	VTC2, putative, expressed
PhHAL.3G471300	38.8075	0.239989	0.0940141	43.1325	5.11552e-11	2.81369e-10	amino acid transporter 1	amino acid permease family protein, putative, expressed
PhHAL.3G471400	21.4918	0.136448	0.104824	49.2016	2.30963e-12	1.45612e-11	SET domain protein 25	SET domain containing protein, expressed
PhHAL.3G473000	1231.47	0.318434	0.0614232	77.7218	1.18623e-18	1.33387e-17	S-adenosyl-L-methionine-dependent methyltransferases superfamily protein	methyltransferase domain containing protein, putative, expressed
PhHAL.3G474200	574.757	0.0479926	0.0752858	128.527	8.60824e-30	2.42791e-28	K+ efflux antiporter 3	potasium efflux antiporter protein, putative, expressed
PhHAL.3G475600	7.67888	0.716524	0.180715	28.6812	8.53299e-08	3.26689e-07	BTB-POZ and MATH domain 2	ATBPM6, putative
PhHAL.3G478700	2.17986	1.30918	0.275534	33.9529	5.64639e-09	2.48309e-08	DWNN domain, a CCHC-type zinc finger	DNA-binding protein-like, putative, expressed
PhHAL.3G478900	965.129	0.474183	0.096797	38.9134	4.43028e-10	2.21762e-09	PHYTOENE SYNTHASE	phytoene synthase, chloroplast precursor, putative, expressed
PhHAL.3G483500	28.7691	0.621328	0.143011	36.6077	1.44459e-09	6.83347e-09	glycine-rich protein	GCRP5 - Glycine and cysteine rich family protein precursor, expressed
PhHAL.3G489800	371.253	0.239008	0.0571245	45.2478	1.73611e-11	9.99156e-11	Metallo-hydrolase/oxidoreductase superfamily protein	expressed protein
PhHAL.4G000100	55.1014	0.0933563	0.0613656	37.2826	1.02192e-09	4.9159e-09	transcription factor jumonji (jmjC) domain-containing protein	PHD-finger domain containing protein, putative, expressed
PhHAL.4G016700	69.9742	0.282685	0.0813237	31.0886	2.4651e-08	1.01127e-07	#N/A	expressed protein
PhHAL.4G021000	413.712	1.13497	0.0941112	26.9805	2.05515e-07	7.48908e-07	chloroplast thylakoid lumen protein	thylakoid lumenal 16.5 kDa protein, chloroplast precursor, putative, expressed
PhHAL.4G021500	490.129	0.059819	0.044346	38.7808	4.74167e-10	2.36089e-09	Aldolase superfamily protein	delta-aminolevulinic acid dehydratase, chloroplast precursor, putative, expressed
PhHAL.4G023600	60.9651	0.25027	0.0808909	58.6182	1.91437e-14	1.4874e-13	AIG2-like (avirulence induced gene) family protein	AIG2-like family domain containing protein, expressed
PhHAL.4G025300	40.1908	0.607737	0.151245	16.4582	4.97339e-05	0.000131068	ABC1 family protein	OsSBeL1 - Putative Serine Beta-Lactamase homologue, expressed
PhHAL.4G031300	10.7747	0.272565	0.0848077	17.8137	2.43625e-05	6.72669e-05	Pentatricopeptide repeat (PPR) superfamily protein	auxin efflux carrier, putative, expressed
PhHAL.4G032900	4.26291	0.377305	0.194891	41.0969	1.44867e-10	7.62595e-10	Zinc finger protein 622	ZOS6-08 - C2H2 zinc finger protein, expressed
PhHAL.4G034500	2.7766	0.0538358	0.156734	22.228	2.42117e-06	7.67603e-06	#N/A	#N/A
PhHAL.4G034900	78.133	0.0289758	0.0886862	27.6514	1.4527e-07	5.40075e-07	heavy metal atpase 1	cadmium/zinc-transporting ATPase, putative, expressed
PhHAL.4G039500	94.2921	0.187439	0.0517637	39.8307	2.76963e-10	1.41392e-09	protein serine/threonine kinases;ATP binding;catalytics	serine/threonine-protein kinase RIO-like, putative, expressed
PhHAL.4G041300	15.5675	1.02596	0.151816	10.0959	0.001486	0.0030989	#N/A	#N/A
PhHAL.4G046400	37.6158	0.0293115	0.0477181	39.7877	2.83124e-10	1.44301e-09	RING/U-box superfamily protein	zinc finger, C3HC4 type, domain containing protein, expressed
PhHAL.4G054800	5.62404	0.0913324	0.145315	12.8539	0.00033678	0.000781473	copper-exporting ATPase / responsive-to-antagonist 1 / copper-transporting ATPase (RAN1)	copper-transporting ATPase, putative, expressed
PhHAL.4G055800	170.138	0.212573	0.0552072	90.2549	2.09371e-21	3.00226e-20	Protein kinase superfamily protein	protein kinase domain containing protein, expressed
PhHAL.4G058100	89.1411	0.407653	0.0830822	30.0314	4.25105e-08	1.69068e-07	cryptochrome 3	FAD binding domain of DNA photolyase domain containing protein, expressed
PhHAL.4G059800	7.57319	0.472076	0.176338	15.0108	0.000106897	0.0002681	#N/A	expressed protein
PhHAL.4G062300	50.5645	0.213625	0.108624	82.411	1.10534e-19	1.35946e-18	Galactose oxidase/kelch repeat superfamily protein	OsFBK17 - F-box domain and kelch repeat containing protein, expressed
PhHAL.4G067400	28.8398	0.156923	0.0761073	19.975	7.84597e-06	2.31681e-05	DOMON domain-containing protein / dopamine beta-monooxygenase N-terminal domain-containing protein	DOMON domain containing protein, expressed
PhHAL.4G067500	22.292	0.178568	0.183913	143.591	4.36433e-33	1.57418e-31	#N/A	#N/A
PhHAL.4G069600	184.224	0.154121	0.0977217	107.38	3.6745e-25	7.30074e-24	S-adenosyl-L-methionine-dependent methyltransferases superfamily protein	methyltransferase domain containing protein, putative, expressed
PhHAL.4G071000	772.426	0.0359713	0.0611692	140.928	1.66813e-32	5.7094e-31	Inorganic H pyrophosphatase family protein	inorganic H+ pyrophosphatase, putative, expressed
PhHAL.4G071300	158.269	0.342438	0.0750902	117.736	1.98117e-27	4.63328e-26	Sucrose-phosphate synthase family protein	sucrose-phosphate synthase, putative, expressed
PhHAL.4G074500	15.0057	0.256994	0.12229	233.387	1.08796e-52	1.71478e-50	SHV3-like 5	glycerophosphoryl diester phosphodiesterase family protein, putative, expressed
PhHAL.4G074600	370.701	0.296883	0.101222	20.4381	6.15909e-06	1.84507e-05	#N/A	GA16396-PA, putative, expressed
PhHAL.4G074700	2.28297	0.555298	0.182998	17.0775	3.5885e-05	9.65928e-05	translocon at inner membrane of chloroplasts 21	tic21, putative, expressed
PhHAL.4G074900	74.4648	0.202189	0.108906	30.072	4.16291e-08	1.65739e-07	myb domain protein 73	MYB transcription factor TaMYB1, putative, expressed
PhHAL.4G076800	1.59352	0.277394	0.205326	7.86428	0.00504209	0.00951595	alpha/beta-Hydrolases superfamily protein	OsPOP14 - Putative Prolyl Oligopeptidase homologue, expressed
PhHAL.4G078700	293.126	0.0681368	0.0671504	63.1481	1.91734e-15	1.62282e-14	Insulinase (Peptidase family M16) family protein	M16 domain containing zinc peptidase, putative, expressed
PhHAL.4G080300	44.7659	0.00943031	0.112834	26.3167	2.89779e-07	1.03545e-06	NAD(P)-binding Rossmann-fold superfamily protein	reductase, putative, expressed
PhHAL.4G081600	27.3202	0.135901	0.0782654	17.9551	2.26181e-05	6.27643e-05	ARID/BRIGHT DNA-binding domain-containing protein	ARID/BRIGHT DNA-binding domain-containing protein, putative, expressed
PhHAL.4G082700	20.7961	0.461118	0.090065	56.013	7.19951e-14	5.31003e-13	Phosphoribosyltransferase family protein	phosphoribosyl transferase, putative, expressed
PhHAL.4G083400	6.11543	0.174356	0.132653	13.0199	0.000308204	0.000719168	C2 calcium/lipid-binding plant phosphoribosyltransferase family protein	anthranilate phosphoribosyltransferase, putative, expressed
PhHAL.4G084200	11.3538	0.00575968	0.162726	54.7734	1.35258e-13	9.69025e-13	Putative glycosyl hydrolase of unknown function (DUF1680)	DUF1680 domain containing protein, putative, expressed
PhHAL.4G084300	174.529	0.214352	0.0652347	133.501	7.0249e-31	2.12515e-29	protein kinase family protein	retrotransposon protein, putative, unclassified, expressed
PhHAL.4G087800	3.06693	0.00844693	0.175879	9.34272	0.00223873	0.00450967	Got1/Sft2-like vescicle transport protein family	SFT2, putative, expressed
PhHAL.4G097400	55.183	0.328287	0.077366	40.6466	1.824e-10	9.50832e-10	hemoglobin 3	hemoglobin-like protein HbO, putative, expressed
PhHAL.4G101100	2.35956	1.2524	0.29489	23.309	1.37951e-06	4.53216e-06	Leucine-rich repeat protein kinase family protein	receptor-like protein kinase precursor, putative, expressed
PhHAL.4G109100	1.93537	0.108412	0.397636	19.9524	7.93941e-06	2.34285e-05	heat shock transcription factor A2	HSF-type DNA-binding domain containing protein, expressed
PhHAL.4G111000	352.62	0.474391	0.0628241	73.161	1.19494e-17	1.23077e-16	multidrug resistance-associated protein 6	ABC transporter, ATP-binding protein, putative, expressed
PhHAL.4G112800	3.77169	0.439304	0.193124	16.6663	4.45664e-05	0.000118163	Tubulin/FtsZ family protein	tubulin/FtsZ domain containing protein, putative, expressed
PhHAL.4G117700	10.6967	0.451561	0.133034	8.93782	0.00279326	0.00554102	UDP-Glycosyltransferase superfamily protein	anthocyanidin 3-O-glucosyltransferase, putative, expressed
PhHAL.4G128400	2.27834	0.627129	0.219326	36.2199	1.76261e-09	8.22578e-09	Tetratricopeptide repeat (TPR)-like superfamily protein	pentatricopeptide, putative, expressed
PhHAL.4G134300	22.8253	0.0269603	0.0603314	12.3574	0.00043923	0.00100173	DGCR14-related	DGCR14, putative, expressed
PhHAL.4G138100	1184.26	0.215281	0.169487	44.4824	2.56651e-11	1.45518e-10	photosystem II reaction center protein C	photosystem II 44 kDa reaction center protein, putative, expressed
PhHAL.4G144400	49.6026	0.123299	0.0500561	43.6131	4.00151e-11	2.2284e-10	ENTH/VHS/GAT family protein	VHS and GAT domain containing protein, expressed
PhHAL.4G149500	184.757	0.068443	0.0576287	52.5264	4.2451e-13	2.89426e-12	phosphoinositide 4-kinase gamma 4	phosphatidylinositol 3- and 4-kinase family protein, putative, expressed
PhHAL.4G156500	4161.05	0.83349	0.109746	35.5495	2.48653e-09	1.13976e-08	ATPase, F0 complex, subunit A protein	chloroplast ATP synthase a chain precursor, putative, expressed
PhHAL.4G156700	2225.53	0.593139	0.126206	34.292	4.74334e-09	2.10521e-08	ATPase, F0 complex, subunit B/B\', bacterial/chloroplast	ATP synthase B chain, putative, expressed
PhHAL.4G156800	1.64072	0.500807	0.209359	17.8881	2.34284e-05	6.485e-05	ATP synthase subunit alpha	ATP synthase subunit alpha, putative, expressed
PhHAL.4G158700	1.48251	0.499567	0.302903	46.0017	1.1815e-11	6.91213e-11	photosystem II reaction center protein E	cytochrome b559 subunit alpha, putative, expressed
PhHAL.4G159100	13.2845	0.399682	0.165253	24.0174	9.54684e-07	3.19922e-06	ribosomal protein S18	chloroplast 30S ribosomal protein S18, putative, expressed
PhHAL.4G159700	29.0978	0.610102	0.127497	58.8191	1.72853e-14	1.34916e-13	photosystem II reaction center protein H	photosystem II reaction center protein H, putative, expressed
PhHAL.4G159800	21.9881	0.0331453	0.17502	67.9189	1.70364e-16	1.58578e-15	photosynthetic electron transfer B	cytochrome b6, putative, expressed
PhHAL.4G159900	2.29883	0.556094	0.311337	20.3609	6.41269e-06	1.91737e-05	photosynthetic electron transfer D	cytochrome b6-f complex subunit 4, putative, expressed
PhHAL.4G161600	9.88824	0.86554	0.161402	20.1683	7.0919e-06	2.10734e-05	NADH-Ubiquinone/plastoquinone (complex I) protein	NADPH-dependent oxidoreductase, putative, expressed
PhHAL.4G162400	1.09892	0.24956	0.254419	9.51051	0.00204299	0.0041479	#N/A	uncharacterized protein ycf68, putative, expressed
PhHAL.4G162700	3.3339	0.162657	0.170075	8.55072	0.00345385	0.00672275	#N/A	#N/A
PhHAL.4G163200	1066.82	1.3727	0.136978	11.489	0.000700102	0.0015452	NAD(P)H dehydrogenase subunit H	NADPH-dependent oxidoreductase, putative, expressed
PhHAL.4G163400	45.2626	0.475887	0.189806	23.4567	1.27755e-06	4.21489e-06	NADH dehydrogenase family protein	NADPH-dependent oxidoreductase, putative, expressed
PhHAL.4G168400	1.29057	1.03443	0.332892	12.9631	0.000317697	0.000740214	ribosomal protein L16	chloroplast 50S ribosomal protein L16, putative, expressed
PhHAL.4G169200	4895.91	0.383887	0.116157	64.4556	9.87305e-16	8.59667e-15	photosystem II reaction center protein G	NADPH-dependent oxidoreductase, putative, expressed
PhHAL.4G189200	47.5136	0.18409	0.188462	83.4256	6.61598e-20	8.33934e-19	#N/A	#N/A
PhHAL.4G206700	6.94631	0.117659	0.133475	10.4412	0.00123236	0.00260618	phosphoglucomutase, putative / glucose phosphomutase, putative	expressed protein
PhHAL.4G237600	33.6336	0.000330567	0.168337	71.407	2.90637e-17	2.90575e-16	#N/A	expressed protein
PhHAL.4G242600	5.21134	0.0980181	0.223642	29.2193	6.46312e-08	2.51082e-07	Eukaryotic aspartyl protease family protein	aspartic proteinase nepenthesin-2 precursor, putative, expressed
PhHAL.4G248600	146.574	0.211715	0.0389618	15.5737	7.93505e-05	0.000202627	#N/A	selenoprotein O, putative, expressed
PhHAL.4G257800	3.6689	2.44572	0.241807	60.0507	9.24465e-15	7.41946e-14	cysteine-rich RLK (RECEPTOR-like protein kinase) 10	cysteine-rich receptor-like protein kinase 10 precursor, putative, expressed
PhHAL.4G258500	23.924	3.8762	0.239805	15.1821	9.76245e-05	0.000246174	ROOT HAIR DEFECTIVE6	helix-loop-helix DNA-binding domain containing protein, expressed
PhHAL.4G261400	59.6612	0.318924	0.0537816	30.1046	4.09359e-08	1.63291e-07	Protein kinase superfamily protein	STE_PAK_Ste20_STLK.5 - STE kinases include homologs to sterile 7, sterile 11 and sterile 20 from yeast, expressed
PhHAL.4G261800	213.124	0.183765	0.0369829	43.8972	3.46085e-11	1.93824e-10	BolA-like family protein	bolA, putative, expressed
PhHAL.4G265300	5.78756	0.341629	0.146047	13.7478	0.000209067	0.000501313	#N/A	expressed protein
PhHAL.4G266800	80.1321	0.353059	0.263209	60.5087	7.32539e-15	5.91965e-14	12-oxophytodienoate reductase 2	12-oxophytodienoate reductase, putative, expressed
PhHAL.4G267300	221.564	0.227375	0.0733522	55.1177	1.13525e-13	8.20212e-13	K-box region and MADS-box transcription factor family protein	OsMADS22 - MADS-box family gene with MIKCc type-box, expressed
PhHAL.4G279400	33.1309	0.447469	0.146308	40.7731	1.70974e-10	8.94002e-10	Protein kinase superfamily protein	protein kinase, putative, expressed
PhHAL.4G283000	12.3649	0.397242	0.0940581	21.5584	3.43217e-06	1.06385e-05	DNA polymerase lambda (POLL)	DNA polymerase lambda, putative, expressed
PhHAL.4G290400	28.5755	0.480212	0.112215	8.91593	0.00282695	0.00560242	Caleosin-related family protein	caleosin related protein, putative, expressed
PhHAL.4G290700	512.514	0.0713633	0.0708704	10.1923	0.00141025	0.0029523	P-loop containing nucleoside triphosphate hydrolases superfamily protein	SYD, putative, expressed
PhHAL.4G295300	2336.61	0.257194	0.0740468	102.935	3.4634e-24	6.37483e-23	#N/A	expressed protein
PhHAL.4G304300	18.3033	0.535677	0.172357	41.2646	1.32956e-10	7.02457e-10	Chalcone-flavanone isomerase family protein	expressed protein
PhHAL.4G306400	43.3779	1.39714	0.151204	18.5102	1.68999e-05	4.78019e-05	Pentatricopeptide repeat (PPR) superfamily protein	EMB1270, putative, expressed
PhHAL.4G307300	63.4512	0.977709	0.106648	87.9522	6.70557e-21	9.14023e-20	3-ketoacyl-acyl carrier protein synthase I	3-oxoacyl-synthase, putative, expressed
PhHAL.4G309500	219.428	0.189592	0.0658809	28.8372	7.87245e-08	3.02387e-07	Haloacid dehalogenase-like hydrolase (HAD) superfamily protein	expressed protein
PhHAL.4G311400	36.6914	0.225714	0.0728806	17.6353	2.6758e-05	7.33517e-05	UDP-N-acetylglucosamine (UAA) transporter family	transporter family protein, putative, expressed
PhHAL.4G314200	4.2836	0.217334	0.153732	36.696	1.3806e-09	6.54893e-09	multidrug resistance-associated protein 11	multidrug resistance-associated protein 11, putative, expressed
PhHAL.4G315000	131.198	0.212639	0.0356993	18.9624	1.3332e-05	3.82231e-05	#N/A	X0001, putative, expressed
PhHAL.4G322800	201.117	0.319339	0.0788935	4.7493	0.0293101	0.0473262	#N/A	#N/A
PhHAL.4G327900	502.816	1.26255	0.079067	38.9536	4.34e-10	2.17475e-09	alpha/beta-Hydrolases superfamily protein	OsPOP11 - Putative Prolyl Oligopeptidase homologue, expressed
PhHAL.4G330600	38.3556	0.211601	0.068438	31.2999	2.21095e-08	9.11198e-08	villin 4	villin protein, putative, expressed
PhHAL.4G333100	8.98726	1.38749	0.178785	23.8661	1.03277e-06	3.44488e-06	SGNH hydrolase-type esterase superfamily protein	GDSL-like lipase/acylhydrolase, putative, expressed
PhHAL.4G333300	41.8076	0.777596	0.0586421	112.002	3.5703e-26	7.72371e-25	P-loop containing nucleoside triphosphate hydrolases superfamily protein	uncharacterized protein ycf45, putative, expressed
PhHAL.4G340000	177.762	0.232869	0.050659	28.0353	1.19123e-07	4.47445e-07	Domain of unknown function (DUF1995)	expressed protein
PhHAL.4G340300	70.7212	0.401326	0.0778109	33.6779	6.50353e-09	2.84137e-08	ssDNA-binding transcriptional regulator	whirly transcription factor domain containing protein, expressed
PhHAL.4G343600	96.7986	0.00725592	0.045653	7.68495	0.00556832	0.0104304	nudix hydrolase homolog 19	hydrolase, NUDIX family protein, expressed
PhHAL.4G343900	75.5194	0.415074	0.0753315	33.2172	8.24181e-09	3.55691e-08	U-box domain-containing protein kinase family protein	serine threonine kinase, putative, expressed
PhHAL.4G348900	1091.34	0.340152	0.0980062	59.9482	9.73881e-15	7.78275e-14	Transketolase	transketolase, chloroplast precursor, putative, expressed
PhHAL.4G349500	2.39187	2.2829	0.297902	24.3675	7.95998e-07	2.69538e-06	#N/A	expressed protein
PhHAL.4G353200	41.7474	0.520169	0.145951	70.6925	4.1748e-17	4.11469e-16	cytochrome P450, family 704, subfamily A, polypeptide 2	cytochrome P450, putative, expressed
PhHAL.4G356300	69.2896	0.104325	0.132089	15.5232	8.14973e-05	0.000207629	BCL-2-associated athanogene 3	BAG domain containing protein, expressed
PhHAL.4G362400	317.275	0.0167837	0.0611026	260.199	1.55312e-58	4.22179e-56	#N/A	oxidoreductase/ transition metal ion binding protein, putative, expressed
PhHAL.4G366400	12.4716	0.247389	0.118417	80.9201	2.3503e-19	2.80778e-18	nodulin MtN21 /EamA-like transporter family protein	nodulin, putative, expressed
PhHAL.4G367500	50.3703	0.523379	0.0638232	15.177	9.78879e-05	0.000246772	RGPR-related	expressed protein
PhHAL.5G001600	43.0653	0.183737	0.0573262	8.86407	0.00290838	0.0057469	#N/A	expressed protein
PhHAL.5G002400	12.2232	0.986262	0.118973	30.6761	3.04893e-08	1.23565e-07	Tetratricopeptide repeat (TPR)-like superfamily protein	pentatricopeptide, putative, expressed
PhHAL.5G003800	32.0465	0.691154	0.111685	60.1004	9.014e-15	7.24054e-14	Drought-responsive family protein	drought induced 19 protein, putative, expressed
PhHAL.5G004200	8.03554	1.18296	0.149889	19.7697	8.73571e-06	2.56291e-05	cellulose synthase like G2	CESA7 - cellulose synthase, expressed
PhHAL.5G006800	65.2159	0.334868	0.0659418	16.1008	6.00576e-05	0.000156233	peroxisomal ABC transporter 1	ABC transporter, ATP-binding protein, putative, expressed
PhHAL.5G008100	73.7408	1.52184	0.129898	15.2016	9.66206e-05	0.000243872	#N/A	#N/A
PhHAL.5G008200	20.9047	1.48894	0.183685	55.0453	1.17785e-13	8.48055e-13	#N/A	#N/A
PhHAL.5G009800	360.388	0.0777997	0.0606306	39.6391	3.05503e-10	1.55327e-09	Pheophorbide a oxygenase family protein with Rieske [2Fe-2S] domain	chlorophyllide a oxygenase, chloroplast precursor, putative, expressed
PhHAL.5G010300	3.2075	0.217371	0.240211	12.7597	0.000354163	0.000818569	nitrate excretion transporter1	peptide transporter PTR2, putative, expressed
PhHAL.5G010500	104.151	0.223802	0.0695578	17.1605	3.43507e-05	9.27157e-05	Copine (Calcium-dependent phospholipid-binding protein) family	copine, putative, expressed
PhHAL.5G016200	108.502	0.365235	0.0531445	119.126	9.8287e-28	2.36646e-26	Regulator of chromosome condensation (RCC1) family with FYVE zinc finger domain	FYVE zinc finger domain containing protein, expressed
PhHAL.5G019400	51.5138	0.406662	0.0659866	64.2992	1.0689e-15	9.28592e-15	phytochromobilin:ferredoxin oxidoreductase, chloroplast / phytochromobilin synthase (HY2)	phycoerythrobilin ferredoxin oxidoreductase, putative, expressed
PhHAL.5G022200	0.884661	1.81617	0.427543	82.4603	1.07816e-19	1.32864e-18	Glycosyl hydrolase superfamily protein	glycosyl hydrolases family 17, putative, expressed
PhHAL.5G022600	162.28	0.151388	0.0417419	7.33929	0.00674635	0.0124151	D111/G-patch domain-containing protein	G-patch domain containing protein, expressed
PhHAL.5G028000	19.9276	0.143481	0.0680555	12.8934	0.00032974	0.000766465	Mitochondrial substrate carrier family protein	mitochondrial carrier protein, putative, expressed
PhHAL.5G028300	80.5955	0.0743324	0.054847	46.3423	9.92966e-12	5.86954e-11	Transducin/WD40 repeat-like superfamily protein	WD40-like domain containing protein, putative, expressed
PhHAL.5G031500	4.27652	0.311906	0.162998	30.0804	4.14508e-08	1.65099e-07	#N/A	#N/A
PhHAL.5G031800	23.2082	0.180638	0.0840889	74.4557	6.20148e-18	6.57518e-17	basic helix-loop-helix (bHLH) DNA-binding superfamily protein	inducer of CBF expression 2, putative, expressed
PhHAL.5G032300	11.6325	0.758599	0.106103	46.5208	9.06511e-12	5.38051e-11	Protein kinase superfamily protein	receptor-like protein kinase 2 precursor, putative, expressed
PhHAL.5G035600	18.6702	0.522651	0.150478	76.2904	2.44875e-18	2.69377e-17	#N/A	expressed protein
PhHAL.5G036200	72.9514	0.176732	0.0593665	26.2326	3.02667e-07	1.07904e-06	histidine kinase 3	histidine kinase, putative, expressed
PhHAL.5G036900	13.8599	0.796254	0.163721	92.4659	6.84956e-22	1.02612e-20	AGAMOUS-like 14	OsMADS65 - MADS-box family gene with MIKC* type-box, expressed
PhHAL.5G037000	15.5829	1.99348	0.203195	18.4827	1.71456e-05	4.8453e-05	#N/A	expressed protein
PhHAL.5G038000	5.3093	0.340762	0.194631	100.555	1.15134e-23	2.03339e-22	#N/A	#N/A
PhHAL.5G040800	149.677	0.546969	0.0888827	14.3343	0.000153047	0.000374257	alpha/beta-Hydrolases superfamily protein	hydrolase, alpha/beta fold family domain containing protein, expressed
PhHAL.5G042300	103.702	0.0231351	0.075488	133.108	8.56285e-31	2.57379e-29	zinc finger protein 1	zinc finger C-x8-C-x5-C-x3-H type family protein, expressed
PhHAL.5G042500	22.7129	0.0605801	0.109775	29.3735	5.96881e-08	2.33037e-07	#N/A	expressed protein
PhHAL.5G045600	2172.97	0.12387	0.0494149	142.821	6.43104e-33	2.29317e-31	thioredoxin F-type 1	thioredoxin, putative, expressed
PhHAL.5G045700	512.503	0.130819	0.0656584	60.0319	9.3333e-15	7.4842e-14	Uncharacterized conserved protein (DUF2358)	expressed protein
PhHAL.5G046300	164.39	0.189817	0.0582042	53.7193	2.31275e-13	1.62282e-12	transporter associated with antigen processing protein 1	antigen peptide transporter-like 1, chloroplast precursor, putative, expressed
PhHAL.5G046600	269.222	0.349011	0.059066	141.902	1.02153e-32	3.56794e-31	P-loop containing nucleoside triphosphate hydrolases superfamily protein	DEAD-box ATP-dependent RNA helicase 30, putative, expressed
PhHAL.5G046800	4519.19	0.0192442	0.12145	86.1558	1.663e-20	2.18886e-19	#N/A	expressed protein
PhHAL.5G047100	10.233	3.96158	0.307935	203.537	3.53265e-46	3.38053e-44	#N/A	#N/A
PhHAL.5G047300	66.002	0.299493	0.120796	156.065	8.19458e-36	3.67697e-34	#N/A	#N/A
PhHAL.5G048700	3.24764	2.93805	0.293816	13.8305	0.000200061	0.000480947	#N/A	#N/A
PhHAL.5G050400	1.80016	0.702541	0.218593	12.7811	0.000350133	0.000809952	#N/A	#N/A
PhHAL.5G052300	13.5221	9.15987e-06	0.155402	74.3048	6.69411e-18	7.07749e-17	peptide transporter 1	peptide transporter PTR2, putative, expressed
PhHAL.5G053100	10.772	0.352755	0.104193	28.3498	1.01258e-07	3.83753e-07	FAD/NAD(P)-binding oxidoreductase family protein	FAD binding domain containing protein, expressed
PhHAL.5G053600	134.745	0.0497169	0.068461	35.8261	2.15738e-09	9.9812e-09	Cysteine proteinases superfamily protein	OTU-like cysteine protease family protein, putative, expressed
PhHAL.5G054400	3.02489	0.227784	0.219801	44.8901	2.08409e-11	1.19174e-10	Pentatricopeptide repeat (PPR) superfamily protein	expressed protein
PhHAL.5G054700	363.715	0.578571	0.114835	14.388	0.000148747	0.000364455	Protein kinase superfamily protein	STRUBBELIG-RECEPTOR FAMILY 8 precursor, putative, expressed
PhHAL.5G057600	46.4397	5.63236	0.38253	14.7641	0.000121832	0.00030286	#N/A	#N/A
PhHAL.5G058200	232.563	0.108054	0.0431284	7.04536	0.0079471	0.0144057	plastid transcriptionally active 4	membrane-associated 30 kDa protein, chloroplast precursor, putative, expressed
PhHAL.5G061500	20.3429	0.345219	0.158692	36.2913	1.69924e-09	7.94987e-09	Pectinacetylesterase family protein	pectinacetylesterase domain containing protein, expressed
PhHAL.5G064000	109.631	1.14506	0.110295	35.4379	2.63309e-09	1.20278e-08	#N/A	#N/A
PhHAL.5G064700	56.2672	0.0199669	0.0588579	38.6742	5.00776e-10	2.48875e-09	alfin-like 3	PHD finger protein, putative, expressed
PhHAL.5G066300	3.58929	0.601574	0.163322	36.0346	1.93843e-09	9.00823e-09	cytochrome c-2	cytochrome c, putative, expressed
PhHAL.5G067800	4.86642	0.207375	0.13644	25.6451	4.10341e-07	1.43615e-06	Protein kinase superfamily protein	protein kinase family protein, putative, expressed
PhHAL.5G069300	15.2254	0.442955	0.0786695	8.16717	0.00426553	0.00816537	DNA repair metallo-beta-lactamase family protein	DNA repair metallo-beta-lactamase, putative, expressed
PhHAL.5G070700	85.485	0.283546	0.113694	53.2849	2.88509e-13	1.99825e-12	catalytic LigB subunit of aromatic ring-opening dioxygenase family	4,5-DOPA dioxygenase extradiol, putative, expressed
PhHAL.5G071000	72.5482	0.31524	0.135344	72.8341	1.41022e-17	1.44378e-16	Leucine-rich receptor-like protein kinase family protein	receptor-like protein kinase HAIKU2 precursor, putative, expressed
PhHAL.5G071200	3.15368	0.0913659	0.229785	30.5525	3.24954e-08	1.31298e-07	#N/A	expressed protein
PhHAL.5G074600	76.2764	0.296589	0.125362	214.218	1.65056e-48	1.86493e-46	GLN phosphoribosyl pyrophosphate amidotransferase 1	amidophosphoribosyltransferase, chloroplast precursor, putative, expressed
PhHAL.5G078600	3.34756	0.150695	0.159108	35.5346	2.50559e-09	1.14762e-08	#N/A	expressed protein
PhHAL.5G078900	128.205	0.0287305	0.0863113	26.041	3.34244e-07	1.18441e-06	BolA-like family protein	bolA, putative, expressed
PhHAL.5G081300	61.0388	0.111799	0.0662304	30.2238	3.84966e-08	1.54151e-07	#N/A	expressed protein
PhHAL.5G081500	2.70994	0.450701	0.270423	21.7026	3.18358e-06	9.91551e-06	NAC domain containing protein 90	no apical meristem protein, putative, expressed
PhHAL.5G081800	182.416	0.133271	0.0766858	25.7134	3.96077e-07	1.38935e-06	#N/A	expressed protein
PhHAL.5G084700	35.3397	0.669206	0.0904665	10.6458	0.00110322	0.0023535	Transducin/WD40 repeat-like superfamily protein	AT hook motif family protein, expressed
PhHAL.5G085200	33.6476	0.485435	0.0954289	97.7729	4.69222e-23	7.85078e-22	Transmembrane amino acid transporter family protein	transmembrane amino acid transporter protein, putative, expressed
PhHAL.5G085600	173.017	0.29704	0.0732152	31.2804	2.23318e-08	9.19754e-08	Carbohydrate-binding-like fold	starch binding domain containing protein, putative, expressed
PhHAL.5G087700	57.4184	0.616981	0.112674	15.0706	0.000103563	0.000260135	HXXXD-type acyl-transferase family protein	transferase family protein, putative, expressed
PhHAL.5G090200	117.646	0.246718	0.0781915	22.0724	2.62556e-06	8.27231e-06	O-fucosyltransferase family protein	growth regulator related protein, putative, expressed
PhHAL.5G092700	62.9307	0.593001	0.0941981	120.041	6.19801e-28	1.53973e-26	NAD(P)-linked oxidoreductase superfamily protein	oxidoreductase, aldo/keto reductase family protein, putative, expressed
PhHAL.5G092800	240.623	0.335381	0.0768482	16.7324	4.30393e-05	0.000114519	NAD(P)-linked oxidoreductase superfamily protein	oxidoreductase, aldo/keto reductase family protein, putative, expressed
PhHAL.5G093500	23.91	0.0399937	0.0665427	61.5004	4.42654e-15	3.63822e-14	Transcription initiation factor TFIID subunit A	Transcription initiation factor TFIID subunit A containing protein, expressed
PhHAL.5G094000	51.672	0.00626358	0.0478614	29.1028	6.86384e-08	2.65659e-07	Nucleotidyltransferase family protein	expressed protein
PhHAL.5G097500	283.707	0.174825	0.0713876	20.03	7.62352e-06	2.25531e-05	HSP20-like chaperones superfamily protein	SLT1 protein, putative, expressed
PhHAL.5G097900	182.065	0.308611	0.0455905	197.098	8.97845e-45	7.65454e-43	ubiquitin carrier protein 7	ubiquitin-conjugating enzyme, putative, expressed
PhHAL.5G098800	6706.75	0.231284	0.0756595	18.5465	1.65813e-05	4.69786e-05	photosystem II subunit O-2	oxygen-evolving enhancer protein 1, chloroplast precursor, putative, expressed
PhHAL.5G104200	198.731	0.10918	0.0486641	35.2718	2.86749e-09	1.30246e-08	Haloacid dehalogenase-like hydrolase (HAD) superfamily protein	NLI interacting factor-like phosphatase, putative, expressed
PhHAL.5G108100	2.13105	2.63986	0.325094	42.4737	7.16397e-11	3.88682e-10	GDSL-like Lipase/Acylhydrolase family protein	GDSL-like lipase/acylhydrolase, putative, expressed
PhHAL.5G108600	787.685	0.0442002	0.0658426	152.928	3.97293e-35	1.68971e-33	Protein of unknown function (DUF399 and DUF3411)	expressed protein
PhHAL.5G110000	0.935974	0.971214	0.298386	9.27585	0.00232195	0.00466429	#N/A	#N/A
PhHAL.5G111000	3374.8	0.137476	0.0962911	79.7596	4.22852e-19	4.95689e-18	#N/A	expressed protein
PhHAL.5G111300	26.2549	0.987123	0.286468	52.7992	3.69459e-13	2.52904e-12	expansin A1	expansin precursor, putative, expressed
PhHAL.5G112200	7.8218	0.0586194	0.309798	24.71	6.66378e-07	2.27827e-06	WRKY DNA-binding protein 46	WRKY21, expressed
PhHAL.5G115300	3.47239	3.39374	0.284872	40.2999	2.17821e-10	1.12578e-09	#N/A	#N/A
PhHAL.5G115400	157.209	0.0267071	0.0598099	22.0472	2.66024e-06	8.37735e-06	ARM repeat superfamily protein	HEAT, putative, expressed
PhHAL.5G119100	22.1426	0.102735	0.0817046	40.1896	2.30473e-10	1.18692e-09	#N/A	expressed protein
PhHAL.5G120000	38.3681	0.136308	0.0868536	51.0318	9.08803e-13	5.97459e-12	calmodulin 5	OsCam1-1 - Calmodulin, expressed
PhHAL.5G122500	3.66164	1.47709	0.24085	10.6825	0.00108153	0.00231117	UDP-Glycosyltransferase superfamily protein	indole-3-acetate beta-glucosyltransferase, putative, expressed
PhHAL.5G124500	312.791	0.290363	0.052853	11.776	0.000599994	0.00133954	RING-H2 finger C1A	zinc finger, C3HC4 type domain containing protein, expressed
PhHAL.5G124600	212.606	0.0418946	0.0799113	57.6112	3.19403e-14	2.42604e-13	Basic-leucine zipper (bZIP) transcription factor family protein	bZIP transcription factor domain containing protein, expressed
PhHAL.5G127400	46.5151	0.898454	0.0995924	13.4976	0.000238869	0.000567836	Serine/threonine-protein kinase WNK (With No Lysine)-related	transcription factor-related, putative, expressed
PhHAL.5G127800	4.52775	0.775608	0.152481	18.0745	2.12429e-05	5.92287e-05	RING 1A	zinc finger C3HC4 type family protein, putative, expressed
PhHAL.5G131500	17.4669	0.975123	0.103967	28.2876	1.04566e-07	3.95569e-07	Sulfite exporter TauE/SafE family protein	membrane protein, putative, expressed
PhHAL.5G132200	3.17213	1.18504	0.204589	13.6019	0.000225954	0.000538364	Tetratricopeptide repeat (TPR)-like superfamily protein	pentatricopeptide containing protein, putative, expressed
PhHAL.5G134500	124.788	0.0484975	0.0528427	11.531	0.00068444	0.0015133	lysophosphatidyl acyltransferase 5	acyltransferase, putative, expressed
PhHAL.5G135700	71.5975	0.131212	0.0633898	69.2151	8.82901e-17	8.51836e-16	Transducin/WD40 repeat-like superfamily protein	katanin p80 WD40 repeat-containing subunit B1 homolog 1, putative, expressed
PhHAL.5G135900	226.105	0.383059	0.0460015	58.6186	1.91398e-14	1.4874e-13	SNF2 domain-containing protein / helicase domain-containing protein / zinc finger protein-related	SNF2 family N-terminal domain containing protein, expressed
PhHAL.5G136100	215.392	0.738004	0.14233	66.5546	3.40332e-16	3.09567e-15	serine-rich protein-related	expressed protein
PhHAL.5G138700	60.7934	0.0359589	0.108587	54.0035	2.00134e-13	1.4117e-12	Mannose-binding lectin superfamily protein	jacalin-like lectin domain containing protein, expressed
PhHAL.5G145400	431.739	0.136123	0.0608094	38.9578	4.33073e-10	2.17069e-09	little nuclei4	expressed protein
PhHAL.5G147900	232.545	0.187763	0.0645555	39.8654	2.72086e-10	1.39167e-09	uvrB/uvrC motif-containing protein	hemimethylated DNA binding domain containing protein, expressed
PhHAL.5G149100	43.7754	0.286098	0.107605	31.499	1.99546e-08	8.27297e-08	chlororespiratory reduction 7	#N/A
PhHAL.5G151000	5992.6	0.0154025	0.0647987	150.225	1.54812e-34	6.2986e-33	aspartate aminotransferase 3	aminotransferase, classes I and II, domain containing protein, expressed
PhHAL.5G153100	11.083	0.494926	0.129051	32.4679	1.21181e-08	5.13873e-08	riboflavin kinase/FMN hydrolase	haloacid dehalogenase-like hydrolase domain-containing protein 1A, putative, expressed
PhHAL.5G153900	2.5936	0.463722	0.218984	122.045	2.25652e-28	5.75285e-27	potassium channel in Arabidopsis thaliana 1	potassium channel KAT1, putative, expressed
PhHAL.5G155000	66.6008	0.443781	0.0895632	22.2472	2.39708e-06	7.60738e-06	#N/A	expressed protein
PhHAL.5G159700	22.3416	0.0795154	0.0854615	53.3422	2.80225e-13	1.94807e-12	Integrin-linked protein kinase family	serine/threonine protein kinase, putative, expressed
PhHAL.5G162100	65.6521	0.23759	0.151123	22.5484	2.04919e-06	6.57227e-06	heat shock protein 101	heat shock protein 101, putative, expressed
PhHAL.5G164500	33.6475	0.457428	0.094189	33.5041	7.11136e-09	3.09396e-08	hexokinase 1	hexokinase, putative, expressed
PhHAL.5G165000	825.76	0.127261	0.0639905	43.6319	3.96318e-11	2.2077e-10	Ribosomal protein S5/Elongation factor G/III/V family protein	elongation factor, putative, expressed
PhHAL.5G168600	16.7756	0.791104	0.152957	17.6519	2.65256e-05	7.27466e-05	UDP-glucosyl transferase 88A1	anthocyanidin 5,3-O-glucosyltransferase, putative, expressed
PhHAL.5G171200	165.882	0.400105	0.0619776	103.817	2.2191e-24	4.1663e-23	Peroxisomal membrane 22 kDa (Mpv17/PMP22) family protein	peroxisomal membrane protein, putative, expressed
PhHAL.5G171300	1.90634	0.133142	0.267465	11.8845	0.000566021	0.00126868	WRKY DNA-binding protein 65	WRKY14, expressed
PhHAL.5G172500	107.877	0.174246	0.0458185	22.6367	1.95707e-06	6.29512e-06	SNF1 kinase homolog 10	CAMK_KIN1/SNF1/Nim1_like_AMPKh.3 - CAMK includes calcium/calmodulin depedent protein kinases, expressed
PhHAL.5G178900	284.944	0.11098	0.0492473	22.276	2.36136e-06	7.50164e-06	ATP binding	expressed protein
PhHAL.5G182400	44.0314	0.139167	0.0505274	26.7761	2.28442e-07	8.27635e-07	zinc knuckle (CCHC-type) family protein	zinc knuckle domain containing protein, expressed
PhHAL.5G185800	27.2552	0.1164	0.0869417	6.36766	0.0116219	0.0203929	Insulinase (Peptidase family M16) protein	mitochondrial-processing peptidase subunit, mitochondrial precursor, putative, expressed
PhHAL.5G187500	9.22863	0.0389326	0.0819491	10.1592	0.00143582	0.00300292	Protein of unknown function (DUF803)	expressed protein
PhHAL.5G190900	488.666	0.570619	0.0941842	66.136	4.20852e-16	3.80227e-15	farnesyl diphosphate synthase 1	polyprenyl synthetase, putative, expressed
PhHAL.5G191300	10.1343	0.719223	0.152332	12.4258	0.000423437	0.00096771	dehydrin xero 1	dehydrin family protein, expressed
PhHAL.5G194100	40.6222	1.73665	0.164558	20.1439	7.18279e-06	2.13233e-05	UDP-glucosyl transferase 88A1	UDP-glucoronosyl and UDP-glucosyl transferase domain containing protein, expressed
PhHAL.5G194900	28.4313	0.265199	0.111942	45.8747	1.26061e-11	7.35654e-11	ATP binding cassette subfamily B4	MDR-like ABC transporter, putative, expressed
PhHAL.5G197400	197.87	0.0804907	0.0743851	21.8315	2.97671e-06	9.31605e-06	RING/U-box superfamily protein	zinc finger, C3HC4 type domain containing protein, expressed
PhHAL.5G198000	114.161	0.0182855	0.0377824	60.9224	5.93695e-15	4.83305e-14	flower-specific, phytochrome-associated protein phosphatase 3	Ser/Thr protein phosphatase family protein, putative, expressed
PhHAL.5G202000	9.43405	0.360029	0.15005	20.0386	7.58943e-06	2.24594e-05	#N/A	expressed protein
PhHAL.5G202300	14.6759	0.575863	0.0945418	11.2561	0.000793635	0.00173288	DNA LIGASE 6	ATP dependent DNA ligase family protein, putative, expressed
PhHAL.5G203500	402.452	0.0175171	0.0682075	52.5801	4.13058e-13	2.82028e-12	P-loop containing nucleoside triphosphate hydrolases superfamily protein	uncharacterized kinase mug58, putative, expressed
PhHAL.5G203900	8.3275	0.169195	0.117028	7.38165	0.00658926	0.0121534	splicing factor-related	ZOS3-17 - C2H2 zinc finger protein, expressed
PhHAL.5G205100	119.621	0.23741	0.0608696	77.9054	1.08097e-18	1.21917e-17	evolutionarily conserved C-terminal region 8	YT521-B-like family domain containing protein, expressed
PhHAL.5G208400	4.58957	0.144812	0.125952	10.5174	0.00118259	0.00250968	Leucine-rich repeat protein kinase family protein	expressed protein
PhHAL.5G208900	23.4608	0.116447	0.0842774	18.144	2.04812e-05	5.72155e-05	sequence-specific DNA binding transcription factors	transcription factor like protein, putative, expressed
PhHAL.5G212400	53.6619	0.0748184	0.0483191	16.563	4.70615e-05	0.000124544	RING/U-box superfamily protein	zinc finger, C3HC4 type domain containing protein, expressed
PhHAL.5G215300	26.4632	0.542435	0.0659021	15.8972	6.68763e-05	0.00017263	Magnesium transporter CorA-like family protein	expressed protein
PhHAL.5G216500	24.4227	0.252192	0.127903	33.4667	7.24949e-09	3.15187e-08	enoyl-CoA hydratase/isomerase D	enoyl-CoA hydratase/isomerase family protein, putative, expressed
PhHAL.5G216900	34.9292	0.146296	0.0844611	5.6069	0.0178899	0.0301802	Protein of unknown function (DUF1645)	DUF1645 domain containing protein, putative, expressed
PhHAL.5G217400	74.1348	0.257633	0.105105	14.685	0.000127052	0.000315001	Phosphoglycerate mutase family protein	phosphoglycerate mutase, putative, expressed
PhHAL.5G223000	110.559	0.103079	0.16176	28.4553	9.58882e-08	3.64212e-07	GDSL-like Lipase/Acylhydrolase superfamily protein	GDSL-like lipase/acylhydrolase, putative, expressed
PhHAL.5G224600	1034.94	0.209749	0.04448	28.5537	9.11369e-08	3.47432e-07	RAN GTPase 3	ras-related protein, putative, expressed
PhHAL.5G224700	8.65063	0.595594	0.118147	19.5806	9.64436e-06	2.81321e-05	K+ transporter 1	potassium channel AKT1, putative, expressed
PhHAL.5G224800	6.12772	0.414543	0.118609	16.8535	4.03779e-05	0.000107789	alpha/beta-Hydrolases superfamily protein	hydrolase, alpha/beta fold family domain containing protein, expressed
PhHAL.5G225100	41.0034	0.519492	0.0727036	152.759	4.32524e-35	1.83539e-33	nucleotide transporter 1	plastidic ATP/ADP-transporter, putative, expressed
PhHAL.5G226000	14281.1	0.484252	0.0717952	15.3518	8.92342e-05	0.000226264	Sodium Bile acid symporter family	bile acid sodium symporter family protein, putative, expressed
PhHAL.5G227800	23.8708	0.245787	0.126429	43.0043	5.46192e-11	2.99193e-10	S-locus lectin protein kinase family protein	D-mannose binding lectin family protein, expressed
PhHAL.5G229900	3.84485	0.419211	0.172038	12.1346	0.000494948	0.00111914	peptide deformylase 1B	peptide deformylase, putative, expressed
PhHAL.5G230400	7.26326	0.240243	0.152967	79.0164	6.15972e-19	7.09654e-18	Transducin/WD40 repeat-like superfamily protein	mitotic checkpoint protein, putative, expressed
PhHAL.5G233300	214.991	0.0205287	0.0439961	30.6591	3.07576e-08	1.24545e-07	SCP1-like small phosphatase 4	NLI interacting factor-like phosphatase, putative, expressed
PhHAL.5G234500	308.359	0.416026	0.100788	16.4904	4.88981e-05	0.000129083	cytochrome P450, family 72, subfamily A, polypeptide 13	cytochrome P450 72A1, putative, expressed
PhHAL.5G235200	20.8211	0.26861	0.0844079	8.13611	0.00433924	0.00829545	basic helix-loop-helix (bHLH) DNA-binding superfamily protein	CPuORF29 - conserved peptide uORF-containing transcript, expressed
PhHAL.5G239400	196.148	0.153263	0.0489764	44.6927	2.3052e-11	1.31138e-10	FTSH protease 11	OsFtsH9 FtsH protease, homologue of AtFtsH11, expressed
PhHAL.5G253900	142.125	0.249153	0.101413	29.7886	4.81825e-08	1.90175e-07	myb-like transcription factor family protein	Myb transcription factor, putative, expressed
PhHAL.5G254000	24.1664	0.252584	0.0649916	10.6987	0.00107212	0.00229289	Cam interacting protein 111	CIP111, putative, expressed
PhHAL.5G255000	894.571	0.0316387	0.188775	22.793	1.80423e-06	5.82848e-06	photosystem II light harvesting complex gene B1B2	chlorophyll A-B binding protein, putative, expressed
PhHAL.5G261900	44.369	0.108527	0.0658811	18.3067	1.88046e-05	5.28784e-05	Uncharacterised conserved protein UCP009193	holocarboxylase synthetase, putative, expressed
PhHAL.5G267500	1125.26	0.0482899	0.0572668	17.083	3.57812e-05	9.63274e-05	Protein of unknown function (DUF1118)	expressed protein
PhHAL.5G269800	37.2065	0.0476901	0.0719444	12.2487	0.000465578	0.00105783	Cyclophilin-like peptidyl-prolyl cis-trans isomerase family protein	peptidyl-prolyl cis-trans isomerase, putative, expressed
PhHAL.5G271000	74.8053	0.160916	0.0580878	16.38	5.18298e-05	0.000136189	Helicase/SANT-associated, DNA binding protein	DNA binding protein, putative, expressed
PhHAL.5G276600	710.559	0.0839814	0.164495	49.0764	2.4618e-12	1.54685e-11	gamma vacuolar processing enzyme	vacuolar-processing enzyme precursor, putative, expressed
PhHAL.5G276700	36.3961	0.79353	0.10031	19.7137	8.99533e-06	2.63537e-05	Pentatricopeptide repeat (PPR) superfamily protein	PPR repeat domain containing protein, putative, expressed
PhHAL.5G279600	112.609	0.0830151	0.0511267	34.6095	4.02926e-09	1.80149e-08	DEAD box RNA helicase 1	DEAD-box ATP-dependent RNA helicase 40, putative, expressed
PhHAL.5G280200	348.706	0.0740616	0.0630468	102.327	4.70692e-24	8.55044e-23	Major facilitator superfamily protein	transporter, major facilitator family, putative, expressed
PhHAL.5G282400	42.2458	0.604048	0.179945	26.6667	2.41754e-07	8.73164e-07	Ran BP2/NZF zinc finger-like superfamily protein	zinc finger family protein, putative, expressed
PhHAL.5G284500	4.79318	0.526631	0.153977	28.9784	7.31882e-08	2.82104e-07	WRKY family transcription factor	WRKY39, expressed
PhHAL.5G286400	14.438	0.114207	0.146819	22.5744	2.0216e-06	6.48821e-06	SPX domain gene 3	SPX domain-containing protein, putative, expressed
PhHAL.5G288900	9.60125	0.0397064	0.139991	9.40131	0.0021683	0.00438004	ERD (early-responsive to dehydration stress) family protein	early-responsive to dehydration protein-related, putative, expressed
PhHAL.5G313900	24.8478	0.486179	0.0728783	11.7224	0.000617513	0.00137652	NAD+ transporter 2	mitochondrial carrier protein, putative, expressed
PhHAL.5G314000	2.70745	2.05088	0.386583	40.4451	2.0222e-10	1.05007e-09	DNAse I-like superfamily protein	retrotransposon protein, putative, LINE subclass, expressed
PhHAL.5G322800	21.1706	0.2325	0.0826919	38.2264	6.29955e-10	3.0971e-09	Heavy metal transport/detoxification superfamily protein	heavy metal-associated domain containing protein, expressed
PhHAL.5G328000	49.9365	2.33389	0.184185	6.43883	0.0111652	0.0196724	#N/A	expressed protein
PhHAL.5G330200	255.418	0.145535	0.0684983	154.373	1.91984e-35	8.33532e-34	transducin family protein / WD-40 repeat family protein	WD domain, G-beta repeat domain containing protein, expressed
PhHAL.5G331300	23.2275	0.174312	0.0754288	18.4486	1.74549e-05	4.929e-05	#N/A	expressed protein
PhHAL.5G334900	541.868	0.000725113	0.0524257	19.1946	1.18049e-05	3.40581e-05	#N/A	expressed protein
PhHAL.5G337500	2.69661	3.10428	0.285101	34.7496	3.74951e-09	1.68244e-08	#N/A	#N/A
PhHAL.5G356800	644.915	0.0169305	0.0897849	102.881	3.55869e-24	6.54381e-23	Esterase/lipase/thioesterase family protein	expressed protein
PhHAL.5G367300	164.537	0.17654	0.0565919	73.0289	1.27768e-17	1.31455e-16	Sucrose-6F-phosphate phosphohydrolase family protein	sucrose-phosphatase, putative, expressed
PhHAL.5G380100	4.18542	3.49656	0.310255	121.07	3.68847e-28	9.23644e-27	serine carboxypeptidase-like 33	OsSCP3 - Putative Serine Carboxypeptidase homologue, expressed
PhHAL.5G388000	180.852	0.0397531	0.0501316	23.9655	9.80756e-07	3.28006e-06	#N/A	expressed protein
PhHAL.5G392200	5.44187	1.223	0.306422	24.8964	6.04958e-07	2.0808e-06	#N/A	expressed protein
PhHAL.5G392300	56.7041	0.685609	0.0697117	55.2113	1.08247e-13	7.83895e-13	Peptidase C15, pyroglutamyl peptidase I-like	pyrrolidone-carboxylate peptidase, putative, expressed
PhHAL.5G395500	68.9454	2.86713	0.146764	47.2197	6.34586e-12	3.82587e-11	high-affinity K+ transporter 1	OsHKT1;5 - Na+ transporter, expressed
PhHAL.5G395700	16.8527	0.636001	0.084454	28.5191	9.27788e-08	3.53332e-07	Protein of unknown function (DUF789)	expressed protein
PhHAL.5G396200	8.72791	0.594085	0.223752	71.5083	2.76095e-17	2.76478e-16	Protein of unknown function (DUF3511)	expressed protein
PhHAL.5G402900	66.11	1.08741	0.115447	66.586	3.34956e-16	3.04972e-15	P-glycoprotein 21	MDR-like ABC transporter, putative, expressed
PhHAL.5G405600	120.844	0.478636	0.0735737	44.4395	2.62337e-11	1.48608e-10	Flavin containing amine oxidoreductase family	protoporphyrinogen oxidase, chloroplast precursor, putative, expressed
PhHAL.5G408800	178.197	0.0212911	0.0539936	15.622	7.73492e-05	0.000197786	Chaperone DnaJ-domain superfamily protein	heat shock protein DnaJ, putative, expressed
PhHAL.5G411500	1.46966	0.86755	0.323018	47.8904	4.50727e-12	2.75459e-11	#N/A	#N/A
PhHAL.5G411600	345.659	0.15995	0.0820992	22.8984	1.70795e-06	5.53747e-06	#N/A	expressed protein
PhHAL.5G411700	7.37748	2.91106	0.267667	71.5921	2.64613e-17	2.65405e-16	Cyclin family protein	cyclin, putative, expressed
PhHAL.5G413400	327.765	0.0261694	0.0545243	37.2122	1.05951e-09	5.0889e-09	Pyruvate kinase family protein	pyruvate kinase, putative, expressed
PhHAL.5G414500	149.221	0.43798	0.115445	71.8906	2.27464e-17	2.29743e-16	isocitrate dehydrogenase V	dehydrogenase, putative, expressed
PhHAL.5G415200	6.50027	1.07226	0.188711	87.8557	7.04079e-21	9.56935e-20	SPFH/Band 7/PHB domain-containing membrane-associated protein family	nodulin, putative, expressed
PhHAL.5G422600	130.159	0.368364	0.0984521	46.505	9.13848e-12	5.42066e-11	#N/A	#N/A
PhHAL.5G422800	38.9177	0.62501	0.0732246	46.0836	1.13315e-11	6.6521e-11	Translin family protein	translin, putative, expressed
PhHAL.5G422900	60.3057	0.103019	0.0619277	53.1472	3.09469e-13	2.13476e-12	RNA-binding (RRM/RBD/RNP motifs) family protein	RNA binding protein, putative, expressed
PhHAL.5G436100	10.8708	0.448984	0.106258	14.438	0.000144853	0.00035561	Alkaline-phosphatase-like family protein	expressed protein
PhHAL.5G441000	15.3817	0.224734	0.11174	20.0301	7.62308e-06	2.25531e-05	rRNA processing protein-related	AATF, putative, expressed
PhHAL.5G442200	17.2156	0.030411	0.08005	10.2472	0.00136891	0.002871	#N/A	snurportin-1, putative, expressed
PhHAL.5G443400	109.736	0.0677558	0.0602753	13.9924	0.00018355	0.000443758	thylakoid lumenal 17.9 kDa protein, chloroplast	expressed protein
PhHAL.5G443500	131.394	0.296289	0.064477	49.9575	1.57112e-12	1.0109e-11	#N/A	expressed protein
PhHAL.5G449300	325.478	0.0102558	0.0474248	12.7641	0.00035334	0.000816766	SIN3-like 4	transcriptional repressor, putative, expressed
PhHAL.5G464400	114.39	0.247971	0.0769192	9.23798	0.00237046	0.00475613	Integrase-type DNA-binding superfamily protein	AP2 domain containing protein, expressed
PhHAL.5G471400	3.02052	0.0227356	0.177905	28.4667	9.5325e-08	3.6222e-07	cytochrome P450, family 77, subfamily A, polypeptide 5 pseudogene	muconate cycloisomerase, putative, expressed
PhHAL.5G472900	59.0213	1.33006	0.0711467	68.8257	1.07561e-16	1.02407e-15	Protein of unknown function, DUF647	DUF647 domain containing protein, putative, expressed
PhHAL.5G473200	225.327	0.208755	0.0449533	74.4959	6.07648e-18	6.4463e-17	ethylene-dependent gravitropism-deficient and yellow-green-like 2	peptidase M50 family protein, putative, expressed
PhHAL.5G473800	67.9101	0.0334729	0.0668232	57.6891	3.07003e-14	2.33976e-13	Mitochondrial substrate carrier family protein	mitochondrial carrier protein, putative, expressed
PhHAL.5G477500	181.868	0.035204	0.0475476	85.2174	2.67301e-20	3.46715e-19	proteolysis 6	zinc finger protein, putative, expressed
PhHAL.5G484000	90.7216	0.117558	0.0701276	96.1755	1.05136e-22	1.69409e-21	RNA-binding (RRM/RBD/RNP motifs) family protein with retrovirus zinc finger-like domain	splicing factor, arginine/serine-rich, putative, expressed
PhHAL.5G489400	251.943	0.317588	0.0620002	110.41	7.96875e-26	1.68313e-24	Protein phosphatase 2C family protein	5-azacytidine resistance protein azr1, putative, expressed
PhHAL.5G491600	7.74567	0.705367	0.143992	12.516	0.000403487	0.00092482	Kinase interacting (KIP1-like) family protein	KIP1, putative, expressed
PhHAL.5G493700	40.5317	0.0486995	0.0641997	93.7085	3.65585e-22	5.59748e-21	ARM repeat superfamily protein	RST1, putative, expressed
PhHAL.5G495000	8.30823	0.170103	0.121961	17.8553	2.38348e-05	6.59166e-05	NSP-interacting kinase 3	BRASSINOSTEROID INSENSITIVE 1-associated receptor kinase 1 precursor, putative, expressed
PhHAL.5G495400	342.096	0.46361	0.115505	60.7368	6.52398e-15	5.29255e-14	Glucose-6-phosphate/phosphate translocator-related	phosphate/phosphoenolpyruvate translocator-related protein, putative, expressed
PhHAL.5G497000	3.11721	0.385769	0.146714	12.717	0.000362348	0.000836353	AGC (cAMP-dependent, cGMP-dependent and protein kinase C) kinase family protein	AGC_PVPK_like_kin82y.3 - ACG kinases include homologs to PKA, PKG and PKC, expressed
PhHAL.5G500300	101.575	0.13368	0.0604419	13.9356	0.000189177	0.000456832	AUX/IAA transcriptional regulator family protein	OsIAA1 - Auxin-responsive Aux/IAA gene family member, expressed
PhHAL.5G501500	37.0754	0.204222	0.0591267	13.2471	0.000272997	0.000642613	embryo defective 2410	EMB2410, putative, expressed
PhHAL.5G508000	68.6217	0.0571997	0.0607598	49.2403	2.26445e-12	1.42907e-11	PAS/LOV protein B	Twin LOV 1, putative, expressed
PhHAL.5G508400	23.5012	0.030899	0.0677569	31.2574	2.25983e-08	9.30251e-08	AGC (cAMP-dependent, cGMP-dependent and protein kinase C) kinase family protein	AGC_AGC_other_NDRh_TRCd.1 - ACG kinases include homologs to PKA, PKG and PKC, expressed
PhHAL.5G509200	7521.12	0.0880622	0.0841962	57.0798	4.18489e-14	3.1447e-13	NADP-malic enzyme 4	NADP-dependent malic enzyme, chloroplast precursor, putative, expressed
PhHAL.5G510100	37.6687	0.248998	0.0786289	25.7896	3.8074e-07	1.3388e-06	NAC domain containing protein 75	no apical meristem protein, putative, expressed
PhHAL.5G510200	95.4379	0.037293	0.049392	8.70071	0.00318087	0.0062328	Insulinase (Peptidase family M16) protein	mitochondrial-processing peptidase subunit alpha, mitochondrial precursor, putative, expressed
PhHAL.5G516500	50.7954	0.535593	0.114943	30.9881	2.59621e-08	1.06181e-07	Protein of unknown function (DUF1677)	expressed protein
PhHAL.5G516600	59.6225	0.127524	0.0908672	48.6994	2.98351e-12	1.8554e-11	phosphoribosylaminoimidazole carboxylase, putative / AIR carboxylase, putative	phosphoribosylaminoimidazole carboxylase, chloroplast precursor, putative, expressed
PhHAL.5G520900	1129.84	0.097526	0.0905406	49.5426	1.94111e-12	1.23457e-11	Mitochondrial substrate carrier family protein	mitochondrial carrier protein, putative, expressed
PhHAL.5G521200	22.6003	0.0640704	0.150247	17.4949	2.88086e-05	7.85027e-05	CBL-interacting protein kinase 20	CAMK_KIN1/SNF1/Nim1_like.8 - CAMK includes calcium/calmodulin depedent protein kinases, expressed
PhHAL.5G523100	103.561	0.822826	0.130187	87.7652	7.37058e-21	1.00103e-19	cationic amino acid transporter 5	amino acid permease family protein, putative, expressed
PhHAL.5G523800	25.0078	0.14042	0.0959829	51.3571	7.70049e-13	5.11077e-12	potassium channel in Arabidopsis thaliana 1	potassium channel KAT1, putative, expressed
PhHAL.5G528100	110.543	0.102142	0.0584673	6.84472	0.00889038	0.01594	ABC transporter family protein	ABC transporter, ATP-binding protein, putative, expressed
PhHAL.5G535200	194.214	0.105636	0.0571346	14.0121	0.000181638	0.000439473	Thiamine pyrophosphate dependent pyruvate decarboxylase family protein	thiamine pyrophosphate enzyme, C-terminal TPP binding domain containing protein, expressed
PhHAL.5G535300	2.3156	1.58607	0.220009	25.6618	4.06807e-07	1.42511e-06	#N/A	#N/A
PhHAL.5G537400	8.42779	0.535237	0.106176	32.6644	1.09526e-08	4.66349e-08	#N/A	expressed protein
PhHAL.5G541600	39.1321	1.01118	0.0749911	150.511	1.34053e-34	5.49653e-33	WPP domain-interacting protein 1	expressed protein
PhHAL.5G542500	117.166	0.219974	0.0545729	99.6661	1.80381e-23	3.13262e-22	chloroplast beta-amylase	beta-amylase, putative, expressed
PhHAL.5G543500	10.3438	1.66116	0.154762	17.5565	2.78901e-05	7.6177e-05	#N/A	#N/A
PhHAL.5G543700	8335.57	0.0936159	0.0674742	80.5757	2.79778e-19	3.32542e-18	Glucose-6-phosphate/phosphate translocator-related	DUF250 domain containing protein, putative, expressed
PhHAL.5G543900	73.6965	0.367764	0.0628978	56.551	5.47606e-14	4.07737e-13	HAESA-like 1	receptor-like protein kinase 5 precursor, putative, expressed
PhHAL.6G001000	8.08337	0.694246	0.127514	28.5644	9.06343e-08	3.45656e-07	#N/A	#N/A
PhHAL.6G002300	165.748	0.146149	0.0676595	14.7591	0.000122154	0.00030358	Acyl-CoA N-acyltransferases (NAT) superfamily protein	acetyltransferase, GNAT family, putative, expressed
PhHAL.6G005000	12120.2	0.285839	0.0666807	49.309	2.1866e-12	1.38145e-11	2Fe-2S ferredoxin-like superfamily protein	2Fe-2S iron-sulfur cluster binding domain containing protein, expressed
PhHAL.6G005100	1556.47	0.371853	0.0681024	62.828	2.25571e-15	1.89892e-14	2Fe-2S ferredoxin-like superfamily protein	2Fe-2S iron-sulfur cluster binding domain containing protein, expressed
PhHAL.6G008200	14131.7	0.0182462	0.0678546	49.6093	1.87624e-12	1.19778e-11	adenosine monophosphate kinase	adenylate kinase, putative, expressed
PhHAL.6G010500	57.0809	0.0152772	0.0494384	20.6558	5.49699e-06	1.65785e-05	RING/U-box superfamily protein with ARM repeat domain	armadillo/beta-catenin repeat family protein, putative, expressed
PhHAL.6G010800	16.454	0.670793	0.106416	25.7561	3.87392e-07	1.36143e-06	Beta-glucosidase, GBA2 type family protein	non-lysosomal glucosylceramidase, putative, expressed
PhHAL.6G013600	476.693	0.215431	0.0774683	12.0894	0.000507086	0.00114383	#N/A	expressed protein
PhHAL.6G013900	156.553	0.0225047	0.0333133	19.0214	1.29261e-05	3.71443e-05	RNA-binding (RRM/RBD/RNP motifs) family protein	RNA recognition motif containing protein, expressed
PhHAL.6G015200	22.794	0.0936192	0.100768	9.41202	0.00215568	0.00435688	Protein of unknown function (DUF1162)	expressed protein
PhHAL.6G018200	368.424	0.319112	0.0762907	175.301	5.14503e-40	3.1536e-38	P-loop containing nucleoside triphosphate hydrolases superfamily protein	adenylate kinase, putative, expressed
PhHAL.6G021800	57.9336	0.359856	0.0441202	17.2846	3.21791e-05	8.7231e-05	bromodomain and extraterminal domain protein 10	ATBET9, putative, expressed
PhHAL.6G022300	2.26582	0.0882599	0.193704	42.458	7.22169e-11	3.91474e-10	#N/A	expressed protein
PhHAL.6G024000	46.347	0.156391	0.152369	49.4537	2.03113e-12	1.28702e-11	LSD1 zinc finger family protein	LSD1 zinc finger domain containing protein, expressed
PhHAL.6G025000	10.0577	0.0706156	0.0999851	40.7955	1.69019e-10	8.84767e-10	Galactosyltransferase family protein	galactosyltransferase family protein, putative, expressed
PhHAL.6G026700	26.1807	0.884599	0.128239	10.3102	0.00132297	0.00278305	#N/A	expressed protein
PhHAL.6G031800	154.497	0.137957	0.057005	16.0064	6.31271e-05	0.000163673	DNAJ heat shock family protein	chaperone protein dnaJ, putative, expressed
PhHAL.6G044200	1988.56	0.116308	0.0600341	12.3302	0.000445694	0.00101511	rubredoxin family protein	rubredoxin family protein, putative, expressed
PhHAL.6G044400	656.566	0.240691	0.0925073	69.9213	6.17186e-17	6.02287e-16	acyl-CoA-binding protein 6	acyl CoA binding protein, putative, expressed
PhHAL.6G045000	339.332	0.0246996	0.0452903	45.3471	1.65035e-11	9.52721e-11	sigma factor A	RNA polymerase sigma factor, putative, expressed
PhHAL.6G055500	54.4927	0.0938313	0.0457076	14.3281	0.000153556	0.000375354	PCF11P-similar protein 4	expressed protein
PhHAL.6G055700	23.4216	0.127042	0.125834	44.3355	2.76647e-11	1.5643e-10	fatty acid desaturase A	carotenoid synthesis regulator CarF, putative, expressed
PhHAL.6G063000	24.7833	1.11932	0.231287	33.4306	7.38541e-09	3.20873e-08	Leucine-rich repeat transmembrane protein kinase	SHR5-receptor-like kinase, putative, expressed
PhHAL.6G070400	283.726	0.429404	0.0518488	17.367	3.08137e-05	8.36506e-05	phosphorylethanolamine cytidylyltransferase 1	cytidylyltransferase domain containing protein, expressed
PhHAL.6G071400	2.63872	2.5324	0.400296	20.1297	7.2364e-06	2.14722e-05	#N/A	#N/A
PhHAL.6G075200	2.68582	3.17254	0.334113	15.791	7.07371e-05	0.00018202	amino acid permease 2	amino acid transporter, putative, expressed
PhHAL.6G077400	1.92928	0.132372	0.279002	20.8555	4.9528e-06	1.50242e-05	S-locus lectin protein kinase family protein	serine/threonine-protein kinase receptor precursor, putative, expressed
PhHAL.6G081900	9.76553	0.321694	0.117184	20.2041	6.96019e-06	2.0705e-05	H(+)-ATPase 2	plasma membrane ATPase, putative, expressed
PhHAL.6G107600	111.949	0.888164	0.0631283	12.8906	0.000330245	0.000767543	adenylate kinase family protein	adenylate kinase family protein, putative, expressed
PhHAL.6G139900	83.2665	0.612122	0.0582997	133.718	6.29605e-31	1.91082e-29	SMAD/FHA domain-containing protein	FHA domain containing protein, putative, expressed
PhHAL.6G141200	330.907	0.114836	0.0538798	14.3313	0.000153296	0.000374769	Rubredoxin-like superfamily protein	rubredoxin family protein, putative, expressed
PhHAL.6G142900	47.0841	0.196513	0.0592554	5.05431	0.0245647	0.0403234	RNA polymerase II transcription mediators	SWP, putative, expressed
PhHAL.6G145200	131.036	0.701087	0.0626464	10.3691	0.00128142	0.00270322	ENHANCED DOWNY MILDEW 2	EDM2, putative, expressed
PhHAL.6G154400	153.836	0.812049	0.0877086	22.9352	1.67552e-06	5.43892e-06	#N/A	#N/A
PhHAL.6G156600	4.9385	2.63589	0.355824	29.0158	7.17903e-08	2.76943e-07	cold shock domain protein 1	OsSub32 - Putative Subtilisin homologue, expressed
PhHAL.6G163300	124.169	0.842373	0.0816555	22.3994	2.21445e-06	7.06486e-06	#N/A	expressed protein
PhHAL.6G167400	4.13874	1.35081	0.212224	11.9779	0.000538348	0.00121012	Tesmin/TSO1-like CXC domain-containing protein	tesmin/TSO1-like CXC domain containing protein, expressed
PhHAL.6G168300	38.6337	0.217586	0.104832	66.4041	3.67336e-16	3.33483e-15	UDP-D-glucose/UDP-D-galactose 4-epimerase 5	NAD dependent epimerase/dehydratase family protein, putative, expressed
PhHAL.6G171700	266.583	0.253958	0.0947743	10.7674	0.00103303	0.00221638	cyclophilin 38	peptidyl-prolyl cis-trans isomerase, chloroplast precursor, putative, expressed
PhHAL.6G181500	318.539	0.181841	0.0667971	65.5687	5.61242e-16	5.01987e-15	S-adenosyl-L-methionine-dependent methyltransferases superfamily protein	methyltransferase, putative, expressed
PhHAL.6G183800	6.24311	3.27045	0.307064	55.3041	1.03252e-13	7.50293e-13	#N/A	#N/A
PhHAL.6G184000	111.571	0.440417	0.120214	47.2725	6.17737e-12	3.72789e-11	#N/A	expressed protein
PhHAL.6G189900	29.576	0.119478	0.0938964	117.991	1.74149e-27	4.09315e-26	RING/U-box superfamily protein with ARM repeat domain	armadillo/beta-catenin repeat family protein, putative, expressed
PhHAL.6G190400	259.087	0.252115	0.0573433	71.6956	2.51092e-17	2.52383e-16	Lycopene beta/epsilon cyclase protein	FAD dependent oxidoreductase, putative, expressed
PhHAL.6G195400	50.7078	0.030386	0.0643865	59.5224	1.2091e-14	9.56066e-14	dentin sialophosphoprotein-related	expressed protein
PhHAL.6G196700	1.97066	2.43316	0.333329	19.1373	1.21641e-05	3.50569e-05	#N/A	#N/A
PhHAL.6G197100	66.0322	0.131758	0.0844897	11.199	0.000818431	0.00178328	agenet domain-containing protein / bromo-adjacent homology (BAH) domain-containing protein	agenet domain containing protein, expressed
PhHAL.6G205600	457.981	0.550927	0.076791	115.641	5.69474e-27	1.2994e-25	fatty acid desaturase 6	omega-6 fatty acid desaturase, chloroplast precursor, putative, expressed
PhHAL.6G214600	6.58288	0.93617	0.178692	10.0205	0.00154805	0.00321719	F-box family protein	OsFBX238 - F-box domain containing protein, expressed
PhHAL.6G214700	6.76555	0.718471	0.151121	24.8135	6.31521e-07	2.1666e-06	#N/A	#N/A
PhHAL.6G215500	2.80957	0.508272	0.270067	13.3515	0.000258221	0.000610315	#N/A	#N/A
PhHAL.6G227800	54.048	0.185393	0.0588781	9.50417	0.00205005	0.00416014	Ribosomal protein S5 domain 2-like superfamily protein	uncharacterized protein, YigZ family, putative, expressed
PhHAL.6G227900	345.522	0.154058	0.0454461	11.3945	0.000736638	0.00161803	ATP synthase D chain, mitochondrial	expressed protein
PhHAL.6G230200	257.726	0.0592732	0.0573827	68.0371	1.60446e-16	1.49569e-15	LETM1-like protein	expressed protein
PhHAL.6G232500	89.4928	0.0372037	0.0690223	60.6767	6.72629e-15	5.45196e-14	Haloacid dehalogenase-like hydrolase (HAD) superfamily protein	HAD-superfamily hydrolase subfamily IA, variant 3, putative, expressed
PhHAL.6G233100	9.0159	0.145082	0.155506	19.1852	1.18628e-05	3.422e-05	basic leucine-zipper 58	bZIP transcription factor domain containing protein, expressed
PhHAL.6G234700	33.2837	0.0761706	0.102501	17.3234	3.1528e-05	8.55279e-05	Dof-type zinc finger DNA-binding family protein	dof zinc finger domain containing protein, putative, expressed
PhHAL.6G234900	58.5494	0.00126723	0.0411858	24.032	9.47493e-07	3.1774e-06	RNA-binding (RRM/RBD/RNP motifs) family protein	transposon protein, putative, CACTA, En/Spm sub-class, expressed
PhHAL.6G241500	19.0161	0.215394	0.21174	8.3618	0.0038319	0.00739035	Na+/H+ antiporter 6	transporter, monovalent cation:proton antiporter-2 family, putative, expressed
PhHAL.6G245100	107.404	0.719331	0.103986	17.4753	2.91071e-05	7.9247e-05	PLC-like phosphodiesterase family protein	glycerophosphoryl diester phosphodiesterase family protein, putative, expressed
PhHAL.6G246500	16.549	0.28259	0.0949583	21.5258	3.49092e-06	1.08117e-05	pfkB-like carbohydrate kinase family protein	kinase, pfkB family, putative, expressed
PhHAL.6G251400	347.848	0.297937	0.0951079	140.993	1.61448e-32	5.54602e-31	Photosystem II reaction center PsbP family protein	thylakoid lumen protein, chloroplast precursor, putative, expressed
PhHAL.6G252600	113.948	0.00854178	0.0476195	125.871	3.28095e-29	8.93143e-28	squamosa promoter binding protein-like 14	OsSPL15 - SBP-box gene family member, expressed
PhHAL.6G253200	6.58153	0.341904	0.145967	24.2098	8.63931e-07	2.91213e-06	Protein of unknown function, DUF547	ternary complex factor MIP1, putative, expressed
PhHAL.6G253600	152.94	0.156306	0.054479	54.6849	1.41491e-13	1.01175e-12	DNAJ heat shock N-terminal domain-containing protein	chaperone protein dnaJ 10, putative, expressed
PhHAL.6G254200	80.9472	0.00763002	0.0471257	18.5266	1.67547e-05	4.7427e-05	Ran BP2/NZF zinc finger-like superfamily protein	zinc finger family protein, putative, expressed
PhHAL.6G256000	6.35691	0.319395	0.135214	27.6135	1.48141e-07	5.50314e-07	Mitochondrial substrate carrier family protein	mitochondrial carrier protein, putative, expressed
PhHAL.6G259600	74.2614	0.510653	0.0763893	76.2001	2.56333e-18	2.80992e-17	Endonuclease/exonuclease/phosphatase family protein	endonuclease/exonuclease/phosphatase family domain containing protein, expressed
PhHAL.6G260600	30.5766	0.459822	0.0943712	22.1112	2.57306e-06	8.12462e-06	P-loop containing nucleoside triphosphate hydrolases superfamily protein	ras-related protein, putative, expressed
PhHAL.6G262400	38.3466	0.440348	0.109404	14.9381	0.000111097	0.000277901	Homeodomain-like superfamily protein	expressed protein
PhHAL.6G268200	10.388	0.41635	0.18888	112.894	2.27585e-26	4.97505e-25	senescence-related gene 3	glycerophosphoryl diester phosphodiesterase family protein, putative, expressed
PhHAL.6G268900	103.271	0.0684622	0.0860319	53.7553	2.27085e-13	1.5964e-12	#N/A	expressed protein
PhHAL.6G276900	103.968	0.0325917	0.0434914	58.8068	1.73936e-14	1.35705e-13	#N/A	expressed protein
PhHAL.6G283400	70.7435	0.0065467	0.0632891	32.2233	1.37434e-08	5.79157e-08	acyl carrier protein 3	acyl carrier protein, putative, expressed
PhHAL.6G285500	486.684	0.0702344	0.0688867	32.8994	9.70545e-09	4.15606e-08	NAD(P)-binding Rossmann-fold superfamily protein	uncharacterized protein ycf39, putative, expressed
PhHAL.6G287500	28.4087	0.0243669	0.197054	19.3079	1.11244e-05	3.22038e-05	Calcineurin-like metallo-phosphoesterase superfamily protein	Ser/Thr protein phosphatase family protein, putative, expressed
PhHAL.6G287900	16.5183	0.427176	0.0773711	14.0585	0.000177211	0.000429817	N-acetylglucosaminyl transferase component family protein / Gpi1 family protein	N-acetylglucosaminyl transferase component, putative, expressed
PhHAL.6G289200	840.675	0.357279	0.057993	76.053	2.76147e-18	3.01831e-17	Thioredoxin family protein	glutathione S-transferase, N-terminal domain containing protein, expressed
PhHAL.6G292700	38.1471	0.585342	0.110121	190.432	2.55907e-43	1.95113e-41	Calcium-dependent lipid-binding (CaLB domain) family protein	C2 domain containing protein, putative, expressed
PhHAL.7G014600	131.192	0.0414323	0.0617632	144.927	2.22816e-33	8.2755e-32	RING/U-box superfamily protein	zinc finger, C3HC4 type, domain containing protein, expressed
PhHAL.7G028100	4.15509	1.08938	0.286566	9.73302	0.00180987	0.00371278	Protein of unknown function (DUF1635)	expressed protein
PhHAL.7G091200	798.223	0.222994	0.076386	9.66027	0.00188296	0.00385176	Translation initiation factor 2, small GTP-binding protein	translation initiation factor IF-2, chloroplast precursor, putative, expressed
PhHAL.7G100800	3.53172	1.29288	0.200944	16.3626	5.23067e-05	0.00013734	kinase interacting family protein	expressed protein
PhHAL.7G101700	11.9381	0.0344673	0.0915556	14.8995	0.000113394	0.000283047	#N/A	expressed protein
PhHAL.7G104100	12.6997	0.132811	0.17877	14.8699	0.000115186	0.000287252	cysteine-rich RLK (RECEPTOR-like protein kinase) 7	protein kinase domain containing protein, expressed
PhHAL.7G106800	6.26699	0.609947	0.14964	20.6959	5.38325e-06	1.62485e-05	MATE efflux family protein	MATE efflux family protein, putative, expressed
PhHAL.7G112600	4.59747	2.87147	0.372297	49.595	1.8899e-12	1.20486e-11	#N/A	lectin-like receptor kinase, putative, expressed
PhHAL.7G112700	17.6072	0.0254209	0.0798168	22.5175	2.08236e-06	6.67066e-06	splicing factor-related	retrotransposon protein, putative, unclassified, expressed
PhHAL.7G116400	57.5302	0.374836	0.0858311	128.819	7.42878e-30	2.10475e-28	Major facilitator superfamily protein	nodulin, putative, expressed
PhHAL.7G126200	28.8846	4.08704	0.174285	36.4743	1.54694e-09	7.28824e-09	#N/A	galactosyltransferase family protein, putative, expressed
PhHAL.7G126900	639.385	0.175643	0.050193	43.07	5.28148e-11	2.90072e-10	NAD(P)-binding Rossmann-fold superfamily protein	NAD dependent epimerase/dehydratase family protein, putative, expressed
PhHAL.7G128900	4.03938	0.445238	0.215916	36.4485	1.56751e-09	7.38143e-09	#N/A	expressed protein
PhHAL.7G130000	262.285	0.511545	0.104385	34.0025	5.50416e-09	2.4268e-08	starch branching enzyme 2.2	1,4-alpha-glucan-branching enzyme, chloroplast precursor, putative, expressed
PhHAL.7G131200	1.07018	0.0795908	0.328244	9.92577	0.00162981	0.00337292	alpha/beta-Hydrolases superfamily protein	hydrolase, alpha/beta fold family protein, putative, expressed
PhHAL.7G133400	1.02116	0.0504852	0.229377	16.6355	4.52956e-05	0.000119995	Protein of unknown function (DUF1022)	nucleoside-diphosphate-sugar epimerase, putative, expressed
PhHAL.7G135500	209.779	0.225125	0.0533013	51.4876	7.20502e-13	4.80062e-12	UDP-Glycosyltransferase superfamily protein	digalactosyldiacylglycerol synthase, chloroplast precursor, putative, expressed
PhHAL.7G137300	6.25004	0.261448	0.164528	13.3955	0.000252226	0.000597167	CYS, MET, PRO, and GLY protein 2	U-box protein CMPG1, putative, expressed
PhHAL.7G138300	10.3306	1.29554	0.224869	59.6082	1.15755e-14	9.17622e-14	Histone superfamily protein	histone H3, putative, expressed
PhHAL.7G139200	293.819	0.285172	0.0725449	39.8418	2.7539e-10	1.40742e-09	Plastid-lipid associated protein PAP / fibrillin family protein	PAP fibrillin family domain containing protein, expressed
PhHAL.7G140000	298.062	0.582618	0.121402	14.8234	0.000118061	0.000294072	#N/A	abscisic stress-ripening, putative, expressed
PhHAL.7G140200	19.6994	0.43105	0.216606	33.1234	8.64895e-09	3.72491e-08	SET domain-containing protein	expressed protein
PhHAL.7G140900	23.8922	0.180771	0.0757689	18.5211	1.68035e-05	4.75579e-05	ubiquitin-specific protease 27	ubiquitin carboxyl-terminal hydrolase domain containing protein, expressed
PhHAL.7G141900	11.8258	1.07476	0.241836	34.4152	4.45221e-09	1.98116e-08	Subtilase family protein	OsSub41 - Putative Subtilisin homologue, expressed
PhHAL.7G143100	5.76648	0.59203	0.173931	31.2571	2.26016e-08	9.30251e-08	Protein kinase superfamily protein	CAMK_CAMK_like.25 - CAMK includes calcium/calmodulin depedent protein kinases, expressed
PhHAL.7G144100	1.17383	0.731508	0.251099	23.6896	1.13194e-06	3.75765e-06	RNA helicase family protein	helicase domain-containing protein, putative, expressed
PhHAL.7G146400	2.01899	0.0572658	0.211725	18.764	1.47931e-05	4.22056e-05	#N/A	retrotransposon protein, putative, unclassified, expressed
PhHAL.7G150700	8.01183	0.0625304	0.231789	44.2807	2.84506e-11	1.6068e-10	Major facilitator superfamily protein	peptide transporter PTR2, putative, expressed
PhHAL.7G153200	109.406	1.13844	0.0958357	20.5713	5.74514e-06	1.7288e-05	12-oxophytodienoate reductase 1	12-oxophytodienoate reductase, putative, expressed
PhHAL.7G153700	1.78181	1.06862	0.281539	20.8058	5.08291e-06	1.54039e-05	12-oxophytodienoate reductase 2	12-oxophytodienoate reductase, putative, expressed
PhHAL.7G155200	85.4244	0.503294	0.0588525	24.6707	6.80112e-07	2.32311e-06	Translation initiation factor 2, small GTP-binding protein	expressed protein
PhHAL.7G155400	40.2544	0.121765	0.119359	106.058	7.15952e-25	1.39588e-23	#N/A	#N/A
PhHAL.7G159200	83.6832	0.249767	0.0673513	31.4736	2.02169e-08	8.37614e-08	#N/A	expressed protein
PhHAL.7G160700	176.15	0.0645291	0.0783978	25.9434	3.51576e-07	1.24207e-06	Mitochondrial substrate carrier family protein	mitochondrial carrier protein, putative, expressed
PhHAL.7G166100	1465.8	0.122207	0.0829931	124.66	6.04017e-29	1.60164e-27	light harvesting complex photosystem II subunit 6	chlorophyll A-B binding protein, putative, expressed
PhHAL.7G166700	147.848	0.00879781	0.0680787	28.8337	7.88685e-08	3.02816e-07	loricrin-related	expressed protein
PhHAL.7G170900	1.53532	0.502706	0.219676	21.406	3.71611e-06	1.14581e-05	receptor-like kinase 1	atypical receptor-like kinase MARK, putative, expressed
PhHAL.7G171200	19.224	0.267238	0.0808815	7.62657	0.00575146	0.0107402	vacuolar iron transporter 1	integral membrane protein, putative, expressed
PhHAL.7G173800	19.1167	0.575841	0.0910667	12.908	0.000327185	0.000760903	Acyl-CoA N-acyltransferases (NAT) superfamily protein	acetyltransferase, GNAT family, putative, expressed
PhHAL.7G177000	89.2613	0.0270193	0.0656903	10.4594	0.00122024	0.00258257	RAB GTPase homolog B1C	ras-related protein, putative, expressed
PhHAL.7G183700	162.301	0.0264556	0.0460675	182.802	1.1847e-41	8.19937e-40	eukaryotic translation initiation factor 4B1	eukaryotic translation initiation factor 4B, putative, expressed
PhHAL.7G188500	56.7042	0.303992	0.048942	66.281	3.91006e-16	3.54286e-15	Protein phosphatase 2A regulatory B subunit family protein	transposon protein, putative, unclassified, expressed
PhHAL.7G190400	12.8498	0.328342	0.184022	67.7697	1.83752e-16	1.70532e-15	AGC (cAMP-dependent, cGMP-dependent and protein kinase C) kinase family protein	protein kinase, putative, expressed
PhHAL.7G190600	243.579	1.27223	0.0633961	41.2062	1.36989e-10	7.22546e-10	Protein of unknown function (DUF565)	DUF565 domain containing protein, putative, expressed
PhHAL.7G192300	40.2631	0.0554063	0.07825	16.6809	4.42229e-05	0.000117319	Protein kinase superfamily protein	STRUBBELIG-RECEPTOR FAMILY 8 precursor, putative, expressed
PhHAL.7G192400	1.22933	0.315761	0.264575	48.5556	3.2106e-12	1.99068e-11	UDP-galactose transporter 6	nucleotide-sugar transporter family protein, putative, expressed
PhHAL.7G192600	402.009	0.00589535	0.0808828	62.0182	3.40296e-15	2.82416e-14	2-phosphoglycolate phosphatase 1	4-nitrophenylphosphatase, putative, expressed
PhHAL.7G198900	13.6601	0.648002	0.126761	11.1289	0.000849946	0.00184766	Protein of unknown function (DUF295)	expressed protein
PhHAL.7G203300	540.293	0.207135	0.0665495	12.0095	0.000529298	0.00119099	poly(A) binding protein 2	polyadenylate-binding protein, putative, expressed
PhHAL.7G206500	2.83126	0.174633	0.177068	37.611	8.63559e-10	4.18849e-09	Protein kinase superfamily protein	protein kinase, putative, expressed
PhHAL.7G207100	730.133	0.446896	0.0790085	103.012	3.33078e-24	6.15488e-23	ammonium transporter 1;1	ammonium transporter protein, putative, expressed
PhHAL.7G208000	1.49218	0.0998033	0.244623	13.3064	0.000264505	0.000624222	inositol transporter 2	transporter family protein, putative, expressed
PhHAL.7G208600	3.60213	0.445641	0.245413	109.524	1.24593e-25	2.57364e-24	breast cancer associated RING 1	BRCA1 C Terminus domain containing protein, expressed
PhHAL.7G211800	22.8493	0.479158	0.0972937	25.0988	5.44669e-07	1.8831e-06	threonine aldolase 1	L-allo-threonine aldolase, putative, expressed
PhHAL.7G216100	8.3354	0.365139	0.146421	7.8579	0.00505991	0.00954669	#N/A	expressed protein
PhHAL.7G216900	33.13	0.0223893	0.103149	130.903	2.59944e-30	7.62991e-29	Protein of unknown function (DUF3755)	expressed protein
PhHAL.7G224600	508.158	1.07387	0.0781393	27.2441	1.7932e-07	6.60251e-07	NAD(P)-binding Rossmann-fold superfamily protein	short-chain dehydrogenase/reductase, putative, expressed
PhHAL.7G224700	1.19313	1.7542	0.329574	17.8305	2.41482e-05	6.67243e-05	NAD(P)-binding Rossmann-fold superfamily protein	short-chain dehydrogenase/reductase, putative, expressed
PhHAL.7G225900	304.108	0.0861438	0.101681	57.0697	4.20646e-14	3.15838e-13	Copper transport protein family	heavy-metal-associated domain-containing protein, putative, expressed
PhHAL.7G227100	34.2102	0.751507	0.20471	78.9885	6.24736e-19	7.18868e-18	NAC 007	NAC domain containing protein, putative, expressed
PhHAL.7G227400	60.3961	0.426591	0.0658374	35.7114	2.28822e-09	1.05398e-08	plasmodesmata-located protein 8	cysteine-rich repeat secretory protein precursor, putative, expressed
PhHAL.7G227700	2310.63	0.0243147	0.0914221	47.9304	4.41627e-12	2.70162e-11	Translation elongation factor EFG/EF2 protein	elongation factor, putative, expressed
PhHAL.7G230500	4.65387	0.629722	0.213805	33.5183	7.05962e-09	3.07216e-08	#N/A	#N/A
PhHAL.7G230600	52.6407	3.49723	0.172702	31.0346	2.53471e-08	1.03779e-07	YELLOW STRIPE like 3	transposon protein, putative, unclassified, expressed
PhHAL.7G231000	142.611	0.113177	0.0436864	34.2282	4.90139e-09	2.1733e-08	RNA-binding (RRM/RBD/RNP motifs) family protein	RNA recognition motif containing protein, expressed
PhHAL.7G232400	27.7788	0.186613	0.0785323	33.2116	8.26561e-09	3.56636e-08	GATA transcription factor 26	GATA zinc finger domain containing protein, expressed
PhHAL.7G234800	12.6271	0.41197	0.130101	26.4571	2.69455e-07	9.667e-07	PPPDE putative thiol peptidase family protein	ethylene-responsive element-binding protein, putative, expressed
PhHAL.7G237200	1.57313	0.7624	0.239287	13.3876	0.00025329	0.000599383	#N/A	#N/A
PhHAL.7G237300	24.6468	0.120945	0.0897348	79.3964	5.0818e-19	5.91279e-18	Plastid-lipid associated protein PAP / fibrillin family protein	PAP fibrillin family domain containing protein, expressed
PhHAL.7G240800	7.83338	0.232221	0.121396	47.5597	5.33542e-12	3.24379e-11	heavy metal atpase 5	copper-transporting ATPase 3, putative, expressed
PhHAL.7G241000	871.916	0.258631	0.0834104	40.7497	1.73026e-10	9.0423e-10	glutathione peroxidase 6	glutathione peroxidase domain containing protein, expressed
PhHAL.7G242000	51.0182	0.818796	0.114962	25.6643	4.06269e-07	1.4235e-06	Haloacid dehalogenase-like hydrolase (HAD) superfamily protein	genetic modifier, putative, expressed
PhHAL.7G246300	74.2954	0.236356	0.0962425	20.9138	4.80417e-06	1.45993e-05	Patched family protein	niemann-Pick C1 protein precursor, putative, expressed
PhHAL.7G247400	354.097	0.162661	0.0641394	42.7612	6.18465e-11	3.37305e-10	Transmembrane amino acid transporter family protein	transmembrane amino acid transporter protein, putative, expressed
PhHAL.7G247500	5.28874	2.40023	0.326155	160.957	6.99235e-37	3.44222e-35	basic helix-loop-helix (bHLH) DNA-binding superfamily protein	ethylene-responsive protein related, putative, expressed
PhHAL.7G247800	19.3487	0.0875016	0.0839596	9.5404	0.00200998	0.00408751	SNF2 domain-containing protein / helicase domain-containing protein	SNF2 family N-terminal domain containing protein, expressed
PhHAL.7G248900	21.0435	0.637302	0.102765	24.9894	5.76454e-07	1.98676e-06	Serine/threonine-protein kinase WNK (With No Lysine)-related	helix-loop-helix DNA-binding protein, putative, expressed
PhHAL.7G249200	1.01549	0.320099	0.29976	21.7621	3.08634e-06	9.63505e-06	#N/A	#N/A
PhHAL.7G250600	41.5466	0.891447	0.155641	12.7341	0.000359045	0.000829238	RHOMBOID-like 1	OsRhmbd11 - Putative Rhomboid homologue, expressed
PhHAL.7G253000	1.69353	0.427816	0.208789	49.0025	2.55632e-12	1.60302e-11	subtilase 1.3	OsSub45 - Putative Subtilisin homologue, expressed
PhHAL.7G253800	74.9438	0.366135	0.0627528	44.7457	2.2436e-11	1.27789e-10	zinc finger protein-related	ZOS4-12 - C2H2 zinc finger protein, expressed
PhHAL.7G255200	587.456	0.0250156	0.0468058	32.8737	9.83431e-09	4.20836e-08	Nuclear transport factor 2 (NTF2) family protein	expressed protein
PhHAL.7G259000	195.32	0.128231	0.0890087	13.1575	0.000286368	0.000672483	calmodulin-domain protein kinase 5	CAMK_CAMK_like.27 - CAMK includes calcium/calmodulin depedent protein kinases, expressed
PhHAL.7G259700	208.945	0.217761	0.080036	67.8868	1.7316e-16	1.61101e-15	glutamate receptor 3.3	glutamate receptor, putative, expressed
PhHAL.7G260200	152.663	0.0696029	0.10384	15.982	6.39468e-05	0.000165638	Protein of unknown function (DUF581)	DUF581 domain containing protein, expressed
PhHAL.7G281600	38.727	0.26343	0.0767919	16.6894	4.40261e-05	0.00011683	K+ uptake permease 11	potassium transporter, putative, expressed
PhHAL.7G282500	163.939	0.0831432	0.0635815	6.28984	0.0121432	0.0212223	alpha/beta-Hydrolases superfamily protein	lecithine cholesterol acyltransferase, putative, expressed
PhHAL.7G287000	167.669	0.105948	0.0435305	213.229	2.71273e-48	3.02857e-46	SIT4 phosphatase-associated family protein	SIT4 phosphatase-associated protein domain containing protein, expressed
PhHAL.7G288700	684.116	0.0440546	0.0781077	60.7847	6.36717e-15	5.17205e-14	Glycine cleavage T-protein family	aminomethyltransferase, putative, expressed
PhHAL.7G296000	12.3006	0.31006	0.1775	38.0207	6.99997e-10	3.42619e-09	organic cation/carnitine transporter4	organic cation transporter protein, putative, expressed
PhHAL.7G296200	7.09034	1.08688	0.311677	23.3463	1.35306e-06	4.44916e-06	xyloglucan endotransglucosylase/hydrolase 9	glycosyl hydrolases family 16 protein, protein, expressed
PhHAL.7G296700	18.15	1.22669	0.151847	81.1259	2.11788e-19	2.54471e-18	S-locus lectin protein kinase family protein	receptor-like kinase, putative, expressed
PhHAL.7G297000	6.77921	1.00197	0.138461	96.6665	8.20449e-23	1.33464e-21	receptor kinase 3	receptor-like kinase, putative, expressed
PhHAL.7G300000	165.782	0.335529	0.0826186	17.1269	3.49633e-05	9.42336e-05	#N/A	expressed protein
PhHAL.7G300200	186.981	0.0204941	0.0651271	8.34547	0.0038665	0.00745248	#N/A	immediate-early protein RSP40, putative, expressed
PhHAL.7G300600	197.7	0.393863	0.0575699	77.0379	1.67706e-18	1.85794e-17	polymerase gamma 2	PolI-like DNA polymerase, putative, expressed
PhHAL.7G302200	187.361	0.0136122	0.067165	21.3344	3.85745e-06	1.18743e-05	#N/A	peptidase, cysteine peptidase active site, putative, expressed
PhHAL.7G302300	62.3136	0.36754	0.0709895	20.7413	5.25707e-06	1.58958e-05	Protein kinase superfamily protein	ELMO/CED-12 family protein, putative, expressed
PhHAL.7G303100	182.079	0.00397672	0.221098	13.7707	0.000206532	0.000495613	#N/A	#N/A
PhHAL.7G306800	20.8464	0.00657927	0.0806281	31.3583	2.1454e-08	8.86129e-08	EamA-like transporter family	thiamine-repressible mitochondrial transport protein THI74, putative, expressed
PhHAL.7G311500	11.9336	0.148219	0.0900619	26.0889	3.26048e-07	1.15712e-06	F-box family protein	OsFBX387 - F-box domain containing protein, expressed
PhHAL.7G318000	9.16243	1.2835	0.126314	19.8217	8.50114e-06	2.49878e-05	Alpha-L RNA-binding motif/Ribosomal protein S4 family protein	S4 domain containing protein, putative, expressed
PhHAL.7G320400	43.5695	0.0572593	0.0555794	17.3906	3.04329e-05	8.27007e-05	SWIB complex BAF60b domain-containing protein	SWIB/MDM2 domain containing protein, expressed
PhHAL.7G322800	4.91734	0.260109	0.238018	11.4087	0.000731019	0.0016072	#N/A	#N/A
PhHAL.7G323200	8.48855	0.0954948	0.127365	49.4877	1.99623e-12	1.2679e-11	Heavy metal transport/detoxification superfamily protein	heavy metal-associated domain containing protein, expressed
PhHAL.7G325300	111.639	0.241545	0.0996372	59.4023	1.28519e-14	1.01367e-13	acclimation of photosynthesis to environment	APE1, putative, expressed
PhHAL.7G327200	14.1427	0.229398	0.0949433	33.759	6.23799e-09	2.73236e-08	phytosulfokin receptor 1	phytosulfokine receptor precursor, putative, expressed
PhHAL.7G329800	77.2577	0.235721	0.0783277	10.0856	0.00149435	0.00311458	RNI-like superfamily protein	expressed protein
PhHAL.7G331900	169.322	0.156911	0.0554088	7.9632	0.00477378	0.00906063	Pyruvate kinase family protein	pyruvate kinase, putative, expressed
PhHAL.7G333500	61.7883	0.116794	0.0677799	15.5287	8.12624e-05	0.000207087	Protein kinase superfamily protein	protein kinase, putative, expressed
PhHAL.7G333900	14.469	0.205523	0.093938	102.971	3.40108e-24	6.27243e-23	Tetraspanin family protein	expressed protein
PhHAL.7G336200	147.451	0.151887	0.0491629	69.2072	8.86458e-17	8.54828e-16	K+ efflux antiporter 2	potasium efflux antiporter protein, putative, expressed
PhHAL.7G337700	66.0435	0.0382605	0.10323	8.47852	0.00359364	0.00697385	AT hook motif DNA-binding family protein	AT hook motif domain containing protein, expressed
PhHAL.7G343000	88.9435	0.298697	0.0721207	37.241	1.04396e-09	5.01938e-09	SNF1-related protein kinase 2.10	CAMK_CAMK_like.28 - CAMK includes calcium/calmodulin depedent protein kinases, expressed
PhHAL.7G343400	59.1005	0.0691239	0.0593023	33.867	5.9012e-09	2.59211e-08	transportin 1	transportin-2, putative, expressed
PhHAL.8G000200	83.9348	0.368456	0.127139	9.14627	0.00249225	0.00498716	Nucleoporin autopeptidase	OsNucAP3 - Putative Nucleoporin Autopeptidase homologue, expressed
PhHAL.8G004300	8.30069	0.0770347	0.15859	10.7428	0.00104683	0.00224393	Phosphatidate cytidylyltransferase family protein	phosphatidate cytidylyltransferase, putative, expressed
PhHAL.8G008900	22.2716	0.14703	0.12636	5.90216	0.0151223	0.0258861	TLC ATP/ADP transporter	expressed protein
PhHAL.8G009500	7.96528	2.40077	0.253788	14.0571	0.000177348	0.000430058	SOS3-interacting protein 1	CAMK_KIN1/SNF1/Nim1_like.6 - CAMK includes calcium/calmodulin depedent protein kinases, expressed
PhHAL.8G013200	23.0691	0.0392018	0.163901	16.1921	5.72332e-05	0.000149279	Protein of unknown function (DUF567)	DUF567 domain containing protein, putative, expressed
PhHAL.8G016400	6.65463	0.541581	0.15655	22.5417	2.0563e-06	6.59283e-06	DNAse I-like superfamily protein	endonuclease/exonuclease/phosphatase family domain containing protein, expressed
PhHAL.8G021000	179.228	0.715796	0.0685162	19.448	1.03375e-05	3.00373e-05	CBL-interacting protein kinase 3	CAMK_KIN1/SNF1/Nim1_like.37 - CAMK includes calcium/calmodulin depedent protein kinases, expressed
PhHAL.8G021900	3.12048	0.617383	0.290958	21.1194	4.31528e-06	1.31949e-05	calcium-dependent protein kinase 17	CAMK_CAMK_like.42 - CAMK includes calcium/calmodulin depedent protein kinases, expressed
PhHAL.8G026200	13.2739	0.18977	0.094863	15.745	7.24776e-05	0.000186192	Cytochrome P450 superfamily protein	cytochrome P450, putative, expressed
PhHAL.8G028100	6.22134	0.428378	0.151395	21.6721	3.23467e-06	1.00579e-05	Heavy metal transport/detoxification superfamily protein	heavy-metal-associated domain-containing protein, putative, expressed
PhHAL.8G029300	44.7771	0.0393176	0.0621849	11.5913	0.000662609	0.00146936	PHD finger family protein	PHD-finger family protein, expressed
PhHAL.8G030300	2.16102	1.79188	0.277432	14.0534	0.000177695	0.000430823	Plant protein of unknown function (DUF868)	ligA, putative, expressed
PhHAL.8G030400	8.30705	0.0911381	0.118854	47.424	5.71773e-12	3.465e-11	RING/U-box superfamily protein	RING-H2 finger protein, putative, expressed
PhHAL.8G033600	23.7636	0.518408	0.0889273	24.3999	7.8274e-07	2.65384e-06	NDR1/HIN1-like 2	harpin-induced protein 1 domain containing protein, expressed
PhHAL.8G034400	121.317	0.559792	0.10228	34.8606	3.54174e-09	1.5934e-08	ovate family protein 6	DUF623 domain containing protein, expressed
PhHAL.8G034900	1.5516	0.332369	0.251106	35.38	2.71262e-09	1.2373e-08	cationic amino acid transporter 6	amino acid permease family protein, putative, expressed
PhHAL.8G039000	9.60454	0.086035	0.138669	90.4303	1.91613e-21	2.76241e-20	Transcription elongation factor (TFIIS) family protein	transcription elongation factor protein, putative, expressed
PhHAL.8G049400	309.793	0.178776	0.0537972	37.0366	1.15935e-09	5.54572e-09	NIFU-like protein 2	nifU, putative, expressed
PhHAL.8G050600	199.5	0.990496	0.0972216	44.7741	2.21126e-11	1.261e-10	thioredoxin 3	thioredoxin, putative, expressed
PhHAL.8G051500	24.528	0.101078	0.0711782	26.2811	2.95167e-07	1.0535e-06	Armadillo/beta-catenin-like repeat ; C2 calcium/lipid-binding domain (CaLB) protein	expressed protein
PhHAL.8G052100	344.496	0.12508	0.0985913	25.5509	4.30871e-07	1.50604e-06	NAC (No Apical Meristem) domain transcriptional regulator superfamily protein	no apical meristem protein, putative, expressed
PhHAL.8G054900	372.607	0.0479569	0.0593362	20.1263	7.2493e-06	2.15037e-05	NAD kinase 2	NAD kinase, putative, expressed
PhHAL.8G056400	9.14155	1.15549	0.176471	34.7748	3.70137e-09	1.66243e-08	amino acid permease 2	amino acid transporter, putative, expressed
PhHAL.8G066300	7.77341	3.61567	0.296786	23.0886	1.54703e-06	5.04365e-06	#N/A	glycosyl hydrolase, putative, expressed
PhHAL.8G067000	277.762	0.0689646	0.0558111	24.0807	9.238e-07	3.10293e-06	Ankyrin repeat family protein	expressed protein
PhHAL.8G068100	6.10909	2.2423	0.211311	99.2695	2.20378e-23	3.80959e-22	ENTH/ANTH/VHS superfamily protein	ANTH domain containing protein, expressed
PhHAL.8G069500	7233.97	0.0868352	0.0663632	9.79758	0.00174741	0.0035964	light harvesting complex of photosystem II 5	chlorophyll A-B binding protein, putative, expressed
PhHAL.8G070100	1522.9	0.21041	0.0708393	86.1399	1.67644e-20	2.20499e-19	Rieske (2Fe-2S) domain-containing protein	rieske domain containing protein, expressed
PhHAL.8G084700	19.7159	0.764654	0.114609	43.5559	4.12012e-11	2.2924e-10	Leucine-rich repeat protein kinase family protein	expressed protein
PhHAL.8G089900	86.4299	1.88493	0.158213	12.9463	0.00032055	0.000746583	methyl esterase 1	OsPOP4 - Putative Prolyl Oligopeptidase homologue, expressed
PhHAL.8G096200	420.162	0.20961	0.0408311	25.8916	3.61136e-07	1.27465e-06	ARM repeat superfamily protein	expressed protein
PhHAL.8G098300	72.0413	0.0727811	0.0861003	84.1817	4.51326e-20	5.7664e-19	Protein of unknown function (DUF1685)	expressed protein
PhHAL.8G102700	0.912077	0.224154	0.30009	14.2993	0.000155927	0.000380703	nodulin MtN21 /EamA-like transporter family protein	integral membrane protein DUF6 containing protein, expressed
PhHAL.8G125200	952.286	0.669878	0.0568435	63.9529	1.27431e-15	1.09991e-14	Haloacid dehalogenase-like hydrolase (HAD) superfamily protein	cbbY, putative, expressed
PhHAL.8G139900	94.3081	0.680715	0.0893593	18.6933	1.53524e-05	4.37348e-05	RNApolymerase sigma subunit 2	RNA polymerase sigma factor, putative, expressed
PhHAL.8G152600	142.255	0.209088	0.0611309	69.8811	6.29883e-17	6.14038e-16	zinc finger protein 1	zinc finger C-x8-C-x5-C-x3-H type family protein, expressed
PhHAL.8G153300	24.5237	0.816215	0.132176	22.4324	2.17671e-06	6.95272e-06	#N/A	CRP7 - Cysteine-rich family protein precursor, expressed
PhHAL.8G160000	23.2592	0.0976969	0.196848	139.493	3.43642e-32	1.15095e-30	ATP synthase subunit alpha	ATP synthase subunit alpha, putative, expressed
PhHAL.8G167000	3.74748	0.82529	0.196979	28.5608	9.08031e-08	3.46229e-07	#N/A	expressed protein
PhHAL.8G180800	21.934	0.893181	0.257896	35.306	2.81764e-09	1.28132e-08	BCL-2-associated athanogene 5	IQ calmodulin-binding and BAG domain containing protein, putative, expressed
PhHAL.8G207700	60.6044	0.191554	0.0869078	15.6574	7.59152e-05	0.000194437	#N/A	expressed protein
PhHAL.8G213600	4.19361	0.845771	0.167972	32.3033	1.31886e-08	5.56878e-08	Bax inhibitor-1 family protein	transmembrane BAX inhibitor motif-containing protein, putative, expressed
PhHAL.8G214600	133.53	0.0864907	0.0556909	100.782	1.02695e-23	1.82056e-22	ETO1-like 1	BTBT3 - Bric-a-Brac, Tramtrack, Broad Complex BTB domain with tetratricopeptide repeats, expressed
PhHAL.8G220400	148.562	0.324561	0.0846779	21.5888	3.37827e-06	1.04836e-05	P-loop containing nucleoside triphosphate hydrolases superfamily protein	DEAD-box ATP-dependent RNA helicase, putative, expressed
PhHAL.8G221000	26.4631	0.467442	0.126742	26.7252	2.34548e-07	8.48445e-07	Mannose-6-phosphate isomerase, type I	mannose-6-phosphate isomerase, putative, expressed
PhHAL.8G222900	4.81219	0.0632336	0.152317	22.3797	2.23728e-06	7.13645e-06	#N/A	#N/A
PhHAL.8G223000	52.4168	0.176087	0.0687457	10.4353	0.0012363	0.00261421	Galactose oxidase/kelch repeat superfamily protein	F-box/Kelch-repeat protein, putative, expressed
PhHAL.8G224200	24.0649	0.255151	0.252098	16.3445	5.28102e-05	0.000138536	#N/A	#N/A
PhHAL.8G235500	32.5985	0.367867	0.114927	24.3699	7.95032e-07	2.6926e-06	SPIRAL1-like1	nitrilase-associated protein, putative, expressed
PhHAL.8G236900	266.853	0.03584	0.0622029	13.0947	0.000296126	0.000693238	U2 snRNP auxilliary factor, large subunit, splicing factor	RNA recognition motif containing protein, expressed
PhHAL.8G242200	105.576	0.328279	0.12127	30.1227	4.05561e-08	1.61879e-07	Tyrosine transaminase family protein	tyrosine aminotransferase, putative, expressed
PhHAL.8G244800	2.69344	0.994028	0.379809	52.3095	4.74073e-13	3.21656e-12	#N/A	#N/A
PhHAL.8G246100	1472.64	1.01219	0.0896544	26.9934	2.04156e-07	7.441e-07	magnesium/proton exchanger	sodium/calcium exchanger protein, putative, expressed
PhHAL.8G254200	6.60076	0.0240369	0.140162	7.23721	0.0071408	0.0130717	PAS domain-containing protein tyrosine kinase family protein	protein kinase family protein, putative, expressed
PhHAL.8G262400	4306.09	0.191982	0.0909205	33.6535	6.58577e-09	2.87529e-08	rubisco activase	AAA-type ATPase family protein, putative, expressed
PhHAL.8G263000	2.9752	1.02179	0.252517	9.62415	0.00192035	0.00392141	P-loop containing nucleoside triphosphate hydrolases superfamily protein	tRNA-splicing endonuclease positive effector-related, putative, expressed
PhHAL.8G263900	391.473	0.0554295	0.0839723	33.2696	8.02285e-09	3.4704e-08	plant uncoupling mitochondrial protein 1	mitochondrial carrier protein, putative, expressed
PhHAL.9G003400	62.5052	0.0566235	0.0730958	52.788	3.71559e-13	2.54248e-12	#N/A	expressed protein
PhHAL.9G005800	24.7257	0.0411636	0.0800025	14.7837	0.000120573	0.00029997	RNA-binding (RRM/RBD/RNP motifs) family protein	RNA recognition motif containing protein, putative, expressed
PhHAL.9G006100	41.8928	0.220445	0.118593	68.7028	1.14479e-16	1.08443e-15	AIG2-like (avirulence induced gene) family protein	AIG2-like family domain containing protein, expressed
PhHAL.9G007500	4.54715	0.497659	0.237691	29.7074	5.02423e-08	1.98013e-07	hydroxyproline-rich glycoprotein family protein	#N/A
PhHAL.9G008700	552.519	0.046972	0.0388021	21.4641	3.60522e-06	1.11399e-05	CAX interacting protein 1	OsGrx_S14 - glutaredoxin subgroup II, expressed
PhHAL.9G009600	141.796	0.130814	0.0690519	15.8811	6.74503e-05	0.000173992	Sec14p-like phosphatidylinositol transfer family protein	CRAL/TRIO domain containing protein, expressed
PhHAL.9G011300	51.4049	0.808059	0.114223	163.861	1.62262e-37	8.36097e-36	purple acid phosphatase 15	Ser/Thr protein phosphatase family protein, expressed
PhHAL.9G014400	216.763	0.0340914	0.0430637	17.3671	3.08106e-05	8.36506e-05	LUC7 related protein	RNA-binding protein Luc7-like, putative, expressed
PhHAL.9G015400	356.064	0.339332	0.0551476	80.6026	2.75992e-19	3.2825e-18	FAD/NAD(P)-binding oxidoreductase family protein	amine oxidase, flavin-containing, domain containing protein, expressed
PhHAL.9G017700	203.285	0.256472	0.0780103	78.9271	6.44451e-19	7.39738e-18	#N/A	cyclase/dehydrase family protein, expressed
PhHAL.9G021900	2.18176	0.312479	0.199381	10.2769	0.00134704	0.00282766	Protein phosphatase 2C family protein	protein phosphatase 2C, putative, expressed
PhHAL.9G023000	167.309	0.555637	0.0835798	34.223	4.91453e-09	2.17861e-08	Cytidine/deoxycytidylate deaminase family protein	tRNA-specific adenosine deaminase, putative, expressed
PhHAL.9G025100	1112.91	0.160755	0.101049	72.2846	1.86299e-17	1.89389e-16	#N/A	expressed protein
PhHAL.9G025900	53.5204	0.00888558	0.0863769	20.9382	4.74349e-06	1.44219e-05	UDP-Glycosyltransferase superfamily protein	cytokinin-N-glucosyltransferase 1, putative, expressed
PhHAL.9G027200	75.9608	0.379659	0.191178	11.7813	0.000598273	0.00133602	Major facilitator superfamily protein	peptide transporter PTR2, putative, expressed
PhHAL.9G027900	97.6184	0.0333679	0.0595332	93.14	4.87239e-22	7.41173e-21	Major facilitator superfamily protein	transporter, major facilitator superfamily domain containing protein, expressed
PhHAL.9G028200	100.139	0.204488	0.0568441	27.499	1.57176e-07	5.82032e-07	Chaperone DnaJ-domain superfamily protein	heat shock protein DnaJ, putative, expressed
PhHAL.9G029800	10.5929	0.355029	0.0941791	55.1252	1.13089e-13	8.17379e-13	OBF-binding protein 3	dof zinc finger domain containing protein, putative, expressed
PhHAL.9G038100	71.5194	0.114983	0.0611379	74.414	6.33381e-18	6.7079e-17	nudix hydrolase homolog 16	hydrolase, NUDIX family, domain containing protein, expressed
PhHAL.9G042500	48.7957	0.409632	0.0844751	20.2691	6.72799e-06	2.00556e-05	elongation factor P (EF-P) family protein	elongation factor P, putative, expressed
PhHAL.9G043500	107.274	0.427396	0.0529237	53.018	3.30504e-13	2.27559e-12	protein phosphatase 2A-4	OsPP2Ac-2 - Phosphatase 2A isoform 2 belonging to family 2, expressed
PhHAL.9G043700	174.285	0.315316	0.0580127	8.6661	0.00324185	0.00634434	squalene synthase 1	squalene synthetase, putative, expressed
PhHAL.9G045400	37.492	0.518276	0.140925	17.13	3.49058e-05	9.41057e-05	AAA-ATPase 1	ATPase, putative, expressed
PhHAL.9G046200	22.568	0.24352	0.073468	27.4249	1.63319e-07	6.03588e-07	Nucleotidylyl transferase superfamily protein	riboflavin biosynthesis protein-related, putative, expressed
PhHAL.9G047200	4.19172	0.0933511	0.158075	51.7293	6.37036e-13	4.27028e-12	phosphate transporter traffic facilitator1	WD domain, G-beta repeat domain containing protein, expressed
PhHAL.9G050200	127.636	0.026861	0.0668832	17.5686	2.77121e-05	7.57128e-05	Protein of unknown function (DUF506)	plant-specific domain TIGR01615 family protein, expressed
PhHAL.9G057600	815.042	0.0137178	0.0656212	5.0974	0.0239617	0.0393991	DNAJ homologue 2	chaperone protein dnaJ, putative, expressed
PhHAL.9G058300	74.5975	0.0153581	0.0486034	26.191	3.09262e-07	1.10046e-06	cullin4	cullin, putative, expressed
PhHAL.9G062000	269.242	0.114549	0.0702694	45.5702	1.47261e-11	8.54062e-11	NagB/RpiA/CoA transferase-like superfamily protein	ribose-5-phosphate isomerase A, putative, expressed
PhHAL.9G065100	171.838	0.0233796	0.0590271	92.8529	5.63294e-22	8.49288e-21	Sugar isomerase (SIS) family protein	glucose-6-phosphate isomerase, putative, expressed
PhHAL.9G067200	3.81251	1.77653	0.255984	136.589	1.48298e-31	4.74656e-30	Leucine-rich receptor-like protein kinase family protein	receptor protein kinase CLAVATA1 precursor, putative, expressed
PhHAL.9G069400	40.3914	0.0638657	0.0662506	46.564	8.86734e-12	5.26816e-11	#N/A	H-BTB1 - Bric-a-Brac, Tramtrack, Broad Complex BTB domain with H family conserved sequence, expressed
PhHAL.9G072600	8.71608	0.11661	0.141821	7.76397	0.00532988	0.0100158	maternal effect embryo arrest 14	expressed protein
PhHAL.9G077600	36.2991	0.0470135	0.0659226	18.8515	1.413e-05	4.04243e-05	Sas10/Utp3/C1D family	sas10/Utp3 family protein, expressed
PhHAL.9G084600	31.9294	0.870221	0.245005	17.2802	3.22527e-05	8.74051e-05	Glycosyl hydrolase family protein	periplasmic beta-glucosidase precursor, putative, expressed
PhHAL.9G086100	92.6592	0.0802384	0.11734	23.7468	1.09876e-06	3.65202e-06	evolutionarily conserved C-terminal region 2	YT521-B-like family domain containing protein, expressed
PhHAL.9G090800	26.9165	0.0586111	0.0603629	15.5604	7.99128e-05	0.000203869	homolog of human DNA ligase iv-binding protein XRCC4	XRCC4, putative, expressed
PhHAL.9G090900	8.02798	1.07567	0.228965	45.7068	1.37342e-11	7.98507e-11	basic helix-loop-helix (bHLH) DNA-binding superfamily protein	helix-loop-helix DNA-binding domain containing protein, expressed
PhHAL.9G093500	93.7905	0.0175731	0.0649796	156.594	6.27764e-36	2.87881e-34	GRAM domain family protein	GRAM domain containing protein, expressed
PhHAL.9G095200	486.129	0.180194	0.063576	124.926	5.28155e-29	1.41515e-27	ADP glucose pyrophosphorylase large subunit 1	glucose-1-phosphate adenylyltransferase large subunit, putative, expressed
PhHAL.9G106500	88.4458	0.0632644	0.0546183	7.99488	0.00469099	0.00891792	DNA-binding family protein	SWI/SNF-related matrix-associated actin-dependent regulator of chromatin subfamily C member, putative, expressed
PhHAL.9G108700	53.4781	0.396007	0.104025	102.404	4.52865e-24	8.23854e-23	actin-11	actin, putative, expressed
PhHAL.9G110400	69.4743	0.502388	0.0705988	62.2297	3.05644e-15	2.55239e-14	purine biosynthesis 4	phosphoribosylformylglycinamidine synthase, putative, expressed
PhHAL.9G113200	345.668	0.23266	0.0566553	141.177	1.47145e-32	5.09196e-31	Phosphoglucomutase/phosphomannomutase family protein	phosphoglucomutase, putative, expressed
PhHAL.9G113300	27.7106	0.890805	0.119141	28.5651	9.05985e-08	3.4559e-07	receptor-like kinase 1	inactive receptor kinase At2g26730 precursor, putative, expressed
PhHAL.9G114400	22.5487	0.186318	0.0680787	14.1672	0.00016726	0.000406784	geminivirus rep interacting kinase 2	CAMK_KIN1/SNF1/Nim1_like.18 - CAMK includes calcium/calmodulin depedent protein kinases, expressed
PhHAL.9G117400	92.1878	0.0752397	0.0648389	104.945	1.25548e-24	2.40529e-23	GRAS family transcription factor family protein	GRAS family transcription factor domain containing protein, expressed
PhHAL.9G119300	351.196	0.02355	0.0651752	73.9385	8.05904e-18	8.43031e-17	#N/A	expressed protein
PhHAL.9G120200	38.7848	0.0801687	0.0778578	12.303	0.000452229	0.00102887	eukaryotic release factor 1-3	eukaryotic peptide chain release factor subunit 1-1, putative, expressed
PhHAL.9G122300	43.0825	0.157295	0.0962857	6.21034	0.0127006	0.0221038	PLAT/LH2 domain-containing lipoxygenase family protein	lipoxygenase, putative, expressed
PhHAL.9G122700	65.7229	0.316521	0.0953514	40.682	1.79129e-10	9.34821e-10	adenylosuccinate synthase	adenylosuccinate synthetase, chloroplast precursor, putative, expressed
PhHAL.9G123800	58.8445	0.0203008	0.0557122	11.2522	0.000795289	0.00173588	ABC2 homolog 9	ABC1 family domain containing protein, putative, expressed
PhHAL.9G126300	237.071	0.226772	0.0828688	63.1752	1.89116e-15	1.6021e-14	Protein of unknown function (DUF1336)	DUF1336 domain containing protein, expressed
PhHAL.9G130500	81.8235	0.204694	0.0481314	68.4868	1.27731e-16	1.20267e-15	ZIM-like 1	GATA transcription factor 25, putative, expressed
PhHAL.9G139000	6.56975	0.266592	0.158636	38.5885	5.23273e-10	2.59574e-09	Protein of unknown function (DUF581)	DUF581 domain containing protein, expressed
PhHAL.9G140500	16.1752	0.329884	0.169822	13.7872	0.000204727	0.000491534	tubulin beta 8	tubulin/FtsZ domain containing protein, putative, expressed
PhHAL.9G145100	38.7798	0.273741	0.0616381	20.3985	6.28784e-06	1.88154e-05	Protein of unknown function, DUF593	DUF593 domain containing protein, expressed
PhHAL.9G146100	41.6249	0.0485601	0.0958381	97.7337	4.78611e-23	7.99361e-22	#N/A	expressed protein
PhHAL.9G151200	0.942357	0.479079	0.366081	12.7189	0.000361985	0.000835616	P-loop containing nucleoside triphosphate hydrolases superfamily protein	AT hook motif family protein, expressed
PhHAL.9G154600	50.2749	0.0727938	0.124203	152.693	4.47059e-35	1.89279e-33	CBL-interacting protein kinase 4	CAMK_KIN1/SNF1/Nim1_like.17 - CAMK includes calcium/calmodulin depedent protein kinases, expressed
PhHAL.9G155000	8.50955	0.268916	0.180488	24.9586	5.85745e-07	2.01767e-06	indoleacetic acid-induced protein 16	OsIAA30 - Auxin-responsive Aux/IAA gene family member, expressed
PhHAL.9G155600	20.7715	0.0883006	0.0975099	11.3336	0.000761165	0.0016682	WRKY DNA-binding protein 21	WRKY94, expressed
PhHAL.9G155700	27.4086	0.236184	0.0976352	12.5025	0.000406401	0.000931044	P-loop containing nucleoside triphosphate hydrolases superfamily protein	expressed protein
PhHAL.9G161500	74.8846	0.452261	0.0859962	40.785	1.6993e-10	8.89042e-10	NAD(P)-linked oxidoreductase superfamily protein	oxidoreductase, aldo/keto reductase family protein, putative, expressed
PhHAL.9G162300	11.5992	0.0252688	0.108581	12.6066	0.000384379	0.00088394	phosphate transporter 4;6	transporter, major facilitator family, putative, expressed
PhHAL.9G163200	1629.25	0.141649	0.0591795	257.555	5.85423e-58	1.46403e-55	#N/A	seed maturation protein PM23, putative, expressed
PhHAL.9G163800	5.28473	0.2444	0.13834	14.1109	0.000172344	0.000418445	Protein of unknown function (DUF620)	expressed protein
PhHAL.9G168500	127.375	0.00587878	0.103756	29.6803	5.09492e-08	2.00631e-07	#N/A	expressed protein
PhHAL.9G169200	251.803	0.330218	0.0830389	119.769	7.10847e-28	1.7474e-26	CBS domain-containing protein / transporter associated domain-containing protein	CBS domain containing protein, expressed
PhHAL.9G169600	6054.31	0.509513	0.0880067	49.167	2.35071e-12	1.48052e-11	photosystem II light harvesting complex gene 2.3	chlorophyll A-B binding protein, putative, expressed
PhHAL.9G170800	71.9812	0.0285652	0.0497078	15.9583	6.47516e-05	0.000167607	#N/A	metal ion binding protein, putative, expressed
PhHAL.9G171600	3928.07	0.194523	0.0766916	68.9131	1.02897e-16	9.82651e-16	Peroxisomal membrane 22 kDa (Mpv17/PMP22) family protein	peroxisomal membrane protein, putative, expressed
PhHAL.9G172300	1.73832	0.0378391	0.268131	60.367	7.87198e-15	6.3395e-14	#N/A	retrotransposon protein, putative, unclassified, expressed
PhHAL.9G173500	175.971	0.217374	0.0573985	23.4899	1.25571e-06	4.1465e-06	cinnamyl-alcohol dehydrogenase	dehydrogenase, putative, expressed
PhHAL.9G174300	37.9986	0.486963	0.102733	48.1902	3.86816e-12	2.37951e-11	high affinity K+ transporter 5	potassium transporter, putative, expressed
PhHAL.9G174600	7.4036	0.504491	0.165129	18.0397	2.16348e-05	6.02589e-05	#N/A	expressed protein
PhHAL.9G175300	863.445	0.0825001	0.0593923	155.398	1.14623e-35	5.09448e-34	MATE efflux family protein	MATE efflux family protein, putative, expressed
PhHAL.9G180500	16.434	0.130047	0.0785763	19.6583	9.25998e-06	2.70783e-05	RING 1A	zinc finger C3HC4 type family protein, putative, expressed
PhHAL.9G181600	583.472	0.226473	0.120544	7.97714	0.00473717	0.00899842	cytochrome P450, family 76, subfamily C, polypeptide 4	cytochrome P450, putative, expressed
PhHAL.9G182600	55.858	0.510747	0.0657769	55.1042	1.14304e-13	8.25205e-13	Protein kinase superfamily protein	STE_PAK_Ste20_STLK.6 - STE kinases include homologs to sterile 7, sterile 11 and sterile 20 from yeast, expressed
PhHAL.9G182900	82.2574	0.0235152	0.0485851	36.6735	1.39662e-09	6.61826e-09	Ypt/Rab-GAP domain of gyp1p superfamily protein	TBC domain containing protein, expressed
PhHAL.9G183300	121.999	0.567357	0.0693416	39.7323	2.91269e-10	1.48251e-09	NAD(P)-linked oxidoreductase superfamily protein	oxidoreductase, aldo/keto reductase family protein, putative, expressed
PhHAL.9G186400	86.7227	0.286027	0.0852146	36.8544	1.27286e-09	6.05934e-09	SAUR-like auxin-responsive protein family	CPuORF40 - conserved peptide uORF-containing transcript, expressed
PhHAL.9G188800	45.4551	0.0388576	0.0649472	16.0693	6.10664e-05	0.000158659	methionine aminopeptidase 1A	peptidase, M24 family protein, putative, expressed
PhHAL.9G190600	38.4829	0.00795213	0.0700956	40.112	2.39809e-10	1.23263e-09	vesicle associated protein	MSP domain containing protein, putative, expressed
PhHAL.9G190800	5.74766	2.56866	0.263153	23.3007	1.38552e-06	4.54872e-06	NB-ARC domain-containing disease resistance protein	disease resistance RPP13-like protein 1, putative, expressed
PhHAL.9G192600	1771.48	0.150431	0.091432	47.9563	4.35826e-12	2.66787e-11	NAD-dependent malic enzyme 2	NAD-dependent malic enzyme, mitochondrial precursor, putative, expressed
PhHAL.9G193000	4.57048	0.47545	0.15305	53.2433	2.94689e-13	2.03805e-12	GATA type zinc finger transcription factor family protein	OsPLIM2c - LIM domain protein, putative actin-binding protein and transcription factor, expressed
PhHAL.9G193800	544.217	0.48508	0.0849952	30.6972	3.01602e-08	1.22363e-07	Glutamyl-tRNA reductase family protein	shikimate/quinate 5-dehydrogenase, putative, expressed
PhHAL.9G195900	25.637	0.969857	0.109986	42.9243	5.69008e-11	3.11328e-10	#N/A	expressed protein
PhHAL.9G209400	26.3434	1.65989	0.249345	51.3207	7.84439e-13	5.20444e-12	Eukaryotic aspartyl protease family protein	aspartic proteinase, putative, expressed
PhHAL.9G211000	59.8013	0.00328654	0.0703273	7.21403	0.00723361	0.0132248	Pleckstrin homology (PH) and lipid-binding START domains-containing protein	DUF1336 domain containing protein, expressed
PhHAL.9G213000	1.78274	0.937473	0.253243	27.2047	1.83009e-07	6.72381e-07	Chloroplast J-like domain 1	expressed protein
PhHAL.9G215300	155.035	0.102024	0.0865736	13.9126	0.000191507	0.000461922	Beta-glucosidase, GBA2 type family protein	non-lysosomal glucosylceramidase, putative, expressed
PhHAL.9G216900	5.85391	0.778167	0.127722	10.3134	0.00132064	0.00277846	casein kinase I-like 10	CK1_CaseinKinase_1.9 - CK1 includes the casein kinase 1 kinases, expressed
PhHAL.9G217400	49.7597	0.0762289	0.0521464	43.0548	5.32276e-11	2.92167e-10	RNA helicase family protein	DEAD/DEAH box helicase domain containing protein, expressed
PhHAL.9G217500	101.652	0.756013	0.0891778	27.9932	1.21743e-07	4.56865e-07	#N/A	expressed protein
PhHAL.9G219700	1.40681	1.463	0.365501	12.6977	0.00036611	0.000844308	#N/A	expressed protein
PhHAL.9G236600	13.9488	0.310923	0.160486	44.8996	2.07396e-11	1.18631e-10	starch synthase 2	starch synthase, putative, expressed
PhHAL.9G240200	320.554	0.090018	0.0952097	33.8769	5.87103e-09	2.57946e-08	heat shock transcription factor A6B	heat stress transcription factor, putative, expressed
PhHAL.9G253900	1.17296	1.82832	0.339494	8.54375	0.0034671	0.00674784	#N/A	#N/A
PhHAL.9G261900	187.769	0.212362	0.0624936	119.351	8.7748e-28	2.12088e-26	Protein phosphatase 2C family protein	expressed protein
PhHAL.9G264200	549.704	0.114287	0.0740417	24.886	6.08218e-07	2.09009e-06	Alpha-L RNA-binding motif/Ribosomal protein S4 family protein	chloroplast 30S ribosomal protein S4, putative, expressed
PhHAL.9G264300	5.53724	0.655206	0.14854	8.4431	0.00366432	0.00709559	#N/A	#N/A
PhHAL.9G266300	85.0733	0.332423	0.132906	17.8539	2.38524e-05	6.59555e-05	mitochondrial F0-ATPase subunit 9	ATP synthase protein 9, mitochondrial, putative, expressed
PhHAL.9G268700	2.49485	1.77914	0.235794	7.12316	0.00760946	0.0138488	ATP synthase subunit C family protein	ATP synthase protein 9, mitochondrial, putative, expressed
PhHAL.9G269200	102.281	0.211922	0.089332	53.568	2.49794e-13	1.7508e-12	cytochrome C biogenesis 452	#N/A
PhHAL.9G269400	64.7768	0.61555	0.150374	33.9779	5.5743e-09	2.45484e-08	ATP synthase subunit alpha	ATP synthase subunit alpha, putative, expressed
PhHAL.9G269800	2.11478	0.280947	0.204654	50.19	1.39557e-12	9.03529e-12	Cytochrome C assembly protein	cytochrome c biosynthesis ccmC-like mitochondrial protein, putative, expressed
PhHAL.9G269900	16.8053	0.00799047	0.093974	50.3863	1.2627e-12	8.19773e-12	#N/A	expressed protein
PhHAL.9G270300	124.91	0.0823172	0.105749	10.3886	0.00126793	0.00267687	Ribosomal protein S13/S18 family	ribosomal protein S13p/S18e, putative, expressed
PhHAL.9G271800	70.3634	0.179819	0.0800569	27.9081	1.27217e-07	4.76358e-07	Di-haem cytochrome, transmembrane;Cytochrome b/b6, C-terminal	cytochrome b6, putative, expressed
PhHAL.9G271900	32.5294	0.177398	0.115482	48.8295	2.79214e-12	1.74274e-11	ATPase subunit 6-1	ATP synthase, A subunit family protein, putative, expressed
PhHAL.9G272300	4.77031	0.269548	0.137867	19.5866	9.61435e-06	2.8049e-05	#N/A	#N/A
PhHAL.9G297000	1.62863	0.230531	0.216667	9.86991	0.00168004	0.00346845	pleiotropic drug resistance 3	pleiotropic drug resistance protein, putative, expressed
PhHAL.9G303900	7790.8	0.122816	0.0907034	12.2635	0.000461906	0.00104974	alanine aminotransferase 2	aminotransferase, classes I and II, domain containing protein, expressed
PhHAL.9G306400	56.6139	0.103409	0.135936	49.5804	1.90402e-12	1.21304e-11	Calcineurin-like metallo-phosphoesterase superfamily protein	Ser/Thr protein phosphatase family protein, putative, expressed
PhHAL.9G307100	120.365	0.159595	0.0458549	43.0616	5.30438e-11	2.91244e-10	F-box family protein	OsFBL52 - F-box domain and LRR containing protein, expressed
PhHAL.9G312800	44.1809	0.309669	0.0819085	19.6305	9.39561e-06	2.7439e-05	histidine kinase 2	histidine kinase, putative, expressed
PhHAL.9G314800	814.676	0.204913	0.0725349	88.4791	5.13757e-21	7.11147e-20	#N/A	expressed protein
PhHAL.9G321000	814.599	0.244454	0.0587762	20.1795	7.05063e-06	2.09575e-05	S-adenosyl-L-methionine-dependent methyltransferases superfamily protein	methyltransferase domain containing protein, putative, expressed
PhHAL.9G325400	114.799	0.223707	0.0421175	88.2066	5.89637e-21	8.1139e-20	photolyase 1	FAD binding domain of DNA photolyase domain containing protein, expressed
PhHAL.9G342600	180.148	0.489429	0.0721793	90.8437	1.55481e-21	2.26238e-20	ATP citrate lyase (ACL) family protein	succinyl-CoA ligase beta-chain, mitochondrial precursor, putative, expressed
PhHAL.9G351700	3.60874	0.229786	0.156483	29.5699	5.39364e-08	2.11727e-07	splicing factor PWI domain-containing protein	#N/A
PhHAL.9G371600	25.5192	0.288592	0.14867	9.05263	0.00262317	0.00522683	Pentatricopeptide repeat (PPR) superfamily protein	expressed protein
PhHAL.9G375600	16.7812	0.259752	0.0896569	15.7051	7.4024e-05	0.000189957	Carbohydrate-binding protein	PHLOEM 2-LIKE A10, putative, expressed
PhHAL.9G375700	3.7262	3.92547	0.307336	8.83266	0.00295887	0.00583757	#N/A	#N/A
PhHAL.9G380500	239.732	0.120971	0.081288	126.216	2.75817e-29	7.57426e-28	membrane protein, putative	lrgB-like family protein, expressed
PhHAL.9G381700	38.3264	0.329236	0.106189	25.6576	4.07692e-07	1.42768e-06	Transcription factor jumonji (jmj) family protein / zinc finger (C5HC2 type) family protein	jmjC domain containing protein, expressed
PhHAL.9G382200	9.16101	1.00294	0.180234	8.19383	0.0042033	0.00805694	#N/A	#N/A
PhHAL.9G382400	43.9591	0.106791	0.0647375	14.6667	0.000128293	0.000317869	VQ motif-containing protein	#N/A
PhHAL.9G382600	50.7979	0.188277	0.107628	30.4386	3.4461e-08	1.38643e-07	Plant protein of unknown function (DUF827)	protein transport protein-related, putative, expressed
PhHAL.9G384300	632.381	0.309201	0.0496231	17.6787	2.61543e-05	7.18019e-05	Plastid-lipid associated protein PAP / fibrillin family protein	PAP fibrillin family domain containing protein, expressed
PhHAL.9G391200	112.367	0.00905227	0.071418	132.592	1.11028e-30	3.32657e-29	Haloacid dehalogenase-like hydrolase (HAD) superfamily protein	haloacid dehalogenase-like hydrolase family protein, putative, expressed
PhHAL.9G393500	107.648	0.213376	0.0758627	21.1539	4.2384e-06	1.29767e-05	pleckstrin homology (PH) domain-containing protein	expressed protein
PhHAL.9G394000	24.246	0.0886064	0.0901024	26.5606	2.55405e-07	9.18728e-07	casein kinase II beta subunit 4	casein kinase II subunit beta-4, putative, expressed
PhHAL.9G400700	10.1477	1.17686	0.199203	26.7845	2.27458e-07	8.24226e-07	Plant protein of unknown function (DUF828) with plant pleckstrin homology-like region	expressed protein
PhHAL.9G406300	23.9035	0.435427	0.0747724	14.0266	0.000180244	0.000436383	OSBP(oxysterol binding protein)-related protein 2A	oxysterol-binding protein, putative, expressed
PhHAL.9G406500	268.773	0.00257115	0.0674194	66.0664	4.35992e-16	3.92958e-15	Flavin-binding monooxygenase family protein	flavin-containing monooxygenase family protein, putative, expressed
PhHAL.9G408800	211.254	0.214251	0.0532125	14.4708	0.000142345	0.000350142	Protein of unknown function (DUF3741)	expressed protein
PhHAL.9G412400	52.5403	0.0459834	0.0561097	7.99065	0.00470196	0.00893696	magnesium transporter 6	CorA-like magnesium transporter protein, putative, expressed
PhHAL.9G414600	342.686	0.536039	0.0386642	28.9612	7.38412e-08	2.84504e-07	general control non-repressible 4	ABC transporter, ATP-binding protein, putative, expressed
PhHAL.9G415300	22.0879	0.00160269	0.0725498	64.5177	9.56701e-16	8.34599e-15	Protein phosphatase 2C family protein	protein phosphatase 2C, putative, expressed
PhHAL.9G416000	150.866	0.191729	0.0668033	28.4366	9.68187e-08	3.67597e-07	plastid movement impaired1	expressed protein
PhHAL.9G416400	29.723	0.0670251	0.0629381	16.7981	4.15752e-05	0.000110765	P-loop containing nucleoside triphosphate hydrolases superfamily protein	tRNA-splicing endonuclease positive effector-related, putative, expressed
PhHAL.9G419900	5.97777	0.281892	0.158702	35.0056	3.28766e-09	1.48515e-08	#N/A	#N/A
PhHAL.9G423300	11.6951	2.26348	0.299636	32.617	1.12228e-08	4.76986e-08	cytochrome P450, family 704, subfamily A, polypeptide 2	cytochrome P450, putative, expressed
PhHAL.9G425200	12.5957	0.491906	0.11461	26.6542	2.43318e-07	8.78473e-07	S-adenosyl-L-methionine-dependent methyltransferases superfamily protein	dehydration response related protein, putative, expressed
PhHAL.9G428700	102.834	0.25165	0.0632771	32.3845	1.26494e-08	5.34952e-08	#N/A	#N/A
PhHAL.9G434300	200.87	0.601564	0.0868539	10.8407	0.000992954	0.00213527	#N/A	expressed protein
PhHAL.9G434400	276.968	0.217351	0.0808504	38.2926	6.08932e-10	2.99767e-09	zinc finger (C3HC4-type RING finger) family protein	ATP-dependent protease, putative, expressed
PhHAL.9G438400	99.1446	0.181572	0.0534431	109.732	1.12164e-25	2.32458e-24	membrane-anchored ubiquitin-fold protein 2	membrane-anchored ubiquitin-fold protein, putative, expressed
PhHAL.9G440800	4.1784	0.476644	0.180877	29.4806	5.64782e-08	2.21242e-07	Carbohydrate-binding X8 domain superfamily protein	X8 domain containing protein, expressed
PhHAL.9G446000	229.064	0.535012	0.0748741	103.389	2.75401e-24	5.12443e-23	NAD(P)-binding Rossmann-fold superfamily protein	expressed protein
PhHAL.9G449300	1.19496	0.671386	0.274697	88.6873	4.62422e-21	6.41982e-20	F-box family protein	OsFBX94 - F-box domain containing protein, expressed
PhHAL.9G451400	142.364	0.0760123	0.056113	58.0801	2.51656e-14	1.93445e-13	#N/A	expressed protein
PhHAL.9G452200	17.7429	0.230253	0.138501	29.0173	7.17335e-08	2.76838e-07	Dynamin related protein 4C	dynamin family protein, putative, expressed
PhHAL.9G454900	59.9137	0.526786	0.0702025	108.261	2.35596e-25	4.74124e-24	transferases, transferring glycosyl groups	OsFBO14 - F-box and other domain containing protein, expressed
PhHAL.9G455500	33.8123	1.52075	0.190432	408.032	9.82925e-91	4.60893e-87	metacaspase 1	ICE-like protease p20 domain containing protein, putative, expressed
PhHAL.9G457200	26.8323	0.882833	0.176699	235.375	4.00955e-53	6.5394e-51	alpha/beta-Hydrolases superfamily protein	OsSCP13 - Putative Serine Carboxypeptidase homologue, expressed
PhHAL.9G457300	3.21929	0.0271183	0.195051	92.125	8.13729e-22	1.20937e-20	serine carboxypeptidase-like 40	OsSCP12 - Putative Serine Carboxypeptidase homologue, expressed
PhHAL.9G460600	64.4188	0.107526	0.0604493	53.5536	2.51631e-13	1.76302e-12	RNA-binding KH domain-containing protein	KH domain-containing protein, putative, expressed
PhHAL.9G461300	203.098	0.360348	0.0894635	9.27397	0.00232433	0.00466858	Pyridoxal phosphate (PLP)-dependent transferases superfamily protein	cystathionine gamma-synthase, putative, expressed
PhHAL.9G461800	20.9943	0.168793	0.120261	4.69661	0.0302223	0.0486733	Amino acid permease family protein	amino acid permease family protein, putative, expressed
PhHAL.9G463200	2.68951	1.03432	0.241126	14.9137	0.000112545	0.000281334	cytochrome P450, family 709, subfamily B, polypeptide 2	cytochrome P450, putative, expressed
PhHAL.9G464100	15.8317	0.774706	0.10993	41.3536	1.27036e-10	6.72125e-10	Putative endonuclease or glycosyl hydrolase	expressed protein
PhHAL.9G466400	24.6879	0.452564	0.0948819	12.5976	0.00038624	0.000887676	DEA(D/H)-box RNA helicase family protein	DEAD-box ATP-dependent RNA helicase, putative, expressed
PhHAL.9G467200	43.3529	0.0969926	0.0810999	156.475	6.6665e-36	3.04226e-34	Major facilitator superfamily protein	transporter family protein, putative, expressed
PhHAL.9G467700	4.6601	1.62562	0.203126	88.2755	5.69432e-21	7.84736e-20	cytochrome P450, family 76, subfamily C, polypeptide 4	cytochrome P450, putative, expressed
PhHAL.9G469900	54.8523	0.0678116	0.0509329	55.6199	8.79292e-14	6.42712e-13	alpha/beta-Hydrolases superfamily protein	OsPOP8 - Putative Prolyl Oligopeptidase homologue, expressed
PhHAL.9G473100	9.7145	0.564189	0.19389	11.5181	0.000689209	0.00152313	IQ-domain 11	IQ calmodulin-binding motif family protein, putative, expressed
PhHAL.9G473200	60.739	0.0199221	0.0661811	11.3904	0.000738239	0.00162098	Adaptin family protein	adapitin protein, putative, expressed
PhHAL.9G478200	15.3613	0.142326	0.0685657	13.0482	0.000303573	0.000709333	#N/A	MYB family transcription factor, putative, expressed
PhHAL.9G478500	34.0254	0.281613	0.0613195	30.8443	2.79585e-08	1.13923e-07	Zinc finger, RING-type;Transcription factor jumonji/aspartyl beta-hydroxylase	jmjC domain containing protein, expressed
PhHAL.9G479200	3.9012	0.714908	0.174822	26.1865	3.09989e-07	1.10263e-06	cell cycle checkpoint control protein family	auxin response factor 75, putative, expressed
PhHAL.9G479600	265.688	0.000756382	0.0508153	96.7961	7.68474e-23	1.25335e-21	AAA-type ATPase family protein	AAA-type ATPase family protein, putative, expressed
PhHAL.9G480300	28.0775	0.304315	0.0681839	49.3757	2.11349e-12	1.3374e-11	Protein of unknown function (DUF300)	transmembrane protein, putative, expressed
PhHAL.9G480900	154.038	0.998207	0.0664424	11.3361	0.000760128	0.00166612	photolyase/blue-light receptor 2	blue-light photoreceptor PHR2, putative, expressed
PhHAL.9G484800	95.2795	0.155947	0.0786216	5.70696	0.0168978	0.0286534	Uroporphyrinogen decarboxylase	uroporphyrinogen decarboxylase, putative, expressed
PhHAL.9G486500	123.487	0.0691315	0.0529398	79.7253	4.30249e-19	5.0373e-18	aminophospholipid ATPase 1	phospholipid-transporting ATPase, putative, expressed
PhHAL.9G488400	47.6689	0.032568	0.0739165	63.0091	2.05749e-15	1.73752e-14	ABC transporter of the mitochondrion 3	ABC transporter, ATP-binding protein, putative, expressed
PhHAL.9G489800	4.11042	0.446421	0.172548	27.2829	1.75761e-07	6.47784e-07	Zinc finger (CCCH-type) family protein / RNA recognition motif (RRM)-containing protein	RNA-binding zinc finger protein, putative, expressed
PhHAL.9G494000	5.62224	0.914633	0.160006	35.3607	2.73961e-09	1.2484e-08	ABA-responsive element binding protein 3	bZIP transcription factor domain containing protein, expressed
PhHAL.9G496300	201.798	0.354094	0.0915068	43.3246	4.63721e-11	2.56338e-10	CBL-interacting protein kinase 3	CAMK_KIN1/SNF1/Nim1_like.2 - CAMK includes calcium/calmodulin depedent protein kinases, expressed
PhHAL.9G498900	17.2527	0.0518377	0.0934585	10.9281	0.000947163	0.00204454	L-Aspartase-like family protein	adenylosuccinate lyase, putative, expressed
PhHAL.9G500700	305.801	0.0812027	0.0627871	8.70845	0.00316738	0.00620896	high chlorophyll fluorescent 107	tetratricopeptide repeat domain containing protein, expressed
PhHAL.9G502200	1.78057	0.811382	0.25387	11.3284	0.000763317	0.00167232	Haem oxygenase-like, multi-helical	TENA/THI-4 family protein, putative, expressed
PhHAL.9G502700	81.2531	0.0939412	0.0557261	11.7298	0.000615081	0.00137175	WD40/YVTN repeat-like-containing domain;Bromodomain	WD domain, G-beta repeat domain containing protein, expressed
PhHAL.9G509900	2.18523	0.682547	0.236777	14.551	0.000136417	0.000336529	O-Glycosyl hydrolases family 17 protein	glucan endo-1,3-beta-glucosidase 9 precursor, putative, expressed
PhHAL.9G516300	230.457	0.273008	0.0634472	46.6476	8.49689e-12	5.05127e-11	#N/A	expressed protein
PhHAL.9G516900	969.099	0.170646	0.0695413	23.1719	1.48147e-06	4.84385e-06	pseudo-response regulator 7	response regulator receiver domain containing protein, expressed
PhHAL.9G518100	1498.54	0.0848072	0.0707507	66.7132	3.14018e-16	2.86884e-15	glutathione transferase lambda 2	IN2-1 protein, putative, expressed
PhHAL.9G529200	28.5046	0.161606	0.101085	16.384	5.17195e-05	0.000135938	DA1-related protein 2	LIM domain-containing protein, putative, expressed
PhHAL.9G531500	56.9863	0.0628886	0.0599524	124.765	5.73062e-29	1.52459e-27	RNI-like superfamily protein	coronatine-insensitive protein, putative, expressed
PhHAL.9G534100	1.6141	1.0116	0.320493	23.237	1.43213e-06	4.69187e-06	P-loop containing nucleoside triphosphate hydrolases superfamily protein	AT hook motif family protein, expressed
PhHAL.9G538900	100.297	0.0596131	0.0490513	31.5905	1.90357e-08	7.91296e-08	TOPLESS-related 1	lissencephaly type-1-like homology motif, putative, expressed
PhHAL.9G543100	57.3189	0.0244647	0.0573721	34.1971	4.98024e-09	2.20565e-08	#N/A	expressed protein
PhHAL.9G545200	21.27	0.214363	0.0814404	61.6643	4.07304e-15	3.36093e-14	S-adenosyl-L-methionine-dependent methyltransferases superfamily protein	AGAP009131-PA, putative, expressed
PhHAL.9G545700	9.64914	0.00186424	0.120374	48.6718	3.02586e-12	1.87986e-11	subtilisin-like serine protease 2	OsSub28 - Putative Subtilisin homologue, expressed
PhHAL.9G548200	10.5668	0.083167	0.0948736	56.5698	5.42383e-14	4.04169e-13	DNAse I-like superfamily protein	endonuclease/exonuclease/phosphatase family domain containing protein, expressed
PhHAL.9G555100	303.91	0.910231	0.0705263	13.9	0.000192802	0.000464566	#N/A	expressed protein
PhHAL.9G556000	84.5562	0.105821	0.056882	76.8421	1.85187e-18	2.0504e-17	ARM repeat superfamily protein	U-box domain containing protein, expressed
PhHAL.9G558100	4.41644	0.627357	0.173382	14.3532	0.000151523	0.000370917	Cyclin family protein	cyclin, putative, expressed
PhHAL.9G560600	31.0752	0.192867	0.124334	26.8376	2.21284e-07	8.03253e-07	S-locus lectin protein kinase family protein	serine/threonine-protein kinase receptor precursor, putative, expressed
PhHAL.9G564900	53.2632	0.110475	0.0711162	44.9639	2.00699e-11	1.14976e-10	RS2-interacting KH protein	expressed protein
PhHAL.9G565400	11.7448	0.992421	0.209263	44.0207	3.24917e-11	1.82357e-10	RING/FYVE/PHD zinc finger superfamily protein	expressed protein
PhHAL.9G569900	28.2259	0.0174766	0.0747055	11.2524	0.000795189	0.00173587	ADP-glucose pyrophosphorylase family protein	mannose-1-phosphate guanyltransferase, putative, expressed
PhHAL.9G571000	67.8754	0.00256884	0.0487614	74.0912	7.45905e-18	7.83764e-17	RING/U-box superfamily protein	zinc finger, C3HC4 type domain containing protein, expressed
PhHAL.9G571100	306.666	0.268985	0.0799014	38.2354	6.27038e-10	3.08357e-09	Phototropic-responsive NPH3 family protein	BTBN5 - Bric-a-Brac, Tramtrack, Broad Complex BTB domain with non-phototropic hypocotyl 3 NPH3 and coiled-coil domains, expressed
PhHAL.9G573600	135.829	0.174275	0.0525056	189.884	3.37099e-43	2.54945e-41	voltage dependent anion channel 2	outer mitochondrial membrane porin, putative, expressed
PhHAL.9G574400	17.9029	0.148508	0.0908586	33.5406	6.9792e-09	3.03858e-08	#N/A	expressed protein
PhHAL.9G575500	2.38841	0.518152	0.286345	23.078	1.55565e-06	5.07085e-06	#N/A	expressed protein
PhHAL.9G578000	147.278	0.0129604	0.0961352	58.0242	2.58916e-14	1.98619e-13	serine acetyltransferase 2;2	serine acetyltransferase protein, putative, expressed
PhHAL.9G584800	6.47308	0.209722	0.223661	40.6363	1.83366e-10	9.55603e-10	MATE efflux family protein	MATE efflux family protein, putative, expressed
PhHAL.9G585400	638.864	0.351938	0.0644431	81.4729	1.77685e-19	2.14595e-18	FH interacting protein 1	GRAM domain containing protein, expressed
PhHAL.9G591500	125.967	0.444792	0.0710782	46.9132	7.4203e-12	4.44365e-11	Plant protein of unknown function (DUF936)	expressed protein
PhHAL.9G597300	200.367	0.0953309	0.0793213	25.5145	4.39076e-07	1.53386e-06	NAD(P)-linked oxidoreductase superfamily protein	putativ eribonuclease P, putative, expressed
PhHAL.9G597700	237.167	0.201207	0.0695386	66.864	2.909e-16	2.66412e-15	#N/A	expressed protein
PhHAL.9G598500	1992.7	0.214686	0.0775506	29.6646	5.1364e-08	2.02137e-07	D-ribulose-5-phosphate-3-epimerase	ribulose-phosphate 3-epimerase, chloroplast precursor, putative, expressed
PhHAL.9G614700	266.787	0.0804712	0.0625742	7.5147	0.00611976	0.0113623	Divalent ion symporter	Citrate transporter protein, putative, expressed
PhHAL.9G622000	6.97213	0.0646236	0.104791	35.5979	2.42551e-09	1.11338e-08	inhibitor/interactor with cyclin-dependent kinase	cyclin-dependent kinase inhibitor, putative, expressed
PhHAL.9G622300	10.0104	0.19689	0.110763	18.5445	1.65981e-05	4.70122e-05	voltage dependent anion channel 4	outer mitochondrial membrane porin, putative, expressed
PhHAL.9G622700	59.8361	0.0448103	0.0690225	67.0605	2.63296e-16	2.41722e-15	aconitase 3	aconitate hydratase protein, putative, expressed
PhHAL.9G624200	15.1347	1.64855	0.151527	46.1485	1.09618e-11	6.45122e-11	glutathione S-transferase phi 8	glutathione S-transferase, putative, expressed
PhHAL.9G627000	1053.65	0.0823121	0.060975	62.9685	2.10039e-15	1.77055e-14	catalase 2	catalase domain containing protein, expressed
PhHAL.9G627100	79.3875	0.0744782	0.0597809	13.7152	0.000212724	0.000509494	Plant regulator RWP-RK family protein	NIN, putative, expressed
PhHAL.9G627700	64.985	0.174515	0.0574822	51.5496	6.98118e-13	4.65809e-12	Calcium-binding EF hand family protein	EF hand family protein, putative, expressed
PhHAL.9G629200	56.919	0.012699	0.0923634	38.493	5.49504e-10	2.71796e-09	ribonuclease II family protein	ribonuclease protein, putative, expressed
PhHAL.9G630800	253.253	0.908604	0.0906211	46.9495	7.28382e-12	4.37169e-11	glucan synthase-like 12	1,3-beta-glucan synthase component domain containing protein, expressed
PhHAL.9G631700	86.138	0.935484	0.0681503	57.6875	3.07255e-14	2.34073e-13	K+ efflux antiporter 5	transporter, monovalent cation:proton antiporter-2 family, putative, expressed
PhHAL.9G632000	7.27699	0.2663	0.12497	18.6975	1.53184e-05	4.3651e-05	SMAD/FHA domain-containing protein	FHA domain containing protein, putative, expressed
PhHAL.9G636300	364.58	0.211806	0.0638416	179.214	7.19384e-41	4.70131e-39	PsbP-like protein 1	PsbP, putative, expressed
PhHAL.9G639800	103.951	0.480133	0.075302	47.4639	5.60266e-12	3.39966e-11	2-oxoglutarate (2OG) and Fe(II)-dependent oxygenase superfamily protein	expressed protein
PhHAL.9G643600	343.919	0.338911	0.0494712	167.889	2.13906e-38	1.1562e-36	Protein kinase superfamily protein	STE_PAK_Ste20_STLK.3 - STE kinases include homologs to sterile 7, sterile 11 and sterile 20 from yeast, expressed
PhHAL.9G645700	120.833	0.031691	0.102146	35.7631	2.22829e-09	1.02781e-08	Stress responsive alpha-beta barrel domain protein	stress responsive A/B Barrel domain containing protein, expressed
PhHAL.9G646300	39.7883	0.235152	0.0576645	26.4057	2.76726e-07	9.91644e-07	nuclear matrix protein-related	THO complex subunit 1, putative, expressed
PhHAL.9G646600	315.002	0.322568	0.0658224	57.67	3.09988e-14	2.35964e-13	#N/A	expressed protein
PhHAL.9G648400	30.2074	0.66652	0.0876013	26.5716	2.53946e-07	9.14029e-07	#N/A	expressed protein
PhHAL.9G650900	7.92314	0.53791	0.141675	34.8689	3.52678e-09	1.58705e-08	2-oxoglutarate (2OG) and Fe(II)-dependent oxygenase superfamily protein	naringenin,2-oxoglutarate 3-dioxygenase, putative, expressed
PhHAL.9G652000	27.7606	0.0908297	0.0706114	100.379	1.25882e-23	2.21693e-22	PPPDE putative thiol peptidase family protein	ethylene-responsive element-binding protein, putative, expressed
PhHAL.1G000300	131.561	-0.0155207	0.067783	74.1687	7.17181e-18	7.55275e-17	HSP70-interacting protein 1	tetratricopeptide repeat domain containing protein, expressed
PhHAL.1G000700	2.2199	-0.113125	0.198525	13.5731	0.000229455	0.000546358	#N/A	expressed protein
PhHAL.1G003700	285.355	-0.0965693	0.0410158	85.8792	1.9127e-20	2.50171e-19	AGAMOUS-like 20	expressed protein
PhHAL.1G005400	16.6741	-0.160054	0.108301	47.137	6.61953e-12	3.98703e-11	#N/A	kinesin heavy chain isolog, putative, expressed
PhHAL.1G006100	139.609	-0.0390395	0.0532744	24.3393	8.07728e-07	2.73067e-06	transcription factor jumonji (jmjC) domain-containing protein	transcription factor jumonji, putative, expressed
PhHAL.1G006300	20.7273	-0.452424	0.0814441	64.8913	7.91448e-16	6.95288e-15	Tetratricopeptide repeat (TPR)-like superfamily protein	tetratricopeptide repeat domain containing protein, expressed
PhHAL.1G010200	30.784	-2.13134	0.257988	19.5166	9.97285e-06	2.90316e-05	catalase 1	catalase isozyme A, putative, expressed
PhHAL.1G010300	112.389	-0.242252	0.118906	150.682	1.23007e-34	5.05948e-33	Heat shock protein 70 (Hsp 70) family protein	DnaK family protein, putative, expressed
PhHAL.1G011000	26.8349	-0.0111871	0.10451	30.6298	3.12266e-08	1.26362e-07	#N/A	expressed protein
PhHAL.1G011500	139.92	-0.0228792	0.0498776	44.1234	3.08318e-11	1.73658e-10	RNA polymerase II, Rpb4, core protein	DNA-directed RNA polymerase II subunit RPB4, putative, expressed
PhHAL.1G015400	35.9744	-0.398019	0.0721736	24.623	6.97165e-07	2.37756e-06	Abscisic acid-responsive (TB2/DP1, HVA22) family protein	HVA22, putative, expressed
PhHAL.1G015600	19.5371	-0.420019	0.407137	36.6012	1.44943e-09	6.85287e-09	terpene synthase 14	terpene synthase, putative, expressed
PhHAL.1G016000	222.418	-0.433631	0.0576461	59.797	1.05166e-14	8.37222e-14	SIN3 associated polypeptide P18	histone deacetylase complex subunit SAP18, putative, expressed
PhHAL.1G016700	14.5331	-0.529684	0.165851	33.463	7.26341e-09	3.15718e-08	Calcium-binding EF-hand family protein	EF hand family protein, putative, expressed
PhHAL.1G017000	24.1034	-1.02981	0.118364	42.7785	6.13027e-11	3.34436e-10	Ribosomal RNA adenine dimethylase family protein	dimethyladenosine transferase, putative, expressed
PhHAL.1G022200	13.472	-0.51036	0.14838	21.8237	2.98884e-06	9.35248e-06	Phosphoribosyltransferase family protein	phosphoribosyl transferase, putative, expressed
PhHAL.1G022600	50.2996	-0.0820972	0.0631349	138.57	5.46933e-32	1.7997e-30	#N/A	expressed protein
PhHAL.1G023100	17.2756	-0.0672076	0.124147	157.295	4.41312e-36	2.05391e-34	seven in absentia of Arabidopsis 2	seven in absentia protein family domain containing protein, expressed
PhHAL.1G026800	10.8193	-0.601296	0.135641	39.0571	4.11593e-10	2.06911e-09	RING/FYVE/PHD zinc finger superfamily protein	zinc finger, C3HC4 type family protein, expressed
PhHAL.1G029800	26.8733	-0.611351	0.0707567	13.8963	0.000193182	0.000465303	Transducin family protein / WD-40 repeat family protein	transducin family protein, putative, expressed
PhHAL.1G030600	3.2933	-0.573405	0.257227	15.1824	9.76075e-05	0.000246165	Leucine-rich repeat protein kinase family protein	xa21, putative, expressed
PhHAL.1G032600	10.6775	-0.00355821	0.133645	19.7426	8.86045e-06	2.59667e-05	arabinose kinase	GHMP kinases ATP-binding protein, putative, expressed
PhHAL.1G032700	59.6744	-0.142434	0.0654689	147.437	6.29831e-34	2.42072e-32	#N/A	expressed protein
PhHAL.1G034900	2.07462	-0.315323	0.20131	17.8826	2.34956e-05	6.50264e-05	exocyst subunit exo70 family protein G1	ATEXO70G1, putative, expressed
PhHAL.1G036100	1.10827	-0.446989	0.337155	53.4078	2.71023e-13	1.88901e-12	glycosyl hydrolase 9B8	endoglucanase, putative, expressed
PhHAL.1G040300	3.00823	-3.02009	0.299969	11.4991	0.000696307	0.00153752	#N/A	expressed protein
PhHAL.1G041100	3.28994	-0.840063	0.281404	163.259	2.19549e-37	1.11595e-35	#N/A	#N/A
PhHAL.1G041200	1.48696	-0.856158	0.212576	25.4994	4.42522e-07	1.54504e-06	EPS15 homology domain 1	EH domain-containing protein 1, putative, expressed
PhHAL.1G042800	20.6786	-0.295656	0.104644	79.4487	4.949e-19	5.76902e-18	electron transport SCO1/SenC family protein	SCO1 protein homolog, mitochondrial precursor, putative, expressed
PhHAL.1G042900	25.2162	-0.104094	0.0727962	15.5949	7.8466e-05	0.000200478	RNA helicase, ATP-dependent, SK12/DOB1 protein	DSHCT domain containing protein, expressed
PhHAL.1G045200	48.8587	-0.365215	0.28284	73.8164	8.57309e-18	8.94807e-17	#N/A	#N/A
PhHAL.1G047800	5.67326	-0.49059	0.191318	23.222	1.44334e-06	4.72529e-06	tubulin beta 8	tubulin/FtsZ domain containing protein, putative, expressed
PhHAL.1G048100	63.8886	-0.431277	0.156913	203.501	3.59621e-46	3.42388e-44	SAUR-like auxin-responsive protein family	OsSAUR6 - Auxin-responsive SAUR gene family member, expressed
PhHAL.1G052200	30.1522	-0.160562	0.0707606	31.8824	1.6379e-08	6.85726e-08	copper-exporting ATPase / responsive-to-antagonist 1 / copper-transporting ATPase (RAN1)	copper-transporting ATPase, putative, expressed
PhHAL.1G052500	4.55678	-0.499522	0.125164	35.3291	2.78441e-09	1.26789e-08	urease accessory protein D	URED, putative, expressed
PhHAL.1G054200	128.35	-0.182171	0.0735213	58.0309	2.58026e-14	1.98017e-13	basic leucine zipper 9	bZIP transcription factor domain containing protein, expressed
PhHAL.1G059300	9.73154	-0.0371939	0.105316	50.1437	1.42887e-12	9.24456e-12	heptahelical protein 3	haemolysin-III, putative, expressed
PhHAL.1G059600	120.871	-0.0130052	0.0525611	19.6662	9.22163e-06	2.69788e-05	RNA recognition motif (RRM)-containing protein	RNA recognition motif, putative, expressed
PhHAL.1G060100	38.0724	-0.129124	0.0958423	30.4484	3.4287e-08	1.38001e-07	chorismate mutase 2	chorismate mutase, chloroplast precursor, putative, expressed
PhHAL.1G064200	142.25	-0.0245297	0.100133	15.3938	8.72725e-05	0.0002215	translocon at inner membrane of chloroplasts 21	tic21, putative, expressed
PhHAL.1G069000	46.9844	-0.0755028	0.0748442	103.68	2.3779e-24	4.44223e-23	basic region/leucine zipper motif 60	bZIP transcription factor domain containing protein, expressed
PhHAL.1G070600	30.624	-0.0375272	0.0847052	94.9635	1.93924e-22	3.0361e-21	Putative glycosyl hydrolase of unknown function (DUF1680)	DUF1680 domain containing protein, putative, expressed
PhHAL.1G073000	1.65788	-0.844372	0.224652	67.0346	2.66781e-16	2.44802e-15	#N/A	expressed protein
PhHAL.1G076400	11.2311	-0.102777	0.219373	102.87	3.57804e-24	6.57294e-23	#N/A	expressed protein
PhHAL.1G078800	189.969	-0.0963287	0.0406763	35.2715	2.86797e-09	1.30246e-08	regulatory particle triple-A ATPase 6A	26S protease regulatory subunit, putative, expressed
PhHAL.1G079800	3.2095	-1.12858	0.189485	17.1959	3.37171e-05	9.11235e-05	UDP-glucosyl transferase 73D1	flavonol-3-O-glycoside-7-O-glucosyltransferase 1, putative, expressed
PhHAL.1G080800	1.23398	-0.855808	0.340395	118.23	1.54405e-27	3.66121e-26	pleiotropic drug resistance 12	pleiotropic drug resistance protein, putative, expressed
PhHAL.1G083800	1.27613	-0.0736785	0.381405	27.1966	1.83786e-07	6.74973e-07	#N/A	hypothetical protein
PhHAL.1G086100	26.7134	-0.0798574	0.102607	23.0308	1.59429e-06	5.19052e-06	CLP-similar protein 3	pre-mRNA cleavage complex II protein Clp1, putative, expressed
PhHAL.1G086400	1.66728	-0.109765	0.418209	5.26516	0.0217565	0.0361201	heat shock protein 17.6A	hsp20/alpha crystallin family protein, putative, expressed
PhHAL.1G086600	59.9182	-0.559893	0.124729	38.882	4.50204e-10	2.24695e-09	aminopeptidase M1	puromycin-sensitive aminopeptidase, putative, expressed
PhHAL.1G088100	70.7622	-0.127103	0.0962938	12.1461	0.000491912	0.00111268	Translation elongation factor EF1B, gamma chain	elongation factor 1-gamma, putative, expressed
PhHAL.1G088800	1.99265	-0.259425	0.261685	30.0474	4.21617e-08	1.67753e-07	Protein of unknown function (DUF761)	expressed protein
PhHAL.1G095300	121.907	-0.454788	0.0637584	107.336	3.75671e-25	7.45617e-24	citrate synthase 3	citrate synthase, putative, expressed
PhHAL.1G095500	54.8349	-0.589824	0.19155	168.149	1.87662e-38	1.01728e-36	heat shock transcription factor C1	HSF-type DNA-binding domain containing protein, expressed
PhHAL.1G098600	6.20676	-0.203824	0.40953	92.075	8.34516e-22	1.23733e-20	Peroxidase superfamily protein	peroxidase precursor, putative, expressed
PhHAL.1G099800	2.83127	-0.645867	0.261067	51.1528	8.54477e-13	5.64117e-12	Leucine-rich repeat protein kinase family protein	receptor-like kinase, putative, expressed
PhHAL.1G099900	19.2749	-0.0392024	0.134068	20.4699	6.0578e-06	1.81676e-05	Leucine-rich repeat protein kinase family protein	receptor-like kinase, putative, expressed
PhHAL.1G105300	7.32838	-0.956527	0.209054	47.3365	5.97892e-12	3.61394e-11	fucosyltransferase 1	xyloglucan fucosyltransferase, putative, expressed
PhHAL.1G105500	59.1136	-0.124081	0.0802674	42.4917	7.09813e-11	3.85444e-10	cytochrome c biogenesis protein family	cytochrome c-type biogenesis protein ccmH precursor, putative, expressed
PhHAL.1G105600	157.7	-0.256748	0.0726711	73.0257	1.27974e-17	1.31594e-16	Major facilitator superfamily protein	transporter family protein, putative, expressed
PhHAL.1G106500	19.8853	-0.206683	0.132374	8.53991	0.00347443	0.0067607	Enoyl-CoA hydratase/isomerase family	3-hydroxyacyl-CoA dehydrogenase, putative, expressed
PhHAL.1G107500	28.7807	-0.29106	0.0677543	55.2387	1.06748e-13	7.73631e-13	#N/A	gamma-secretase subunit APH-1B, putative, expressed
PhHAL.1G110000	52.4742	-0.502384	0.0703655	22.3721	2.24615e-06	7.16233e-06	phosphoribosylanthranilate isomerase 1	tryptophan biosynthesis protein trpCF, putative, expressed
PhHAL.1G110500	37.5432	-0.677536	0.0957167	79.5232	4.76604e-19	5.56612e-18	Calcineurin-like metallo-phosphoesterase superfamily protein	Ser/Thr protein phosphatase family protein, putative, expressed
PhHAL.1G113300	830.145	-0.498585	0.13711	93.8567	3.39214e-22	5.21072e-21	BCL-2-associated athanogene 6	expressed protein
PhHAL.1G113400	3.18517	-1.39073	0.235383	21.4934	3.55054e-06	1.09855e-05	#N/A	#N/A
PhHAL.1G121800	1.58886	-1.04287	0.275793	27.6691	1.43941e-07	5.35349e-07	UDP-Glycosyltransferase superfamily protein	cytokinin-O-glucosyltransferase 2, putative, expressed
PhHAL.1G122500	9.93077	-0.188564	0.12896	9.46102	0.00209885	0.00425072	#N/A	#N/A
PhHAL.1G126300	4.21475	-0.516739	0.15701	24.128	9.01385e-07	3.03199e-06	Protein of unknown function (DUF594)	expressed protein
PhHAL.1G127600	24.5107	-0.194666	0.111451	265.919	8.79708e-60	2.8947e-57	RNA-binding (RRM/RBD/RNP motifs) family protein	expressed protein
PhHAL.1G146800	8.10532	-0.621876	0.196523	92.122	8.14947e-22	1.21023e-20	Reticulon family protein	reticulon domain containing protein, putative, expressed
PhHAL.1G146900	7.4448	-1.79538	0.254557	291.451	2.40118e-65	1.12591e-62	Protein of unknown function, DUF538	DUF538 domain containing protein, putative, expressed
PhHAL.1G148400	13.0216	-0.475836	0.0961901	109.891	1.03534e-25	2.15764e-24	minichromosome instability 12 (mis12)-like	mis12 protein, expressed
PhHAL.1G149100	16.6938	-0.44632	0.11364	83.6621	5.86994e-20	7.43393e-19	#N/A	expressed protein
PhHAL.1G149300	66.6379	-0.233156	0.0663212	162.461	3.28099e-37	1.64102e-35	#N/A	expressed protein
PhHAL.1G151300	3.62676	-0.267447	0.261165	79.4351	4.98322e-19	5.80169e-18	#N/A	expressed protein
PhHAL.1G153400	8.40439	-0.265276	0.110716	23.2308	1.4368e-06	4.70553e-06	B-cell receptor-associated 31-like	prefoldin, putative, expressed
PhHAL.1G164000	80.8061	-0.0158353	0.121569	55.2521	1.06021e-13	7.6896e-13	Glutathione S-transferase family protein	uncharacterized protein yqjG, putative, expressed
PhHAL.1G173700	132.145	-0.208741	0.0557815	69.1549	9.10246e-17	8.75966e-16	Tetratricopeptide repeat (TPR)-like superfamily protein	tetratricopeptide repeat domain containing protein, expressed
PhHAL.1G176000	275.988	-0.313357	0.0617337	209.811	1.51036e-47	1.5565e-45	plant U-box 9	spotted leaf 11, putative, expressed
PhHAL.1G178100	10.5449	-0.573817	0.131447	95.3651	1.58324e-22	2.50382e-21	#N/A	MazG nucleotide pyrophosphohydrolase domain containing protein, expressed
PhHAL.1G180400	9.19768	-0.145797	0.128243	36.7219	1.36242e-09	6.47087e-09	MAC/Perforin domain-containing protein	membrane attack complex component/perforin/complement C9, putative, expressed
PhHAL.1G193100	64.6989	-0.528874	0.0785607	64.9579	7.65139e-16	6.73437e-15	Nucleotide-diphospho-sugar transferases superfamily protein	glycosyl transferase 8 domain containing protein, putative, expressed
PhHAL.1G215000	6.11432	-0.163248	0.111506	25.2083	5.14607e-07	1.78476e-06	#N/A	expressed protein
PhHAL.1G234400	176.418	-0.0188747	0.0590972	71.3027	3.06411e-17	3.05207e-16	ubiquitin-associated (UBA)/TS-N domain-containing protein	ZOS2-07 - C2H2 zinc finger protein, expressed
PhHAL.1G236400	13.258	-0.113684	0.170184	26.6304	2.46337e-07	8.88536e-07	#N/A	expressed protein
PhHAL.1G239200	1.17032	-0.00176743	0.540749	42.7033	6.37043e-11	3.46933e-10	Nodulin MtN3 family protein	nodulin MtN3 family protein, putative, expressed
PhHAL.1G239400	37.9954	-0.0960401	0.10405	51.1312	8.63928e-13	5.70156e-12	Protein kinase superfamily protein	protein kinase domain containing protein, expressed
PhHAL.1G240600	22.7932	-0.665989	0.102814	56.5406	5.50505e-14	4.0957e-13	#N/A	LITAF-domain-containing protein, putative, expressed
PhHAL.1G245400	79.596	-0.274201	0.113636	63.0635	2.00153e-15	1.69255e-14	#N/A	#N/A
PhHAL.1G247900	3.53583	-1.33743	0.337704	25.018	5.6798e-07	1.96008e-06	starch branching enzyme 2.2	1,4-alpha-glucan-branching enzyme, chloroplast precursor, putative, expressed
PhHAL.1G248800	13.2256	-1.10379	0.122566	29.7667	4.87288e-08	1.9225e-07	A20/AN1-like zinc finger family protein	zinc finger A20 and AN1 domain-containing stress-associated protein, putative, expressed
PhHAL.1G250500	39.9234	-0.688333	0.166884	243.686	6.18134e-55	1.18303e-52	F1F0-ATPase inhibitor protein, putative	expressed protein
PhHAL.1G253500	7.22022	-1.57919	0.405648	6.54289	0.0105304	0.0186223	azelaic acid induced 1	LTPL114 - Protease inhibitor/seed storage/LTP family protein precursor, expressed
PhHAL.1G253600	12.8563	-2.34325	0.376983	36.7019	1.37647e-09	6.53099e-09	Bifunctional inhibitor/lipid-transfer protein/seed storage 2S albumin superfamily protein	LTPL140 - Protease inhibitor/seed storage/LTP family protein precursor, expressed
PhHAL.1G253800	4.88328	-0.0810347	0.132488	7.12704	0.00759299	0.0138226	bZIP protein	expressed protein
PhHAL.1G255300	31.4339	-0.543574	0.153414	68.7612	1.1114e-16	1.05546e-15	RNA-metabolising metallo-beta-lactamase family protein	metallo-beta-lactamase, putative, expressed
PhHAL.1G256000	40.372	-0.0390263	0.280747	134.452	4.35104e-31	1.33784e-29	#N/A	#N/A
PhHAL.1G257200	3.40497	-1.2633	0.180012	14.519	0.00013875	0.000341791	MAK16 protein-related	Mak16 protein domain containing protein, expressed
PhHAL.1G259800	37.2345	-0.17894	0.0665573	108.866	1.73674e-25	3.54454e-24	Protein of unknown function (DUF668)	expressed protein
PhHAL.1G259900	54.0125	-0.148518	0.0560027	51.6175	6.74389e-13	4.50457e-12	zinc finger (C2H2 type) family protein	ZOS2-09 - C2H2 zinc finger protein, expressed
PhHAL.1G261000	53.4496	-0.416158	0.0636182	50.6801	1.08718e-12	7.08762e-12	#N/A	transposon protein, putative, Mariner sub-class, expressed
PhHAL.1G261400	71.8803	-0.377672	0.0659276	50.8059	1.01968e-12	6.67313e-12	ssDNA-binding transcriptional regulator	tetratricopeptide repeat domain containing protein, expressed
PhHAL.1G262600	2.7027	-0.0763109	0.30776	37.3623	9.80996e-10	4.72996e-09	mitogen-activated protein kinase kinase kinase 3	STE_MEKK_ste11_MAP3K.9 - STE kinases include homologs to sterile 7, sterile 11 and sterile 20 from yeast, expressed
PhHAL.1G265000	96.804	-0.434184	0.0943969	32.6318	1.11378e-08	4.73696e-08	#N/A	expressed protein
PhHAL.1G265800	35.2694	-0.0771408	0.0547245	72.9137	1.35442e-17	1.38893e-16	Proline-rich spliceosome-associated (PSP) family protein / zinc knuckle (CCHC-type) family protein	PSP domain containing protein, expressed
PhHAL.1G267800	160.911	-0.166505	0.0688449	24.3427	8.06326e-07	2.72642e-06	ATP-dependent Clp protease	AAA family ATPase, putative, expressed
PhHAL.1G271300	3.22948	-0.202367	0.331517	14.4917	0.00014078	0.000346609	cytochrome P450, family 71, subfamily B, polypeptide 13	cytochrome P450, putative, expressed
PhHAL.1G275700	2.13434	-0.35537	0.268424	15.5329	8.10798e-05	0.000206678	NAC domain containing protein 100	No apical meristem protein, putative, expressed
PhHAL.1G277400	36.0888	-0.351823	0.117117	196.143	1.45071e-44	1.20396e-42	prohibitin 3	mitochondrial prohibitin complex protein 1, putative, expressed
PhHAL.1G278800	35.0665	-0.0361789	0.0816485	52.0577	5.38934e-13	3.64655e-12	#N/A	expressed protein
PhHAL.1G278900	58.9121	-0.333667	0.132264	21.7293	3.13957e-06	9.78658e-06	Copper transport protein family	heavy metal transport/detoxification protein, putative, expressed
PhHAL.1G280200	50.3948	-0.353391	0.112174	70.857	3.84086e-17	3.79553e-16	Small nuclear ribonucleoprotein family protein	LSM domain containing protein, expressed
PhHAL.1G281100	122.204	-0.0628546	0.0850708	73.7851	8.71026e-18	9.07609e-17	#N/A	expressed protein
PhHAL.1G283300	24.0631	-0.10929	0.0796832	46.3045	1.01234e-11	5.97651e-11	#N/A	expressed protein
PhHAL.1G283600	347.173	-0.323732	0.0693338	18.6184	1.5967e-05	4.53202e-05	ubiquitin-associated (UBA)/TS-N domain-containing protein / octicosapeptide/Phox/Bemp1 (PB1) domain-containing protein	joka2, putative, expressed
PhHAL.1G289500	24.6043	-0.015361	0.074152	16.7133	4.34747e-05	0.000115532	#N/A	pre-mRNA-splicing factor ISY1, putative, expressed
PhHAL.1G292500	86.6008	-0.120403	0.08838	67.0126	2.69777e-16	2.47429e-15	LUC7 related protein	RNA-binding protein Luc7-like, putative, expressed
PhHAL.1G293800	247.236	-0.012677	0.0465654	96.4222	9.28211e-23	1.50471e-21	#N/A	ZOS2-12 - C2H2 zinc finger protein, expressed
PhHAL.1G297300	7.7816	-0.165982	0.222962	84.4481	3.9444e-20	5.06027e-19	hydroxycinnamoyl-CoA shikimate/quinate hydroxycinnamoyl transferase	transferase family protein, putative, expressed
PhHAL.1G297600	21.2045	-0.1444	0.0829213	23.9113	1.0088e-06	3.36794e-06	phospholipid N-methyltransferase	expressed protein
PhHAL.1G308200	11.9574	-0.177779	0.378587	86.1896	1.63483e-20	2.1548e-19	Protein of unknown function, DUF584	DUF584 domain containing protein, putative, expressed
PhHAL.1G310800	65.6554	-0.402268	0.110035	28.5875	8.95604e-08	3.41978e-07	YELLOW STRIPE like 7	transposon protein, putative, unclassified, expressed
PhHAL.1G316000	399.53	-0.0293887	0.120033	67.8055	1.80447e-16	1.67714e-15	thioredoxin M-type 4	thioredoxin, putative, expressed
PhHAL.1G316400	23.735	-0.345196	0.0807618	70.3109	5.06577e-17	4.97193e-16	#N/A	expressed protein
PhHAL.1G323800	32.1478	-0.337469	0.0865669	108.223	2.40143e-25	4.81725e-24	ATP-dependent caseinolytic (Clp) protease/crotonase family protein	enoyl-CoA hydratase/isomerase family protein, putative, expressed
PhHAL.1G324400	3.55551	-0.382156	0.265792	135.72	2.29798e-31	7.23169e-30	ethylene responsive element binding factor 5	AP2 domain containing protein, expressed
PhHAL.1G325100	58.6405	-0.0387011	0.105351	92.9859	5.26691e-22	7.97305e-21	Protein kinase superfamily protein	inactive receptor kinase At2g26730 precursor, putative, expressed
PhHAL.1G325900	3.40746	-0.205418	0.256333	18.5163	1.68461e-05	4.76712e-05	Integrase-type DNA-binding superfamily protein	AP2 domain containing protein, expressed
PhHAL.1G330100	5.68463	-0.84095	0.22084	200.726	1.45021e-45	1.32684e-43	phosphate starvation-induced gene 3	transporter, major facilitator family, putative, expressed
PhHAL.1G331900	15.6208	-0.175754	0.159663	119.847	6.8319e-28	1.68162e-26	U-box domain-containing protein kinase family protein	protein kinase, putative, expressed
PhHAL.1G333000	11.0183	-0.104409	0.246774	211.523	6.39242e-48	6.97071e-46	permease, cytosine/purines, uracil, thiamine, allantoin family protein	allantoin permease, putative, expressed
PhHAL.1G333100	181.451	-0.183015	0.0560321	211.441	6.66056e-48	7.17962e-46	Protein of unknown function (DUF788)	HSPC171 protein, putative, expressed
PhHAL.1G333600	21.1398	-0.500288	0.119439	61.6943	4.01131e-15	3.31291e-14	Major facilitator superfamily protein	tetracycline transporter protein, putative, expressed
PhHAL.1G334500	873.285	-0.396472	0.171252	92.1397	8.07673e-22	1.20133e-20	cold-regulated 47	dehydrin, putative, expressed
PhHAL.1G335500	84.7728	-0.375858	0.0546295	87.9834	6.60054e-21	9.01673e-20	Protein of unknown function (DUF300)	transmembrane protein, putative, expressed
PhHAL.1G338400	36.4131	-0.547066	0.106173	18.1688	2.02162e-05	5.6551e-05	phloem protein 2-A13	OsFBX58 - F-box domain containing protein, expressed
PhHAL.1G339700	22.9659	-0.164006	0.129863	44.3506	2.74526e-11	1.55325e-10	nucleotide-rhamnose synthase/epimerase-reductase	synthase, putative, expressed
PhHAL.1G340300	27.6857	-0.30394	0.10009	29.4253	5.81152e-08	2.27369e-07	Tetratricopeptide repeat (TPR)-like superfamily protein	pentatricopeptide, putative, expressed
PhHAL.1G341500	13.6135	-0.26215	0.109746	15.9347	6.55671e-05	0.000169531	Transducin/WD40 repeat-like superfamily protein	WD domain, G-beta repeat domain containing protein, expressed
PhHAL.1G344400	23.828	-0.838042	0.163557	67.4517	2.15914e-16	1.99393e-15	Protein of unknown function (DUF581)	DUF581 domain containing protein, expressed
PhHAL.1G344900	18.4488	-0.452884	0.12506	63.5655	1.55119e-15	1.32728e-14	SBP (S-ribonuclease binding protein) family protein	expressed protein
PhHAL.1G346200	24.2829	-0.100562	0.100109	68.8474	1.06386e-16	1.0134e-15	Ribosomal L18p/L5e family protein	expressed protein
PhHAL.1G349900	3.21077	-0.712175	0.19576	42.1951	8.26053e-11	4.4547e-10	myb domain protein 63	MYB family transcription factor, putative, expressed
PhHAL.1G357100	353.772	-0.404502	0.0721375	144.679	2.52475e-33	9.32171e-32	Adenine nucleotide alpha hydrolases-like superfamily protein	universal stress protein domain containing protein, putative, expressed
PhHAL.1G358500	88.7059	-0.105328	0.102348	306.795	1.0899e-68	7.57116e-66	Adenine nucleotide alpha hydrolases-like superfamily protein	universal stress protein domain containing protein, putative, expressed
PhHAL.1G359200	31.0683	-0.115571	0.20403	17.9531	2.26409e-05	6.28093e-05	Exonuclease family protein	ZOS2-16 - C2H2 zinc finger protein, expressed
PhHAL.1G359900	30.3079	-0.520329	0.0957926	63.8533	1.34036e-15	1.15373e-14	Protein of unknown function, DUF617	DUF617 domain containing protein, expressed
PhHAL.1G363100	31.4842	-0.172231	0.113632	92.8945	5.51564e-22	8.33613e-21	diacylglycerol acyltransferase family	diacylglycerol O-acyltransferase, putative, expressed
PhHAL.1G365400	21.9095	-0.711844	0.0956793	55.9247	7.53012e-14	5.53862e-13	2-oxoglutarate (2OG) and Fe(II)-dependent oxygenase superfamily protein	expressed protein
PhHAL.1G366600	31.6099	-0.673455	0.102419	46.1851	1.07593e-11	6.33996e-11	BCL-2-associated athanogene 5	IQ calmodulin-binding and BAG domain containing protein, putative, expressed
PhHAL.1G369900	65.6642	-0.0731285	0.0784363	32.2564	1.3511e-08	5.70105e-08	Rubisco methyltransferase family protein	SET domain-containing protein, putative, expressed
PhHAL.1G373200	131.444	-0.0994878	0.0986035	22.4356	2.17313e-06	6.94247e-06	NOD26-like intrinsic protein 5;1	aquaporin protein, putative, expressed
PhHAL.1G373400	181.399	-0.238507	0.0452165	35.8057	2.18007e-09	1.00713e-08	P-loop containing nucleoside triphosphate hydrolases superfamily protein	arsenical pump-driving ATPase, putative, expressed
PhHAL.1G374300	43.2117	-0.0996234	0.1651	100.428	1.22776e-23	2.16427e-22	RING/U-box superfamily protein	RING-H2 finger protein ATL1Q, putative, expressed
PhHAL.1G375600	57.4541	-0.0247881	0.0745309	63.5559	1.5588e-15	1.33319e-14	RAC-like 10	ras-related protein, putative, expressed
PhHAL.1G377200	4.45417	-0.0649424	0.248527	40.3116	2.16518e-10	1.11935e-09	ARM repeat superfamily protein	HEAT repeat family protein, putative, expressed
PhHAL.1G377600	26.2374	-0.475303	0.134348	46.7933	7.88824e-12	4.70585e-11	glucosyl transferase family 8	glycosyl transferase 8 domain containing protein, putative, expressed
PhHAL.1G378000	14.1312	-0.787754	0.178426	29.9778	4.37016e-08	1.73585e-07	glycosyl hydrolase 9B8	endoglucanase, putative, expressed
PhHAL.1G380300	11.0322	-0.186177	0.122054	46.6769	8.37089e-12	4.98269e-11	microtubule-associated proteins 70-2	ATMAP70 protein, putative, expressed
PhHAL.1G380900	647.9	-0.191303	0.0606969	28.2802	1.04964e-07	3.96915e-07	glutamine synthase clone R1	glutamine synthetase, catalytic domain containing protein, expressed
PhHAL.1G381600	341.369	-0.362962	0.0891927	100.308	1.30479e-23	2.28715e-22	nudix hydrolase homolog 18	hydrolase, NUDIX family, domain containing protein, expressed
PhHAL.1G381700	11.5206	-2.37281	0.197219	101.254	8.09145e-24	1.44674e-22	#N/A	#N/A
PhHAL.1G383600	15.2731	-1.58911	0.101347	58.2543	2.30328e-14	1.77926e-13	3-ketoacyl-CoA synthase 5	3-ketoacyl-CoA synthase, putative, expressed
PhHAL.1G385500	4.84045	-0.203847	0.155652	81.8434	1.47305e-19	1.79406e-18	RING/U-box superfamily protein	RING finger protein, putative, expressed
PhHAL.1G392300	19.3752	-1.16312	0.179574	135.824	2.17985e-31	6.87146e-30	Lipase/lipooxygenase, PLAT/LH2 family protein	wound/stress protein, putative, expressed
PhHAL.1G392900	42.3149	-0.926473	0.12338	36.2006	1.78012e-09	8.30134e-09	annexin 7	annexin, putative, expressed
PhHAL.1G396800	1.47813	-0.942002	0.360865	28.9871	7.28629e-08	2.80908e-07	basic helix-loop-helix (bHLH) DNA-binding superfamily protein	helix-loop-helix DNA-binding protein, putative, expressed
PhHAL.1G398300	109.82	-0.649968	0.067915	92.3664	7.2025e-22	1.07813e-20	Adenine nucleotide alpha hydrolases-like superfamily protein	BTB1 - Bric-a-Brac,Tramtrack, Broad Complex BTB domain, expressed
PhHAL.1G401300	417.661	-0.133763	0.120659	20.3014	6.61529e-06	1.97385e-05	nitrite reductase 1	ferredoxin--nitrite reductase, putative, expressed
PhHAL.1G405400	4.96142	-0.654906	0.363389	49.5769	1.90743e-12	1.21479e-11	nitrate reductase 1	nitrate reductase, putative, expressed
PhHAL.1G406100	141.12	-0.301447	0.139401	23.7734	1.08368e-06	3.60382e-06	ethylene-forming enzyme	1-aminocyclopropane-1-carboxylate oxidase protein, putative, expressed
PhHAL.1G406400	1.78134	-0.0105994	0.291918	35.8463	2.13518e-09	9.88339e-09	O-Glycosyl hydrolases family 17 protein	glucan endo-1,3-beta-glucosidase precursor, putative, expressed
PhHAL.1G407600	4.51534	-0.867602	0.304765	12.6682	0.000371934	0.000857213	Adenine nucleotide alpha hydrolases-like superfamily protein	universal stress protein domain containing protein, putative, expressed
PhHAL.1G408900	3.34057	-0.428131	0.161628	22.8075	1.79066e-06	5.79029e-06	DNA-3-methyladenine glycosylase (MAG)	DNA-3-methyladenine glycosylase, putative, expressed
PhHAL.1G410100	22.212	-0.00618861	0.0678608	40.847	1.64625e-10	8.62971e-10	replication protein A 1A	RPA1A - Putative single-stranded DNA binding complex subunit 1, expressed
PhHAL.1G413800	256.887	-0.122862	0.0688943	49.9891	1.54604e-12	9.95795e-12	Chaperone DnaJ-domain superfamily protein	heat shock protein DnaJ, putative, expressed
PhHAL.1G414800	40.864	-0.84635	0.136188	141.868	1.03928e-32	3.62317e-31	lysine-ketoglutarate reductase/saccharopine dehydrogenase bifunctional enzyme	saccharopine dehydrogenase, putative, expressed
PhHAL.1G415300	75.8222	-0.0661232	0.0494542	104.785	1.36134e-24	2.59748e-23	Cyclophilin-like peptidyl-prolyl cis-trans isomerase family protein	peptidyl-prolyl cis-trans isomerase, putative, expressed
PhHAL.1G417500	281.496	-0.180671	0.0737549	29.0575	7.02631e-08	2.71275e-07	Transmembrane amino acid transporter family protein	transmembrane amino acid transporter protein, putative, expressed
PhHAL.1G418900	413.754	-0.0825704	0.0484401	80.3346	3.1608e-19	3.74267e-18	translocon at the inner envelope membrane of chloroplasts 55-II	pheophorbide a oxygenase, chloroplast precursor, putative, expressed
PhHAL.1G419300	4.84863	-0.686119	0.157949	24.4242	7.72901e-07	2.62191e-06	#N/A	expressed protein
PhHAL.1G425000	32.9346	-0.469176	0.113563	32.1147	1.45331e-08	6.11309e-08	#N/A	expressed protein
PhHAL.1G425400	232.528	-0.0243696	0.040294	67.8347	1.77792e-16	1.65328e-15	Proteasome maturation factor UMP1	proteasome maturation factor UMP1 family protein, expressed
PhHAL.1G426500	108.564	-0.00562684	0.0476912	80.3559	3.12702e-19	3.70502e-18	Vacuolar protein sorting 55 (VPS55) family protein	vacuolar protein sorting 55 family protein, putative, expressed
PhHAL.1G432500	10.1699	-0.529437	0.175958	18.4094	1.78181e-05	5.02552e-05	phloem protein 2-B10	OsFBX70 - F-box domain containing protein, expressed
PhHAL.1G433200	18.6911	-0.742652	0.138736	31.5519	1.94181e-08	8.063e-08	#N/A	#N/A
PhHAL.1G433400	4.53331	-0.551273	0.233175	61.0747	5.49509e-15	4.48308e-14	#N/A	#N/A
PhHAL.1G437000	23.3977	-0.622838	0.0955837	29.6833	5.08722e-08	2.00369e-07	tubulin folding cofactor A (KIESEL)	tubulin-specific chaperone A, putative, expressed
PhHAL.1G438300	95.2744	-0.404752	0.089991	9.7254	0.00181738	0.00372697	peroxisomal 3-ketoacyl-CoA thiolase 3	3-ketoacyl-CoA thiolase, peroxisomal precursor, putative, expressed
PhHAL.1G438500	195.089	-1.10757	0.190996	158.492	2.41564e-36	1.14703e-34	Cystathionine beta-synthase (CBS) family protein	CBS domain containing membrane protein, putative, expressed
PhHAL.1G439800	2.53301	-0.289699	0.265393	25.1076	5.42184e-07	1.87485e-06	P-loop containing nucleoside triphosphate hydrolases superfamily protein	2-phosphoglycerate kinase-related, putative, expressed
PhHAL.1G441000	574.582	-0.0869307	0.069469	68.7061	1.14286e-16	1.08315e-15	type one serine/threonine protein phosphatase 4	Ser/Thr protein phosphatase family protein, putative, expressed
PhHAL.1G441800	181.652	-0.0856356	0.0438593	135.078	3.17467e-31	9.89106e-30	BET1P/SFT1P-like protein 14A	SNARE domain containing protein, putative, expressed
PhHAL.1G443900	752.914	-0.0606111	0.0743299	35.1793	3.00701e-09	1.36297e-08	plasma membrane intrinsic protein 1;4	aquaporin protein, putative, expressed
PhHAL.1G445200	9.44556	-0.302291	0.363377	73.5826	9.65123e-18	1.00176e-16	Remorin family protein	remorin C-terminal domain containing protein, putative, expressed
PhHAL.1G447500	12.2804	-0.498733	0.148916	17.6888	2.60152e-05	7.1441e-05	transcription factor jumonji (jmjC) domain-containing protein	jmjC domain containing protein, expressed
PhHAL.1G451100	8.32141	-0.12435	0.126589	35.672	2.33492e-09	1.07337e-08	#N/A	chloroplast channel forming outer membrane protein, putative, expressed
PhHAL.1G451300	19.6299	-0.391967	0.090509	21.1785	4.1843e-06	1.28216e-05	PRLI-interacting factor, putative	PRLI-interacting factor A, putative, expressed
PhHAL.1G451800	89.0146	-0.362752	0.0554211	51.8683	5.93523e-13	3.99717e-12	#N/A	expressed protein
PhHAL.1G452700	59.2102	-1.41069	0.159254	37.7768	7.93193e-10	3.86218e-09	Cysteine proteinases superfamily protein	Papain family cysteine protease domain containing protein, expressed
PhHAL.2G006400	1.90286	-0.375313	0.233369	22.8832	1.72153e-06	5.57765e-06	Tetratricopeptide repeat (TPR)-like superfamily protein	pentatricopeptide, putative, expressed
PhHAL.2G008800	98.3226	-0.609327	0.109968	114.154	1.20546e-26	2.69483e-25	#N/A	expressed protein
PhHAL.2G008900	10.2712	-2.81567	0.188849	61.6275	4.14973e-15	3.42271e-14	Family of unknown function (DUF566)	expressed protein
PhHAL.2G009500	91.2808	-0.0145737	0.0851475	97.296	5.97019e-23	9.85712e-22	NB-ARC domain-containing disease resistance protein	NB-ARC domain containing protein, expressed
PhHAL.2G010400	14.0942	-0.404452	0.116232	24.2294	8.55175e-07	2.88639e-06	#N/A	OsFBX234 - F-box domain containing protein, expressed
PhHAL.2G011800	278.057	-0.268078	0.1019	60.3908	7.77758e-15	6.27028e-14	Homeodomain-like superfamily protein	MYB family transcription factor, putative, expressed
PhHAL.2G020800	1.85905	-0.592237	0.270817	88.1283	6.13427e-21	8.41041e-20	Leucine-rich repeat protein kinase family protein	wound and phytochrome signaling involved receptor like kinase, putative, expressed
PhHAL.2G022600	0.987455	-0.0927588	0.393987	105.384	1.00596e-24	1.94114e-23	hydroxyproline-rich glycoprotein family protein	retrotransposon protein, putative, unclassified, expressed
PhHAL.2G022700	3.32834	-0.00327035	0.269874	138.5	5.66667e-32	1.86137e-30	hydroxyproline-rich glycoprotein family protein	retrotransposon protein, putative, unclassified, expressed
PhHAL.2G025400	203.062	-0.0235946	0.151552	96.9127	7.24535e-23	1.18788e-21	Early-responsive to dehydration stress protein (ERD4)	ERD4 protein, putative, expressed
PhHAL.2G030600	49.2728	-0.300737	0.0932656	23.6429	1.15976e-06	3.84387e-06	#N/A	expressed protein
PhHAL.2G033100	150.825	-0.179285	0.0478078	21.302	3.9233e-06	1.20592e-05	ubiquitin-specific protease 12	ubiquitin carboxyl-terminal hydrolase, putative, expressed
PhHAL.2G036100	42.3918	-0.133106	0.130535	16.6742	4.438e-05	0.000117686	polyribonucleotide nucleotidyltransferase, putative	polynucleotide phosphorylase, putative, expressed
PhHAL.2G036300	3.94363	-1.2716	0.162488	48.3379	3.58757e-12	2.21344e-11	#N/A	#N/A
PhHAL.2G040400	3.48655	-0.359979	0.329781	203.145	4.30137e-46	4.07457e-44	Bifunctional inhibitor/lipid-transfer protein/seed storage 2S albumin superfamily protein	LTPL78 - Protease inhibitor/seed storage/LTP family protein precursor, expressed
PhHAL.2G041300	76.2695	-0.109083	0.0638114	56.3026	6.21334e-14	4.61351e-13	#N/A	#N/A
PhHAL.2G044700	627.745	-0.030987	0.171776	42.6583	6.51868e-11	3.54801e-10	Chlorophyll A-B binding family protein	early light-induced protein, chloroplast precursor, putative, expressed
PhHAL.2G044900	1883.15	-0.198794	0.163152	9.07785	0.00258724	0.00515962	Chlorophyll A-B binding family protein	early light-induced protein, chloroplast precursor, putative, expressed
PhHAL.2G048300	9.97055	-0.418294	0.1386	68.8918	1.04015e-16	9.91813e-16	Guanylate-binding family protein	GTP binding protein, putative, expressed
PhHAL.2G048400	195.633	-0.373874	0.0542956	36.1735	1.80508e-09	8.40726e-09	#N/A	expressed protein
PhHAL.2G049000	2.39576	-0.0543618	0.30312	91.406	1.17023e-21	1.71208e-20	chitinase A	glycosyl hydrolase, putative, expressed
PhHAL.2G050200	90.2933	-0.142638	0.102948	72.5658	1.61554e-17	1.64949e-16	winged-helix DNA-binding transcription factor family protein	AT hook-containing DNA-binding protein, putative, expressed
PhHAL.2G051400	1.21186	-0.751175	0.278135	23.1514	1.49736e-06	4.89177e-06	#N/A	C-Myc-binding protein, putative, expressed
PhHAL.2G052200	258.304	-0.066751	0.0524984	215.957	6.89204e-49	8.07919e-47	PHD finger family protein / bromo-adjacent homology (BAH) domain-containing protein	ES43 protein, putative, expressed
PhHAL.2G056600	80.7951	-0.115673	0.0800773	70.7948	3.96389e-17	3.91299e-16	transferases, transferring glycosyl groups	expressed protein
PhHAL.2G059700	187.655	-0.41623	0.0670814	54.5721	1.49852e-13	1.06908e-12	vesicle-associated membrane protein 726	vesicle-associated membrane protein, putative, expressed
PhHAL.2G061800	2.46904	-0.790101	0.289714	173.847	1.06894e-39	6.34466e-38	Protein of unknown function, DUF538	DUF538 domain containing protein, putative, expressed
PhHAL.2G061900	1.70446	-1.12518	0.364252	174.12	9.31696e-40	5.60093e-38	Protein of unknown function, DUF538	DUF538 domain containing protein, putative, expressed
PhHAL.2G062200	13.6657	-0.175719	0.0809228	38.8851	4.49487e-10	2.24456e-09	exocyst complex component 84B	expressed protein
PhHAL.2G064100	200.211	-0.171783	0.110908	29.3531	6.032e-08	2.35308e-07	#N/A	expressed protein
PhHAL.2G065400	215.114	-0.294805	0.052904	194.187	3.87648e-44	3.1475e-42	vacuolar ATP synthase subunit G2	vacuolar ATPase G subunit, putative, expressed
PhHAL.2G065500	334.179	-0.267465	0.0511933	46.079	1.13579e-11	6.6655e-11	Late embryogenesis abundant (LEA) hydroxyproline-rich glycoprotein family	expressed protein
PhHAL.2G072000	5.36493	-1.29117	0.16034	31.0538	2.50975e-08	1.02779e-07	NDR1/HIN1-like 2	harpin-induced protein 1 domain containing protein, expressed
PhHAL.2G076100	298.061	-0.19774	0.327924	253.053	5.60791e-57	1.23743e-54	#N/A	#N/A
PhHAL.2G079900	2.9012	-0.834805	0.274901	24.4636	7.57267e-07	2.5712e-06	#N/A	#N/A
PhHAL.2G081700	20.2558	-0.0392232	0.187612	7.21882	0.00721431	0.0131908	NAD-dependent glycerol-3-phosphate dehydrogenase family protein	glycerol-3-phosphate dehydrogenase, putative, expressed
PhHAL.2G092100	22.816	-0.947776	0.173959	27.8895	1.28442e-07	4.80754e-07	B12D protein	B12D protein, putative, expressed
PhHAL.2G096500	10.4029	-0.310217	0.182174	11.6257	0.000650463	0.00144448	Tic22-like family protein	tic22-like family domain containing protein, expressed
PhHAL.2G097500	46.165	-0.254878	0.0612496	43.1753	5.00492e-11	2.75771e-10	Zn-dependent exopeptidases superfamily protein	peptidase, putative, expressed
PhHAL.2G098200	3.36779	-0.413853	0.169354	11.4613	0.000710594	0.00156541	Tetratricopeptide repeat (TPR)-like superfamily protein	tetratricopeptide-like helical, putative, expressed
PhHAL.2G104200	85.0259	-0.447766	0.0878225	77.1297	1.60094e-18	1.77676e-17	heteroglycan glucosidase 1	glycosyl hydrolase, family 31, putative, expressed
PhHAL.2G106300	42.198	-0.0251	0.0839454	35.0173	3.26797e-09	1.47661e-08	Protein kinase superfamily protein	protein kinase, putative, expressed
PhHAL.2G107200	28.5997	-0.138607	0.0730084	32.5753	1.14665e-08	4.87015e-08	Ankyrin repeat family protein	ankyrin repeat domain containing protein, expressed
PhHAL.2G108800	73.9635	-0.33197	0.0738814	153.762	2.61106e-35	1.12323e-33	serine carboxypeptidase-like 19	OsSCP56 - Putative Serine Carboxypeptidase homologue, expressed
PhHAL.2G111700	936.614	-0.0208821	0.0813532	95.5205	1.46366e-22	2.32254e-21	plasma membrane intrinsic protein 2	aquaporin protein, putative, expressed
PhHAL.2G112000	18.1822	-1.35537	0.144679	91.5083	1.11127e-21	1.62962e-20	plasma membrane intrinsic protein 2	aquaporin protein, putative, expressed
PhHAL.2G112100	56.485	-1.0069	0.147714	188.676	6.18366e-43	4.54826e-41	plasma membrane intrinsic protein 2	aquaporin protein, putative, expressed
PhHAL.2G119100	183.169	-0.159537	0.0706747	37.0828	1.13215e-09	5.42392e-09	glycine-rich RNA-binding protein 3	RNA recognition motif containing protein, expressed
PhHAL.2G119800	38.8836	-0.294347	0.0760442	19.0704	1.25987e-05	3.62425e-05	DHHC-type zinc finger family protein	zinc finger family protein, putative, expressed
PhHAL.2G120500	6.52734	-0.118778	0.131093	27.3702	1.68e-07	6.1979e-07	Trimeric LpxA-like enzymes superfamily protein	bacterial transferase hexapeptide domain containing protein, expressed
PhHAL.2G123900	50.7736	-0.0468895	0.181966	28.5272	9.23917e-08	3.51929e-07	GDSL-like Lipase/Acylhydrolase superfamily protein	GDSL-like lipase/acylhydrolase, putative, expressed
PhHAL.2G124000	26.2844	-0.0190385	0.137857	156.631	6.16275e-36	2.83305e-34	uridine-ribohydrolase 1	inosine-uridine preferring nucleoside hydrolase family protein, putative, expressed
PhHAL.2G124200	117.925	-0.0443808	0.0554291	71.3749	2.95403e-17	2.95026e-16	Single-stranded nucleic acid binding R3H protein	nucleic acid binding protein, putative, expressed
PhHAL.2G124300	132.569	-0.012339	0.0762954	23.6583	1.15047e-06	3.81444e-06	Ribosomal protein L1p/L10e family	L1P family of ribosomal proteins domain containing protein, expressed
PhHAL.2G125800	18.7771	-0.331114	0.127732	35.4011	2.68339e-09	1.22486e-08	cleavage and polyadenylation specificity factor 100	metallo-beta-lactamase, putative, expressed
PhHAL.2G126900	61.1585	-0.449039	0.15215	51.0328	9.0836e-13	5.97377e-12	U-box domain-containing protein kinase family protein	protein kinase family protein, putative, expressed
PhHAL.2G127100	76.5065	-0.197112	0.0784952	53.2688	2.90886e-13	2.01249e-12	NAD(P)-binding Rossmann-fold superfamily protein	oxidoreductase, short chain dehydrogenase/reductase family domain containing family, expressed
PhHAL.2G134500	1.58964	-0.35011	0.427715	30.119	4.06334e-08	1.62153e-07	uclacyanin 1	plastocyanin-like domain containing protein, putative, expressed
PhHAL.2G137000	184.993	-0.995125	0.211	362.388	8.50377e-81	1.59497e-77	#N/A	expressed protein
PhHAL.2G137100	18.5378	-0.51696	0.0797912	51.3981	7.54112e-13	5.01032e-12	#N/A	expressed protein
PhHAL.2G140600	13.6124	-0.019516	0.124504	15.9497	6.5048e-05	0.000168328	DNA-directed RNA polymerase family protein	DNA-directed RNA polymerase subunit, putative, expressed
PhHAL.2G141700	3.30199	-0.960345	0.190054	29.6282	5.23389e-08	2.05887e-07	Protein of unknown function (DUF3223)	DCL, chloroplast precursor, putative, expressed
PhHAL.2G156500	4.33736	-0.0057157	0.259593	349.108	6.62868e-78	8.28851e-75	cinnamoyl coa reductase 1	dehydrogenase, putative, expressed
PhHAL.2G161000	83.1795	-0.134611	0.0481576	28.3528	1.01098e-07	3.83224e-07	FRIGIDA-like protein	frigida, putative, expressed
PhHAL.2G183800	16.7928	-0.374452	0.0847478	32.5709	1.14924e-08	4.88003e-08	PLC-like phosphodiesterases superfamily protein	phospholipase C, putative, expressed
PhHAL.2G185400	403.37	-0.183597	0.0659789	40.2326	2.25452e-10	1.16266e-09	poly(A) binding protein 8	polyadenylate-binding protein, putative, expressed
PhHAL.2G189900	163.164	-0.160512	0.0783112	41.7405	1.04225e-10	5.57732e-10	RPM1-interacting protein 4 (RIN4) family protein	NOI protein, nitrate-induced, putative, expressed
PhHAL.2G195100	5.5215	-4.93527	0.252498	21.765	3.08171e-06	9.6222e-06	#N/A	#N/A
PhHAL.2G206600	3.81614	-0.19878	0.201954	39.8808	2.69941e-10	1.38107e-09	#N/A	#N/A
PhHAL.2G209200	16.1625	-0.50627	0.0802085	41.4642	1.20052e-10	6.37333e-10	Homeodomain-like superfamily protein	Myb-like DNA-binding domain containing protein, putative, expressed
PhHAL.2G210700	19.9396	-0.344056	0.114529	18.0227	2.18288e-05	6.0745e-05	basic leucine-zipper 44	expressed protein
PhHAL.2G218700	69.6777	-1.04926	0.108141	23.0925	1.5439e-06	5.03433e-06	ubiquitin-conjugating enzyme 36	ubiquitin-conjugating enzyme, putative, expressed
PhHAL.2G222400	77.6387	-0.0862667	0.0923433	77.803	1.13847e-18	1.28248e-17	Transmembrane proteins 14C	expressed protein
PhHAL.2G223300	12.5659	-0.152884	0.147917	47.6515	5.09144e-12	3.09747e-11	Domain of unknown function (DUF220)	OBP32pep, putative, expressed
PhHAL.2G224800	3.33353	-0.0380974	0.26314	24.3565	8.0058e-07	2.70992e-06	UDP-Glycosyltransferase superfamily protein	hydroquinone glucosyltransferase, putative, expressed
PhHAL.2G227600	37.0982	-0.00438365	0.0637579	40.5764	1.89073e-10	9.83979e-10	Ubiquitin domain-containing protein	ubiquitin domain-containing protein 2, putative, expressed
PhHAL.2G231400	34.9556	-0.208202	0.0723788	40.3271	2.14813e-10	1.11085e-09	Protein kinase superfamily protein	protein kinase domain containing protein, expressed
PhHAL.2G237700	24.0587	-0.409915	0.127989	30.7235	2.97541e-08	1.20846e-07	Major facilitator superfamily protein	transporter, putative, expressed
PhHAL.2G241700	5.51278	-0.81349	0.370309	135.912	2.08598e-31	6.59773e-30	#N/A	expressed protein
PhHAL.2G242100	36.6557	-0.288628	0.103572	49.4213	2.06493e-12	1.30756e-11	trehalose-phosphatase/synthase 9	trehalose-6-phosphate synthase, putative, expressed
PhHAL.2G243500	41.1964	-0.175291	0.074127	53.334	2.81387e-13	1.9547e-12	Protein of unknown function (DUF3353)	expressed protein
PhHAL.2G245600	41.7417	-0.0830801	0.056085	103.069	3.2374e-24	6.00006e-23	PHD finger family protein / bromo-adjacent homology (BAH) domain-containing protein	ES43 protein, putative, expressed
PhHAL.2G245800	9.19403	-0.579048	0.115243	23.9652	9.80905e-07	3.28006e-06	#N/A	expressed protein
PhHAL.2G246000	192.333	-0.0410377	0.0619602	86.5491	1.3631e-20	1.80936e-19	#N/A	expressed protein
PhHAL.2G247300	7.54389	-0.0236797	0.159304	46.2908	1.01941e-11	6.01448e-11	UDP-Glycosyltransferase / trehalose-phosphatase family protein	trehalose synthase, putative, expressed
PhHAL.2G255200	14.888	-0.323778	0.096715	25.1387	5.33503e-07	1.84756e-06	homeobox protein 30	ZF-HD protein dimerisation region containing protein, expressed
PhHAL.2G256400	42.8573	-0.150235	0.0546934	48.0395	4.17728e-12	2.56462e-11	golgi snare 11	vesicle transport v-SNARE protein, putative, expressed
PhHAL.2G256500	114.635	-0.210532	0.0512191	178.074	1.27643e-40	8.11549e-39	Polynucleotidyl transferase, ribonuclease H-like superfamily protein	CAF1 family ribonuclease containing protein, putative, expressed
PhHAL.2G257000	22.6879	-2.16842	0.369122	42.3298	7.71089e-11	4.17029e-10	WRKY DNA-binding protein 40	WRKY76, expressed
PhHAL.2G257100	3.2343	-1.52303	0.512873	31.4567	2.03937e-08	8.44753e-08	WRKY DNA-binding protein 18	WRKY62, expressed
PhHAL.2G259300	2.40946	-0.447691	0.392218	241.09	2.27568e-54	4.18458e-52	hydroxycinnamoyl-CoA shikimate/quinate hydroxycinnamoyl transferase	transferase family protein, putative, expressed
PhHAL.2G261800	60.4876	-0.895024	0.211941	31.5021	1.99222e-08	8.26317e-08	tetraspanin8	tetraspanin family protein, putative, expressed
PhHAL.2G263400	37.4035	-0.200867	0.0799393	27.5115	1.56164e-07	5.78627e-07	pentatricopeptide (PPR) repeat-containing protein / CBS domain-containing protein	CBS domain containing protein, expressed
PhHAL.2G266900	167.891	-0.0373368	0.098906	76.0532	2.76128e-18	3.01831e-17	Protein kinase superfamily protein	choline/ethanolamine kinase, putative, expressed
PhHAL.2G271100	20.0745	-0.567408	0.182634	76.2512	2.49779e-18	2.74129e-17	Protein kinase superfamily protein	tyrosine protein kinase domain containing protein, putative, expressed
PhHAL.2G271800	29.655	-0.0400828	0.0767235	45.3247	1.66931e-11	9.6278e-11	#N/A	E2F-related protein, putative, expressed
PhHAL.2G273300	3.09292	-0.00221456	0.28877	56.6612	5.17755e-14	3.86893e-13	Family of unknown function (DUF716)	plant viral response family protein, putative, expressed
PhHAL.2G278700	104.972	-0.596687	0.0971101	21.0554	4.46192e-06	1.36122e-05	ABRE binding factor 4	bZIP transcription factor, putative, expressed
PhHAL.2G280600	2.31823	-0.365177	0.214773	10.5009	0.00119318	0.00253074	#N/A	expressed protein
PhHAL.2G282700	6.71456	-0.122167	0.156755	56.4817	5.67243e-14	4.21689e-13	RNA-binding protein 47C	RNA recognition motif containing protein, putative, expressed
PhHAL.2G283900	331.583	-0.00572998	0.0718215	218.542	1.88082e-49	2.30566e-47	beta carbonic anhydrase 5	carbonic anhydrase, chloroplast precursor, putative, expressed
PhHAL.2G286900	25.1788	-0.201813	0.129484	34.3484	4.6078e-09	2.04844e-08	RING/U-box superfamily protein	zinc finger, C3HC4 type domain containing protein, expressed
PhHAL.2G288000	135.675	-0.701439	0.0890919	24.8914	6.06518e-07	2.08578e-06	homeobox protein 16	homeobox associated leucine zipper, putative, expressed
PhHAL.2G289100	1.11416	-0.580739	0.370526	87.4489	8.64872e-21	1.16954e-19	white-brown complex homolog protein 11	white-brown complex homolog protein 11, putative, expressed
PhHAL.2G289400	20.8148	-0.114539	0.0642315	45.9162	1.23421e-11	7.20477e-11	methyl-CPG-binding domain 8	ZOS9-15 - C2H2 zinc finger protein, expressed
PhHAL.2G290900	85.2652	-0.13208	0.0851047	47.8284	4.65211e-12	2.83849e-11	phosphoinositide 4-kinase gamma 7	phosphatidylinositol 3- and 4-kinase family protein, putative, expressed
PhHAL.2G293500	12.07	-2.74511	0.25599	67.1021	2.578e-16	2.37025e-15	#N/A	#N/A
PhHAL.2G298600	0.995945	-0.827388	0.435633	34.3306	4.65021e-09	2.06681e-08	FASCICLIN-like arabinoogalactan 7	fasciclin domain containing protein, expressed
PhHAL.2G298800	53.7664	-0.00945177	0.0814075	12.0942	0.000505792	0.00114146	ATP phosphoribosyl transferase 2	ATP phosphoribosyltransferase, putative, expressed
PhHAL.2G299700	4.88115	-0.710427	0.333827	91.5052	1.11298e-21	1.63087e-20	tonoplast dicarboxylate transporter	citrate transporter, putative, expressed
PhHAL.2G304200	2.36287	-0.990012	0.229272	47.3696	5.8787e-12	3.5568e-11	NAD(P)-binding Rossmann-fold superfamily protein	dihydroflavonol-4-reductase, putative, expressed
PhHAL.2G306100	6.47112	-0.308342	0.259127	26.5602	2.55447e-07	9.18728e-07	#N/A	expressed protein
PhHAL.2G309300	17.5117	-0.575493	0.176668	80.202	3.38029e-19	3.99258e-18	#N/A	phosphoinositide phosphatase family protein, putative, expressed
PhHAL.2G311000	51.3541	-0.00109364	0.0648791	47.5137	5.46212e-12	3.3176e-11	Cyclin family protein	cyclin, putative, expressed
PhHAL.2G313000	79.1882	-0.118499	0.0427746	43.861	3.5254e-11	1.97263e-10	uridine kinase/uracil phosphoribosyltransferase 1	uridine/cytidine kinase-like 1, putative, expressed
PhHAL.2G313300	48.151	-0.0213722	0.0872681	88.3872	5.38192e-21	7.4387e-20	Aldolase-type TIM barrel family protein	ribulose-phosphate 3-epimerase, putative, expressed
PhHAL.2G319600	46.2511	-0.023219	0.0491484	95.9319	1.18902e-22	1.90447e-21	farnesyltransferase A	farnesyltransferase/geranylgeranyltransferase type-1 subunitalpha, putative, expressed
PhHAL.2G320000	70.3239	-0.170378	0.048164	12.6007	0.000385603	0.000886428	#N/A	expressed protein
PhHAL.2G320100	25.084	-0.129507	0.0812649	11.1993	0.00081829	0.00178318	cell division cycle protein 48-related / CDC48-related	bromodomain protein 103, putative, expressed
PhHAL.2G321500	82.1515	-0.0674489	0.0563417	48.1369	3.97467e-12	2.44343e-11	C2 domain-containing protein / GRAM domain-containing protein	GRAM domain containing protein, expressed
PhHAL.2G331000	19.8501	-0.378508	0.0853017	39.9812	2.56416e-10	1.31511e-09	#N/A	expressed protein
PhHAL.2G336600	4.13594	-1.48975	0.213664	39.3207	3.59608e-10	1.81801e-09	Major facilitator superfamily protein	nodulin, putative, expressed
PhHAL.2G336700	23.7793	-0.0254031	0.0880653	111.887	3.7824e-26	8.17311e-25	Cyclophilin-like peptidyl-prolyl cis-trans isomerase family protein	peptidyl-prolyl cis-trans isomerase, putative, expressed
PhHAL.2G336900	2659.93	-0.342166	0.264474	118.636	1.25815e-27	3.00227e-26	Ribonuclease T2 family protein	ribonuclease T2 family domain containing protein, expressed
PhHAL.2G337500	1.01006	-0.524733	0.299151	28.8979	7.62945e-08	2.93534e-07	#N/A	expressed protein
PhHAL.2G337900	107.211	-0.0290372	0.0622076	40.431	2.03685e-10	1.05664e-09	S phase kinase-associated protein 1	Skp1 family, dimerisation domain containing protein, expressed
PhHAL.2G338400	6.17247	-1.32352	0.173268	52.0164	5.50386e-13	3.71867e-12	GDSL-like Lipase/Acylhydrolase superfamily protein	GDSL-like lipase/acylhydrolase, putative, expressed
PhHAL.2G339500	6.59593	-0.098518	0.11801	37.1658	1.08499e-09	5.20594e-09	Protein of unknown function (DUF1279)	protein of unknown function DUF1279 domain containing protein, expressed
PhHAL.2G341500	21.7268	-0.345262	0.3668	216.227	6.01843e-49	7.09947e-47	hydroxycinnamoyl-CoA shikimate/quinate hydroxycinnamoyl transferase	transferase family protein, putative, expressed
PhHAL.2G350400	38.7058	-0.239792	0.0664984	7.87724	0.00500608	0.00946297	RING/U-box superfamily protein	protein binding protein, putative, expressed
PhHAL.2G351600	2.65801	-0.639285	0.171035	12.8082	0.000345109	0.000799217	#N/A	expressed protein
PhHAL.2G352600	175.564	-0.218484	0.0538864	78.4303	8.2871e-19	9.42017e-18	Low temperature and salt responsive protein family	OsRCI2-11 - Hydrophobic protein OSR8, expressed
PhHAL.2G353100	14.3046	-0.294781	0.083765	36.605	1.44662e-09	6.84137e-09	BTB/POZ domain-containing protein	H-BTB7 - Bric-a-Brac, Tramtrack, Broad Complex BTB domain with H family conserved sequence, expressed
PhHAL.2G358500	38.5322	-0.568579	0.197599	77.1502	1.58442e-18	1.75947e-17	transferases, transferring glycosyl groups	expressed protein
PhHAL.2G359600	36.8772	-0.229872	0.0743882	102.477	4.36329e-24	7.95315e-23	NEP-interacting protein 2	zinc finger, C3HC4 type, domain containing protein, expressed
PhHAL.2G359800	224.248	-0.20507	0.0597719	130.028	4.03996e-30	1.17296e-28	SERINE CARBOXYPEPTIDASE-LIKE 49	OsSCP39 - Putative Serine Carboxypeptidase homologue, expressed
PhHAL.2G360300	34.48	-0.203066	0.0617921	25.066	5.54006e-07	1.91432e-06	#N/A	expressed protein
PhHAL.2G364100	375.775	-0.0176847	0.0602842	87.3121	9.26796e-21	1.24968e-19	small G protein family protein / RhoGAP family protein	small G protein family protein, putative, expressed
PhHAL.2G365500	119.385	-0.0416966	0.0524968	27.2634	1.77539e-07	6.53952e-07	calmodulin binding;transcription regulators	calmodulin-binding transcription activator 5, putative, expressed
PhHAL.2G370900	25.2308	-0.317576	0.0734738	36.5999	1.45038e-09	6.85393e-09	#N/A	#N/A
PhHAL.2G371700	51.2431	-0.014948	0.134478	118.162	1.59813e-27	3.77988e-26	UDP-glucosyl transferase 71C4	UDP-glucoronosyl and UDP-glucosyl transferase domain containing protein, expressed
PhHAL.2G373400	30.5569	-0.109271	0.0579111	23.4143	1.30602e-06	4.30052e-06	#N/A	protein kinase PKN/PRK1, effector, putative, expressed
PhHAL.2G374500	17.0097	-0.408641	0.133803	31.5134	1.98069e-08	8.21898e-08	methionine aminopeptidase 1B	peptidase, M24 family protein, putative, expressed
PhHAL.2G378200	3.97682	-0.559029	0.347102	226.327	3.77101e-51	5.01624e-49	#N/A	expressed protein
PhHAL.2G380700	21.9585	-0.380687	0.110444	61.1405	5.31445e-15	4.33948e-14	Ankyrin repeat family protein	expressed protein
PhHAL.2G381600	45.6528	-0.143434	0.0630551	25.6595	4.07294e-07	1.42656e-06	PDI-like 5-3	OsPDIL5-4 protein disulfide isomerase PDIL5-4, expressed
PhHAL.2G385200	11.7773	-1.15451	0.139287	58.4483	2.08708e-14	1.61757e-13	cysteine-rich RLK (RECEPTOR-like protein kinase) 23	TKL_IRAK_DUF26-lh.10 - DUF26 kinases have homology to DUF26 containing loci, expressed
PhHAL.2G386000	1.42077	-0.188204	0.278736	35.7878	2.20022e-09	1.01568e-08	cysteine-rich RLK (RECEPTOR-like protein kinase) 20	receptor-like serine-threonine protein kinase, putative, expressed
PhHAL.2G386100	3.20103	-0.836583	0.21249	15.8616	6.81489e-05	0.000175649	Domain of unknown function (DUF26)	expressed protein
PhHAL.2G390300	9.49834	-0.857408	0.138361	80.9239	2.34584e-19	2.80425e-18	#N/A	expressed protein
PhHAL.2G391400	30.9999	-0.280961	0.0958321	25.6483	4.09647e-07	1.43399e-06	proteasome inhibitor-related	proteasome inhibitor-related, putative, expressed
PhHAL.2G392300	39.9263	-0.189315	0.0770415	36.0847	1.88926e-09	8.78626e-09	Galactose oxidase/kelch repeat superfamily protein	OsFBX252 - F-box domain containing protein, expressed
PhHAL.2G393600	15.6906	-0.954002	0.430615	114.629	9.48667e-27	2.13348e-25	cellulose-synthase like D2	CSLF3 - cellulose synthase-like family F; beta1,3;1,4 glucan synthase, expressed
PhHAL.2G396300	1.55806	-0.504833	0.336818	28.1287	1.13508e-07	4.27588e-07	MYB-like 102	MYB family transcription factor, putative, expressed
PhHAL.2G396900	119.516	-0.323044	0.171164	82.6063	1.00136e-19	1.23644e-18	#N/A	expressed protein
PhHAL.2G399400	21.2502	-0.128806	0.0618865	20.3672	6.39156e-06	1.91166e-05	bromodomain 4	bromodomain domain containing protein, expressed
PhHAL.2G400900	20.383	-0.842522	0.347281	62.6364	2.48614e-15	2.08729e-14	CYTOCHROME P450 51G1	cytochrome P450 51, putative, expressed
PhHAL.2G401700	3.48703	-0.285538	0.167431	27.7121	1.40783e-07	5.24661e-07	#N/A	expressed protein
PhHAL.2G403000	123.293	-0.375759	0.125635	69.0784	9.46238e-17	9.09669e-16	Remorin family protein	remorin, putative, expressed
PhHAL.2G403900	14.5232	-0.367734	0.114562	46.8313	7.73664e-12	4.62423e-11	Cupredoxin superfamily protein	plastocyanin-like domain containing protein, putative, expressed
PhHAL.2G406700	12.195	-0.00952316	0.158623	13.3878	0.000253268	0.000599383	O-fucosyltransferase family protein	GDP-fucose protein-O-fucosyltransferase 2, putative, expressed
PhHAL.2G408000	80.9924	-0.595421	0.222975	53.1989	3.01425e-13	2.08386e-12	#N/A	#N/A
PhHAL.2G412900	17.5754	-0.181999	0.0839427	29.3314	6.09982e-08	2.37707e-07	#N/A	expressed protein
PhHAL.2G416400	2.49746	-0.633094	0.196298	36.8866	1.25207e-09	5.96791e-09	GDSL-like Lipase/Acylhydrolase superfamily protein	GDSL-like lipase/acylhydrolase, putative, expressed
PhHAL.2G419200	111.144	-0.0766725	0.0564814	19.6465	9.31758e-06	2.7234e-05	Nuclear transport factor 2 (NTF2) family protein with RNA binding (RRM-RBD-RNP motifs) domain	nuclear transport factor 2, putative, expressed
PhHAL.2G420600	36.4509	-0.0263855	0.0732159	71.0189	3.53814e-17	3.50932e-16	Eukaryotic aspartyl protease family protein	eukaryotic aspartyl protease domain containing protein, expressed
PhHAL.2G421300	26.8377	-0.203708	0.080777	151.645	7.57552e-35	3.16451e-33	WPP domain protein 1	vesicle transport protein GOT1B, putative, expressed
PhHAL.2G422100	1.08192	-0.637281	0.274653	26.149	3.16061e-07	1.12295e-06	#N/A	expressed protein
PhHAL.2G425600	2.86414	-0.587836	0.333925	248.084	6.79369e-56	1.37013e-53	hydroxyproline-rich glycoprotein family protein	expressed protein
PhHAL.2G426200	114.722	-0.0643983	0.0487369	22.9793	1.63758e-06	5.32496e-06	histone deacetylase 5	histone deacetylase, putative, expressed
PhHAL.2G428200	3.65908	-0.323658	0.24839	95.6287	1.3858e-22	2.20458e-21	reversibly glycosylated polypeptide 3	alpha-1,4-glucan-protein synthase, putative, expressed
PhHAL.2G430600	68.5238	-0.395838	0.0685871	69.8283	6.46971e-17	6.29714e-16	Stress responsive alpha-beta barrel domain protein	stress responsive A/B Barrel domain containing protein, expressed
PhHAL.2G432200	31.2116	-0.721731	0.112001	78.7382	7.09113e-19	8.11478e-18	inter-alpha-trypsin inhibitor heavy chain-related	von Willebrand factor type A domain containing protein, expressed
PhHAL.2G433500	138.449	-0.305439	0.0528779	72.3321	1.81864e-17	1.85081e-16	Aldolase-type TIM barrel family protein	hydroxyacid oxidase 1, putative, expressed
PhHAL.2G434800	19.5807	-0.103518	0.0855498	42.2109	8.19431e-11	4.42153e-10	Ankyrin repeat family protein	FYVE zinc finger family protein, expressed
PhHAL.2G435200	145.251	-0.253755	0.0697314	26.3511	2.84653e-07	1.01811e-06	Plant protein of unknown function (DUF827)	paramyosin, putative, expressed
PhHAL.2G437000	60.3781	-0.227907	0.0860968	73.7993	8.64764e-18	9.02086e-17	FH interacting protein 1	GRAM domain containing protein, expressed
PhHAL.2G437300	19.1592	-0.226262	0.109247	191.052	1.87407e-43	1.45248e-41	cytochrome C oxidase 6B	cytochrome c oxidase subunit, putative, expressed
PhHAL.2G445100	81.615	-0.581371	0.173666	104.813	1.3422e-24	2.56358e-23	Calcium-binding EF-hand family protein	EF hand family protein, putative, expressed
PhHAL.2G445500	91.271	-0.00497402	0.047279	69.1348	9.19597e-17	8.84511e-16	emp24/gp25L/p24 family/GOLD family protein	emp24/gp25L/p24 family protein, putative, expressed
PhHAL.2G451300	134.118	-1.10156	0.138067	47.7542	4.83139e-12	2.94117e-11	Peptidase C15, pyroglutamyl peptidase I-like	pyrrolidone-carboxylate peptidase, putative, expressed
PhHAL.2G454100	79.6905	-0.0685434	0.0714657	77.9074	1.07985e-18	1.21864e-17	Basic-leucine zipper (bZIP) transcription factor family protein	bZIP transcription factor domain containing protein, expressed
PhHAL.2G454600	51.9971	-0.140613	0.0469031	51.072	8.90392e-13	5.87208e-12	Ubiquitin-like superfamily protein	ubiquitin family protein, putative, expressed
PhHAL.2G455500	1.50266	-0.0953408	0.355791	119.737	7.22249e-28	1.7731e-26	Glycoprotein membrane precursor GPI-anchored	uncharacterized GPI-anchored protein At5g19240 precursor, putative, expressed
PhHAL.2G458900	8.49601	-0.245277	0.237942	27.4844	1.58369e-07	5.8622e-07	B-S glucosidase 44	Os7bglu26 - beta-mannosidase/glucosidase/exoglucanase, expressed
PhHAL.2G460100	1.33403	-0.334196	0.234557	19.524	9.93435e-06	2.8933e-05	#N/A	#N/A
PhHAL.2G460200	38.6571	-0.0589611	0.061717	28.0559	1.17863e-07	4.43193e-07	TRAF-type zinc finger-related	TRAF-type zinc finger domain-containing protein 1, putative, expressed
PhHAL.2G462600	66.9807	-0.071777	0.0835947	10.644	0.0011043	0.00235527	ankyrin repeat family protein	ankyrin repeat domain containing protein, putative, expressed
PhHAL.2G464500	694.36	-0.155886	0.0988971	44.347	2.75027e-11	1.55561e-10	dehydration-induced protein (ERD15)	early response to dehydration 15, putative, expressed
PhHAL.2G464800	90.7941	-0.475656	0.0779002	184.261	5.6915e-42	3.96839e-40	RING/U-box superfamily protein	zinc finger, RING-type, putative, expressed
PhHAL.2G467500	48.3501	-0.104859	0.100205	17.9425	2.27681e-05	6.31246e-05	acyl-CoA dehydrogenase-related	acyl-CoA dehydrogenase family member 10, putative, expressed
PhHAL.2G470200	29.0425	-0.220786	0.0772609	15.7259	7.3215e-05	0.000187984	protein arginine methyltransferase 4B	histone-arginine methyltransferase CARM1, putative, expressed
PhHAL.2G472200	62.0779	-0.444644	0.071136	89.6061	2.9062e-21	4.10766e-20	xylose isomerase family protein	xylose isomerase, putative, expressed
PhHAL.2G474200	50.974	-0.100374	0.106349	14.2771	0.000157775	0.000385016	Kinase interacting (KIP1-like) family protein	KIP1, putative, expressed
PhHAL.2G474300	531.178	-0.146476	0.0972753	154.491	1.80937e-35	7.87392e-34	copper/zinc superoxide dismutase 1	copper/zinc superoxide dismutase, putative, expressed
PhHAL.2G474700	2.13626	-0.681826	0.268457	6.909	0.00857629	0.0154284	Plant protein of unknown function (DUF827)	expressed protein
PhHAL.2G475400	97.0157	-0.124357	0.0882255	230.005	5.94762e-52	8.83063e-50	Melibiase family protein	alpha-galactosidase precursor, putative, expressed
PhHAL.2G476300	47.8047	-0.316667	0.0777694	43.8648	3.51856e-11	1.96939e-10	serine/threonine protein kinase 2	AGC_AGC_other_RS6K_like.2 - ACG kinases include homologs to PKA, PKG and PKC, expressed
PhHAL.2G476800	1.04097	-0.671584	0.370994	14.7285	0.000124152	0.000308302	calmodulin like 42	OsCML32 - Calmodulin-related calcium sensor protein, expressed
PhHAL.2G479100	147.111	-0.0242952	0.0771083	35.9398	2.03511e-09	9.43648e-09	alpha/beta-Hydrolases superfamily protein	hydrolase, alpha/beta fold family domain containing protein, expressed
PhHAL.2G480300	33.0123	-0.437204	0.294057	76.662	2.02869e-18	2.2422e-17	galactinol synthase 1	glycosyl transferase 8 domain containing protein, putative, expressed
PhHAL.2G485200	6.30443	-0.115414	0.124	58.6011	1.93111e-14	1.49979e-13	Leucine-rich repeat protein kinase family protein	MRH1, putative, expressed
PhHAL.2G486500	52.4765	-0.365473	0.0703125	49.567	1.9171e-12	1.22012e-11	Protein kinase superfamily protein	protein kinase APK1B, chloroplast precursor, putative, expressed
PhHAL.3G005500	4.94716	-0.407507	0.181671	32.9565	9.42436e-09	4.04215e-08	RNI-like superfamily protein	F-box/LRR-repeat protein 3, putative, expressed
PhHAL.3G006200	46.1773	-0.293968	0.109923	10.9792	0.00092142	0.00199356	dsRNA-binding domain-like superfamily protein	double-stranded RNA binding motif containing protein, expressed
PhHAL.3G006600	2.71093	-0.247254	0.171982	10.5789	0.00114383	0.00243349	RNA-directed DNA methylation 4	expressed protein
PhHAL.3G007500	2.76888	-1.20657	0.308259	119.114	9.88774e-28	2.37553e-26	Peroxidase superfamily protein	peroxidase precursor, putative, expressed
PhHAL.3G007700	102.818	-0.214734	0.0575054	79.4389	4.97368e-19	5.79419e-18	saposin B domain-containing protein	saposin-like type B, region 1 family protein, putative, expressed
PhHAL.3G009700	25.7603	-0.013747	0.117162	37.219	1.05583e-09	5.07251e-09	vacuolar sorting receptor homolog 1	vacuolar-sorting receptor precursor, putative, expressed
PhHAL.3G011700	12.5859	-0.158036	0.0932557	31.4143	2.08438e-08	8.62445e-08	Protein of unknown function (DUF1191)	expressed protein
PhHAL.3G013100	3.04078	-0.266544	0.178423	109.802	1.0827e-25	2.25135e-24	#N/A	CRP11 - Cysteine-rich family protein precursor, expressed
PhHAL.3G014400	15.0747	-0.826175	0.215961	20.0706	7.46371e-06	2.21012e-05	NAC-like, activated by AP3/PI	NAC domain transcription factor, putative, expressed
PhHAL.3G018700	28.1517	-0.0537684	0.0909149	31.7424	1.76041e-08	7.33738e-08	#N/A	expressed protein
PhHAL.3G019700	21.4108	-0.599926	0.188481	81.1419	2.10078e-19	2.52579e-18	zinc induced facilitator-like 1	major facilitator superfamily antiporter, putative, expressed
PhHAL.3G022900	35.9485	-0.455418	0.133074	48.344	3.57638e-12	2.20726e-11	Calcium-binding EF-hand family protein	peflin, putative, expressed
PhHAL.3G029900	38.9772	-0.0129181	0.105189	89.3924	3.23774e-21	4.56252e-20	ACT domain-containing protein	ACT domain containing protein, expressed
PhHAL.3G030400	2.79424	-0.318565	0.166666	23.4089	1.30973e-06	4.31196e-06	#N/A	expressed protein
PhHAL.3G034700	2.58396	-0.554132	0.221381	60.1877	8.62273e-15	6.93219e-14	HVA22-like protein J	HVA22, putative, expressed
PhHAL.3G037200	12.4767	-0.118684	0.0965228	14.9637	0.000109598	0.00027445	VIRE2-interacting protein 1	bZIP transcription factor domain containing protein, expressed
PhHAL.3G041800	225.926	-0.407449	0.0573626	215.1	1.0599e-48	1.2196e-46	ATPase, F0/V0 complex, subunit C protein	expressed protein
PhHAL.3G042900	23.1307	-0.125842	0.0812538	57.777	2.93577e-14	2.23926e-13	fucosyltransferase 13	alpha-1,4-fucosyltransferase, putative, expressed
PhHAL.3G043200	14.2984	-3.04472	0.246796	98.5878	3.10932e-23	5.27768e-22	#N/A	#N/A
PhHAL.3G046500	445.797	-0.112667	0.0476346	129.457	5.38708e-30	1.5426e-28	RNA polymerases N / 8 kDa subunit	RNA polymerases N 8 kDa subunit, putative, expressed
PhHAL.3G049200	47.2387	-0.317588	0.382429	95.6956	1.33976e-22	2.13497e-21	#N/A	expressed protein
PhHAL.3G049300	138.344	-0.0759233	0.0448817	98.4682	3.30294e-23	5.59115e-22	ubiquitin fusion degradation 1	ubiquitin fusion degradation protein, putative, expressed
PhHAL.3G056500	57.8919	-0.348655	0.0782329	34.7927	3.66745e-09	1.64758e-08	glutathione S-transferase (class zeta) 2	glutathione S-transferase, putative, expressed
PhHAL.3G057000	44.4856	-0.0418162	0.158208	50.7792	1.03362e-12	6.75724e-12	Aldolase-type TIM barrel family protein	2-dehydro-3-deoxyphosphooctonate aldolase, putative, expressed
PhHAL.3G057100	2.65343	-1.11195	0.199556	18.1807	2.00899e-05	5.62147e-05	HhH-GPD base excision DNA repair family protein	hhH-GPD superfamily base excision DNA repair protein, putative, expressed
PhHAL.3G059700	50.1474	-0.293848	0.174325	253.309	4.93289e-57	1.10144e-54	Protein of unknown function (DUF1685)	expressed protein
PhHAL.3G060600	251.289	-0.456134	0.103616	252.363	7.93061e-57	1.72961e-54	#N/A	TsetseEP precursor, putative, expressed
PhHAL.3G061600	19.0892	-0.0430147	0.111948	34.4165	4.44937e-09	1.98036e-08	arginosuccinate synthase family	argininosuccinate synthase, chloroplast precursor, putative, expressed
PhHAL.3G065900	1.24449	-0.00162479	0.247773	54.6296	1.45525e-13	1.0398e-12	carboxyesterase 16	CXE carboxylesterase, putative, expressed
PhHAL.3G066800	1.5978	-0.607401	0.30062	109.831	1.06719e-25	2.22155e-24	Uncharacterised protein family (UPF0497)	membrane associated DUF588 domain containing protein, putative, expressed
PhHAL.3G070100	22.1974	-0.137582	0.129785	212.402	4.11032e-48	4.5349e-46	alpha/beta-Hydrolases superfamily protein	hydrolase, alpha/beta fold family protein, putative, expressed
PhHAL.3G073800	106.807	-0.343417	0.103945	79.2453	5.4858e-19	6.34742e-18	#N/A	expressed protein
PhHAL.3G074600	1.64708	-0.69202	0.282928	30.9043	2.71077e-08	1.10601e-07	UDP-glucosyl transferase 72B3	hydroquinone glucosyltransferase, putative, expressed
PhHAL.3G075100	137.921	-0.30756	0.0923911	63.3441	1.73573e-15	1.47844e-14	#N/A	#N/A
PhHAL.3G077500	24.4266	-0.309942	0.0811538	67.4711	2.13795e-16	1.97534e-15	#N/A	expressed protein
PhHAL.3G079100	18.5804	-0.171708	0.151613	61.5647	4.28431e-15	3.52906e-14	Polyketide cyclase/dehydrase and lipid transport superfamily protein	lachrymatory factor synthase, putative, expressed
PhHAL.3G083200	250.712	-0.086591	0.0414481	148.121	4.46338e-34	1.74044e-32	vacuolar H+-pumping ATPase 16 kDa proteolipid subunit 4	vacuolar ATP synthase, putative, expressed
PhHAL.3G084000	406.865	-0.119306	0.0426584	89.2819	3.42371e-21	4.81012e-20	cytochrome B5 isoform B	cytochrome b5-like Heme/Steroid binding domain containing protein, expressed
PhHAL.3G085000	119.589	-0.652275	0.143333	110.195	8.88192e-26	1.8655e-24	#N/A	expressed protein
PhHAL.3G085200	3.18587	-0.148584	0.253119	33.1273	8.63198e-09	3.71845e-08	NAD(P)-binding Rossmann-fold superfamily protein	NAD dependent epimerase/dehydratase family protein, putative, expressed
PhHAL.3G090500	132.752	-0.0258828	0.0741911	57.6051	3.20401e-14	2.43101e-13	RmlC-like cupins superfamily protein	cupin domain containing protein, expressed
PhHAL.3G090600	1174.08	-0.499315	0.0638818	124.877	5.41585e-29	1.44701e-27	dehydroascorbate reductase 2	glutathione S-transferase, N-terminal domain containing protein, expressed
PhHAL.3G092600	1.40581	-0.35535	0.338735	93.7101	3.65293e-22	5.59748e-21	ABC-2 type transporter family protein	white-brown complex homolog protein 16, putative, expressed
PhHAL.3G092700	44.5377	-0.1562	0.0566855	59.9512	9.72373e-15	7.77401e-14	RNA-binding (RRM/RBD/RNP motifs) family protein with retrovirus zinc finger-like domain	splicing factor, arginine/serine-rich, putative, expressed
PhHAL.3G095500	182.464	-0.310957	0.0904994	44.1826	2.99124e-11	1.68631e-10	tetraspanin3	tetraspanin family protein, putative, expressed
PhHAL.3G100800	63.8658	-0.0790008	0.0563386	94.0687	3.04754e-22	4.71615e-21	cyclopropyl isomerase	cycloeucalenol cycloisomerase, putative, expressed
PhHAL.3G101000	43.357	-0.149137	0.0652278	234.93	5.01498e-53	8.10871e-51	#N/A	expressed protein
PhHAL.3G103700	426.412	-0.222457	0.07161	64.2429	1.09988e-15	9.5462e-15	S-adenosylmethionine synthetase 1	S-adenosylmethionine synthetase, putative, expressed
PhHAL.3G103900	17.9105	-0.252778	0.108144	15.3432	8.96447e-05	0.000227182	#N/A	#N/A
PhHAL.3G104300	77.3926	-0.197667	0.108636	23.3017	1.38476e-06	4.54782e-06	CBL-interacting protein kinase 1	CAMK_KIN1/SNF1/Nim1_like.3 - CAMK includes calcium/calmodulin depedent protein kinases, expressed
PhHAL.3G105900	90.543	-0.297033	0.136361	68.5112	1.26157e-16	1.18904e-15	Low temperature and salt responsive protein family	OsRCI2-6 - Hydrophobic protein LTI6B, expressed
PhHAL.3G106000	113.03	-0.163869	0.0495781	57.3438	3.65914e-14	2.76626e-13	transcription regulatory protein SNF5, putative (BSH)	SWI/SNF-related matrix-associated actin-dependent regulator of chromatin subfamily B member 1, putative, expressed
PhHAL.3G106200	58.3693	-0.627946	0.14361	65.3484	6.27621e-16	5.5658e-15	phytochrome interacting factor 3	helix-loop-helix DNA-binding domain containing protein, expressed
PhHAL.3G106700	13.7584	-0.603373	0.105361	42.1199	8.58431e-11	4.62399e-10	Agenet domain-containing protein	agenet domain containing protein, putative, expressed
PhHAL.3G108000	257.736	-0.0224755	0.164979	66.6165	3.29816e-16	3.00731e-15	#N/A	#N/A
PhHAL.3G109500	51.8257	-0.261312	0.0585461	21.5626	3.42466e-06	1.06188e-05	transducin family protein / WD-40 repeat family protein	WD domain, G-beta repeat domain containing protein, expressed
PhHAL.3G109600	89.3592	-0.472595	0.080419	11.5715	0.000669695	0.00148385	#N/A	glioma tumor suppressor candidate region gene 2 protein, putative, expressed
PhHAL.3G111100	39.3605	-0.603509	0.12065	18.904	1.37465e-05	3.93752e-05	MIF4G domain-containing protein / MA3 domain-containing protein	MA3 domain containing protein, expressed
PhHAL.3G111600	17.8859	-0.130691	0.101379	28.0947	1.15524e-07	4.35007e-07	#N/A	OsFBX159 - F-box domain containing protein, expressed
PhHAL.3G113000	288.647	-0.0736935	0.033161	27.315	1.72868e-07	6.37247e-07	cullin 1	cullin, putative, expressed
PhHAL.3G113100	69.7041	-0.183465	0.0537653	44.7498	2.23895e-11	1.27563e-10	tonneau 2 (TON2)	serine/threonine-protein phosphatase 2A regulatory subunit B subunitgamma, putative, expressed
PhHAL.3G113800	95.0737	-0.0520929	0.0600005	44.59	2.42932e-11	1.37907e-10	Amino acid dehydrogenase family protein	bifunctional protein folD, putative, expressed
PhHAL.3G121900	74.2394	-0.0540696	0.0444976	102.296	4.78172e-24	8.67368e-23	LisH/CRA/RING-U-box domains-containing protein	macrophage erythroblast attacher, putative, expressed
PhHAL.3G122300	1.06333	-0.255939	0.388741	69.4749	7.73923e-17	7.5133e-16	Peroxidase superfamily protein	peroxidase precursor, putative, expressed
PhHAL.3G123200	55.1931	-0.085032	0.0574465	37.7691	7.96319e-10	3.87539e-09	alfin-like 1	PHD finger protein, putative, expressed
PhHAL.3G127900	98.9542	-0.588109	0.107169	44.6818	2.31798e-11	1.31826e-10	Embryo-specific protein 3, (ATS3)	embryo-specific 3, putative, expressed
PhHAL.3G130100	37.605	-0.0771174	0.118837	109.276	1.41207e-25	2.91042e-24	RING/U-box superfamily protein	zinc finger family protein, putative, expressed
PhHAL.3G130400	35.803	-0.129	0.156424	29.8838	4.58737e-08	1.81635e-07	HXXXD-type acyl-transferase family protein	transferase family protein, putative, expressed
PhHAL.3G134300	14.7807	-0.0635489	0.139967	78.9941	6.22959e-19	7.17264e-18	#N/A	glycine-rich protein, putative, expressed
PhHAL.3G135200	119.76	-0.0743489	0.0698117	262.938	3.92669e-59	1.16903e-56	DERLIN-1	Der1-like family domain containing protein, expressed
PhHAL.3G135300	102.152	-0.0377047	0.103286	76.2512	2.49778e-18	2.74129e-17	#N/A	expressed protein
PhHAL.3G135500	262.574	-0.336213	0.132026	101.995	5.56677e-24	1.00491e-22	HAD superfamily, subfamily IIIB acid phosphatase	HAD superfamily phosphatase, putative, expressed
PhHAL.3G140100	296.555	-0.20706	0.0418165	75.9674	2.88384e-18	3.14107e-17	SNF7 family protein	SNF7 domain containing protein, putative, expressed
PhHAL.3G141000	74.0318	-0.0799536	0.0468216	38.747	4.82463e-10	2.40092e-09	5\'-AMP-activated protein kinase beta-2 subunit protein	SNF1-related protein kinase regulatory subunit beta-2, putative, expressed
PhHAL.3G145200	8.91387	-0.286757	0.09876	23.9861	9.70315e-07	3.24812e-06	Tudor/PWWP/MBT superfamily protein	expressed protein
PhHAL.3G147300	3.72882	-0.613748	0.225204	56.6465	5.21636e-14	3.89638e-13	#N/A	#N/A
PhHAL.3G147500	1.6307	-0.910453	0.212975	29.0618	7.01067e-08	2.70783e-07	Protein kinase superfamily protein	tyrosine protein kinase domain containing protein, putative, expressed
PhHAL.3G151300	56.1993	-0.0716488	0.0448628	28.0859	1.16049e-07	4.36806e-07	Protein phosphatase 2C family protein	protein phosphatase 2C, putative, expressed
PhHAL.3G153700	7.44798	-0.267109	0.141912	29.1567	6.67556e-08	2.58692e-07	#N/A	#N/A
PhHAL.3G160200	5.92773	-0.068295	0.222955	127.22	1.66278e-29	4.6203e-28	Oleosin family protein	oleosin, putative, expressed
PhHAL.3G160800	6.23363	-2.35426	0.259976	13.3469	0.000258848	0.000611531	#N/A	expressed protein
PhHAL.3G162600	1.77777	-0.178374	0.264966	16.7176	4.33758e-05	0.000115333	ARM repeat superfamily protein	armadillo/beta-catenin-like repeat containing protein, expressed
PhHAL.3G164300	3.96559	-0.136942	0.353093	107.712	3.10737e-25	6.2002e-24	highly ABA-induced PP2C gene 3	protein phosphatase 2C, putative, expressed
PhHAL.3G164400	22.3542	-0.856439	0.172986	95.9889	1.15527e-22	1.85515e-21	Integrase-type DNA-binding superfamily protein	AP2 domain containing protein, expressed
PhHAL.3G165800	152.212	-0.0393737	0.053567	124.829	5.54716e-29	1.47998e-27	#N/A	expressed protein
PhHAL.3G167000	20.1378	-0.929682	0.105751	62.5716	2.56926e-15	2.15611e-14	SufE/NifU family protein	iron-sulfur cluster assembly enzyme ISCU, mitochondrial precursor, putative, expressed
PhHAL.3G170900	3.95831	-0.116708	0.271661	16.5545	4.72715e-05	0.000125035	FASCICLIN-like arabinogalactan-protein 11	fasciclin domain containing protein, expressed
PhHAL.3G171300	2.60031	-0.295085	0.243512	96.6666	8.20412e-23	1.33464e-21	NAC domain containing protein 73	no apical meristem protein, putative, expressed
PhHAL.3G173000	36.6682	-0.430108	0.0948071	92.342	7.29218e-22	1.09069e-20	Leucine-rich repeat protein kinase family protein	expressed protein
PhHAL.3G173900	1.70904	-0.37354	0.251043	21.7972	3.03035e-06	9.47603e-06	ARM repeat superfamily protein	expressed protein
PhHAL.3G175800	7.60996	-0.269153	0.360161	70.0494	5.78388e-17	5.65602e-16	Eukaryotic aspartyl protease family protein	aspartyl protease family protein, putative, expressed
PhHAL.3G176800	236.164	-0.0479932	0.0946039	54.4362	1.60575e-13	1.14168e-12	2-oxoglutarate (2OG) and Fe(II)-dependent oxygenase superfamily protein	expressed protein
PhHAL.3G177100	2.05754	-1.0496	0.267388	18.4937	1.70469e-05	4.81959e-05	NADH-dependent glutamate synthase 1	glutamate synthase, chloroplast precursor, putative, expressed
PhHAL.3G178100	65.2026	-0.0724849	0.0589541	84.2895	4.27377e-20	5.46786e-19	syntaxin of plants 71	SNARE domain containing protein, putative, expressed
PhHAL.3G178200	7.31606	-0.65862	0.173958	115.421	6.36531e-27	1.44712e-25	myb domain protein 36	MYB family transcription factor, putative, expressed
PhHAL.3G180200	1.17629	-1.07828	0.351521	68.1414	1.52185e-16	1.42292e-15	Protein kinase superfamily protein	serine/threonine-protein kinase At1g18390 precursor, putative, expressed
PhHAL.3G181500	15.1599	-0.00945586	0.115141	40.4429	2.02451e-10	1.05098e-09	Exostosin family protein	exostosin family domain containing protein, expressed
PhHAL.3G182800	41.1702	-0.110873	0.0709791	163.739	1.72503e-37	8.86428e-36	Acid phosphatase/vanadium-dependent haloperoxidase-related protein	Divergent PAP2 family domain containing protein, expressed
PhHAL.3G184300	1.44128	-0.446481	0.326539	22.1274	2.55144e-06	8.0618e-06	mitogen-activated protein kinase kinase kinase 15	STE_MEKK_ste11_MAP3K.19 - STE kinases include homologs to sterile 7, sterile 11 and sterile 20 from yeast, expressed
PhHAL.3G185000	26.5156	-0.00623907	0.0722317	48.0884	4.0742e-12	2.50297e-11	Transducin/WD40 repeat-like superfamily protein	WD domain, G-beta repeat domain containing protein, expressed
PhHAL.3G185300	1.8129	-1.2354	0.283584	247.233	1.04137e-55	2.056e-53	Plant invertase/pectin methylesterase inhibitor superfamily protein	invertase/pectin methylesterase inhibitor family protein, putative, expressed
PhHAL.3G186000	9.10525	-0.539485	0.297978	32.6516	1.10251e-08	4.69119e-08	Late embryogenesis abundant protein (LEA) family protein	late embryogenesis abundant protein, group 3, putative, expressed
PhHAL.3G187500	16.6707	-0.393451	0.154836	18.9088	1.37119e-05	3.92821e-05	heat shock protein 60-3A	T-complex protein, putative, expressed
PhHAL.3G189200	43.0418	-0.114025	0.0993594	41.8218	9.99832e-11	5.35489e-10	aldehyde dehydrogenase 12A1	expressed protein
PhHAL.3G192000	325.059	-0.156983	0.0635505	29.1003	6.8725e-08	2.65939e-07	Hyaluronan / mRNA binding family	plasminogen activator inhibitor 1 RNA-binding protein, putative, expressed
PhHAL.3G194600	106.732	-0.354542	0.0454701	50.3414	1.29192e-12	8.37583e-12	like COV 1	protein of unknown function DUF502 domain containing protein, expressed
PhHAL.3G196800	29.3119	-0.759198	0.102562	76.0314	2.79192e-18	3.04627e-17	phosphofructokinase 3	6-phosphofructokinase, putative, expressed
PhHAL.3G199500	90.9132	-0.353258	0.211307	73.55	9.81193e-18	1.01619e-16	heat shock protein 101	heat shock protein 101, putative, expressed
PhHAL.3G202500	224.907	-0.00730493	0.0490141	190.577	2.37853e-43	1.82089e-41	RAB GTPase homolog G3F	ras-related protein, putative, expressed
PhHAL.3G205300	106.752	-0.0732447	0.0707761	174.586	7.37356e-40	4.49021e-38	xylem bark cysteine peptidase 3	oryzain alpha chain precursor, putative, expressed
PhHAL.3G208500	85.2324	-0.174996	0.100524	146.7	9.12483e-34	3.47856e-32	TRAM, LAG1 and CLN8 (TLC) lipid-sensing domain containing protein	transmembrane protein 56, putative, expressed
PhHAL.3G210600	58.7581	-0.0361744	0.0973239	98.0283	4.1244e-23	6.93787e-22	proline iminopeptidase	hydrolase, alpha/beta fold family domain containing protein, expressed
PhHAL.3G212500	139.733	-0.0248853	0.158862	7.85937	0.00505581	0.00953992	Tetratricopeptide repeat (TPR)-like superfamily protein	tetratricopeptide repeat domain containing protein, expressed
PhHAL.3G214200	1.76002	-0.217901	0.213952	16.0623	6.12931e-05	0.000159204	receptor kinase 3	serine/threonine-protein kinase receptor precursor, putative, expressed
PhHAL.3G214300	20.9389	-0.756594	0.171776	36.5239	1.50805e-09	7.11212e-09	flavodoxin-like quinone reductase 1	NADPH-dependent FMN reductase domain containing protein, expressed
PhHAL.3G214900	49.1547	-0.274003	0.0997356	82.7699	9.21813e-20	1.14122e-18	#N/A	allyl alcohol dehydrogenase, putative, expressed
PhHAL.3G215800	92.6448	-1.12096	0.163432	48.4168	3.44609e-12	2.13035e-11	Protein kinase superfamily protein	protein kinase, putative, expressed
PhHAL.3G220200	43.6337	-0.315204	0.35517	68.0815	1.56876e-16	1.46314e-15	EID1-like 3	circadian clock coupling factor ZGT, putative, expressed
PhHAL.3G220600	10.3464	-0.412238	0.147673	172.204	2.44292e-39	1.39694e-37	cytochrome P450, family 98, subfamily A, polypeptide 3	cytochrome P450, putative, expressed
PhHAL.3G226500	33.9624	-0.281942	0.104657	68.8924	1.03986e-16	9.91813e-16	#N/A	keratinocytes-associated protein 2, putative, expressed
PhHAL.3G227000	1.26792	-0.572065	0.385657	34.2015	4.96905e-09	2.20174e-08	TRAM, LAG1 and CLN8 (TLC) lipid-sensing domain containing protein	transmembrane protein 56, putative, expressed
PhHAL.3G229500	2.0846	-0.459612	0.444369	66.6432	3.25384e-16	2.96979e-15	WRKY DNA-binding protein 55	WRKY84, expressed
PhHAL.3G232000	37.5584	-0.648174	0.103354	47.8755	4.54159e-12	2.77466e-11	ENTH/VHS/GAT family protein	VHS and GAT domain containing protein, expressed
PhHAL.3G235400	7.54953	-1.41005	0.354464	87.1583	1.00173e-20	1.34491e-19	PEBP (phosphatidylethanolamine-binding protein) family protein	phosphatidylethanolamine-binding protein, putative, expressed
PhHAL.3G236500	90.9196	-0.15947	0.0548569	60.4478	7.55563e-15	6.0952e-14	SELT-like protein precursor	selT-like protein precursor, putative, expressed
PhHAL.3G238700	62.5329	-0.0765571	0.0691125	77.4763	1.34325e-18	1.50054e-17	nuclear factor Y, subunit B8	histone-like transcription factor and archaeal histone, putative, expressed
PhHAL.3G241100	225.313	-0.582574	0.0886337	21.5629	3.42412e-06	1.06188e-05	histone H2A 12	Core histone H2A/H2B/H3/H4 domain containing protein, putative, expressed
PhHAL.3G241900	47.1557	-0.0115404	0.134405	104.193	1.83558e-24	3.46708e-23	Histone superfamily protein	Core histone H2A/H2B/H3/H4 domain containing protein, putative, expressed
PhHAL.3G242000	460.575	-0.357572	0.0481189	58.3487	2.19536e-14	1.69869e-13	ubiquitin carrier protein 7	ubiquitin-conjugating enzyme, putative, expressed
PhHAL.3G247100	2.05405	-0.101317	0.262462	68.8695	1.05198e-16	1.00258e-15	NB-ARC domain-containing disease resistance protein	resistance protein LR10, putative, expressed
PhHAL.3G248400	34.0389	-0.373192	0.0898414	170.803	4.94095e-39	2.76634e-37	Glycosyl hydrolase family protein	periplasmic beta-glucosidase precursor, putative, expressed
PhHAL.3G249100	29.9878	-0.18284	0.071348	28.7584	8.19934e-08	3.14235e-07	Pleckstrin homology (PH) domain superfamily protein	pleckstrin homology domain-containing protein, putative, expressed
PhHAL.3G252200	168.47	-0.123303	0.0665783	49.4819	2.00211e-12	1.27121e-11	NC domain-containing protein-related	NC domain-containing protein, putative, expressed
PhHAL.3G252900	2.13104	-0.324427	0.295006	157.176	4.68586e-36	2.17545e-34	RING/U-box superfamily protein	zinc finger, C3HC4 type domain containing protein, expressed
PhHAL.3G253600	30.0703	-0.179218	0.0952867	44.8054	2.17622e-11	1.24253e-10	Small nuclear ribonucleoprotein family protein	LSM domain containing protein, expressed
PhHAL.3G258500	12.9592	-0.0797876	0.144861	20.2583	6.76603e-06	2.01594e-05	Protein kinase superfamily protein	CAMK_CAMK_like.11 - CAMK includes calcium/calmodulin depedent protein kinases, expressed
PhHAL.3G259800	26.8043	-0.184827	0.0903327	38.3779	5.82876e-10	2.87468e-09	Protein of unknown function (DUF668)	expressed protein
PhHAL.3G261800	4.17344	-0.180599	0.23986	134.371	4.53339e-31	1.38935e-29	Tubulin/FtsZ family protein	tubulin/FtsZ domain containing protein, putative, expressed
PhHAL.3G263300	70.6934	-0.184304	0.0664282	28.6695	8.5843e-08	3.28452e-07	SCARECROW-like 1	chitin-inducible gibberellin-responsive protein, putative, expressed
PhHAL.3G267100	15.3183	-0.118144	0.168819	35.1682	3.02423e-09	1.37011e-08	#N/A	#N/A
PhHAL.3G270600	58.3152	-0.183415	0.090983	144.422	2.87244e-33	1.05638e-31	Homeodomain-like superfamily protein	homeodomain-related, putative, expressed
PhHAL.3G270900	2.00123	-0.241793	0.298147	24.4616	7.58041e-07	2.57289e-06	FAD/NAD(P)-binding oxidoreductase family protein	monooxygenase, putative, expressed
PhHAL.3G271700	286.276	-0.55276	0.224376	236.277	2.55009e-53	4.30896e-51	Major facilitator superfamily protein	peptide transporter PTR2, putative, expressed
PhHAL.3G272500	140.836	-0.0817541	0.0414523	77.609	1.256e-18	1.4081e-17	#N/A	CUE domain containing protein, expressed
PhHAL.3G275200	14.7475	-0.141593	0.145747	87.6761	7.71004e-21	1.04562e-19	inosine-uridine preferring nucleoside hydrolase family protein	inosine-uridine preferring nucleoside hydrolase family protein, putative, expressed
PhHAL.3G277500	392.019	-0.384964	0.0418375	91.7471	9.84902e-22	1.44999e-20	Bax inhibitor-1 family protein	transmembrane BAX inhibitor motif-containing protein, putative, expressed
PhHAL.3G277700	293.502	-0.0361084	0.0628745	39.837	2.7607e-10	1.4105e-09	oxidoreductase, 2OG-Fe(II) oxygenase family protein	oxidoreductase, 2OG-Fe oxygenase family protein, putative, expressed
PhHAL.3G279200	803.981	-0.323978	0.0729122	19.0186	1.29448e-05	3.71754e-05	alpha/beta-Hydrolases superfamily protein	endo-1,3;1,4-beta-D-glucanase precursor, putative, expressed
PhHAL.3G280500	122.79	-0.385995	0.0453293	87.1783	9.91635e-21	1.33231e-19	CBS domain-containing protein with a domain of unknown function (DUF21)	CBS domain containing protein, expressed
PhHAL.3G281700	21.7769	-0.0727951	0.166785	21.9804	2.75451e-06	8.66113e-06	debranching enzyme 1	Alpha amylase, catalytic domain containing protein, expressed
PhHAL.3G286900	20.6618	-0.0770896	0.0827184	16.8993	3.94157e-05	0.000105476	Protein kinase superfamily protein	TKL_IRAK_CR4L.5 - The CR4L subfamily has homology with Crinkly4, expressed
PhHAL.3G288100	12.4204	-0.232489	0.112232	88.4911	5.10631e-21	7.07341e-20	#N/A	#N/A
PhHAL.3G288500	128.032	-0.132453	0.105787	106.664	5.27405e-25	1.03908e-23	annexin 3	annexin, putative, expressed
PhHAL.3G288900	31.4974	-0.426675	0.160361	364.895	2.41908e-81	5.67153e-78	cation/H+ exchanger 16	transporter, monovalent cation:proton antiporter-2 family, putative, expressed
PhHAL.3G290300	71.114	-0.0543086	0.0587213	84.5821	3.68588e-20	4.7481e-19	Peptidase S24/S26A/S26B/S26C family protein	OsSigP5 - Putative Type I Signal Peptidase homologue; employs a putative Ser/His catalytic dyad, expressed
PhHAL.3G295600	53.2719	-0.0086157	0.0663017	139.344	3.70306e-32	1.23365e-30	#N/A	OsFBX167 - F-box domain containing protein, expressed
PhHAL.3G295900	62.5244	-0.0188571	0.0478347	47.4551	5.6277e-12	3.41375e-11	Protein kinase superfamily protein	protein kinase APK1B, chloroplast precursor, putative, expressed
PhHAL.3G298100	8.64416	-1.22884	0.301955	25.4386	4.56681e-07	1.59269e-06	#N/A	expressed protein
PhHAL.3G303300	1.47226	-0.0790442	0.286326	22.5835	2.01202e-06	6.4619e-06	Integrase-type DNA-binding superfamily protein	AP2 domain containing protein, expressed
PhHAL.3G306300	65.1515	-0.166897	0.0471057	85.0334	2.93374e-20	3.78962e-19	Phospholipid/glycerol acyltransferase family protein	acyltransferase, putative, expressed
PhHAL.3G310300	64.1554	-0.199564	0.0530343	37.7431	8.07017e-10	3.9244e-09	NUP50 (Nucleoporin 50 kDa) protein	ranBP1 domain containing protein, expressed
PhHAL.3G311600	329.535	-0.21817	0.0620287	98.6551	3.00545e-23	5.11062e-22	RAN binding protein 1	ranBP1 domain containing protein, expressed
PhHAL.3G317000	98.3772	-0.501431	0.0590466	77.8935	1.08751e-18	1.22581e-17	Protein of unknown function, DUF538	DUF538 domain containing protein, putative, expressed
PhHAL.3G319600	25.2558	-0.81625	0.154516	52.2418	4.90706e-13	3.32623e-12	dehydration-induced protein (ERD15)	expressed protein
PhHAL.3G332600	34.6084	-0.360705	0.195978	83.339	6.91217e-20	8.6835e-19	chaperonin-60alpha	T-complex protein, putative, expressed
PhHAL.3G340500	25.218	-0.239811	0.0782379	52.9536	3.41513e-13	2.34803e-12	#N/A	expressed protein
PhHAL.3G342300	51.8397	-0.0205792	0.123344	105.204	1.10199e-24	2.11988e-23	pinoresinol reductase 1	isoflavone reductase, putative, expressed
PhHAL.3G342400	43.8965	-0.924057	0.125492	81.9399	1.4029e-19	1.71084e-18	pinoresinol reductase 1	isoflavone reductase, putative, expressed
PhHAL.3G353600	1.09986	-1.98849	0.292749	10.6196	0.00111897	0.00238329	serine carboxypeptidase-like 27	OsSCP28 - Putative Serine Carboxypeptidase homologue, expressed
PhHAL.3G362800	9.14572	-0.119343	0.145187	90.0774	2.2902e-21	3.27152e-20	Pectin lyase-like superfamily protein	polygalacturonase, putative, expressed
PhHAL.3G362900	12.0381	-0.42734	0.0798566	46.2368	1.04789e-11	6.1806e-11	DNAse I-like superfamily protein	endonuclease/exonuclease/phosphatase family protein, putative, expressed
PhHAL.3G367300	1.25153	-0.129528	0.239391	23.2518	1.42118e-06	4.66007e-06	Tetratricopeptide repeat (TPR)-like superfamily protein	PPR repeat containing protein, expressed
PhHAL.3G378200	56.1009	-0.187643	0.0606227	83.0109	8.16025e-20	1.01494e-18	RING domain ligase2	copine, putative, expressed
PhHAL.3G382500	168.089	-0.741989	0.0525095	41.0206	1.50632e-10	7.91608e-10	SGF29 tudor-like domain	expressed protein
PhHAL.3G382900	3.09986	-0.571422	0.300335	91.3429	1.20815e-21	1.76481e-20	Serine protease inhibitor, potato inhibitor I-type family protein	inhibitor I family protein, putative, expressed
PhHAL.3G388800	259.04	-0.0645575	0.06794	67.6544	1.94815e-16	1.80531e-15	wound-responsive protein-related	#N/A
PhHAL.3G390900	5.07793	-0.632561	0.170714	37.6745	8.35912e-10	4.0586e-09	Protein kinase superfamily protein	cyclin-dependent kinase G-2, putative, expressed
PhHAL.3G393600	11.8131	-0.610762	0.137305	26.3418	2.86034e-07	1.02265e-06	beta galactosidase 9	beta-galactosidase precursor, putative, expressed
PhHAL.3G395300	18.7741	-0.271072	0.0944704	171.372	3.7116e-39	2.09683e-37	LRR and NB-ARC domains-containing disease resistance protein	NB-ARC domain containing disease resistance protein, putative, expressed
PhHAL.3G396700	26.0282	-0.0474957	0.16369	51.9519	5.68767e-13	3.84148e-12	early nodulin-like protein 18	plastocyanin-like domain containing protein, putative, expressed
PhHAL.3G400100	3.29796	-2.00357	0.312418	23.833	1.05063e-06	3.50073e-06	Cysteine/Histidine-rich C1 domain family protein	DC1 domain-containing protein, putative, expressed
PhHAL.3G400300	5.18709	-0.072674	0.231573	55.0774	1.15873e-13	8.35888e-13	#N/A	expressed protein
PhHAL.3G400400	59.3841	-0.206749	0.123559	59.0255	1.55639e-14	1.22038e-13	#N/A	expressed protein
PhHAL.3G405600	150.108	-0.48173	0.0672919	34.9983	3.29989e-09	1.48995e-08	auxin response factor 2	auxin response factor, putative, expressed
PhHAL.3G409200	3.50567	-0.728885	0.218278	25.3637	4.74779e-07	1.65213e-06	pumilio 12	pumilio-family RNA binding repeat containing protein, expressed
PhHAL.3G416300	85.3277	-0.656955	0.140783	48.9798	2.58615e-12	1.6201e-11	SPIRAL1-like2	nitrilase-associated protein, putative, expressed
PhHAL.3G416500	65.6853	-0.0135446	0.0922865	22.0621	2.63969e-06	8.31404e-06	#N/A	expressed protein
PhHAL.3G417900	15.6843	-0.100364	0.0830932	43.8096	3.61917e-11	2.02208e-10	Cornichon family protein	cornichon protein, putative, expressed
PhHAL.3G418000	2.76816	-1.29562	0.232612	73.7283	8.96432e-18	9.32528e-17	Plant calmodulin-binding protein-related	expressed protein
PhHAL.3G419500	21.868	-0.403803	0.17883	75.9523	2.90599e-18	3.16337e-17	2-oxoglutarate (2OG) and Fe(II)-dependent oxygenase superfamily protein	oxidoreductase, 2OG-Fe oxygenase family protein, putative, expressed
PhHAL.3G419700	49.0473	-0.41866	0.0736569	68.0907	1.56146e-16	1.45778e-15	#N/A	expressed protein
PhHAL.3G421400	75.6279	-0.0698309	0.0499534	61.8742	3.66112e-15	3.02903e-14	Sterile alpha motif (SAM) domain-containing protein	expressed protein
PhHAL.3G421600	28.0196	-0.590452	0.0949075	68.7879	1.09642e-16	1.04177e-15	#N/A	expressed protein
PhHAL.3G423200	23.1022	-0.0898062	0.113667	83.8769	5.26561e-20	6.69572e-19	endoplasmic reticulum auxin binding protein 1	auxin-binding protein 4 precursor, putative, expressed
PhHAL.3G426000	26.8178	-0.296517	0.0790429	28.4394	9.66764e-08	3.67131e-07	conserved oligomeric Golgi complex component-related / COG complex component-related	conserved oligomeric Golgi complex component 8, putative, expressed
PhHAL.3G426100	34.6427	-0.0434409	0.0670142	37.0629	1.14382e-09	5.47702e-09	CHY-type/CTCHY-type/RING-type Zinc finger protein	RING finger and CHY zinc finger domain-containing protein 1, putative, expressed
PhHAL.3G428400	1.40653	-1.0547	0.41974	28.8908	7.65747e-08	2.94552e-07	Leucine-rich repeat (LRR) family protein	uncharacterized protein At4g06744 precursor, putative, expressed
PhHAL.3G430100	757.392	-0.333621	0.0706184	116.386	3.91328e-27	8.9948e-26	Adenine nucleotide alpha hydrolases-like superfamily protein	universal stress protein domain containing protein, putative, expressed
PhHAL.3G430400	6.55442	-0.413136	0.165958	65.9674	4.58435e-16	4.1279e-15	#N/A	expressed protein
PhHAL.3G431000	3.268	-1.10603	0.139521	16.7338	4.30079e-05	0.000114452	Pectin lyase-like superfamily protein	polygalacturonase, putative, expressed
PhHAL.3G431800	6.51027	-0.50514	0.271918	176.261	3.17594e-40	1.9856e-38	MLP-like protein 34	pathogenesis-related Bet v I family protein, putative, expressed
PhHAL.3G433300	123.382	-0.0604121	0.0841274	104.313	1.72783e-24	3.27345e-23	CTP synthase family protein	CTP synthase, putative, expressed
PhHAL.3G433800	75.2478	-0.246592	0.057512	207.796	4.15567e-47	4.14595e-45	Late embryogenesis abundant protein (LEA) family protein	seed maturation protein PM27, putative, expressed
PhHAL.3G437500	3.6798	-0.439418	0.279373	24.7297	6.59602e-07	2.25675e-06	myb domain protein 78	MYB family transcription factor, putative, expressed
PhHAL.3G439000	119.815	-0.173497	0.0532144	51.4402	7.38098e-13	4.90913e-12	ATP-citrate lyase A-3	ATP-grasp domain containing protein, expressed
PhHAL.3G439800	18.0284	-1.59487	0.141561	56.7777	4.87968e-14	3.65071e-13	GDSL-like Lipase/Acylhydrolase superfamily protein	GDSL-like lipase/acylhydrolase, putative, expressed
PhHAL.3G439900	26.0431	-0.0502299	0.0718752	23.4843	1.25938e-06	4.15714e-06	Major facilitator superfamily protein	unc-93 homolog A, putative, expressed
PhHAL.3G440300	34.3986	-0.0599168	0.0933709	40.8954	1.60598e-10	8.4233e-10	diaminopimelate epimerase family protein	diaminopimelate epimerase, chloroplast precursor, putative, expressed
PhHAL.3G441600	4.45699	-0.215001	0.20762	121.595	2.83139e-28	7.16674e-27	Uncharacterised protein family (UPF0497)	membrane associated DUF588 domain containing protein, putative, expressed
PhHAL.3G442400	1.4899	-2.86425	0.450772	60.0007	9.48237e-15	7.58751e-14	Pathogenesis-related thaumatin superfamily protein	osmotin, putative, expressed
PhHAL.3G442900	14.2307	-1.18091	0.153563	35.7477	2.24595e-09	1.03552e-08	#N/A	#N/A
PhHAL.3G443500	27.0866	-0.353111	0.243618	89.1251	3.70625e-21	5.19503e-20	Cytochrome P450 superfamily protein	cytochrome P450, putative, expressed
PhHAL.3G450400	18.3734	-0.0355028	0.149306	59.9095	9.93219e-15	7.92378e-14	Amino acid permease family protein	amino acid permease family protein, putative, expressed
PhHAL.3G450600	18.7279	-0.214932	0.0696865	63.2072	1.86067e-15	1.58056e-14	#N/A	expressed protein
PhHAL.3G451900	10.0577	-1.144	0.139928	32.2378	1.3641e-08	5.75204e-08	cytochrome P450, family 81, subfamily D, polypeptide 3	cytochrome P450, putative, expressed
PhHAL.3G452000	2.29848	-1.57793	0.248748	40.2439	2.24157e-10	1.1563e-09	cytochrome P450, family 81, subfamily D, polypeptide 3	cytochrome P450, putative, expressed
PhHAL.3G456600	67.9769	-0.235549	0.0544994	72.7038	1.50641e-17	1.53974e-16	cAMP-regulated phosphoprotein 19-related protein	Lg106, putative, expressed
PhHAL.3G456700	36.4182	-0.39796	0.131065	19.3921	1.06444e-05	3.08715e-05	Transducin/WD40 repeat-like superfamily protein	WD-40 repeat family protein, putative, expressed
PhHAL.3G457600	5.37444	-0.11615	0.132856	19.4212	1.04838e-05	3.04339e-05	Protein kinase superfamily protein	protein kinase domain containing protein, expressed
PhHAL.3G465400	29.4162	-0.192775	0.0573803	95.3942	1.56012e-22	2.46933e-21	TESMIN/TSO1-like CXC 2	tesmin/TSO1-like CXC domain containing protein, expressed
PhHAL.3G465700	18.7931	-0.237236	0.108107	95.3551	1.59124e-22	2.51435e-21	methylcrotonyl-CoA carboxylase alpha chain, mitochondrial / 3-methylcrotonyl-CoA carboxylase 1 (MCCA)	methylcrotonoyl-CoA carboxylase subunit alpha, mitochondrial precursor, putative, expressed
PhHAL.3G465800	44.53	-0.0990506	0.0753666	45.4587	1.55888e-11	9.01304e-11	Protein kinase superfamily protein	protein kinase domain containing protein, expressed
PhHAL.3G466000	1.29325	-1.10092	0.78669	18.5812	1.62821e-05	4.6166e-05	#N/A	expressed protein
PhHAL.3G466900	204.743	-0.187371	0.0633469	32.3939	1.25878e-08	5.32591e-08	mercaptopyruvate sulfurtransferase 1	rhodanese-like domain containing protein, putative, expressed
PhHAL.3G471600	164.587	-0.122042	0.150391	13.0142	0.000309143	0.00072127	#N/A	SRP40, C-terminal domain containing protein, expressed
PhHAL.3G473900	14.2046	-0.131319	0.103585	156.095	8.07057e-36	3.63874e-34	TEOSINTE BRANCHED 1, cycloidea and PCF transcription factor 2	transposon protein, putative, unclassified, expressed
PhHAL.3G477700	32.4711	-0.133987	0.0680894	46.8527	7.65263e-12	4.57567e-11	#N/A	expressed protein
PhHAL.3G484400	116.888	-0.233743	0.0592859	97.7505	4.74575e-23	7.93326e-22	RING/U-box superfamily protein	zinc finger, C3HC4 type domain containing protein, expressed
PhHAL.3G487600	32.2298	-0.195764	0.0739901	65.7448	5.13247e-16	4.60376e-15	Core-2/I-branching beta-1,6-N-acetylglucosaminyltransferase family protein	N-acetylglucosaminyltransferase, putative, expressed
PhHAL.3G488900	2.86492	-0.670681	0.27145	17.5154	2.84996e-05	7.77625e-05	#N/A	#N/A
PhHAL.4G000400	54.0378	-0.292287	0.090207	42.7273	6.29282e-11	3.43005e-10	SIGNAL PEPTIDE PEPTIDASE-LIKE 2	signal peptide peptidase-like 2B, putative, expressed
PhHAL.4G001400	86.1675	-0.2017	0.0564301	88.7339	4.51669e-21	6.27519e-20	Clathrin light chain protein	expressed protein
PhHAL.4G002300	79.6998	-0.039846	0.0605604	16.7178	4.33717e-05	0.000115333	Protein of unknown function (DUF3245)	expressed protein
PhHAL.4G003100	25.9943	-1.57636	0.0973593	31.4437	2.05303e-08	8.50222e-08	root hair initiation protein root hairless 1 (RHL1)	ROOT HAIRLESS 1, putative, expressed
PhHAL.4G008700	264.307	-0.103579	0.0455884	83.4619	6.49571e-20	8.19325e-19	#N/A	expressed protein
PhHAL.4G010300	74.5965	-0.235027	0.057756	61.5484	4.31996e-15	3.55685e-14	RNA-binding (RRM/RBD/RNP motifs) family protein	RNA recognition motif containing protein, expressed
PhHAL.4G010500	354.045	-0.241787	0.0615068	55.3517	1.00785e-13	7.3325e-13	Zim17-type zinc finger protein	DNL zinc finger domain containing protein, putative, expressed
PhHAL.4G013000	1.63613	-1.78527	0.208691	79.8173	4.10691e-19	4.82337e-18	#N/A	#N/A
PhHAL.4G013300	59.0008	-0.224265	0.063788	31.0995	2.4513e-08	1.00583e-07	#N/A	#N/A
PhHAL.4G013800	17.0798	-0.694536	0.116219	73.9832	7.87832e-18	8.25046e-17	novel plant snare 11	novel plant SNARE 11, putative, expressed
PhHAL.4G014400	4.16227	-1.3564	0.287292	76.5211	2.17877e-18	2.39818e-17	Protein of unknown function (DUF581)	DUF581 domain containing protein, expressed
PhHAL.4G015800	19.902	-0.292619	0.0733355	45.8289	1.29046e-11	7.52372e-11	Protein of unknown function (DUF1640)	coiled-coil domain-containing protein 90A, mitochondrial precursor, putative, expressed
PhHAL.4G017800	37.7091	-0.185141	0.0916728	29.6715	5.11805e-08	2.01457e-07	#N/A	expressed protein
PhHAL.4G018300	1044.27	-0.346641	0.149907	123.384	1.14921e-28	2.99369e-27	Uncharacterised protein family (UPF0114)	uncharacterized UPF0114 domain containing protein, expressed
PhHAL.4G018600	114.114	-0.450182	0.0432024	29.0782	6.95137e-08	2.68769e-07	F-box family protein	OsFBX206 - F-box domain containing protein, expressed
PhHAL.4G024000	1.92446	-0.122116	0.232549	45.8144	1.30008e-11	7.57745e-11	arabinose kinase	GHMP kinases ATP-binding protein, putative, expressed
PhHAL.4G024800	1.55838	-0.232609	0.29932	156.823	5.59608e-36	2.58523e-34	SAUR-like auxin-responsive protein family	OsSAUR28 - Auxin-responsive SAUR gene family member, expressed
PhHAL.4G028800	3.40967	-0.727639	0.210481	19.1048	1.23736e-05	3.56222e-05	#N/A	#N/A
PhHAL.4G035100	382.867	-0.531623	0.0676215	34.9177	3.43944e-09	1.54961e-08	RNA polymerase I specific transcription initiation factor RRN3 protein	RNA polymerase I specific transcription initiation factor RRN3 family protein, putative, expressed
PhHAL.4G037700	45.5677	-0.0669869	0.110389	77.1082	1.61842e-18	1.79509e-17	Bifunctional inhibitor/lipid-transfer protein/seed storage 2S albumin superfamily protein	LTPL85 - Protease inhibitor/seed storage/LTP family protein precursor, expressed
PhHAL.4G038800	26.1209	-0.403108	0.0687859	20.21	6.93886e-06	2.06482e-05	#N/A	expressed protein
PhHAL.4G040500	1.2822	-0.682205	0.30025	23.8927	1.01856e-06	3.39872e-06	beta glucosidase 41	Os6bglu25 - beta-glucosidase homologue, similar to Os3bglu6, expressed
PhHAL.4G041500	44.5655	-0.0404148	0.072998	35.6768	2.32921e-09	1.07101e-08	EamA-like transporter family	solute carrier family 35 member F5, putative, expressed
PhHAL.4G042200	82.4902	-0.108019	0.200062	218.734	1.70809e-49	2.10936e-47	early nodulin-like protein 9	early nodulin 20 precursor, putative, expressed
PhHAL.4G045600	1118.47	-1.15686	0.15762	86.3657	1.49554e-20	1.97677e-19	#N/A	expressed protein
PhHAL.4G046300	24.6103	-0.0669849	0.128586	14.0276	0.000180143	0.000436196	6-phosphogluconate dehydrogenase family protein	dehydrogenase, putative, expressed
PhHAL.4G048000	13.4842	-0.388267	0.146403	19.0203	1.29336e-05	3.71546e-05	NAC domain containing protein 1	no apical meristem protein, putative, expressed
PhHAL.4G051800	9.47261	-0.373719	0.135146	119.676	7.44898e-28	1.82393e-26	Homeodomain-like superfamily protein	MYB family transcription factor, putative, expressed
PhHAL.4G052300	10.8196	-0.146001	0.103917	40.1516	2.34994e-10	1.2092e-09	conserved oligomeric Golgi complex component-related / COG complex component-related	expressed protein
PhHAL.4G053100	126.987	-0.0426201	0.112335	111.452	4.71033e-26	1.01199e-24	phosphoglycerate kinase	phosphoglycerate kinase protein, putative, expressed
PhHAL.4G055600	305.765	-0.115928	0.0894554	48.4497	3.38862e-12	2.09759e-11	VACUOLAR SORTING RECEPTOR 6	vacuolar-sorting receptor precursor, putative, expressed
PhHAL.4G059100	8.12594	-0.157217	0.158611	33.7146	6.38204e-09	2.7909e-08	STRUBBELIG-receptor family 1	STRUBBELIG-RECEPTOR FAMILY 3 precursor, putative, expressed
PhHAL.4G063800	13.5709	-0.824179	0.455301	83.5442	6.23063e-20	7.86418e-19	#N/A	expressed protein
PhHAL.4G064000	13.8393	-1.04234	0.106241	112.286	3.09365e-26	6.7003e-25	proteinaceous RNase P 1	pentatricopeptide, putative, expressed
PhHAL.4G064100	4.1919	-0.382128	0.180945	41.4385	1.21636e-10	6.4501e-10	tetraspanin7	tetraspanin family protein, putative, expressed
PhHAL.4G067100	163.358	-0.318842	0.0634693	70.632	4.30478e-17	4.24057e-16	related to ubiquitin 1	ubiquitin family protein, putative, expressed
PhHAL.4G067800	19.881	-0.0614813	0.0877832	34.1796	5.02542e-09	2.22514e-08	DNA binding	transposon protein, putative, Pong sub-class, expressed
PhHAL.4G071200	119.495	-0.561928	0.104563	8.27864	0.00401141	0.00771355	purple acid phosphatase 26	Ser/Thr protein phosphatase family protein, putative, expressed
PhHAL.4G072000	144.907	-0.0665454	0.0537489	111.085	5.66871e-26	1.21096e-24	proteasome beta subunit C1	peptidase, T1 family, putative, expressed
PhHAL.4G073100	3.27473	-1.22169	0.342177	26.7667	2.29564e-07	8.31537e-07	cytochrome P450, family 71, subfamily B, polypeptide 2	cytochrome P450, putative, expressed
PhHAL.4G076200	35.8743	-0.0804218	0.0591317	62.4871	2.68199e-15	2.24569e-14	plant UBX domain containing protein 4	UBA and UBX domain-containing protein, putative, expressed
PhHAL.4G080600	2.82043	-0.0649965	0.226542	19.3381	1.09499e-05	3.17234e-05	NAD(P)-binding Rossmann-fold superfamily protein	reductase, putative, expressed
PhHAL.4G082800	8.52288	-0.99611	0.18003	23.8872	1.02151e-06	3.40794e-06	lipid phosphate phosphatase 3	lipid phosphatase protein, putative, expressed
PhHAL.4G083200	6.37296	-1.07246	0.16801	33.6252	6.68199e-09	2.91391e-08	bZIP transcription factor family protein	transcription factor, putative, expressed
PhHAL.4G085800	34.1635	-0.22826	0.0836267	40.0511	2.47405e-10	1.27028e-09	microtubule-associated proteins 65-1	microtubule associated protein, putative, expressed
PhHAL.4G087600	63.5909	-0.122402	0.0773438	51.7986	6.14944e-13	4.12957e-12	RING domain ligase2	copine-1, putative, expressed
PhHAL.4G088000	127.753	-0.0412417	0.0505072	76.5974	2.09618e-18	2.31407e-17	SNF7 family protein	SNF7 domain containing protein, putative, expressed
PhHAL.4G095500	213.546	-0.492378	0.0933056	78.7176	7.16536e-19	8.19472e-18	fatty acyl-ACP thioesterases B	myristoyl-acyl carrier protein thioesterase, chloroplast precursor, putative, expressed
PhHAL.4G097000	1.14829	-0.160841	0.258624	49.246	2.25799e-12	1.42547e-11	HXXXD-type acyl-transferase family protein	transferase family protein, putative, expressed
PhHAL.4G099000	3.09566	-0.971004	0.267371	19.0015	1.30614e-05	3.7476e-05	#N/A	#N/A
PhHAL.4G099200	6.79642	-0.484838	0.243249	19.0209	1.29296e-05	3.71489e-05	ABC2 homolog 6	ABC transporter, ATP-binding protein, putative, expressed
PhHAL.4G099300	78.3301	-0.220917	0.0495894	34.894	3.48144e-09	1.56702e-08	LisH/CRA/RING-U-box domains-containing protein	RMD5 homolog A, putative, expressed
PhHAL.4G100300	9.31252	-0.532781	0.224207	68.0942	1.55872e-16	1.45594e-15	#N/A	#N/A
PhHAL.4G102900	29.632	-1.46055	0.226445	26.4299	2.73272e-07	9.79455e-07	#N/A	low-affinity cation transporter, putative, expressed
PhHAL.4G106500	1.35499	-0.668867	0.25058	24.403	7.81473e-07	2.65003e-06	basic helix-loop-helix (bHLH) DNA-binding family protein	helix-loop-helix DNA-binding domain containing protein, expressed
PhHAL.4G106800	6.8982	-1.14974	0.28478	34.7604	3.72889e-09	1.67398e-08	GA requiring 3	cytochrome P450, putative, expressed
PhHAL.4G107000	533.998	-0.177256	0.0467627	230.144	5.54491e-52	8.38712e-50	ATPase, V1 complex, subunit B protein	ATP synthase, putative, expressed
PhHAL.4G108200	41.6759	-0.188352	0.0898748	114.006	1.29938e-26	2.88757e-25	#N/A	expressed protein
PhHAL.4G108400	20.6261	-1.02875	0.199897	22.701	1.89265e-06	6.09732e-06	#N/A	expressed protein
PhHAL.4G108700	81.6224	-0.0496334	0.0477908	15.4925	8.28329e-05	0.000210774	RNA-binding (RRM/RBD/RNP motifs) family protein	RNA recognition motif containing protein, expressed
PhHAL.4G109900	19.8405	-0.325816	0.113506	22.9047	1.70231e-06	5.52015e-06	membrane bound O-acyl transferase (MBOAT) family protein	O-acyltransferase, putative, expressed
PhHAL.4G110400	77.3974	-0.82522	0.132088	78.5498	7.80075e-19	8.89968e-18	Pre-mRNA splicing Prp18-interacting factor	pre-mRNA-splicing factor SLU7, putative, expressed
PhHAL.4G114800	16.9281	-0.463002	0.30434	48.4123	3.45393e-12	2.13449e-11	heat shock transcription factor C1	HSF-type DNA-binding domain containing protein, expressed
[truncated: 952 more rows]

## Sheet: GO_Enrichment
GO.ID	Term	Annotated	Significant	Expected	classic	padj	Attribute
GO:0009117	nucleotide metabolic process	132	33	20.89	0.0040	0.820583	BP
GO:0006753	nucleoside phosphate metabolic process	134	33	21.21	0.0052	0.820583	BP
GO:0055086	nucleobase-containing small molecule metabolic process	156	37	24.69	0.0062	0.820583	BP
GO:0005985	sucrose metabolic process	10	5	1.58	0.0124	0.820583	BP
GO:0019684	photosynthesis, light reaction	26	9	4.11	0.0148	0.820583	BP
GO:0006163	purine nucleotide metabolic process	118	28	18.67	0.0158	0.820583	BP
GO:0030001	metal ion transport	103	25	16.3	0.0165	0.820583	BP
GO:0072521	purine-containing compound metabolic process	120	28	18.99	0.0196	0.820583	BP
GO:0006739	NADP metabolic process	11	5	1.74	0.0198	0.820583	BP
GO:0043648	dicarboxylic acid metabolic process	11	5	1.74	0.0198	0.820583	BP
GO:0006091	generation of precursor metabolites and energy	100	24	15.83	0.0212	0.820583	BP
GO:0009765	photosynthesis, light harvesting	15	6	2.37	0.0215	0.820583	BP
GO:0019362	pyridine nucleotide metabolic process	16	6	2.53	0.0299	0.910612	BP
GO:0046496	nicotinamide nucleotide metabolic process	16	6	2.53	0.0299	0.910612	BP
GO:0006508	proteolysis	313	62	49.54	0.0321	0.910612	BP
GO:0005984	disaccharide metabolic process	25	8	3.96	0.0338	0.910612	BP
GO:0006812	monoatomic cation transport	131	29	20.73	0.0345	0.910612	BP
GO:0016567	protein ubiquitination	64	16	10.13	0.0380	0.910612	BP
GO:0006334	nucleosome assembly	17	6	2.69	0.0402	0.910612	BP
GO:0034728	nucleosome organization	17	6	2.69	0.0402	0.910612	BP
GO:0046034	ATP metabolic process	71	17	11.24	0.0482	0.910612	BP
GO:0005975	carbohydrate metabolic process	321	62	50.8	0.0503	0.910612	BP
GO:0032446	protein modification by small protein conjugation	67	16	10.6	0.0554	0.910612	BP
GO:0043933	protein-containing complex organization	83	19	13.14	0.0574	0.910612	BP
GO:0030243	cellulose metabolic process	10	4	1.58	0.0592	0.910612	BP
GO:0030244	cellulose biosynthetic process	10	4	1.58	0.0592	0.910612	BP
GO:0140694	non-membrane-bounded organelle assembly	10	4	1.58	0.0592	0.910612	BP
GO:0019637	organophosphate metabolic process	216	43	34.18	0.0612	0.910612	BP
GO:0006979	response to oxidative stress	63	15	9.97	0.0636	0.910612	BP
GO:0022607	cellular component assembly	95	21	15.03	0.0656	0.910612	BP
GO:0065004	protein-DNA complex assembly	19	6	3.01	0.0668	0.910612	BP
GO:0071824	protein-DNA complex subunit organization	19	6	3.01	0.0668	0.910612	BP
GO:0072524	pyridine-containing compound metabolic process	19	6	3.01	0.0668	0.910612	BP
GO:0070647	protein modification by small protein conjugation or removal	74	17	11.71	0.0676	0.910612	BP
GO:0044262	cellular carbohydrate metabolic process	64	15	10.13	0.0715	0.935629	BP
GO:0070925	organelle assembly	15	5	2.37	0.0747	0.937043	BP
GO:0009311	oligosaccharide metabolic process	29	8	4.59	0.0757	0.937043	BP
GO:0016020	membrane	798	137	100.35	5.6e-06	0.000756	CC
GO:0016469	proton-transporting two-sector ATPase complex	44	14	5.53	0.00063	0.042525	CC
GO:0033177	proton-transporting two-sector ATPase complex, proton-transporting domain	19	8	2.39	0.00124	0.0558	CC
GO:1904949	ATPase complex	54	14	6.79	0.00543	0.183262	CC
GO:0110165	cellular anatomical entity	2078	280	261.32	0.01356	0.285955	CC
GO:0000786	nucleosome	28	8	3.52	0.01844	0.285955	CC
GO:0032993	protein-DNA complex	28	8	3.52	0.01844	0.285955	CC
GO:0044815	DNA packaging complex	29	8	3.65	0.02276	0.285955	CC
GO:0005575	cellular_component	2159	288	271.5	0.02283	0.285955	CC
GO:0005741	mitochondrial outer membrane	14	5	1.76	0.02330	0.285955	CC
GO:0031968	organelle outer membrane	14	5	1.76	0.02330	0.285955	CC
GO:0031966	mitochondrial membrane	39	9	4.9	0.04830	0.543375	CC
GO:0005694	chromosome	80	15	10.06	0.06992	0.658927	CC
GO:0005634	nucleus	465	68	58.48	0.08639	0.658927	CC
GO:0000785	chromatin	51	10	6.41	0.09885	0.658927	CC
GO:0005740	mitochondrial envelope	45	9	5.66	0.10342	0.658927	CC
GO:0098588	bounding membrane of organelle	58	11	7.29	0.10382	0.658927	CC
GO:0043231	intracellular membrane-bounded organelle	707	99	88.91	0.10726	0.658927	CC
GO:0098796	membrane protein complex	169	27	21.25	0.10730	0.658927	CC
GO:0043227	membrane-bounded organelle	708	99	89.03	0.11035	0.658927	CC
GO:0016861	intramolecular oxidoreductase activity, interconverting aldoses and ketoses	12	7	1.88	0.00087	0.26883	MF
GO:0004185	serine-type carboxypeptidase activity	32	12	5.01	0.00222	0.34299	MF
GO:0004180	carboxypeptidase activity	34	12	5.33	0.00398	0.40994	MF
GO:0000287	magnesium ion binding	77	21	12.06	0.00633	0.488992	MF
GO:0070008	serine-type exopeptidase activity	37	12	5.8	0.00855	0.52839	MF
GO:0046906	tetrapyrrole binding	227	49	35.55	0.01056	0.54384	MF
GO:0020037	heme binding	225	48	35.24	0.01399	0.56547	MF
GO:0016860	intramolecular oxidoreductase activity	18	7	2.82	0.01483	0.56547	MF
GO:0008514	organic anion transmembrane transporter activity	27	9	4.23	0.01798	0.56547	MF
GO:0016853	isomerase activity	110	26	17.23	0.01830	0.56547	MF
GO:0016887	ATP hydrolysis activity	111	26	17.39	0.02045	0.574459	MF
GO:0008238	exopeptidase activity	47	13	7.36	0.02522	0.649415	MF
GO:0051213	dioxygenase activity	21	7	3.29	0.03543	0.655235	MF
GO:0016705	oxidoreductase activity, acting on paired donors, with incorporation or reduction of molecular oxyge...	182	38	28.51	0.03584	0.655235	MF
GO:0035251	UDP-glucosyltransferase activity	26	8	4.07	0.04016	0.655235	MF
GO:0003824	catalytic activity	4512	741	706.71	0.04032	0.655235	MF
GO:0008236	serine-type peptidase activity	102	23	15.98	0.04182	0.655235	MF
GO:0017171	serine hydrolase activity	102	23	15.98	0.04182	0.655235	MF
GO:0016462	pyrophosphatase activity	162	34	25.37	0.04229	0.655235	MF
GO:0017111	ribonucleoside triphosphate phosphatase activity	151	32	23.65	0.04241	0.655235	MF
GO:0010333	terpene synthase activity	18	6	2.82	0.05025	0.73851	MF
GO:0005506	iron ion binding	194	39	30.39	0.05646	0.73851	MF
GO:0016701	oxidoreductase activity, acting on single donors with incorporation of molecular oxygen	28	8	4.39	0.06013	0.73851	MF
GO:0016491	oxidoreductase activity	925	162	144.88	0.06030	0.73851	MF
GO:0016818	hydrolase activity, acting on acid anhydrides, in phosphorus-containing anhydrides	173	35	27.1	0.06287	0.73851	MF
GO:0016702	oxidoreductase activity, acting on single donors with incorporation of molecular oxygen, incorporati...	19	6	2.98	0.06405	0.73851	MF
GO:0005342	organic acid transmembrane transporter activity	24	7	3.76	0.06931	0.73851	MF
GO:0015171	amino acid transmembrane transporter activity	24	7	3.76	0.06931	0.73851	MF
GO:0046943	carboxylic acid transmembrane transporter activity	24	7	3.76	0.06931	0.73851	MF
