# Supplementary material for: Evolutionary Analyses of Gene Expression Divergence in Panicum hallii: Exploring Constitutive and Plastic Responses Using Reciprocal Transplants
Source: Mol Biol Evol. 2023 Sep 20;40(10):msad210. doi: 10.1093/molbev/msad210 (PMC10556983; doi:10.1093/molbev/msad210)
Supplement: msad210_Supplementary_Data [file msad210_supplementary_data.zip › Supplementary_Table_S8.csv]

Supplementary Table S8: List of detected gene under selection for constitutive expression between genetic clusters across sites
GeneName	PCIndex	Pvalue	Qvalue	Best.hit.arabi.name	arabi.symbol	arabi.defline	rice.defline
PhHAL.1G011200	1	2.36E-06	0.001403963	AT5G54680.1	bHLH105,ILR3	basic helix-loop-helix (bHLH) DNA-binding superfamily protein	basic helix-loop-helix DND-binding domain containing protein, expressed
PhHAL.1G014300	2	0.000194452	0.041122387	AT1G64230.2	UBC28	ubiquitin-conjugating enzyme 28	ubiquitin-conjugating enzyme, putative, expressed
PhHAL.1G015800	1	0.000114783	0.02804344	AT1G02060.1	NA	Tetratricopeptide repeat (TPR)-like superfamily protein	pentatricopeptide, putative, expressed
PhHAL.1G022100	3	0.000234537	0.046593437	AT1G71210.1	NA	Pentatricopeptide repeat (PPR) superfamily protein	PPR repeat domain containing protein, putative, expressed
PhHAL.1G032000	2	0.000538704	0.080320948	AT2G07050.1	CAS1	cycloartenol synthase 1	cycloartenol synthase, putative, expressed
PhHAL.1G032100	1	7.45E-08	9.02E-05	AT2G07050.1	CAS1	cycloartenol synthase 1	cycloartenol synthase, putative, expressed
PhHAL.1G033500	1	1.74E-05	0.006736301	AT3G13920.1	EIF4A1,RH4,TIF4A1	eukaryotic translation initiation factor 4A1	DEAD-box ATP-dependent RNA helicase, putative, expressed
PhHAL.1G033500	2	3.38E-05	0.011428606	AT3G13920.1	EIF4A1,RH4,TIF4A1	eukaryotic translation initiation factor 4A1	DEAD-box ATP-dependent RNA helicase, putative, expressed
PhHAL.1G033500	3	3.31E-08	4.49E-05	AT3G13920.1	EIF4A1,RH4,TIF4A1	eukaryotic translation initiation factor 4A1	DEAD-box ATP-dependent RNA helicase, putative, expressed
PhHAL.1G033500	4	1.45E-05	0.005984913	AT3G13920.1	EIF4A1,RH4,TIF4A1	eukaryotic translation initiation factor 4A1	DEAD-box ATP-dependent RNA helicase, putative, expressed
PhHAL.1G033800	3	3.82E-06	0.002103645	AT5G24630.6	BIN4	double-stranded DNA binding	expressed protein
PhHAL.1G049700	4	8.98E-05	0.023819651	AT2G39440.1	NA	NA	expressed protein
PhHAL.1G055100	1	0.000166852	0.037079854	AT2G20850.1	SRF1	STRUBBELIG-receptor family 1	STRUBBELIG-RECEPTOR FAMILY 3 precursor, putative, expressed
PhHAL.1G055400	2	6.06E-05	0.017784556	AT4G29850.1	NA	Eukaryotic protein of unknown function (DUF872)	expressed protein
PhHAL.1G119100	1	0.000177048	0.038306889	AT4G18593.1	NA	dual specificity protein phosphatase-related	tyrosine-protein phosphatase YVH1, putative, expressed
PhHAL.1G120800	1	1.78E-09	3.89E-06	NA	NA	NA	NA
PhHAL.1G121100	3	0.00065141	0.091839412	AT4G32360.1	NA	Pyridine nucleotide-disulphide oxidoreductase family protein	pyridine nucleotide-disulphide oxidoreductase domain containing protein, expressed
PhHAL.1G122200	1	9.79E-14	1.54E-09	AT1G22340.1	AtUGT85A7,UGT85A7	UDP-glucosyl transferase 85A7	UDP-glucoronosyl/UDP-glucosyl transferase, putative, expressed
PhHAL.1G122200	4	1.04E-05	0.004560051	AT1G22340.1	AtUGT85A7,UGT85A7	UDP-glucosyl transferase 85A7	UDP-glucoronosyl/UDP-glucosyl transferase, putative, expressed
PhHAL.1G122400	1	3.84E-12	2.74E-08	AT3G47680.1	NA	DNA binding	DNA binding protein, putative, expressed
PhHAL.1G236700	2	6.30E-05	0.018270721	AT2G43810.1	NA	Small nuclear ribonucleoprotein family protein	LSM domain containing protein, expressed
PhHAL.1G240300	3	0.000347214	0.05977091	NA	NA	NA	NA
PhHAL.1G241200	2	0.000627958	0.089657874	AT2G33550.1	NA	Homeodomain-like superfamily protein	transcription factor, putative, expressed
PhHAL.1G242000	3	0.000229611	0.046198166	AT5G61840.1	GUT1	Exostosin family protein	exostosin family domain containing protein, expressed
PhHAL.1G247900	4	0.000496338	0.075246029	AT5G03650.1	SBE2.2	starch branching enzyme 2.2	1,4-alpha-glucan-branching enzyme, chloroplast precursor, putative, expressed
PhHAL.1G261000	5	9.51E-07	0.000705953	AT1G36380.1	NA	NA	transposon protein, putative, Mariner sub-class, expressed
PhHAL.1G269700	3	0.000250046	0.048811747	AT4G03820.2	NA	Protein of unknown function (DUF3537)	extracellular ligand-gated ion channel, putative, expressed
PhHAL.1G270500	2	0.000135049	0.03190859	AT1G47380.1	NA	Protein phosphatase 2C family protein	protein phosphotase protein, putative, expressed
PhHAL.1G275600	5	8.07E-07	0.000622659	AT1G18720.1	NA	Protein of unknown function (DUF962)	YGL010w, putative, expressed
PhHAL.1G317900	1	5.94E-05	0.017621998	AT5G52290.1	SHOC1	shortage in chiasmata 1	expressed protein
PhHAL.1G320700	1	1.90E-07	0.000194429	AT5G24380.1	ATYSL2,YSL2	YELLOW STRIPE like 2	transposon protein, putative, unclassified, expressed
PhHAL.1G321700	2	5.60E-07	0.000463704	NA	NA	NA	NA
PhHAL.1G329700	2	0.000676245	0.093662261	AT4G16510.1	NA	YbaK/aminoacyl-tRNA synthetase-associated domain	rho guanine nucleotide exchange factor, putative, expressed
PhHAL.1G330500	3	8.76E-05	0.023676621	AT1G27330.1	NA	Ribosome associated membrane protein RAMP4	membrane protein, putative, expressed
PhHAL.1G340000	1	0.000135065	0.03190859	AT2G46710.1	NA	Rho GTPase activating protein with PAK-box/P21-Rho-binding domain	rhoGAP domain containing protein, expressed
PhHAL.1G348400	2	0.000336999	0.058395788	AT4G18230.1	NA	NA	UDP-N-acetylglucosamine transferase subunit ALG14, putative, expressed
PhHAL.1G351100	3	0.000179367	0.038510374	NA	NA	NA	expressed protein
PhHAL.1G351200	5	0.000162739	0.036683919	AT5G16880.1	NA	Target of Myb protein 1	VHS and GAT domain containing protein, expressed
PhHAL.1G356300	1	2.51E-07	0.00023241	NA	NA	NA	NA
PhHAL.1G360100	1	0.000257674	0.049321623	AT5G52580.1	NA	RabGAP/TBC domain-containing protein	TBC domain containing protein, expressed
PhHAL.1G363400	2	0.000708125	0.09671567	AT5G63310.1	ATNDPK2,NDPK IA,NDPK IA IA,NDPK1A,NDPK2	nucleoside diphosphate kinase 2	nucleoside diphosphate kinase, putative, expressed
PhHAL.1G365200	2	7.42E-05	0.020765136	AT5G19630.1	NA	alpha/beta-Hydrolases superfamily protein	expressed protein
PhHAL.1G365200	3	0.000216628	0.044380609	AT5G19630.1	NA	alpha/beta-Hydrolases superfamily protein	expressed protein
PhHAL.1G366400	2	9.45E-10	2.19E-06	AT5G35700.1	FIM2	fimbrin-like protein 2	fimbrin-like protein 2, putative, expressed
PhHAL.1G383600	1	6.34E-05	0.018270721	AT1G25450.1	CER60,KCS5	3-ketoacyl-CoA synthase 5	3-ketoacyl-CoA synthase, putative, expressed
PhHAL.2G004000	2	0.000159049	0.035955175	AT4G11800.1	NA	Calcineurin-like metallo-phosphoesterase superfamily protein	Ser/Thr protein phosphatase family protein, putative, expressed
PhHAL.2G007900	4	5.78E-05	0.017251688	AT5G48760.1	NA	Ribosomal protein L13 family protein	ribosomal protein L13, putative, expressed
PhHAL.2G008900	1	0.000103085	0.02599254	AT3G19570.2	NA	Family of unknown function (DUF566)	expressed protein
PhHAL.2G011400	2	1.11E-05	0.004841555	AT1G67390.1	NA	F-box family protein	OsFBD13 - F-box and FBD domain containing protein, expressed
PhHAL.2G019500	1	6.23E-06	0.003083848	AT1G10020.1	NA	Protein of unknown function (DUF1005)	stress-induced protein, putative, expressed
PhHAL.2G098400	1	9.93E-05	0.025275695	AT4G21380.1	ARK3,RK3	receptor kinase 3	serine/threonine-protein kinase receptor precursor, putative, expressed
PhHAL.2G098400	3	0.000595532	0.086599753	AT4G21380.1	ARK3,RK3	receptor kinase 3	serine/threonine-protein kinase receptor precursor, putative, expressed
PhHAL.2G098800	1	0.000163552	0.036761715	AT1G20160.1	ATSBT5.2	Subtilisin-like serine endopeptidase family protein	subtilisin-like protease, putative, expressed
PhHAL.2G098800	2	9.72E-06	0.004368388	AT1G20160.1	ATSBT5.2	Subtilisin-like serine endopeptidase family protein	subtilisin-like protease, putative, expressed
PhHAL.2G114400	3	1.35E-05	0.005675662	AT1G76140.1	NA	Prolyl oligopeptidase family protein	OsPOP1 - Putative Prolyl Oligopeptidase homologue, expressed
PhHAL.2G116300	5	0.000410723	0.066755075	AT3G15430.2	NA	Regulator of chromosome condensation (RCC1) family protein	Regulator of chromosome condensation domain containing protein, expressed
PhHAL.2G116900	2	0.000180143	0.038510374	AT3G61200.1	NA	Thioesterase superfamily protein	thioesterase family protein, putative, expressed
PhHAL.2G208000	5	0.000294165	0.053569428	AT3G52905.1	NA	Polynucleotidyl transferase, ribonuclease H-like superfamily protein	holliday junction resolvase, putative, expressed
PhHAL.2G211000	1	0.000294004	0.053569428	AT5G47720.2	NA	Thiolase family protein	acetyl-CoA acetyltransferase, cytosolic, putative, expressed
PhHAL.2G239900	4	4.77E-05	0.014882039	NA	NA	NA	NA
PhHAL.2G250600	1	1.73E-05	0.006736301	AT5G37840.1	NA	NA	expressed protein
PhHAL.2G255100	1	2.03E-07	0.000200103	NA	NA	NA	NA
PhHAL.2G255500	2	0.000200216	0.041779831	AT5G03100.1	NA	F-box/RNI-like superfamily protein	OsFBL6 - F-box domain and LRR containing protein, expressed
PhHAL.2G255500	4	4.91E-07	0.000424049	AT5G03100.1	NA	F-box/RNI-like superfamily protein	OsFBL6 - F-box domain and LRR containing protein, expressed
PhHAL.2G255900	1	9.83E-05	0.025130449	NA	NA	NA	NA
PhHAL.2G258700	1	0.000217586	0.044460983	AT1G52570.1	PLDALPHA2	phospholipase D alpha 2	phospholipase D, putative, expressed
PhHAL.2G258700	4	0.000328368	0.057406106	AT1G52570.1	PLDALPHA2	phospholipase D alpha 2	phospholipase D, putative, expressed
PhHAL.2G259000	1	9.71E-15	2.55E-10	AT5G61190.1	NA	putative endonuclease or glycosyl hydrolase with C2H2-type zinc finger domain	ZOS9-07 - C2H2 zinc finger protein, expressed
PhHAL.2G268300	1	4.07E-05	0.013169575	AT2G45380.1	NA	NA	expressed protein
PhHAL.2G270800	2	2.89E-05	0.010061888	AT1G13560.1	AAPT1,ATAAPT1	aminoalcoholphosphotransferase 1	CDP-alcohol phosphatidyltransferase, putative, expressed
PhHAL.2G271200	3	0.000197401	0.041522845	AT3G45310.1	NA	Cysteine proteinases superfamily protein	oryzain gamma chain precursor, putative, expressed
PhHAL.2G273000	1	0.000496411	0.075246029	AT3G14000.1	ATBRXL2,BRX-LIKE2	DZC (Disease resistance/zinc finger/chromosome condensation-like region) domain containing protein	Disease resistance/zinc finger/chromosome condensation-like region protein, putative, expressed
PhHAL.2G273200	1	9.97E-06	0.004422937	AT1G55230.1	NA	Family of unknown function (DUF716)	plant viral response family protein, putative, expressed
PhHAL.2G283000	3	1.00E-05	0.004422937	NA	NA	NA	NA
PhHAL.2G290200	2	0.000481384	0.07382156	NA	NA	NA	NA
PhHAL.2G303000	1	0.000338307	0.058493718	AT1G76520.2	NA	Auxin efflux carrier family protein	auxin efflux carrier component, putative, expressed
PhHAL.2G303200	5	4.04E-06	0.002191815	AT1G21270.1	WAK2	wall-associated kinase 2	OsWAK80 - OsWAK receptor-like protein kinase, expressed
PhHAL.2G319400	1	5.36E-07	0.000453832	AT3G51850.1	CPK13	calcium-dependent protein kinase 13	CAMK_CAMK_like.39 - CAMK includes calcium/calmodulin depedent protein kinases, expressed
PhHAL.2G322400	1	0.0001167	0.028212421	AT5G48370.2	NA	Thioesterase/thiol ester dehydrase-isomerase superfamily protein	acyl-coenzyme A thioesterase 10, mitochondrial precursor, putative, expressed
PhHAL.2G323300	1	7.93E-06	0.003689638	AT2G43820.1	ATSAGT1,GT,SAGT1,SGT1,UGT74F2	UDP-glucosyltransferase 74F2	UDP-glucoronosyl and UDP-glucosyl transferase domain containing protein, expressed
PhHAL.2G334400	2	0.000362889	0.061526897	AT5G47040.1	LON2	lon protease 2	OsLonP4 - Putative Lon protease homologue, expressed
PhHAL.2G338300	2	0.000231794	0.046400072	AT1G54630.1	ACP3	acyl carrier protein 3	acyl carrier protein, putative, expressed
PhHAL.2G342600	2	0.000153905	0.035094712	AT4G38430.1	ATROPGEF1,ROPGEF1	rho guanyl-nucleotide exchange factor 1	ATROPGEF7/ROPGEF7, putative, expressed
PhHAL.2G351500	1	0.000253977	0.049064518	AT1G05830.1	ATX2,SDG30	trithorax-like protein 2	ATXR, putative, expressed
PhHAL.2G352100	2	0.000137647	0.03242133	AT2G24220.1	ATPUP5,PUP5	purine permease 5	purine permease, putative, expressed
PhHAL.2G352100	3	2.70E-05	0.00951861	AT2G24220.1	ATPUP5,PUP5	purine permease 5	purine permease, putative, expressed
PhHAL.2G357300	2	9.17E-05	0.024044961	AT2G42080.1	NA	Chaperone DnaJ-domain superfamily protein	heat shock protein DnaJ, putative, expressed
PhHAL.2G373600	2	0.0004391	0.069785813	AT2G20635.1	NA	ATP binding;protein kinases;protein serine/threonine kinases	mitotic checkpoint serine/threonine-protein kinase BUB1, putative, expressed
PhHAL.2G394700	4	0.000373399	0.062500612	NA	NA	NA	expressed protein
PhHAL.2G407900	1	0.000265839	0.050515744	AT3G03890.1	NA	FMN binding	pyridoxamine 5\'-phosphate oxidase family protein, putative, expressed
PhHAL.2G416500	1	0.000216473	0.044380609	AT2G04842.1	EMB2761	threonyl-tRNA synthetase, putative / threonine--tRNA ligase, putative	threonyl-tRNA synthetase, putative, expressed
PhHAL.2G418500	1	0.000490551	0.074790003	AT1G08760.1	NA	Plant protein of unknown function (DUF936)	expressed protein
PhHAL.2G422700	1	7.44E-16	2.93E-11	NA	NA	NA	NA
PhHAL.2G422900	3	0.000110706	0.027591902	NA	NA	NA	csAtPR5, putative, expressed
PhHAL.2G426100	3	0.000292536	0.053569428	AT1G13820.1	NA	alpha/beta-Hydrolases superfamily protein	hydrolase, alpha/beta fold family domain containing protein, expressed
PhHAL.2G426600	4	0.000166534	0.037079854	AT3G29575.4	AFP3	ABI five binding protein 3	protein of unknown function DUF1675 domain containing protein, expressed
PhHAL.2G432000	4	0.000471026	0.072908771	AT3G51420.1	ATSSL4,SSL4	strictosidine synthase-like 4	strictosidine synthase, putative, expressed
PhHAL.2G438700	1	1.24E-06	0.000870326	AT2G44610.1	ATRAB6A,ATRABH1B,RAB6,RAB6A	Ras-related small GTP-binding family protein	ras-related protein, putative, expressed
PhHAL.2G446400	1	5.83E-06	0.002940661	AT1G73177.1	BNS	bonsai	NA
PhHAL.2G453100	1	6.30E-06	0.00308975	AT5G05140.1	NA	Transcription elongation factor (TFIIS) family protein	expressed protein
PhHAL.2G458600	1	3.38E-06	0.001912776	NA	NA	NA	NA
PhHAL.2G459400	1	2.62E-05	0.009391981	AT5G13720.1	NA	Uncharacterised protein family (UPF0114)	uncharacterized UPF0114 domain containing protein, expressed
PhHAL.2G460700	1	8.41E-05	0.022981675	AT4G29070.1	NA	Phospholipase A2 family protein	expressed protein
PhHAL.2G466400	4	5.01E-08	6.35E-05	AT4G03140.1	NA	NAD(P)-binding Rossmann-fold superfamily protein	sex determination protein tasselseed-2, putative, expressed
PhHAL.2G467600	2	0.000228321	0.046056429	AT3G16770.1	ATEBP,EBP,ERF72,RAP2.3	ethylene-responsive element binding protein	AP2 domain containing protein, expressed
PhHAL.2G467600	3	3.18E-08	4.39E-05	AT3G16770.1	ATEBP,EBP,ERF72,RAP2.3	ethylene-responsive element binding protein	AP2 domain containing protein, expressed
PhHAL.2G469200	1	0.000372497	0.062482577	AT1G02860.1	BAH1,NLA	SPX (SYG1/Pho81/XPR1) domain-containing protein	expressed protein
PhHAL.2G471100	1	0.000168371	0.037207251	AT4G15770.1	NA	RNA binding	60S ribosome subunit biogenesis protein NIP7, putative, expressed
PhHAL.2G471200	1	8.13E-05	0.022372004	AT4G15755.1	NA	Calcium-dependent lipid-binding (CaLB domain) family protein	SRC2 protein, putative, expressed
PhHAL.2G474200	2	1.74E-05	0.006736301	AT1G03470.1	NA	Kinase interacting (KIP1-like) family protein	KIP1, putative, expressed
PhHAL.3G017100	3	0.000385621	0.063732704	AT5G21140.1	emb1379	embryo defective 1379	EMB1379, putative, expressed
PhHAL.3G018600	5	0.000233338	0.046590643	AT3G56930.1	NA	DHHC-type zinc finger family protein	zinc finger DHHC domain-containing protein, putative, expressed
PhHAL.3G018900	1	1.71E-07	0.000182151	AT2G40980.1	NA	Protein kinase superfamily protein	expressed protein
PhHAL.3G020300	5	0.000551495	0.08170646	AT5G09225.1	NA	NA	expressed protein
PhHAL.3G021500	3	0.000335372	0.05824218	AT3G50520.1	NA	Phosphoglycerate mutase family protein	pentatricopeptide, putative, expressed
PhHAL.3G042000	1	3.60E-07	0.000322191	AT1G77580.2	NA	Plant protein of unknown function (DUF869)	plant protein of unknown function DUF869 domain containing protein, expressed
PhHAL.3G042400	1	0.000380329	0.063256791	AT4G09570.1	ATCPK4,CPK4	calcium-dependent protein kinase 4	CAMK_CAMK_like.45 - CAMK includes calcium/calmodulin depedent protein kinases, expressed
PhHAL.3G043200	1	0.000247437	0.048543293	NA	NA	NA	NA
PhHAL.3G057000	3	0.000312367	0.055597109	AT1G79500.4	AtkdsA1	Aldolase-type TIM barrel family protein	2-dehydro-3-deoxyphosphooctonate aldolase, putative, expressed
PhHAL.3G077300	1	0.000577614	0.084936307	AT2G34200.1	NA	RING/FYVE/PHD zinc finger superfamily protein	zinc finger, C3HC4 type domain containing protein, expressed
PhHAL.3G081000	5	1.03E-08	1.77E-05	AT1G71440.1	PFI,TFC E	tubulin folding cofactor E / Pfifferling (PFI)	tubulin-specific chaperone E, putative, expressed
PhHAL.3G085700	2	4.14E-05	0.013294337	AT3G48210.1	NA	NA	expressed protein
PhHAL.3G086300	1	0.000280025	0.051855058	AT4G19130.1	NA	Replication factor-A protein 1-related	RPA1C - Putative single-stranded DNA binding complex subunit 1, expressed
PhHAL.3G088600	1	0.00059135	0.086599753	NA	NA	NA	NA
PhHAL.3G088800	2	0.000241942	0.047703245	AT3G53620.1	AtPPa4,PPa4	pyrophosphorylase 4	soluble inorganic pyrophosphatase, putative, expressed
PhHAL.3G096300	1	0.00027623	0.051541866	AT5G60410.2	ATSIZ1,SIZ1	DNA-binding protein with MIZ/SP-RING zinc finger, PHD-finger and SAP domain	ATSIZ1/SIZ1, putative, expressed
PhHAL.3G102000	1	8.88E-05	0.023819651	AT4G01900.1	GLB1,PII	GLNB1 homolog	nitrogen regulatory protein P-II, putative, expressed
PhHAL.3G105100	1	2.28E-05	0.008403978	NA	NA	NA	expressed protein
PhHAL.3G108000	3	0.000209947	0.043350555	NA	NA	NA	NA
PhHAL.3G117100	1	0.000348247	0.059817809	AT3G05545.1	NA	RING/U-box superfamily protein	zinc finger, C3HC4 type domain containing protein, expressed
PhHAL.3G126200	3	0.000141496	0.033026418	AT4G24670.1	TAR2	tryptophan aminotransferase related 2	alliin lyase precursor, putative, expressed
PhHAL.3G140900	1	2.22E-06	0.001365745	AT3G58650.1	NA	NA	expressed protein
PhHAL.3G145400	1	0.00062679	0.089653793	AT2G25930.1	ELF3,PYK20	hydroxyproline-rich glycoprotein family protein	ELF3 protein, putative, expressed
PhHAL.3G150300	3	0.000415628	0.067278649	AT2G26730.1	NA	Leucine-rich repeat protein kinase family protein	inactive receptor kinase At2g26730 precursor, putative, expressed
PhHAL.3G150900	3	2.97E-05	0.010153026	AT1G08080.1	ACA7,ATACA7	alpha carbonic anhydrase 7	expressed protein
PhHAL.3G156600	1	7.85E-05	0.021893812	NA	NA	NA	dnaJ domain containing protein, expressed
PhHAL.3G157800	4	0.000143534	0.033211187	AT2G12190.1	NA	Cytochrome P450 superfamily protein	cytochrome P450, putative, expressed
PhHAL.3G173800	3	5.32E-05	0.016307157	AT2G22670.4	IAA8	indoleacetic acid-induced protein 8	OsIAA19 - Auxin-responsive Aux/IAA gene family member, expressed
PhHAL.3G174200	3	0.000394042	0.064716705	AT3G61620.2	RRP41	3\'-5\'-exoribonuclease family protein	exosome complex exonuclease, putative, expressed
PhHAL.3G176700	3	0.00045737	0.07203015	AT4G13400.1	NA	2-oxoglutarate (2OG) and Fe(II)-dependent oxygenase superfamily protein	expressed protein
PhHAL.3G176900	5	0.000637465	0.090359165	AT1G74270.1	NA	Ribosomal protein L35Ae family protein	60S ribosomal protein L35a-3, putative, expressed
PhHAL.3G187800	2	0.000198222	0.041584432	NA	NA	NA	NA
PhHAL.3G188600	1	8.28E-06	0.003790742	AT1G72990.1	BGAL17	beta-galactosidase 17	beta-galactosidase 8 precursor, putative, expressed
PhHAL.3G190900	2	1.01E-06	0.000727423	AT5G24270.1	ATSOS3,CBL4,SOS3	Calcium-binding EF-hand family protein	calcineurin B, putative, expressed
PhHAL.3G190900	3	3.63E-05	0.012039615	AT5G24270.1	ATSOS3,CBL4,SOS3	Calcium-binding EF-hand family protein	calcineurin B, putative, expressed
PhHAL.3G191700	1	0.000319472	0.056478378	AT3G14470.1	NA	NB-ARC domain-containing disease resistance protein	expressed protein
PhHAL.3G194800	2	0.000377093	0.062984862	AT1G16740.1	NA	Ribosomal protein L20	50S ribosomal protein L20, putative, expressed
PhHAL.3G197500	1	3.86E-07	0.000341053	AT2G19770.1	PRF5	profilin 5	profilin domain containing protein, expressed
PhHAL.3G197500	2	5.44E-06	0.002777067	AT2G19770.1	PRF5	profilin 5	profilin domain containing protein, expressed
PhHAL.3G197500	3	1.80E-06	0.001180908	AT2G19770.1	PRF5	profilin 5	profilin domain containing protein, expressed
PhHAL.3G198300	2	8.23E-05	0.022568184	AT1G47250.1	PAF2	20S proteasome alpha subunit F2	peptidase, T1 family, putative, expressed
PhHAL.3G204600	2	0.000196522	0.041448843	NA	NA	NA	NA
PhHAL.3G215500	5	9.86E-07	0.00072462	AT3G21770.1	NA	Peroxidase superfamily protein	peroxidase precursor, putative, expressed
PhHAL.3G216000	1	1.47E-06	0.000995131	AT1G50660.1	NA	NA	expressed protein
PhHAL.3G216700	1	9.02E-05	0.023819651	AT5G57230.1	NA	Thioredoxin superfamily protein	expressed protein
PhHAL.3G216700	2	2.26E-06	0.001374307	AT5G57230.1	NA	Thioredoxin superfamily protein	expressed protein
PhHAL.3G217500	5	1.50E-10	4.90E-07	AT1G28320.1	DEG15	protease-related	OsDegp8 - Putative Deg protease homologue, expressed
PhHAL.3G220900	2	0.000631626	0.089991361	AT2G30140.1	NA	UDP-Glycosyltransferase superfamily protein	indole-3-acetate beta-glucosyltransferase, putative, expressed
PhHAL.3G225400	4	0.000700908	0.096064919	AT5G17770.1	ATCBR,CBR,CBR1	NADH:cytochrome B5 reductase 1	NADH-cytochrome b5 reductase, putative, expressed
PhHAL.3G226300	2	0.000564196	0.083274433	AT4G21070.1	ATBRCA1,BRCA1	breast cancer susceptibility1	BRCA1 C Terminus domain containing protein, expressed
PhHAL.3G226300	3	0.000121665	0.029181138	AT4G21070.1	ATBRCA1,BRCA1	breast cancer susceptibility1	BRCA1 C Terminus domain containing protein, expressed
PhHAL.3G227000	5	8.03E-08	9.57E-05	AT4G10360.2	NA	TRAM, LAG1 and CLN8 (TLC) lipid-sensing domain containing protein	transmembrane protein 56, putative, expressed
PhHAL.3G227400	2	0.000492898	0.075002546	AT3G54190.1	NA	Transducin/WD40 repeat-like superfamily protein	expressed protein
PhHAL.3G228400	4	0.000361633	0.061526897	AT3G08560.1	VHA-E2	vacuolar H+-ATPase subunit E isoform 2	vacuolar ATP synthase subunit E, putative, expressed
PhHAL.3G231700	1	8.03E-06	0.00371655	AT2G40475.1	NA	NA	expressed protein
PhHAL.3G231700	4	9.02E-05	0.023819651	AT2G40475.1	NA	NA	expressed protein
PhHAL.3G241000	1	1.15E-08	1.92E-05	NA	NA	NA	NA
PhHAL.3G241300	1	9.34E-07	0.000705638	AT2G26160.1	NA	F-box family protein with a domain of unknown function (DUF295)	expressed protein
PhHAL.3G248200	1	0.000346339	0.059750989	AT2G38090.1	NA	Duplicated homeodomain-like superfamily protein	MYB family transcription factor, putative, expressed
PhHAL.3G252300	1	0.00065979	0.092523529	AT1G06620.1	NA	2-oxoglutarate (2OG) and Fe(II)-dependent oxygenase superfamily protein	1-aminocyclopropane-1-carboxylate oxidase homolog 4, putative, expressed
PhHAL.3G265200	1	0.000110718	0.027591902	AT5G63700.1	NA	zinc ion binding;DNA binding	plus-3 domain containing protein, putative, expressed
PhHAL.3G267600	4	9.89E-06	0.004419341	AT2G44100.1	AT-GDI1,ATGDI1,GDI1	guanosine nucleotide diphosphate dissociation inhibitor 1	rab GDP dissociation inhibitor alpha, putative, expressed
PhHAL.3G268000	1	5.43E-07	0.000454144	AT5G41020.1	NA	myb family transcription factor	MYB family transcription factor, putative, expressed
PhHAL.3G282600	2	8.83E-09	1.54E-05	AT1G67410.1	NA	Exostosin family protein	exostosin family domain containing protein, expressed
PhHAL.3G284500	1	0.000730175	0.098699125	AT1G03160.1	FZL	FZO-like	FZL, putative, expressed
PhHAL.3G286700	1	0.000605863	0.087462872	AT3G21070.2	ATNADK-1,NADK1	NAD kinase 1	NAD kinase, putative, expressed
PhHAL.3G289000	2	8.05E-05	0.02223148	AT3G07940.1	NA	Calcium-dependent ARF-type GTPase activating protein family	stromal membrane-associated protein, putative, expressed
PhHAL.3G293400	1	7.95E-07	0.000619571	AT1G07930.1	NA	GTP binding Elongation factor Tu family protein	elongation factor Tu, putative, expressed
PhHAL.3G293400	2	0.00017773	0.038306889	AT1G07930.1	NA	GTP binding Elongation factor Tu family protein	elongation factor Tu, putative, expressed
PhHAL.3G293400	3	5.32E-06	0.002755647	AT1G07930.1	NA	GTP binding Elongation factor Tu family protein	elongation factor Tu, putative, expressed
PhHAL.3G293800	5	0.000116909	0.028212421	AT1G07930.1	NA	GTP binding Elongation factor Tu family protein	elongation factor Tu, putative, expressed
PhHAL.3G293800	1	2.61E-09	5.32E-06	AT1G07930.1	NA	GTP binding Elongation factor Tu family protein	elongation factor Tu, putative, expressed
PhHAL.3G294700	2	1.71E-05	0.006736301	AT1G07930.1	NA	GTP binding Elongation factor Tu family protein	elongation factor Tu, putative, expressed
PhHAL.3G304000	4	0.000144449	0.033324988	AT2G35000.1	NA	RING/U-box superfamily protein	RING-H2 finger protein, putative, expressed
PhHAL.3G310800	1	1.42E-11	8.57E-08	AT2G44820.1	NA	NA	expressed protein
PhHAL.3G310800	4	4.56E-05	0.014396396	AT2G44820.1	NA	NA	expressed protein
PhHAL.3G395500	3	2.79E-07	0.000255383	NA	NA	NA	NA
PhHAL.3G413600	1	1.35E-05	0.005675662	AT4G21410.1	CRK29	cysteine-rich RLK (RECEPTOR-like protein kinase) 29	jacalin-like lectin domain containing protein, expressed
PhHAL.3G423600	1	3.55E-10	1.07E-06	AT1G08880.1	G-H2AX,GAMMA-H2AX,H2AXA,HTA5	Histone superfamily protein	Core histone H2A/H2B/H3/H4 domain containing protein, putative, expressed
PhHAL.3G423600	4	5.34E-08	6.67E-05	AT1G08880.1	G-H2AX,GAMMA-H2AX,H2AXA,HTA5	Histone superfamily protein	Core histone H2A/H2B/H3/H4 domain containing protein, putative, expressed
PhHAL.3G443400	2	0.000115448	0.028118598	AT5G07990.1	CYP75B1,D501,TT7	Cytochrome P450 superfamily protein	cytochrome P450, putative, expressed
PhHAL.3G447200	3	5.50E-05	0.016708882	NA	NA	NA	NA
PhHAL.3G454000	2	0.000591552	0.086599753	AT1G53570.1	MAP3KA,MAPKKK3	mitogen-activated protein kinase kinase kinase 3	STE_MEKK_ste11_MAP3K.16 - STE kinases include homologs to sterile 7, sterile 11 and sterile 20 from yeast, expressed
PhHAL.4G004900	5	5.78E-07	0.000474019	AT5G17230.2	PSY	PHYTOENE SYNTHASE	phytoene synthase, chloroplast precursor, putative, expressed
PhHAL.4G007300	2	2.29E-05	0.008403978	AT4G35090.1	CAT2	catalase 2	catalase isozyme B, putative, expressed
PhHAL.4G008800	1	0.000520485	0.078215712	AT4G38400.1	ATEXLA2,ATEXPL2,ATHEXP BETA 2.2,EXLA2,EXPL2	expansin-like A2	expansin precursor, putative, expressed
PhHAL.4G010100	1	1.69E-06	0.001127787	AT5G65640.1	bHLH093	beta HLH protein 93	BHLH transcription factor, putative, expressed
PhHAL.4G010700	1	4.14E-05	0.013294337	AT1G11320.1	NA	NA	expressed protein
PhHAL.4G011500	1	0.000423596	0.068090925	AT3G51370.1	NA	Protein phosphatase 2C family protein	protein phosphatase 2C, putative, expressed
PhHAL.4G013200	4	0.000253628	0.049064518	AT2G20740.1	NA	Tetraspanin family protein	expressed protein
PhHAL.4G025300	1	0.000482674	0.073875401	AT5G24810.1	NA	ABC1 family protein	OsSBeL1 - Putative Serine Beta-Lactamase homologue, expressed
PhHAL.4G025300	2	1.74E-07	0.000182924	AT5G24810.1	NA	ABC1 family protein	OsSBeL1 - Putative Serine Beta-Lactamase homologue, expressed
PhHAL.4G025400	2	7.06E-05	0.019968058	AT5G52560.1	ATUSP,USP	UDP-sugar pyrophosphorylase	UTP--glucose-1-phosphate uridylyltransferase, putative, expressed
PhHAL.4G025500	5	1.53E-05	0.006219159	AT3G13920.1	EIF4A1,RH4,TIF4A1	eukaryotic translation initiation factor 4A1	DEAD-box ATP-dependent RNA helicase, putative, expressed
PhHAL.4G026300	1	6.32E-05	0.018270721	AT2G28880.1	ADCS,emb1997	para-aminobenzoate (PABA) synthase family protein	4-amino-4-deoxychorismate synthase, putative, expressed
PhHAL.4G027700	1	0.000167884	0.03720409	AT3G07040.1	RPM1,RPS3	NB-ARC domain-containing disease resistance protein	disease resistance protein RPM1, putative, expressed
PhHAL.4G030500	2	0.000461757	0.072163804	AT2G18980.1	NA	Peroxidase superfamily protein	peroxidase precursor, putative, expressed
PhHAL.4G032500	2	4.26E-06	0.002280007	NA	NA	NA	NA
PhHAL.4G034400	1	9.64E-05	0.024872112	AT1G73620.1	NA	Pathogenesis-related thaumatin superfamily protein	thaumatin family domain containing protein, expressed
PhHAL.4G036000	1	1.31E-08	2.10E-05	AT3G20070.2	TTN9	titan9	expressed protein
PhHAL.4G036700	2	2.89E-09	5.69E-06	AT5G14430.1	NA	S-adenosyl-L-methionine-dependent methyltransferases superfamily protein	methyltransferase, putative, expressed
PhHAL.4G040000	2	0.000663186	0.092834171	NA	NA	NA	expressed protein
PhHAL.4G050400	1	9.84E-05	0.025130449	AT3G60540.1	NA	Preprotein translocase Sec, Sec61-beta subunit protein	protein transport protein Sec61 subunit beta, putative, expressed
PhHAL.4G052400	3	3.69E-05	0.012210892	AT1G68000.1	ATPIS,ATPIS1,PIS1	phosphatidylinositol synthase 1	CDP-alcohol phosphatidyltransferase, putative, expressed
PhHAL.4G054500	1	0.000617098	0.088589621	NA	NA	NA	NA
PhHAL.4G064000	1	5.65E-05	0.017088201	AT2G32230.1	PRORP1	proteinaceous RNase P 1	pentatricopeptide, putative, expressed
PhHAL.4G093500	1	5.98E-06	0.002997048	AT5G50570.1	NA	Squamosa promoter-binding protein-like (SBP domain) transcription factor family protein	OsSPL18 - SBP-box gene family member, expressed
PhHAL.4G095400	2	0.000548217	0.081373974	AT4G14550.1	IAA14,SLR	indole-3-acetic acid inducible 14	OsIAA23 - Auxin-responsive Aux/IAA gene family member, expressed
PhHAL.4G105500	2	0.00021969	0.044774736	NA	NA	NA	NA
PhHAL.4G111900	4	8.66E-05	0.023496577	AT4G29260.1	NA	HAD superfamily, subfamily IIIB acid phosphatase	HAD superfamily phosphatase, putative, expressed
PhHAL.4G250100	1	2.15E-05	0.008032137	AT3G08505.2	NA	zinc finger (CCCH-type/C3HC4-type RING finger) family protein	Zinc finger C-x8-C-x5-C-x3-H type domain containing protein, expressed
PhHAL.4G253500	2	0.000733085	0.09892241	AT1G76550.1	NA	Phosphofructokinase family protein	pyrophosphate--fructose 6-phosphate 1-phosphotransferase subunit alpha, putative, expressed
PhHAL.4G258500	2	9.33E-05	0.024302912	AT1G66470.1	RHD6	ROOT HAIR DEFECTIVE6	helix-loop-helix DNA-binding domain containing protein, expressed
PhHAL.4G259700	1	2.57E-11	1.27E-07	NA	NA	NA	NA
PhHAL.4G259700	4	8.49E-10	2.02E-06	NA	NA	NA	NA
PhHAL.4G277000	2	0.000384223	0.063635352	NA	NA	NA	expressed protein
PhHAL.4G277000	3	5.70E-05	0.017125298	NA	NA	NA	expressed protein
PhHAL.4G279000	1	2.95E-05	0.010153026	AT5G66520.1	NA	Tetratricopeptide repeat (TPR)-like superfamily protein	expressed protein
PhHAL.4G289000	2	3.28E-06	0.00186749	AT1G10170.1	ATNFXL1,NFXL1	NF-X-like 1	NF-X1-type zinc finger protein, putative, expressed
PhHAL.4G293800	2	0.000424108	0.068090925	NA	NA	NA	NA
PhHAL.4G296900	5	0.000542437	0.080668276	AT2G36780.1	NA	UDP-Glycosyltransferase superfamily protein	cytokinin-O-glucosyltransferase 3, putative, expressed
PhHAL.4G308300	2	0.000269406	0.050947456	AT5G20840.1	NA	Phosphoinositide phosphatase family protein	SAC domain containing protein, putative, expressed
PhHAL.4G310300	4	0.000721802	0.098013583	AT5G17050.1	UGT78D2	UDP-glucosyl transferase 78D2	anthocyanidin 3-O-glucosyltransferase, putative, expressed
PhHAL.4G311700	5	9.28E-06	0.004197578	AT4G30360.1	ATCNGC17,CNGC17	cyclic nucleotide-gated channel 17	cyclic nucleotide-gated ion channel 14, putative, expressed
PhHAL.4G321300	2	0.00032467	0.057012991	AT5G11150.1	ATVAMP713,VAMP713	vesicle-associated membrane protein 713	vesicle-associated membrane protein, putative, expressed
PhHAL.4G327900	1	0.000140957	0.033003136	AT5G25770.3	NA	alpha/beta-Hydrolases superfamily protein	OsPOP11 - Putative Prolyl Oligopeptidase homologue, expressed
PhHAL.4G327900	4	0.000101646	0.025795021	AT5G25770.3	NA	alpha/beta-Hydrolases superfamily protein	OsPOP11 - Putative Prolyl Oligopeptidase homologue, expressed
PhHAL.4G333300	1	0.000513704	0.077419732	AT1G73170.1	NA	P-loop containing nucleoside triphosphate hydrolases superfamily protein	uncharacterized protein ycf45, putative, expressed
PhHAL.4G340200	1	1.83E-06	0.001181281	NA	NA	NA	NA
PhHAL.4G346000	1	0.000462027	0.072163804	AT1G75580.1	NA	SAUR-like auxin-responsive protein family	OsSAUR24 - Auxin-responsive SAUR gene family member, expressed
PhHAL.4G347900	1	4.30E-07	0.000375528	AT4G22740.1	NA	glycine-rich protein	expressed protein
PhHAL.4G348500	3	0.000381904	0.063384749	AT2G45330.2	emb1067	RNA 2\'-phosphotransferase, Tpt1 / KptA family	tRNA 2-phosphotransferase 1, putative, expressed
PhHAL.4G353200	3	0.000594026	0.086599753	AT2G45510.1	CYP704A2	cytochrome P450, family 704, subfamily A, polypeptide 2	cytochrome P450, putative, expressed
PhHAL.4G360300	1	0.000615725	0.088554082	NA	NA	NA	OsFBX337 - F-box domain containing protein, expressed
PhHAL.4G362100	1	2.63E-05	0.009391981	AT3G25750.1	NA	F-box family protein with a domain of unknown function (DUF295)	OsFBX182 - F-box domain containing protein, expressed
PhHAL.4G362300	1	2.80E-05	0.009838134	AT3G24315.1	AtSec20	Sec20 family protein	sec20 domain containing protein, expressed
PhHAL.4G363400	3	0.000362431	0.061526897	AT5G41020.1	NA	myb family transcription factor	MYB family transcription factor, putative, expressed
PhHAL.4G368200	1	7.20E-06	0.003454563	AT4G00150.1	ATHAM3,HAM3	GRAS family transcription factor	scarecrow, putative, expressed
PhHAL.4G368700	2	0.000592582	0.086599753	AT4G24580.1	REN1	Rho GTPase activation protein (RhoGAP) with PH domain	pleckstrin homology domain-containing protein-related taxo, putative, expressed
PhHAL.4G369800	3	0.000143365	0.033211187	AT3G48110.1	EDD,EDD1	glycine-tRNA ligases	glycyl-tRNA synthetase 2, chloroplast/mitochondrial precursor, putative, expressed
PhHAL.4G370100	4	1.89E-08	2.81E-05	AT5G45950.1	NA	GDSL-like Lipase/Acylhydrolase superfamily protein	GDSL-like lipase/acylhydrolase, putative, expressed
PhHAL.5G023100	3	0.000141896	0.033026418	AT2G41540.2	GPDHC1	6-phosphogluconate dehydrogenase family protein	glycerol-3-phosphate dehydrogenase, putative, expressed
PhHAL.5G027200	5	0.000605914	0.087462872	AT2G23610.1	ATMES3,MES3	methyl esterase 3	esterase, putative, expressed
PhHAL.5G027600	5	0.000535391	0.080074555	AT2G23620.1	ATMES1,MES1	methyl esterase 1	esterase, putative, expressed
PhHAL.5G027600	3	9.42E-07	0.000705638	AT2G23620.1	ATMES1,MES1	methyl esterase 1	esterase, putative, expressed
PhHAL.5G027800	3	0.000411545	0.066755075	AT3G05410.2	NA	Photosystem II reaction center PsbP family protein	lumenal PsbP, putative, expressed
PhHAL.5G031800	2	0.000209593	0.043350555	AT3G26744.1	ATICE1,ICE1,SCRM	basic helix-loop-helix (bHLH) DNA-binding superfamily protein	inducer of CBF expression 2, putative, expressed
PhHAL.5G032700	3	0.000270609	0.051052325	AT5G13960.1	KYP,SDG33,SUVH4	SU(VAR)3-9 homolog 4	histone-lysine N-methyltransferase, putative, expressed
PhHAL.5G032800	5	3.88E-06	0.002120649	AT1G01630.1	NA	Sec14p-like phosphatidylinositol transfer family protein	CRAL/TRIO domain containing protein, expressed
PhHAL.5G041800	2	0.000315779	0.05595123	AT5G48720.2	XRI,XRI1	x-ray induced transcript 1	expressed protein
PhHAL.5G047100	2	0.000708057	0.09671567	NA	NA	NA	NA
PhHAL.5G055400	5	0.000379185	0.063200168	AT1G05960.1	NA	ARM repeat superfamily protein	cyclin-related protein, putative, expressed
PhHAL.5G055900	1	1.10E-07	0.000123567	NA	NA	NA	NA
PhHAL.5G055900	2	9.07E-12	5.95E-08	NA	NA	NA	NA
PhHAL.5G061700	5	3.76E-05	0.012377333	AT3G28450.1	NA	Leucine-rich repeat protein kinase family protein	inactive receptor kinase At2g26730 precursor, putative, expressed
PhHAL.5G068500	2	3.35E-07	0.000302753	AT1G04290.1	NA	Thioesterase superfamily protein	thioesterase family protein, putative, expressed
PhHAL.5G068500	3	5.63E-11	2.11E-07	AT1G04290.1	NA	Thioesterase superfamily protein	thioesterase family protein, putative, expressed
PhHAL.5G069800	2	0.000465736	0.072409915	AT1G43800.1	NA	Plant stearoyl-acyl-carrier-protein desaturase family protein	acyl-desaturase, chloroplast precursor, putative, expressed
PhHAL.5G069800	3	6.18E-05	0.018080574	AT1G43800.1	NA	Plant stearoyl-acyl-carrier-protein desaturase family protein	acyl-desaturase, chloroplast precursor, putative, expressed
PhHAL.5G075400	3	0.000199571	0.041755935	NA	NA	NA	NA
PhHAL.5G080400	2	0.000234117	0.046593437	AT3G44200.1	ATNEK6,IBO1,NEK6	NIMA (never in mitosis, gene A)-related 6	protein kinase domain containing protein, expressed
PhHAL.5G084000	1	0.000170806	0.037429882	AT5G22460.2	NA	alpha/beta-Hydrolases superfamily protein	hydrolase, alpha/beta fold family protein, putative, expressed
PhHAL.5G089700	3	3.84E-05	0.012549315	AT5G60710.1	NA	Zinc finger (C3HC4-type RING finger) family protein	zinc finger family protein, putative, expressed
PhHAL.5G092700	1	3.26E-06	0.00186749	AT2G37770.2	NA	NAD(P)-linked oxidoreductase superfamily protein	oxidoreductase, aldo/keto reductase family protein, putative, expressed
PhHAL.5G092700	2	3.71E-08	4.95E-05	AT2G37770.2	NA	NAD(P)-linked oxidoreductase superfamily protein	oxidoreductase, aldo/keto reductase family protein, putative, expressed
PhHAL.5G093300	1	5.01E-05	0.015521639	AT2G39770.1	CYT1,EMB101,GMP1,SOZ1,VTC1	Glucose-1-phosphate adenylyltransferase family protein	mannose-1-phosphate guanyltransferase, putative, expressed
PhHAL.5G094000	5	9.60E-05	0.024835432	AT2G39740.1	NA	Nucleotidyltransferase family protein	expressed protein
PhHAL.5G104900	4	7.94E-05	0.022037109	AT3G47300.1	SELT	SELT-like protein precursor	selT-like protein precursor, putative, expressed
PhHAL.5G113200	3	2.53E-09	5.32E-06	AT5G12200.1	PYD2	pyrimidine 2	dihydropyrimidinase, putative, expressed
PhHAL.5G118200	3	0.000121646	0.029181138	AT3G56490.1	HINT1,HIT3	HIS triad family protein 3	histidine triad family protein, putative, expressed
PhHAL.5G136100	4	3.40E-05	0.011438102	AT5G20370.1	NA	serine-rich protein-related	expressed protein
PhHAL.5G142700	3	0.000486635	0.074337069	AT4G32605.1	NA	Mitochondrial glycoprotein family protein	mitochondrial glycoprotein, putative, expressed
PhHAL.5G163600	1	0.00027648	0.051541866	AT5G19740.1	NA	Peptidase M28 family protein	peptidase, putative, expressed
PhHAL.5G164400	5	7.04E-07	0.000555133	NA	NA	NA	expressed protein
PhHAL.5G165500	1	9.73E-05	0.025025548	AT1G51940.1	NA	protein kinase family protein / peptidoglycan-binding LysM domain-containing protein	protein kinase family protein, putative, expressed
PhHAL.5G165500	2	0.000110281	0.027591902	AT1G51940.1	NA	protein kinase family protein / peptidoglycan-binding LysM domain-containing protein	protein kinase family protein, putative, expressed
PhHAL.5G168400	1	2.20E-07	0.000212576	AT3G16520.3	UGT88A1	UDP-glucosyl transferase 88A1	anthocyanidin 5,3-O-glucosyltransferase, putative, expressed
PhHAL.5G168500	1	0.00032137	0.056686539	NA	NA	NA	NA
PhHAL.5G170400	5	4.11E-08	5.39E-05	AT5G11480.1	NA	P-loop containing nucleoside triphosphate hydrolases superfamily protein	GTPase of unknown function domain containing protein, putative, expressed
PhHAL.5G175200	3	0.000254146	0.049064518	AT1G79780.1	NA	Uncharacterised protein family (UPF0497)	membrane associated DUF588 domain containing protein, putative, expressed
PhHAL.5G178500	2	1.25E-05	0.0053916	AT4G29480.1	NA	Mitochondrial ATP synthase subunit G protein	mitochondrial ATP synthase g subunit family protein, putative, expressed
PhHAL.5G182900	1	3.91E-09	7.51E-06	NA	NA	NA	NA
PhHAL.5G182900	2	6.60E-06	0.003192902	NA	NA	NA	NA
PhHAL.5G182900	3	6.06E-09	1.08E-05	NA	NA	NA	NA
PhHAL.5G194400	1	0.000601646	0.087166666	AT5G46370.1	ATKCO2,ATTPK2,KCO2	Ca2+ activated outward rectifying K+ channel 2	potassium channel protein, putative, expressed
PhHAL.5G200000	1	0.000635662	0.090266238	AT1G25370.1	NA	Protein of unknown function (DUF1639)	expressed protein
PhHAL.5G207800	2	3.97E-05	0.012898039	AT2G33250.1	NA	NA	expressed protein
PhHAL.5G209500	1	0.000302892	0.054527494	AT2G34560.2	NA	P-loop containing nucleoside triphosphate hydrolases superfamily protein	AAA-type ATPase family protein, putative, expressed
PhHAL.5G211700	2	1.73E-05	0.006736301	AT2G19130.1	NA	S-locus lectin protein kinase family protein	S-locus-like receptor protein kinase, putative, expressed
PhHAL.5G211700	3	2.66E-05	0.009412268	AT2G19130.1	NA	S-locus lectin protein kinase family protein	S-locus-like receptor protein kinase, putative, expressed
PhHAL.5G217000	1	2.89E-05	0.010061888	AT1G10600.1	AMSH2	associated molecule with the SH3 domain of STAM 2	AMSH-like protease, putative, expressed
PhHAL.5G223800	3	2.60E-05	0.009368765	AT1G28600.1	NA	GDSL-like Lipase/Acylhydrolase superfamily protein	GDSL-like lipase/acylhydrolase, putative, expressed
PhHAL.5G223900	5	3.55E-06	0.001966704	NA	NA	NA	NA
PhHAL.5G226800	5	0.000358196	0.061392843	AT2G01400.1	NA	NA	tat pathway signal sequence family protein, expressed
PhHAL.5G229200	1	0.000271778	0.051150146	NA	NA	NA	NA
PhHAL.5G231500	2	0.000148348	0.034024967	AT3G48670.1	IDN2,RDM12	XH/XS domain-containing protein	transcription factor X1, putative, expressed
PhHAL.5G250200	1	9.32E-05	0.024302912	AT1G68185.1	NA	Ubiquitin-like superfamily protein	NA
PhHAL.5G252100	5	0.00068645	0.094742203	AT1G48950.1	NA	C3HC zinc finger-like	zinc ion binding protein, putative, expressed
PhHAL.5G259900	4	0.000671348	0.093357239	AT3G22550.1	NA	Protein of unknown function (DUF581)	DUF581 domain containing protein, expressed
PhHAL.5G263500	1	3.27E-11	1.41E-07	AT3G13920.1	EIF4A1,RH4,TIF4A1	eukaryotic translation initiation factor 4A1	DEAD-box ATP-dependent RNA helicase, putative, expressed
PhHAL.5G263500	2	1.52E-07	0.000164199	AT3G13920.1	EIF4A1,RH4,TIF4A1	eukaryotic translation initiation factor 4A1	DEAD-box ATP-dependent RNA helicase, putative, expressed
PhHAL.5G263500	3	1.43E-12	1.13E-08	AT3G13920.1	EIF4A1,RH4,TIF4A1	eukaryotic translation initiation factor 4A1	DEAD-box ATP-dependent RNA helicase, putative, expressed
PhHAL.5G263500	4	1.27E-10	4.36E-07	AT3G13920.1	EIF4A1,RH4,TIF4A1	eukaryotic translation initiation factor 4A1	DEAD-box ATP-dependent RNA helicase, putative, expressed
PhHAL.5G274900	2	0.000209622	0.043350555	AT2G25930.1	ELF3,PYK20	hydroxyproline-rich glycoprotein family protein	ELF3 protein, putative, expressed
PhHAL.5G279800	2	2.03E-08	2.95E-05	AT1G10360.1	ATGSTU18,GST29,GSTU18	glutathione S-transferase TAU 18	glutathione S-transferase, putative, expressed
PhHAL.5G379200	4	2.57E-05	0.009362658	AT3G42170.1	NA	BED zinc finger ;hAT family dimerisation domain	OsFBX9 - F-box domain containing protein, expressed
PhHAL.5G380500	2	0.000664767	0.09289025	AT1G47970.1	NA	NA	acidic leucine-rich nuclear phosphoprotein 32-related protein 1, putative, expressed
PhHAL.5G385400	2	1.50E-05	0.006135232	AT1G26230.1	NA	TCP-1/cpn60 chaperonin family protein	expressed protein
PhHAL.5G385800	1	1.40E-06	0.000959774	AT4G11290.1	NA	Peroxidase superfamily protein	peroxidase precursor, putative, expressed
PhHAL.5G387700	2	0.000332163	0.057940749	AT4G01660.1	ABC1,ATABC1,ATATH10	ABC transporter 1	uncharacterized aarF domain-containing protein kinase 4, putative, expressed
PhHAL.5G389700	2	9.49E-05	0.024637531	NA	NA	NA	transposon protein, putative, unclassified, expressed
PhHAL.5G392700	1	1.85E-05	0.00706395	AT5G23720.1	PHS1	dual specificity protein phosphatase family protein	PHS1, putative, expressed
PhHAL.5G393600	1	0.000673941	0.093507885	AT3G16785.1	PLD ZETA 1,PLDP1,PLDZ1,PLDZETA1	phospholipase D P1	phospholipase D p1, putative, expressed
PhHAL.5G395300	1	0.000180105	0.038510374	AT1G80950.1	NA	Phospholipid/glycerol acyltransferase family protein	acyltransferase, putative, expressed
PhHAL.5G395500	1	5.65E-10	1.59E-06	AT4G10310.1	ATHKT1,HKT1	high-affinity K+ transporter 1	OsHKT1;5 - Na+ transporter, expressed
PhHAL.5G401400	1	6.22E-06	0.003083848	NA	NA	NA	NA
PhHAL.5G401400	4	0.000275832	0.051541866	NA	NA	NA	NA
PhHAL.5G403000	1	1.64E-05	0.006613296	NA	NA	NA	NA
PhHAL.5G409700	3	0.000563475	0.083274433	NA	NA	NA	NA
PhHAL.5G416800	1	2.44E-07	0.000228157	AT1G48910.1	YUC10	Flavin-containing monooxygenase family protein	flavin monooxygenase, putative, expressed
PhHAL.5G418200	5	7.09E-11	2.54E-07	AT3G20070.1	TTN9	titan9	expressed protein
PhHAL.5G418300	5	0.000254459	0.049064518	AT4G13110.1	NA	BSD domain-containing protein	BSD domain-containing protein, putative, expressed
PhHAL.5G444900	1	1.43E-05	0.005901243	AT3G54360.1	NA	zinc ion binding	expressed protein
PhHAL.5G445900	1	2.64E-09	5.32E-06	AT1G75280.1	NA	NmrA-like negative transcriptional regulator family protein	isoflavone reductase, putative, expressed
PhHAL.5G447500	5	0.00029552	0.053691758	AT1G27510.1	NA	Protein of unknown function (DUF3506)	expressed protein
PhHAL.5G465900	1	0.000265122	0.050501663	NA	NA	NA	NA
PhHAL.5G467300	2	0.00045923	0.072111055	AT3G02580.1	BUL1,DWF7,STE1	sterol 1	fatty acid hydroxylase, putative, expressed
PhHAL.5G472800	1	2.02E-05	0.007651726	AT4G11260.1	ATSGT1B,EDM1,ETA3,RPR1,SGT1B	phosphatase-related	suppressor of G2 allele of SKP1, putative, expressed
PhHAL.5G472900	1	0.000722612	0.098013583	AT5G01510.1	RUS5	Protein of unknown function, DUF647	DUF647 domain containing protein, putative, expressed
PhHAL.5G479000	2	0.000151356	0.034613961	AT2G37540.1	NA	NAD(P)-binding Rossmann-fold superfamily protein	oxidoreductase, short chain dehydrogenase/reductase family domain containing family, expressed
PhHAL.5G486800	5	1.15E-09	2.58E-06	AT5G03170.1	ATFLA11,FLA11	FASCICLIN-like arabinogalactan-protein 11	fasciclin domain containing protein, expressed
PhHAL.5G497300	2	0.000671669	0.093357239	AT4G25315.2	NA	Expressed protein	expressed protein
PhHAL.5G511900	1	5.36E-07	0.000453832	AT4G29420.1	NA	F-box/RNI-like superfamily protein	F-box/LRR-repeat protein, putative, expressed
PhHAL.5G514700	1	7.35E-06	0.003483975	NA	NA	NA	NA
PhHAL.5G521300	1	0.000102391	0.025900567	AT5G44070.1	ARA8,ATPCS1,CAD1,PCS1	phytochelatin synthase 1 (PCS1)	glutathione gamma-glutamylcysteinyltransferase 1, putative, expressed
PhHAL.5G525100	1	5.69E-05	0.017125298	AT4G37440.1	NA	NA	expressed protein
PhHAL.5G525200	3	0.000173457	0.037695815	AT5G45920.1	NA	SGNH hydrolase-type esterase superfamily protein	GDSL-like lipase/acylhydrolase, putative, expressed
PhHAL.5G527200	2	1.19E-06	0.000853829	AT2G30050.1	NA	transducin family protein / WD-40 repeat family protein	WD domain, G-beta repeat domain containing protein, expressed
PhHAL.5G527200	3	0.000287951	0.052927865	AT2G30050.1	NA	transducin family protein / WD-40 repeat family protein	WD domain, G-beta repeat domain containing protein, expressed
PhHAL.5G527300	1	7.09E-05	0.020001183	AT1G53280.1	NA	Class I glutamine amidotransferase-like superfamily protein	DJ-1 family protein, putative, expressed
PhHAL.5G527300	2	0.000436255	0.069756399	AT1G53280.1	NA	Class I glutamine amidotransferase-like superfamily protein	DJ-1 family protein, putative, expressed
PhHAL.6G000700	1	7.52E-10	1.85E-06	AT1G02305.1	NA	Cysteine proteinases superfamily protein	Papain family cysteine protease domain containing protein, expressed
PhHAL.6G003500	5	0.000392173	0.064544455	AT1G43640.1	AtTLP5,TLP5	tubby like protein 5	OsFBT12 - F-box and tubby domain containing protein, expressed
PhHAL.6G003800	1	0.000632582	0.089991361	AT1G21780.1	NA	BTB/POZ domain-containing protein	C3-BTB1 - Bric-a-Brac, Tramtrack, Broad Complex BTB domain with C3 subfamily conserved sequence, expressed
PhHAL.6G012300	5	0.000164455	0.036859467	AT4G10260.1	NA	pfkB-like carbohydrate kinase family protein	kinase, pfkB family, putative, expressed
PhHAL.6G013300	1	2.22E-07	0.000212576	NA	NA	NA	NA
PhHAL.6G013300	4	5.41E-09	1.01E-05	NA	NA	NA	NA
PhHAL.6G029800	2	6.76E-05	0.01934648	AT1G28580.1	NA	GDSL-like Lipase/Acylhydrolase superfamily protein	GDSL-like lipase/acylhydrolase, putative, expressed
PhHAL.6G040500	1	9.26E-08	0.000108739	AT1G33060.2	ANAC014,NAC014	NAC 014	no apical meristem protein, putative, expressed
PhHAL.6G040500	2	2.09E-06	0.001303844	AT1G33060.2	ANAC014,NAC014	NAC 014	no apical meristem protein, putative, expressed
PhHAL.6G063700	3	0.000437712	0.069785813	AT4G10490.1	NA	2-oxoglutarate (2OG) and Fe(II)-dependent oxygenase superfamily protein	oxidoreductase, 2OG-Fe oxygenase family protein, putative, expressed
PhHAL.6G064700	1	0.000282889	0.052241571	AT2G35060.1	KUP11	K+ uptake permease 11	potassium transporter, putative, expressed
PhHAL.6G074700	5	0.000227782	0.046056429	AT4G00755.1	NA	F-box family protein	OsFBX113 - F-box domain containing protein, expressed
PhHAL.6G091400	3	0.000259742	0.049596788	NA	NA	NA	helix-loop-helix DNA-binding domain containing protein, expressed
PhHAL.6G093500	5	6.91E-05	0.019633138	AT1G68220.1	NA	Protein of unknown function (DUF1218)	fiber protein Fb34, putative, expressed
PhHAL.6G097000	3	0.000510078	0.077020724	NA	NA	NA	disease resistance protein RGA3, putative, expressed
PhHAL.6G097900	2	1.79E-11	9.38E-08	NA	NA	NA	NA
PhHAL.6G097900	4	5.49E-06	0.002787963	NA	NA	NA	NA
PhHAL.6G098000	5	1.31E-12	1.13E-08	AT4G35335.1	NA	Nucleotide-sugar transporter family protein	UAA transporter family domain containing protein, expressed
PhHAL.6G100400	2	0.000621111	0.089003228	AT1G33500.1	NA	NA	expressed protein
PhHAL.6G172400	1	1.39E-05	0.005826326	AT5G38630.1	ACYB-1,CYB-1	cytochrome B561-1	cytochrome b561, putative, expressed
PhHAL.6G196300	1	0.00025633	0.049304312	AT5G23960.2	ATTPS21,TPS21	terpene synthase 21	terpene synthase, putative, expressed
PhHAL.6G197800	1	5.87E-09	1.07E-05	NA	NA	NA	NA
PhHAL.6G202600	1	1.40E-06	0.000959774	AT2G36320.1	NA	A20/AN1-like zinc finger family protein	zinc finger A20 and AN1 domain-containing stress-associated protein, putative, expressed
PhHAL.6G209700	4	1.92E-05	0.007308671	AT5G57790.1	NA	NA	expressed protein
PhHAL.6G221000	1	0.000190188	0.040437993	AT2G45550.1	CYP76C4	cytochrome P450, family 76, subfamily C, polypeptide 4	cytochrome P450, putative, expressed
PhHAL.6G229200	3	0.000327177	0.05732528	AT2G36690.1	NA	2-oxoglutarate (2OG) and Fe(II)-dependent oxygenase superfamily protein	flavonol synthase/flavanone 3-hydroxylase, putative, expressed
PhHAL.6G229200	4	0.000172159	0.037621464	AT2G36690.1	NA	2-oxoglutarate (2OG) and Fe(II)-dependent oxygenase superfamily protein	flavonol synthase/flavanone 3-hydroxylase, putative, expressed
PhHAL.6G249200	3	3.48E-05	0.01159462	AT3G55290.1	NA	NAD(P)-binding Rossmann-fold superfamily protein	3-oxoacyl-reductase, chloroplast precursor, putative, expressed
PhHAL.6G253700	1	1.65E-08	2.50E-05	AT1G05850.1	ATCTL1,CTL1,ELP,ELP1,ERH2,HOT2,POM1	Chitinase family protein	CHIT12 - Chitinase family protein precursor, expressed
PhHAL.6G259600	2	0.000158604	0.035955175	AT2G43900.1	NA	Endonuclease/exonuclease/phosphatase family protein	endonuclease/exonuclease/phosphatase family domain containing protein, expressed
PhHAL.6G273900	1	1.95E-07	0.000194429	AT5G43130.1	TAF4,TAF4B	TBP-associated factor 4	transcription initiation factor, putative, expressed
PhHAL.6G280000	2	0.000257086	0.049321623	AT1G01225.1	NA	NC domain-containing protein-related	NC domain-containing protein, putative, expressed
PhHAL.6G282300	1	2.29E-06	0.001376084	AT4G36040.1	NA	Chaperone DnaJ-domain superfamily protein	heat shock protein DnaJ, putative, expressed
PhHAL.6G283500	1	0.000324224	0.057012991	AT4G35900.1	atbzip14,FD,FD-1	Basic-leucine zipper (bZIP) transcription factor family protein	bZIP transcription factor domain containing protein, expressed
PhHAL.6G286400	1	1.13E-12	1.11E-08	AT5G25100.1	NA	Endomembrane protein 70 protein family	transmembrane 9 superfamily member, putative, expressed
PhHAL.6G286400	4	1.34E-08	2.10E-05	AT5G25100.1	NA	Endomembrane protein 70 protein family	transmembrane 9 superfamily member, putative, expressed
PhHAL.6G289700	1	5.31E-06	0.002755647	AT5G04750.1	NA	F1F0-ATPase inhibitor protein, putative	expressed protein
PhHAL.7G028100	3	0.000226759	0.04597714	AT2G28140.1	NA	Protein of unknown function (DUF1635)	expressed protein
PhHAL.7G029200	1	0.000692216	0.095203972	AT5G51230.1	AtEMF2,CYR1,EMF2,VEF2	VEFS-Box of polycomb protein	ZOS9-03 - C2H2 zinc finger protein, expressed
PhHAL.7G093600	2	5.38E-06	0.002764239	NA	NA	NA	NA
PhHAL.7G093600	3	7.03E-07	0.000555133	NA	NA	NA	NA
PhHAL.7G106300	1	3.00E-05	0.010202088	AT4G13010.1	NA	Oxidoreductase, zinc-binding dehydrogenase family protein	dehydrogenase, putative, expressed
PhHAL.7G113000	1	1.66E-05	0.006643694	NA	NA	NA	NA
PhHAL.7G113000	4	1.36E-07	0.000148376	NA	NA	NA	NA
PhHAL.7G126200	1	4.17E-06	0.002248062	NA	NA	NA	galactosyltransferase family protein, putative, expressed
PhHAL.7G131100	5	3.40E-10	1.07E-06	AT2G36290.1	NA	alpha/beta-Hydrolases superfamily protein	hydrolase, alpha/beta fold family protein, putative, expressed
PhHAL.7G136200	3	0.000312276	0.055597109	AT5G64667.1	IDL2	inflorescence deficient in abscission (IDA)-like 2	NA
PhHAL.7G137700	2	7.96E-05	0.022037109	NA	NA	NA	NA
PhHAL.7G140600	4	3.45E-05	0.011551583	AT3G28345.1	NA	ABC transporter family protein	ABC transporter, ATP-binding protein, putative, expressed
PhHAL.7G152900	2	1.22E-08	2.00E-05	AT4G10000.1	NA	Thioredoxin family protein	glutathione S-transferase, N-terminal domain containing protein, expressed
PhHAL.7G153000	5	2.21E-08	3.16E-05	AT3G11730.1	ATFP8,ATRABD1,RABD1	Ras-related small GTP-binding family protein	ras-related protein, putative, expressed
PhHAL.7G153300	3	0.000113244	0.02789842	AT1G71692.1	AGL12,XAL1	AGAMOUS-like 12	OsMADS26 - MADS-box family gene with MIKCc type-box, expressed
PhHAL.7G157000	5	6.83E-05	0.019458424	AT2G06000.2	NA	Pentatricopeptide repeat (PPR) superfamily protein	PPR repeat domain containing protein, putative, expressed
PhHAL.7G169300	1	0.000286909	0.052859743	AT5G61430.1	ANAC100,ATNAC5,NAC100	NAC domain containing protein 100	no apical meristem protein, putative, expressed
PhHAL.7G179000	5	0.000739651	0.099637617	AT3G12640.1	NA	RNA binding (RRM/RBD/RNP motifs) family protein	RNA recognition motif containing protein, putative, expressed
PhHAL.7G182700	5	0.000370814	0.062333122	AT4G35260.1	IDH-I,IDH1	isocitrate dehydrogenase 1	dehydrogenase, putative, expressed
PhHAL.7G190600	1	2.73E-06	0.001591724	AT5G43050.1	NPQ6	Protein of unknown function (DUF565)	DUF565 domain containing protein, putative, expressed
PhHAL.7G212500	1	0.00042118	0.067897971	AT5G18480.1	PGSIP6	plant glycogenin-like starch initiation protein 6	glycosyl transferase 8 domain containing protein, putative, expressed
PhHAL.7G215700	1	0.000668629	0.093264245	AT1G77360.1	NA	Tetratricopeptide repeat (TPR)-like superfamily protein	PPR repeat domain containing protein, putative, expressed
PhHAL.7G215800	1	0.000313285	0.055634646	AT3G53420.2	PIP2,PIP2;1,PIP2A	plasma membrane intrinsic protein 2A	aquaporin protein, putative, expressed
PhHAL.7G218300	1	0.000304264	0.054615834	AT1G65730.1	YSL7	YELLOW STRIPE like 7	transposon protein, putative, unclassified, expressed
PhHAL.7G221200	2	0.000594594	0.086599753	AT1G65710.1	NA	NA	ulp1 protease family, C-terminal catalytic domain containing protein, expressed
PhHAL.7G222000	1	1.60E-08	2.47E-05	AT3G15420.1	NA	Transcription factor TFIIIC, tau55-related protein	expressed protein
PhHAL.7G222300	3	0.000679873	0.093999279	AT4G04930.1	DES-1-LIKE	fatty acid desaturase family protein	sphingolipid delta desaturase, putative, expressed
PhHAL.7G222900	1	8.66E-05	0.023496577	AT5G10560.1	NA	Glycosyl hydrolase family protein	glycosyl hydrolase family 3 protein, putative, expressed
PhHAL.7G224600	1	0.000720101	0.098010934	AT3G61220.1	NA	NAD(P)-binding Rossmann-fold superfamily protein	short-chain dehydrogenase/reductase, putative, expressed
PhHAL.7G224700	5	0.000700919	0.096064919	AT3G61220.2	NA	NAD(P)-binding Rossmann-fold superfamily protein	short-chain dehydrogenase/reductase, putative, expressed
PhHAL.7G226300	2	0.000312327	0.055597109	AT1G73440.1	NA	calmodulin-related	EF hand family protein, expressed
PhHAL.7G230600	3	5.99E-05	0.01770688	AT5G53550.2	ATYSL3,YSL3	YELLOW STRIPE like 3	transposon protein, putative, unclassified, expressed
PhHAL.7G235100	4	1.04E-07	0.000118091	AT5G07620.1	NA	Protein kinase superfamily protein	inactive receptor kinase At2g26730 precursor, putative, expressed
PhHAL.7G241500	1	0.000462318	0.072163804	AT4G01070.1	GT72B1,UGT72B1	UDP-Glycosyltransferase superfamily protein	cis-zeatin O-glucosyltransferase, putative, expressed
PhHAL.7G242500	5	5.13E-11	2.02E-07	NA	NA	NA	expressed protein
PhHAL.7G243500	2	6.44E-05	0.018496707	AT1G63700.1	EMB71,MAPKKK4,YDA	Protein kinase superfamily protein	STE_MEKK_ste11_MAP3K.17 - STE kinases include homologs to sterile 7, sterile 11 and sterile 20 from yeast, expressed
PhHAL.7G248900	2	0.000299492	0.054039095	AT1G64625.2	NA	Serine/threonine-protein kinase WNK (With No Lysine)-related	helix-loop-helix DNA-binding protein, putative, expressed
PhHAL.7G249300	1	8.81E-05	0.023726061	AT2G35160.1	SGD9,SUVH5	SU(VAR)3-9 homolog 5	histone-lysine N-methyltransferase, putative, expressed
PhHAL.7G251200	1	4.79E-05	0.014882642	AT3G63530.1	BB,BB2	RING/U-box superfamily protein	zinc RING finger protein, putative, expressed
PhHAL.7G251200	2	8.74E-06	0.003972906	AT3G63530.1	BB,BB2	RING/U-box superfamily protein	zinc RING finger protein, putative, expressed
PhHAL.7G255400	1	0.000481175	0.07382156	NA	NA	NA	NA
PhHAL.7G255400	2	1.40E-05	0.005841599	NA	NA	NA	NA
PhHAL.7G256300	3	3.80E-05	0.012444913	AT3G57870.1	AHUS5,ATSCE1,EMB1637,SCE1,SCE1A	sumo conjugation enzyme 1	ubiquitin-conjugating enzyme, putative, expressed
PhHAL.7G256300	4	2.64E-05	0.009391981	AT3G57870.1	AHUS5,ATSCE1,EMB1637,SCE1,SCE1A	sumo conjugation enzyme 1	ubiquitin-conjugating enzyme, putative, expressed
PhHAL.7G258300	1	7.06E-08	8.67E-05	AT3G03220.1	ATEXP13,ATEXPA13,ATHEXP ALPHA 1.22,EXP13,EXPA13	expansin A13	expansin precursor, putative, expressed
PhHAL.7G258300	3	1.75E-05	0.006762343	AT3G03220.1	ATEXP13,ATEXPA13,ATHEXP ALPHA 1.22,EXP13,EXPA13	expansin A13	expansin precursor, putative, expressed
PhHAL.7G275300	5	6.32E-06	0.00308975	AT5G10620.1	NA	methyltransferases	containing DUF163, putative, expressed
PhHAL.7G276100	4	0.000464569	0.072371611	AT3G10700.1	GalAK	galacturonic acid kinase	GHMP kinases ATP-binding protein, putative, expressed
PhHAL.7G282100	2	0.000425483	0.068172672	AT3G22200.2	GABA-T,HER1,POP2	Pyridoxal phosphate (PLP)-dependent transferases superfamily protein	aminotransferase, putative, expressed
PhHAL.7G296500	2	0.000189532	0.040407731	AT4G21390.1	B120	S-locus lectin protein kinase family protein	serine/threonine-protein kinase receptor precursor, putative, expressed
PhHAL.7G304800	4	2.92E-05	0.010115276	AT1G44090.1	ATGA20OX5,GA20OX5	gibberellin 20-oxidase 5	gibberellin 20 oxidase 2, putative, expressed
PhHAL.7G309100	2	2.59E-05	0.009368765	NA	NA	NA	transposon protein, putative, CACTA, En/Spm sub-class, expressed
PhHAL.7G313700	1	1.98E-06	0.001253709	AT5G42930.1	NA	alpha/beta-Hydrolases superfamily protein	lipase, putative, expressed
PhHAL.7G314500	1	0.000362673	0.061526897	AT5G48470.1	NA	NA	expressed protein
PhHAL.7G314500	2	6.95E-07	0.000555133	AT5G48470.1	NA	NA	expressed protein
PhHAL.8G001700	4	0.000421032	0.067897971	AT2G39420.1	NA	alpha/beta-Hydrolases superfamily protein	monoglyceride lipase, putative, expressed
PhHAL.8G002400	2	0.000572582	0.084354025	AT3G45780.1	JK224,NPH1,PHOT1,RPT1	phototropin 1	AGC_PVPK_like_kin82y.2 - ACG kinases include homologs to PKA, PKG and PKC, expressed
PhHAL.8G003400	2	4.65E-05	0.014588497	AT5G60410.4	ATSIZ1,SIZ1	DNA-binding protein with MIZ/SP-RING zinc finger, PHD-finger and SAP domain	ATSIZ1/SIZ1, putative, expressed
PhHAL.8G004300	2	7.49E-06	0.003528232	AT5G58560.1	NA	Phosphatidate cytidylyltransferase family protein	phosphatidate cytidylyltransferase, putative, expressed
PhHAL.8G004800	5	6.43E-10	1.74E-06	AT1G07060.1	NA	NA	expressed protein
PhHAL.8G007400	2	3.24E-06	0.00186749	AT1G09700.1	DRB1,HYL1	dsRNA-binding domain-like superfamily protein	double-stranded RNA binding motif containing protein, expressed
PhHAL.8G007600	1	0.000273689	0.051386913	AT3G08850.1	ATRAPTOR1B,RAPTOR1,RAPTOR1B	HEAT repeat ;WD domain, G-beta repeat protein protein	WD domain and HEAT domain containing protein, putative, expressed
PhHAL.8G007600	2	1.19E-07	0.000131938	AT3G08850.1	ATRAPTOR1B,RAPTOR1,RAPTOR1B	HEAT repeat ;WD domain, G-beta repeat protein protein	WD domain and HEAT domain containing protein, putative, expressed
PhHAL.8G010600	3	0.000251611	0.048995575	AT2G38540.1	ATLTP1,LP1,LTP1	lipid transfer protein 1	LTPL11 - Protease inhibitor/seed storage/LTP family protein precursor, expressed
PhHAL.8G013800	2	0.000268258	0.050852652	AT5G01015.1	NA	NA	CRP11 - Cysteine-rich family protein precursor, expressed
PhHAL.8G014800	1	2.01E-06	0.001267064	AT1G04590.1	NA	NA	EMB2748, putative, expressed
PhHAL.8G016700	5	0.000172965	0.037693031	AT5G05510.1	NA	Mad3/BUB1 homology region 1	Mad3/BUB1 homology region 1 domain containing protein, expressed
PhHAL.8G017000	5	0.000239213	0.047402783	AT1G33110.1	NA	MATE efflux family protein	MATE efflux family protein, putative, expressed
PhHAL.8G018200	5	4.29E-05	0.013705373	AT2G27080.2	NA	Late embryogenesis abundant (LEA) hydroxyproline-rich glycoprotein family	harpin-induced protein 1 domain containing protein, expressed
PhHAL.8G020500	1	0.000177254	0.038306889	AT5G51960.1	NA	NA	expressed protein
PhHAL.8G020700	1	0.000367242	0.061997643	AT2G40980.1	NA	Protein kinase superfamily protein	expressed protein
PhHAL.8G022000	1	6.25E-05	0.018213924	AT5G09225.1	NA	NA	expressed protein
PhHAL.8G024400	1	2.07E-05	0.007755492	AT3G10300.3	NA	Calcium-binding EF-hand family protein	peflin, putative, expressed
PhHAL.8G024400	2	0.00027858	0.051810534	AT3G10300.3	NA	Calcium-binding EF-hand family protein	peflin, putative, expressed
PhHAL.8G031300	2	0.000368586	0.062091399	AT5G09810.1	ACT7	actin 7	actin, putative, expressed
PhHAL.8G031500	2	0.000165849	0.037066282	AT3G18770.1	NA	Autophagy-related protein 13	expressed protein
PhHAL.8G050600	1	0.000473932	0.073062223	AT5G42980.1	ATH3,ATTRX3,ATTRXH3,TRX3,TRXH3	thioredoxin 3	thioredoxin, putative, expressed
PhHAL.8G068100	2	5.35E-05	0.016319927	AT1G33340.1	NA	ENTH/ANTH/VHS superfamily protein	ANTH domain containing protein, expressed
PhHAL.8G166600	3	0.000304771	0.054615834	AT5G14100.1	ATNAP14,NAP14	non-intrinsic ABC protein 14	ABC transporter, ATP-binding protein, putative, expressed
PhHAL.8G167300	1	7.41E-10	1.85E-06	NA	NA	NA	expressed protein
PhHAL.8G167300	2	1.19E-05	0.005164484	NA	NA	NA	expressed protein
PhHAL.8G167300	3	1.21E-06	0.000854097	NA	NA	NA	expressed protein
PhHAL.8G167600	1	0.000471413	0.072908771	NA	NA	NA	NA
PhHAL.8G188100	3	1.33E-05	0.005673943	AT1G11680.1	CYP51,CYP51A2,CYP51G1,EMB1738	CYTOCHROME P450 51G1	cytochrome P450 51, putative, expressed
PhHAL.8G230200	4	2.32E-05	0.008482445	AT5G20850.1	ATRAD51,RAD51	RAS associated with diabetes protein 51	DNA repair protein Rad51, putative, expressed
PhHAL.8G264000	1	0.000125075	0.02981715	AT2G29590.1	NA	Thioesterase superfamily protein	thioesterase family protein, putative, expressed
PhHAL.9G016400	1	4.53E-06	0.002391618	NA	NA	NA	NA
PhHAL.9G016800	1	6.62E-06	0.003192902	AT3G24200.2	NA	FAD/NAD(P)-binding oxidoreductase family protein	FAD binding domain containing protein, expressed
PhHAL.9G016900	1	0.000396949	0.064922987	AT1G72175.1	NA	RING/U-box protein with domain of unknown function (DUF 1232)	zinc finger, C3HC4 type domain containing protein, expressed
PhHAL.9G019500	4	0.000191933	0.040699128	AT1G50940.1	ETFALPHA	electron transfer flavoprotein alpha	electron transfer flavoprotein subunit alpha, mitochondrial precursor, putative, expressed
PhHAL.9G033300	2	2.37E-07	0.000224913	AT2G38440.1	ATSCAR2,DIS3,ITB1,SCAR2,WAVE4	SCAR homolog 2	SCAR-like protein 1, putative, expressed
PhHAL.9G034800	1	0.000230422	0.046243158	AT5G05230.1	NA	RING/U-box superfamily protein	U-box domain-containing protein, putative, expressed
PhHAL.9G037500	1	0.000299346	0.054039095	AT1G08520.1	ALB-1V,ALB1,CHLD,PDE166,V157	ALBINA 1	magnesium-chelatase subunit chlD, chloroplast precursor, putative, expressed
PhHAL.9G042500	3	9.09E-05	0.023904857	AT4G26310.1	NA	elongation factor P (EF-P) family protein	elongation factor P, putative, expressed
PhHAL.9G044000	4	0.0007276	0.098520288	AT5G49830.1	EXO84B	exocyst complex component 84B	expressed protein
PhHAL.9G044300	1	2.06E-05	0.007755492	AT5G62620.1	NA	Galactosyltransferase family protein	galactosyltransferase family protein, putative, expressed
PhHAL.9G045900	3	0.000298917	0.054039095	AT1G69910.1	NA	Protein kinase superfamily protein	protein kinase domain containing protein, expressed
PhHAL.9G058700	5	0.00036056	0.061526897	AT5G48890.1	NA	C2H2-like zinc finger protein	ZOS3-19 - C2H2 zinc finger protein, expressed
PhHAL.9G060200	1	3.20E-05	0.010863867	AT1G01020.1	ARV1	Arv1-like protein	arv1, putative, expressed
PhHAL.9G060200	2	2.24E-05	0.008301496	AT1G01020.1	ARV1	Arv1-like protein	arv1, putative, expressed
PhHAL.9G070000	2	0.000642795	0.090950812	NA	NA	NA	expressed protein
PhHAL.9G075800	1	8.29E-06	0.003790742	AT4G34290.1	NA	SWIB/MDM2 domain superfamily protein	SWIB/MDM2 domain containing protein, expressed
PhHAL.9G085600	4	0.000438746	0.069785813	AT5G37480.1	NA	NA	expressed protein
PhHAL.9G090200	1	0.000409619	0.066717846	AT2G30580.1	DRIP2	DREB2A-interacting protein 2	zinc finger, C3HC4 type domain containing protein, expressed
PhHAL.9G091800	1	4.65E-05	0.014588497	NA	NA	NA	NA
PhHAL.9G091800	4	0.000226395	0.04597714	NA	NA	NA	NA
PhHAL.9G108900	2	0.000112556	0.02789842	AT1G25220.1	ASB1,TRP4,WEI7	anthranilate synthase beta subunit 1	class I glutamine amidotransferase, putative, expressed
PhHAL.9G116700	2	5.79E-05	0.017251688	AT1G18180.1	NA	Protein of unknown function (DUF1295)	DUF1295 domain containing protein, putative, expressed
PhHAL.9G119900	2	0.000110831	0.027591902	AT1G07920.1	NA	GTP binding Elongation factor Tu family protein	elongation factor Tu, putative, expressed
PhHAL.9G119900	3	0.000521968	0.078215712	AT1G07920.1	NA	GTP binding Elongation factor Tu family protein	elongation factor Tu, putative, expressed
PhHAL.9G122600	5	0.00059834	0.086847549	AT1G03150.1	NA	Acyl-CoA N-acyltransferases (NAT) superfamily protein	acetyltransferase, GNAT family, putative, expressed
PhHAL.9G125400	4	9.96E-07	0.000725685	AT5G27820.1	NA	Ribosomal L18p/L5e family protein	ribosomal L18p/L5e family protein, putative, expressed
PhHAL.9G128700	5	0.000138107	0.03243249	AT2G26470.1	NA	NA	expressed protein
PhHAL.9G135600	2	2.96E-05	0.010153026	AT4G37850.1	NA	basic helix-loop-helix (bHLH) DNA-binding superfamily protein	helix-loop-helix DNA-binding protein, putative, expressed
PhHAL.9G136700	1	0.000471724	0.072908771	AT3G12920.1	NA	SBP (S-ribonuclease binding protein) family protein	protein binding protein, putative, expressed
PhHAL.9G136800	1	3.67E-13	4.81E-09	AT3G50690.1	NA	Leucine-rich repeat (LRR) family protein	acidic leucine-rich nuclear phosphoprotein 32-related protein 2, putative, expressed
PhHAL.9G137200	1	1.76E-05	0.006764174	AT4G34460.1	AGB1,ATAGB1,ELK4	GTP binding protein beta 1	WD domain, G-beta repeat domain containing protein, expressed
PhHAL.9G142500	1	0.000502126	0.075965853	AT5G17840.1	NA	DnaJ/Hsp40 cysteine-rich domain superfamily protein	expressed protein
PhHAL.9G145300	2	0.000244734	0.048133115	AT5G51330.1	DYAD,SWI1	SWITCH1	SWI1, putative, expressed
PhHAL.9G145400	1	5.33E-05	0.016307157	AT2G16710.1	NA	Iron-sulphur cluster biosynthesis family protein	IscA-like iron-sulfur assembly protein, mitochondrial precursor, putative, expressed
PhHAL.9G156100	5	0.000445225	0.070616627	AT4G26570.1	ATCBL3,CBL3	calcineurin B-like 3	calcineurin B, putative, expressed
PhHAL.9G156200	5	0.000656509	0.092227779	AT3G26590.1	NA	MATE efflux family protein	MATE efflux family protein, putative, expressed
PhHAL.9G161600	1	1.60E-05	0.006480244	AT4G33950.1	ATOST1,OST1,P44,SNRK2-6,SNRK2.6,SRK2E	Protein kinase superfamily protein	CAMK_CAMK_like.20 - CAMK includes calcium/calmodulin depedent protein kinases, expressed
PhHAL.9G181700	5	0.000280137	0.051855058	AT2G45550.1	CYP76C4	cytochrome P450, family 76, subfamily C, polypeptide 4	cytochrome P450, putative, expressed
PhHAL.9G182500	4	1.74E-06	0.001152708	AT3G05210.1	ERCC1,UVR7	nucleotide repair protein, putative	DNA excision repair protein ERCC-1, putative, expressed
PhHAL.9G199000	1	2.27E-06	0.001374307	AT5G08370.1	AGAL2,AtAGAL2	alpha-galactosidase 2	alpha-galactosidase precursor, putative, expressed
PhHAL.9G204500	1	1.48E-06	0.000995131	AT3G19950.1	NA	RING/U-box superfamily protein	zinc finger, C3HC4 type domain containing protein, expressed
PhHAL.9G204500	4	4.24E-08	5.46E-05	AT3G19950.1	NA	RING/U-box superfamily protein	zinc finger, C3HC4 type domain containing protein, expressed
PhHAL.9G206500	1	2.16E-06	0.001336224	AT5G53550.1	ATYSL3,YSL3	YELLOW STRIPE like 3	transposon protein, putative, unclassified, expressed
PhHAL.9G232500	2	0.000615049	0.088554082	AT3G53810.1	NA	Concanavalin A-like lectin protein kinase family protein	lectin-like receptor kinase, putative, expressed
PhHAL.9G240300	2	0.000521052	0.078215712	AT4G14710.1	ATARD2	RmlC-like cupins superfamily protein	1,2-dihydroxy-3-keto-5-methylthiopentene dioxygenase protein, putative, expressed
PhHAL.9G244400	3	1.65E-05	0.006613296	AT4G35160.1	NA	O-methyltransferase family protein	O-methyltransferase, putative, expressed
PhHAL.9G246200	5	4.94E-13	5.55E-09	AT2G38820.2	NA	Protein of unknown function (DUF506)	plant-specific domain TIGR01615 family protein, expressed
PhHAL.9G253900	3	0.000390699	0.064436698	NA	NA	NA	NA
PhHAL.9G387900	3	0.000113917	0.027918513	AT1G08845.2	NA	Ribosomal L18p/L5e family protein	ribosomal L18p/L5e family protein, expressed
PhHAL.9G399000	1	4.42E-05	0.014066904	AT5G61510.1	NA	GroES-like zinc-binding alcohol dehydrogenase family protein	dehydrogenase, putative, expressed
PhHAL.9G405700	1	1.02E-05	0.004500803	NA	NA	NA	NA
PhHAL.9G411800	1	1.82E-06	0.001181209	AT5G03450.1	NA	Transducin/WD40 repeat-like superfamily protein	zinc finger, C3HC4 type domain containing protein, expressed
PhHAL.9G411800	2	1.94E-06	0.001241067	AT5G03450.1	NA	Transducin/WD40 repeat-like superfamily protein	zinc finger, C3HC4 type domain containing protein, expressed
PhHAL.9G413100	2	0.000454027	0.071867736	AT3G03190.1	ATGSTF11,ATGSTF6,GSTF11	glutathione S-transferase F11	glutathione S-transferase, putative, expressed
PhHAL.9G419100	2	4.29E-10	1.25E-06	AT5G52780.1	NA	Protein of unknown function (DUF3464)	expressed protein
PhHAL.9G427200	1	2.42E-06	0.001433979	NA	NA	NA	retrotransposon protein, putative, unclassified, expressed
PhHAL.9G427200	4	1.13E-18	8.88E-14	NA	NA	NA	retrotransposon protein, putative, unclassified, expressed
PhHAL.9G436700	3	0.000474575	0.073062223	AT1G52820.1	NA	2-oxoglutarate (2OG) and Fe(II)-dependent oxygenase superfamily protein	oxidoreductase, 2OG-FeII oxygenase domain containing protein, putative, expressed
PhHAL.9G436800	2	1.58E-11	8.86E-08	AT2G36800.1	DOGT1,UGT73C5	don-glucosyltransferase 1	cytokinin-O-glucosyltransferase 3, putative, expressed
PhHAL.9G436800	3	1.90E-14	3.74E-10	AT2G36800.1	DOGT1,UGT73C5	don-glucosyltransferase 1	cytokinin-O-glucosyltransferase 3, putative, expressed
PhHAL.9G447300	2	0.000455839	0.072009786	AT1G23070.1	NA	Protein of unknown function (DUF300)	domain of unknown function domain containing protein, expressed
PhHAL.9G449300	2	0.000396776	0.064922987	AT4G33160.1	NA	F-box family protein	OsFBX94 - F-box domain containing protein, expressed
PhHAL.9G456600	2	0.000688377	0.094841754	AT1G35780.1	NA	NA	expressed protein
PhHAL.9G456700	1	0.000365156	0.061778153	AT1G78150.1	NA	NA	expressed protein
PhHAL.9G462300	1	0.000155811	0.035426645	AT1G02330.1	NA	NA	GA20734-PA, putative, expressed
PhHAL.9G478300	2	0.00053908	0.080320948	AT2G47830.1	NA	Cation efflux family protein	cation efflux family protein, putative, expressed
PhHAL.9G478500	5	7.06E-07	0.000555133	AT1G09060.3	NA	Zinc finger, RING-type;Transcription factor jumonji/aspartyl beta-hydroxylase	jmjC domain containing protein, expressed
PhHAL.9G479000	1	1.95E-07	0.000194429	AT3G62730.1	NA	NA	desiccation-related protein PCC13-62 precursor, putative, expressed
PhHAL.9G480900	1	0.00029341	0.053569428	AT2G47590.1	PHR2	photolyase/blue-light receptor 2	blue-light photoreceptor PHR2, putative, expressed
PhHAL.9G484500	1	0.000239824	0.047404439	AT5G58380.1	CIPK10,PKS2,SIP1,SNRK3.8	SOS3-interacting protein 1	CAMK_KIN1/SNF1/Nim1_like.16 - CAMK includes calcium/calmodulin depedent protein kinases, expressed
PhHAL.9G488100	2	6.04E-05	0.017784556	AT1G26910.1	RPL10B	Ribosomal protein L16p/L10e family protein	ribosomal protein, putative, expressed
PhHAL.9G494600	5	9.98E-08	0.000115506	AT1G04640.1	LIP2	lipoyltransferase 2	biotin--protein ligase, putative, expressed
PhHAL.9G494700	5	5.22E-06	0.002738849	AT4G11070.1	AtWRKY41,WRKY41	WRKY family transcription factor	WRKY55, expressed
PhHAL.9G502300	1	9.35E-07	0.000705638	AT2G47400.1	CP12,CP12-1	CP12 domain-containing protein 1	calvin cycle protein CP12, putative, expressed
PhHAL.9G502600	2	2.85E-08	4.01E-05	AT5G26860.1	LON1,LON_ARA_ARA	lon protease 1	OsLonP3 - Putative Lon protease homologue, expressed
PhHAL.9G502600	3	3.11E-11	1.41E-07	AT5G26860.1	LON1,LON_ARA_ARA	lon protease 1	OsLonP3 - Putative Lon protease homologue, expressed
PhHAL.9G503300	5	0.000653675	0.091993907	AT4G16160.2	ATOEP16-2,ATOEP16-S	Mitochondrial import inner membrane translocase subunit Tim17/Tim22/Tim23 family protein	mitochondrial import inner membrane translocase subunit Tim17, putative, expressed
PhHAL.9G503600	2	0.000112932	0.02789842	AT3G62550.1	NA	Adenine nucleotide alpha hydrolases-like superfamily protein	universal stress protein domain containing protein, putative, expressed
PhHAL.9G513200	2	4.53E-05	0.01437248	NA	NA	NA	NA
PhHAL.9G515800	2	0.00012403	0.029657836	AT1G07890.5	APX1,ATAPX01,ATAPX1,CS1,MEE6	ascorbate peroxidase 1	OsAPx1 - Cytosolic Ascorbate Peroxidase encoding gene 1-8, expressed
PhHAL.9G518000	5	1.31E-06	0.000912308	AT3G55040.1	GSTL2	glutathione transferase lambda 2	IN2-1 protein, putative, expressed
PhHAL.9G521200	1	0.000208237	0.043338708	AT3G53630.1	NA	NA	expressed protein
PhHAL.9G521200	2	1.78E-07	0.000183936	AT3G53630.1	NA	NA	expressed protein
PhHAL.9G522200	1	0.000400547	0.065375557	AT2G37550.1	AGD7,ASP1	ARF-GAP domain 7	GTPase-activating protein, putative, expressed
PhHAL.9G522700	1	7.44E-10	1.85E-06	AT1G07645.1	ATDSI-1VOC,DSI-1VOC	dessication-induced 1VOC superfamily protein	glyoxalase family protein, putative, expressed
PhHAL.9G525800	5	0.00071623	0.097653025	AT3G55530.1	SDIR1	RING/U-box superfamily protein	zinc finger, C3HC4 type domain containing protein, expressed
PhHAL.9G528200	2	5.08E-05	0.01566163	AT3G43850.1	NA	NA	MTD1, putative, expressed
PhHAL.9G530500	1	7.28E-06	0.003468763	AT1G31420.2	FEI1	Leucine-rich repeat protein kinase family protein	BRASSINOSTEROID INSENSITIVE 1-associated receptor kinase 1 precursor, putative, expressed
PhHAL.9G531100	5	7.31E-05	0.020542798	AT4G37300.1	MEE59	maternal effect embryo arrest 59	expressed protein
PhHAL.9G531600	5	0.000457799	0.07203015	AT1G07320.1	RPL4	ribosomal protein L4	ribosomal protein L4, putative, expressed
PhHAL.9G549900	3	0.000170687	0.037429882	AT2G02040.1	ATPTR2,ATPTR2-B,NTR1,PTR2,PTR2-B	peptide transporter 2	peptide transporter PTR2, putative, expressed
PhHAL.9G550500	5	2.48E-06	0.001458201	AT2G02040.1	ATPTR2,ATPTR2-B,NTR1,PTR2,PTR2-B	peptide transporter 2	peptide transporter, putative, expressed
PhHAL.9G556400	2	3.48E-06	0.001944169	AT4G37680.1	HHP4	heptahelical protein 4	haemolysin-III, putative, expressed
PhHAL.9G562400	1	1.30E-05	0.005561332	AT3G63500.2	NA	Protein of unknown function (DUF1423)	potyvirus VPg interacting protein, putative, expressed
PhHAL.9G562400	3	3.44E-06	0.001935378	AT3G63500.2	NA	Protein of unknown function (DUF1423)	potyvirus VPg interacting protein, putative, expressed
PhHAL.9G569400	1	0.000216397	0.044380609	AT1G69420.1	NA	DHHC-type zinc finger family protein	zinc finger family protein, putative, expressed
PhHAL.9G584800	2	0.00014787	0.034014384	AT5G65380.1	NA	MATE efflux family protein	MATE efflux family protein, putative, expressed
PhHAL.9G585300	1	0.000646721	0.091342101	AT4G14600.1	NA	Target SNARE coiled-coil domain protein	expressed protein
PhHAL.9G593000	1	0.00017077	0.037429882	AT5G21950.1	NA	alpha/beta-Hydrolases superfamily protein	hydrolase, alpha/beta fold family protein, putative, expressed
PhHAL.9G593000	2	0.000333292	0.0580091	AT5G21950.1	NA	alpha/beta-Hydrolases superfamily protein	hydrolase, alpha/beta fold family protein, putative, expressed
PhHAL.9G593000	3	0.000127085	0.030204772	AT5G21950.1	NA	alpha/beta-Hydrolases superfamily protein	hydrolase, alpha/beta fold family protein, putative, expressed
PhHAL.9G598100	4	9.00E-05	0.023819651	AT1G14205.1	NA	Ribosomal L18p/L5e family protein	ribosomal L18p/L5e family protein, putative, expressed
PhHAL.9G601700	3	0.000116908	0.028212421	AT2G38110.1	ATGPAT6,GPAT6	glycerol-3-phosphate acyltransferase 6	glycerol-3-phosphate acyltransferase, putative, expressed
PhHAL.9G610900	3	7.81E-06	0.00365607	AT4G05160.1	NA	AMP-dependent synthetase and ligase family protein	4-coumarate--CoA ligase-like 7, putative, expressed
PhHAL.9G618100	1	1.74E-05	0.006736301	AT3G23990.1	HSP60,HSP60-3B	heat shock protein 60	T-complex protein, putative, expressed
PhHAL.9G618100	4	3.41E-11	1.41E-07	AT3G23990.1	HSP60,HSP60-3B	heat shock protein 60	T-complex protein, putative, expressed
PhHAL.9G619900	4	4.43E-06	0.002353616	AT2G39445.1	NA	Phosphatidylinositol N-acetylglucosaminyltransferase, GPI19/PIG-P subunit	phosphatidylinositol N-acetylglucosaminyltransferase subunit P, putative, expressed
PhHAL.9G622400	1	0.000248252	0.048582051	AT4G35870.1	NA	early-responsive to dehydration stress protein (ERD4)	expressed protein
PhHAL.9G624100	1	8.94E-05	0.023819651	AT3G03190.1	ATGSTF11,ATGSTF6,GSTF11	glutathione S-transferase F11	glutathione S-transferase, putative, expressed
PhHAL.9G624200	1	0.00011348	0.02789842	AT2G47730.1	ATGSTF5,ATGSTF8,GST6,GSTF8	glutathione S-transferase phi 8	glutathione S-transferase, putative, expressed
