# Supplementary material for: Evolutionary Analyses of Gene Expression Divergence in Panicum hallii: Exploring Constitutive and Plastic Responses Using Reciprocal Transplants
Source: Mol Biol Evol. 2023 Sep 20;40(10):msad210. doi: 10.1093/molbev/msad210 (PMC10556983; doi:10.1093/molbev/msad210)
Supplement: msad210_Supplementary_Data [file msad210_supplementary_data.zip › Supplementary_Table_S9.xlsx]

## Sheet: Supplementary_Table_S8
Supplementary Table S9: Gene Ontology Enrichment analysis on the detected gene under selection for constitutive expression between genetic clusters across sites
Each Spredsheet has Gene Ontlogy enrichment Analysis of first through fifth PC seperately

## Sheet: PC_1
GO.ID	Term	Annotated	Significant	Expected	classic	padj	Attribute
GO:0007154	cell communication	225	7	2.16	0.0054	0.715	BP
GO:0050896	response to stimulus	497	10	4.78	0.0186	0.715	BP
GO:0018205	peptidyl-lysine modification	23	2	0.22	0.0202	0.715	BP
GO:0051716	cellular response to stimulus	292	7	2.81	0.0209	0.715	BP
GO:0007165	signal transduction	168	5	1.61	0.0220	0.715	BP
GO:0023052	signaling	168	5	1.61	0.0220	0.715	BP
GO:0018193	peptidyl-amino acid modification	51	2	0.49	0.0858	0.987731	BP
GO:0006022	aminoglycan metabolic process	10	1	0.1	0.0921	0.987731	BP
GO:0044036	cell wall macromolecule metabolic process	10	1	0.1	0.0921	0.987731	BP
GO:0046148	pigment biosynthetic process	10	1	0.1	0.0921	0.987731	BP
GO:0006739	NADP metabolic process	11	1	0.11	0.1009	0.987731	BP
GO:0042221	response to chemical	57	2	0.55	0.1036	0.987731	BP
GO:0072524	pyridine-containing compound metabolic process	12	1	0.12	0.1095	0.987731	BP
GO:0072525	pyridine-containing compound biosynthetic process	12	1	0.12	0.1095	0.987731	BP
GO:0006778	porphyrin-containing compound metabolic process	13	1	0.12	0.1181	0.987731	BP
GO:0016571	histone methylation	14	1	0.13	0.1266	0.987731	BP
GO:0018022	peptidyl-lysine methylation	14	1	0.13	0.1266	0.987731	BP
GO:0034968	histone lysine methylation	14	1	0.13	0.1266	0.987731	BP
GO:0042440	pigment metabolic process	14	1	0.13	0.1266	0.987731	BP
GO:1901136	carbohydrate derivative catabolic process	15	1	0.14	0.1350	0.987731	BP
GO:0006464	cellular protein modification process	1079	14	10.37	0.1408	0.987731	BP
GO:0036211	protein modification process	1079	14	10.37	0.1408	0.987731	BP
GO:0033014	tetrapyrrole biosynthetic process	16	1	0.15	0.1433	0.987731	BP
GO:0009733	response to auxin	19	1	0.18	0.1679	0.987731	BP
GO:0050790	regulation of catalytic activity	19	1	0.18	0.1679	0.987731	BP
GO:0043412	macromolecule modification	1116	14	10.73	0.1711	0.987731	BP
GO:0009605	response to external stimulus	20	1	0.19	0.1759	0.987731	BP
GO:0033013	tetrapyrrole metabolic process	20	1	0.19	0.1759	0.987731	BP
GO:0065009	regulation of molecular function	20	1	0.19	0.1759	0.987731	BP
GO:0071805	potassium ion transmembrane transport	21	1	0.2	0.1838	0.987731	BP
GO:0006813	potassium ion transport	23	1	0.22	0.1995	0.987731	BP
GO:0035556	intracellular signal transduction	86	2	0.83	0.2000	0.987731	BP
GO:0006470	protein dephosphorylation	87	2	0.84	0.2035	0.987731	BP
GO:0016311	dephosphorylation	87	2	0.84	0.2035	0.987731	BP
GO:0071554	cell wall organization or biogenesis	24	1	0.23	0.2072	0.987731	BP
GO:0006479	protein methylation	25	1	0.24	0.2149	0.987731	BP
GO:0008213	protein alkylation	25	1	0.24	0.2149	0.987731	BP
GO:0016570	histone modification	25	1	0.24	0.2149	0.987731	BP
GO:0055085	transmembrane transport	441	6	4.24	0.2474	0.987731	BP
GO:0006352	DNA-templated transcription, initiation	30	1	0.29	0.2521	0.987731	BP
GO:0006260	DNA replication	31	1	0.3	0.2593	0.987731	BP
GO:0007264	small GTPase mediated signal transduction	33	1	0.32	0.2735	0.987731	BP
GO:0043414	macromolecule methylation	34	1	0.33	0.2805	0.987731	BP
GO:0006310	DNA recombination	36	1	0.35	0.2944	0.987731	BP
GO:0032259	methylation	38	1	0.37	0.3080	0.987731	BP
GO:0006633	fatty acid biosynthetic process	41	1	0.39	0.3279	0.987731	BP
GO:0065007	biological regulation	973	11	9.35	0.3280	0.987731	BP
GO:0006468	protein phosphorylation	787	9	7.56	0.3417	0.987731	BP
GO:0006486	protein glycosylation	44	1	0.42	0.3472	0.987731	BP
GO:0043413	macromolecule glycosylation	44	1	0.42	0.3472	0.987731	BP
GO:0072330	monocarboxylic acid biosynthetic process	44	1	0.42	0.3472	0.987731	BP
GO:0009719	response to endogenous stimulus	45	1	0.43	0.3535	0.987731	BP
GO:0009725	response to hormone	45	1	0.43	0.3535	0.987731	BP
GO:0006793	phosphorus metabolic process	1097	12	10.54	0.3597	0.987731	BP
GO:0006796	phosphate-containing compound metabolic process	1097	12	10.54	0.3597	0.987731	BP
GO:0009101	glycoprotein biosynthetic process	47	1	0.45	0.3660	0.987731	BP
GO:0006418	tRNA aminoacylation for protein translation	48	1	0.46	0.3721	0.987731	BP
GO:0008037	cell recognition	48	1	0.46	0.3721	0.987731	BP
GO:0009100	glycoprotein metabolic process	48	1	0.46	0.3721	0.987731	BP
GO:0009856	pollination	48	1	0.46	0.3721	0.987731	BP
GO:0009875	pollen-pistil interaction	48	1	0.46	0.3721	0.987731	BP
GO:0044706	multi-multicellular organism process	48	1	0.46	0.3721	0.987731	BP
GO:0048544	recognition of pollen	48	1	0.46	0.3721	0.987731	BP
GO:0051704	multi-organism process	48	1	0.46	0.3721	0.987731	BP
GO:0070085	glycosylation	48	1	0.46	0.3721	0.987731	BP
GO:0010033	response to organic substance	49	1	0.47	0.3782	0.987731	BP
GO:0043038	amino acid activation	51	1	0.49	0.3902	0.987731	BP
GO:0043039	tRNA aminoacylation	51	1	0.49	0.3902	0.987731	BP
GO:0006631	fatty acid metabolic process	52	1	0.5	0.3961	0.987731	BP
GO:0000003	reproduction	53	1	0.51	0.4020	0.987731	BP
GO:0022414	reproductive process	53	1	0.51	0.4020	0.987731	BP
GO:0098655	cation transmembrane transport	54	1	0.52	0.4078	0.987731	BP
GO:0098660	inorganic ion transmembrane transport	54	1	0.52	0.4078	0.987731	BP
GO:0098662	inorganic cation transmembrane transport	54	1	0.52	0.4078	0.987731	BP
GO:0016310	phosphorylation	843	9	8.1	0.4225	0.987731	BP
GO:0050789	regulation of biological process	945	10	9.08	0.4240	0.987731	BP
GO:0034220	ion transmembrane transport	60	1	0.58	0.4414	0.987731	BP
GO:0006812	cation transport	157	2	1.51	0.4482	0.987731	BP
GO:0006979	response to oxidative stress	63	1	0.61	0.4575	0.987731	BP
GO:1901564	organonitrogen compound metabolic process	2108	21	20.26	0.4681	0.987731	BP
GO:0009165	nucleotide biosynthetic process	66	1	0.63	0.4732	0.987731	BP
GO:1901293	nucleoside phosphate biosynthetic process	66	1	0.63	0.4732	0.987731	BP
GO:0032446	protein modification by small protein conjugation	67	1	0.64	0.4783	0.987731	BP
GO:0015979	photosynthesis	72	1	0.69	0.5032	0.987731	BP
GO:0070647	protein modification by small protein conjugation or removal	74	1	0.71	0.5128	0.987731	BP
GO:0050794	regulation of cellular process	913	9	8.77	0.5235	0.987731	BP
GO:0044267	cellular protein metabolic process	1539	15	14.79	0.5256	0.987731	BP
GO:0032501	multicellular organismal process	82	1	0.79	0.5495	0.987731	BP
GO:0045454	cell redox homeostasis	86	1	0.83	0.5668	0.987731	BP
GO:0006399	tRNA metabolic process	87	1	0.84	0.5710	0.987731	BP
GO:0019538	protein metabolic process	1789	17	17.19	0.5724	0.987731	BP
GO:1901135	carbohydrate derivative metabolic process	200	2	1.92	0.5782	0.987731	BP
GO:0044265	cellular macromolecule catabolic process	92	1	0.88	0.5915	0.987731	BP
GO:0046394	carboxylic acid biosynthetic process	93	1	0.89	0.5955	0.987731	BP
GO:0044260	cellular macromolecule metabolic process	2442	23	23.47	0.6004	0.987731	BP
GO:0006811	ion transport	212	2	2.04	0.6104	0.987731	BP
GO:0019725	cellular homeostasis	98	1	0.94	0.6149	0.987731	BP
GO:0042592	homeostatic process	98	1	0.94	0.6149	0.987731	BP
GO:1901565	organonitrogen compound catabolic process	99	1	0.95	0.6187	0.987731	BP
GO:0030001	metal ion transport	103	1	0.99	0.6334	0.987731	BP
GO:0016053	organic acid biosynthetic process	104	1	1	0.6369	0.987731	BP
GO:0032787	monocarboxylic acid metabolic process	104	1	1	0.6369	0.987731	BP
GO:0006810	transport	901	8	8.66	0.6531	0.987731	BP
GO:0009057	macromolecule catabolic process	109	1	1.05	0.6544	0.987731	BP
GO:0034660	ncRNA metabolic process	109	1	1.05	0.6544	0.987731	BP
GO:1901137	carbohydrate derivative biosynthetic process	109	1	1.05	0.6544	0.987731	BP
GO:0051234	establishment of localization	908	8	8.73	0.6621	0.987731	BP
GO:0051179	localization	913	8	8.77	0.6685	0.987731	BP
GO:0006281	DNA repair	115	1	1.11	0.6742	0.987731	BP
GO:0006974	cellular response to DNA damage stimulus	116	1	1.11	0.6774	0.987731	BP
GO:0090407	organophosphate biosynthetic process	116	1	1.11	0.6774	0.987731	BP
GO:0009117	nucleotide metabolic process	117	1	1.12	0.6805	0.987731	BP
GO:0006753	nucleoside phosphate metabolic process	119	1	1.14	0.6868	0.987731	BP
GO:0033554	cellular response to stress	120	1	1.15	0.6898	0.987731	BP
GO:0006886	intracellular protein transport	121	1	1.16	0.6929	0.987731	BP
GO:0065008	regulation of biological quality	121	1	1.16	0.6929	0.987731	BP
GO:0044248	cellular catabolic process	129	1	1.24	0.7162	0.987731	BP
GO:0019438	aromatic compound biosynthetic process	843	7	8.1	0.7193	0.987731	BP
GO:0018130	heterocycle biosynthetic process	847	7	8.14	0.7241	0.987731	BP
GO:0034613	cellular protein localization	133	1	1.28	0.7272	0.987731	BP
GO:0044283	small molecule biosynthetic process	133	1	1.28	0.7272	0.987731	BP
GO:0070727	cellular macromolecule localization	133	1	1.28	0.7272	0.987731	BP
GO:0006259	DNA metabolic process	135	1	1.3	0.7325	0.987731	BP
GO:1901566	organonitrogen compound biosynthetic process	627	5	6.03	0.7347	0.987731	BP
GO:0008152	metabolic process	4429	41	42.56	0.7410	0.987731	BP
GO:0008610	lipid biosynthetic process	141	1	1.36	0.7479	0.987731	BP
GO:0055086	nucleobase-containing small molecule metabolic process	141	1	1.36	0.7479	0.987731	BP
GO:0006629	lipid metabolic process	275	2	2.64	0.7496	0.987731	BP
GO:0006950	response to stress	276	2	2.65	0.7514	0.987731	BP
GO:0019752	carboxylic acid metabolic process	277	2	2.66	0.7532	0.987731	BP
GO:0046907	intracellular transport	145	1	1.39	0.7577	0.987731	BP
GO:0051649	establishment of localization in cell	145	1	1.39	0.7577	0.987731	BP
GO:0006520	cellular amino acid metabolic process	147	1	1.41	0.7625	0.987731	BP
GO:0043436	oxoacid metabolic process	283	2	2.72	0.7639	0.987731	BP
GO:0006082	organic acid metabolic process	285	2	2.74	0.7673	0.987731	BP
GO:0015031	protein transport	151	1	1.45	0.7717	0.987731	BP
GO:1901362	organic cyclic compound biosynthetic process	891	7	8.56	0.7735	0.987731	BP
GO:0044255	cellular lipid metabolic process	153	1	1.47	0.7762	0.987731	BP
GO:0045184	establishment of protein localization	158	1	1.52	0.7870	0.987731	BP
GO:0034654	nucleobase-containing compound biosynthetic process	790	6	7.59	0.7893	0.987731	BP
GO:0008104	protein localization	163	1	1.57	0.7973	0.987731	BP
GO:0051641	cellular localization	168	1	1.61	0.8071	0.987731	BP
GO:0006508	proteolysis	313	2	3.01	0.8115	0.987731	BP
GO:0043170	macromolecule metabolic process	2897	25	27.84	0.8131	0.987731	BP
GO:0005975	carbohydrate metabolic process	321	2	3.08	0.8227	0.987731	BP
GO:0009058	biosynthetic process	1631	13	15.67	0.8275	0.987731	BP
GO:0044249	cellular biosynthetic process	1523	12	14.64	0.8299	0.987731	BP
GO:0033036	macromolecule localization	181	1	1.74	0.8305	0.987731	BP
GO:0006351	transcription, DNA-templated	718	5	6.9	0.8365	0.987731	BP
GO:0032774	RNA biosynthetic process	718	5	6.9	0.8365	0.987731	BP
GO:0097659	nucleic acid-templated transcription	718	5	6.9	0.8365	0.987731	BP
GO:0044281	small molecule metabolic process	467	3	4.49	0.8378	0.987731	BP
GO:1901575	organic substance catabolic process	188	1	1.81	0.8420	0.987731	BP
GO:0006807	nitrogen compound metabolic process	3168	27	30.45	0.8538	0.987731	BP
GO:1901576	organic substance biosynthetic process	1563	12	15.02	0.8573	0.987731	BP
GO:0009056	catabolic process	202	1	1.94	0.8626	0.987731	BP
GO:0071705	nitrogen compound transport	203	1	1.95	0.8639	0.987731	BP
GO:0044271	cellular nitrogen compound biosynthetic process	1230	9	11.82	0.8640	0.987731	BP
GO:0019637	organophosphate metabolic process	208	1	2	0.8706	0.987731	BP
GO:0043043	peptide biosynthetic process	380	2	3.65	0.8886	0.987731	BP
GO:0071702	organic substance transport	224	1	2.15	0.8898	0.987731	BP
GO:0043604	amide biosynthetic process	385	2	3.7	0.8931	0.987731	BP
GO:0006518	peptide metabolic process	390	2	3.75	0.8973	0.987731	BP
GO:0043603	cellular amide metabolic process	399	2	3.83	0.9046	0.987731	BP
GO:0009987	cellular process	4475	39	43.01	0.9153	0.987731	BP
GO:0046483	heterocycle metabolic process	1326	9	12.74	0.9172	0.987731	BP
GO:0071704	organic substance metabolic process	3802	32	36.54	0.9175	0.987731	BP
GO:0034645	cellular macromolecule biosynthetic process	1207	8	11.6	0.9177	0.987731	BP
GO:0009059	macromolecule biosynthetic process	1208	8	11.61	0.9182	0.987731	BP
GO:0006725	cellular aromatic compound metabolic process	1330	9	12.78	0.9190	0.987731	BP
GO:0016070	RNA metabolic process	964	6	9.26	0.9197	0.987731	BP
GO:0090304	nucleic acid metabolic process	1090	7	10.48	0.9202	0.987731	BP
GO:0044237	cellular metabolic process	3328	27	31.98	0.9288	0.987731	BP
GO:1901360	organic cyclic compound metabolic process	1368	9	13.15	0.9344	0.987731	BP
GO:0006139	nucleobase-containing compound metabolic process	1254	8	12.05	0.9372	0.987731	BP
GO:0006355	regulation of transcription, DNA-templated	620	3	5.96	0.9465	0.987731	BP
GO:1903506	regulation of nucleic acid-templated transcription	620	3	5.96	0.9465	0.987731	BP
GO:2001141	regulation of RNA biosynthetic process	620	3	5.96	0.9465	0.987731	BP
GO:0051252	regulation of RNA metabolic process	621	3	5.97	0.9469	0.987731	BP
GO:0019219	regulation of nucleobase-containing compound metabolic process	627	3	6.03	0.9493	0.987731	BP
GO:0009889	regulation of biosynthetic process	631	3	6.06	0.9508	0.987731	BP
GO:0010556	regulation of macromolecule biosynthetic process	631	3	6.06	0.9508	0.987731	BP
GO:0031326	regulation of cellular biosynthetic process	631	3	6.06	0.9508	0.987731	BP
GO:2000112	regulation of cellular macromolecule biosynthetic process	631	3	6.06	0.9508	0.987731	BP
GO:0051171	regulation of nitrogen compound metabolic process	645	3	6.2	0.9559	0.987731	BP
GO:0080090	regulation of primary metabolic process	645	3	6.2	0.9559	0.987731	BP
GO:0031323	regulation of cellular metabolic process	649	3	6.24	0.9573	0.987731	BP
GO:0010468	regulation of gene expression	657	3	6.31	0.9599	0.987731	BP
GO:0060255	regulation of macromolecule metabolic process	671	3	6.45	0.9641	0.987731	BP
GO:0019222	regulation of metabolic process	677	3	6.51	0.9658	0.987731	BP
GO:0044238	primary metabolic process	3593	28	34.53	0.9711	0.987731	BP
GO:0006412	translation	376	1	3.61	0.9765	0.987731	BP
GO:0034641	cellular nitrogen compound metabolic process	1667	10	16.02	0.9776	0.987731	BP
GO:0010467	gene expression	1294	6	12.44	0.9919	0.997013	BP
GO:0008150	biological_process	5931	57	57	1.0000	1	BP
GO:0005634	nucleus	477	6	2.89	0.053	0.436091	CC
GO:0016591	RNA polymerase II, holoenzyme	16	1	0.1	0.093	0.436091	CC
GO:0090575	RNA polymerase II transcription regulator complex	18	1	0.11	0.104	0.436091	CC
GO:0140534	endoplasmic reticulum protein-containing complex	18	1	0.11	0.104	0.436091	CC
GO:0000428	DNA-directed RNA polymerase complex	19	1	0.12	0.109	0.436091	CC
GO:0030880	RNA polymerase complex	19	1	0.12	0.109	0.436091	CC
GO:0055029	nuclear DNA-directed RNA polymerase complex	19	1	0.12	0.109	0.436091	CC
GO:0140535	intracellular protein-containing complex	95	2	0.58	0.111	0.436091	CC
GO:0061695	transferase complex, transferring phosphorus-containing groups	21	1	0.13	0.120	0.436091	CC
GO:0043231	intracellular membrane-bounded organelle	728	7	4.41	0.122	0.436091	CC
GO:0043227	membrane-bounded organelle	729	7	4.42	0.123	0.436091	CC
GO:0005654	nucleoplasm	31	1	0.19	0.173	0.534	CC
GO:0005667	transcription regulator complex	32	1	0.19	0.178	0.534	CC
GO:0005789	endoplasmic reticulum membrane	44	1	0.27	0.236	0.552882	CC
GO:0042175	nuclear outer membrane-endoplasmic reticulum membrane network	44	1	0.27	0.236	0.552882	CC
GO:0098827	endoplasmic reticulum subcompartment	44	1	0.27	0.236	0.552882	CC
GO:0031984	organelle subcompartment	45	1	0.27	0.241	0.552882	CC
GO:0031981	nuclear lumen	51	1	0.31	0.269	0.566348	CC
GO:0031974	membrane-enclosed lumen	63	1	0.38	0.321	0.566348	CC
GO:0043233	organelle lumen	63	1	0.38	0.321	0.566348	CC
GO:0070013	intracellular organelle lumen	63	1	0.38	0.321	0.566348	CC
GO:1990234	transferase complex	65	1	0.39	0.330	0.566348	CC
GO:0098588	bounding membrane of organelle	66	1	0.4	0.334	0.566348	CC
GO:0005783	endoplasmic reticulum	75	1	0.45	0.370	0.5928	CC
GO:0016020	membrane	1302	9	7.89	0.380	0.5928	CC
GO:0140513	nuclear protein-containing complex	122	1	0.74	0.532	0.7475	CC
GO:0043229	intracellular organelle	1120	7	6.79	0.552	0.7475	CC
GO:0043226	organelle	1121	7	6.79	0.553	0.7475	CC
GO:0031090	organelle membrane	131	1	0.79	0.558	0.7475	CC
GO:0012505	endomembrane system	137	1	0.83	0.575	0.7475	CC
GO:0098796	membrane protein complex	169	1	1.02	0.654	0.7995	CC
GO:1902494	catalytic complex	170	1	1.03	0.656	0.7995	CC
GO:0016021	integral component of membrane	584	3	3.54	0.722	0.812314	CC
GO:0032991	protein-containing complex	589	3	3.57	0.728	0.812314	CC
GO:0031224	intrinsic component of membrane	590	3	3.57	0.729	0.812314	CC
GO:0005622	intracellular anatomical structure	1471	7	8.91	0.888	0.962	CC
GO:0110165	cellular anatomical entity	2575	15	15.6	0.941	0.975	CC
GO:0005737	cytoplasm	449	1	2.72	0.950	0.975	CC
GO:0005575	cellular_component	2641	16	16	1.000	1	CC
GO:0008270	zinc ion binding	500	13	5.3	0.0022	0.2618	MF
GO:0043167	ion binding	2466	36	26.13	0.0162	0.52122	MF
GO:0046872	metal ion binding	1084	19	11.49	0.0174	0.52122	MF
GO:0043169	cation binding	1100	19	11.66	0.0201	0.52122	MF
GO:0046914	transition metal ion binding	735	14	7.79	0.0219	0.52122	MF
GO:0005525	GTP binding	158	4	1.67	0.0865	0.70245	MF
GO:0032561	guanyl ribonucleotide binding	158	4	1.67	0.0865	0.70245	MF
GO:0019001	guanyl nucleotide binding	163	4	1.73	0.0943	0.70245	MF
GO:0035091	phosphatidylinositol binding	10	1	0.11	0.1011	0.70245	MF
GO:0050660	flavin adenine dinucleotide binding	52	2	0.55	0.1048	0.70245	MF
GO:0016757	glycosyltransferase activity	318	6	3.37	0.1206	0.70245	MF
GO:0005488	binding	4926	58	52.19	0.1269	0.70245	MF
GO:0004197	cysteine-type endopeptidase activity	13	1	0.14	0.1294	0.70245	MF
GO:0071949	FAD binding	13	1	0.14	0.1294	0.70245	MF
GO:0016746	acyltransferase activity	185	4	1.96	0.1327	0.70245	MF
GO:0016758	hexosyltransferase activity	257	5	2.72	0.1365	0.70245	MF
GO:0030234	enzyme regulator activity	64	2	0.68	0.1472	0.70245	MF
GO:0016278	lysine N-methyltransferase activity	15	1	0.16	0.1478	0.70245	MF
GO:0016279	protein-lysine N-methyltransferase activity	15	1	0.16	0.1478	0.70245	MF
GO:0018024	histone-lysine N-methyltransferase activity	15	1	0.16	0.1478	0.70245	MF
GO:0042054	histone methyltransferase activity	15	1	0.16	0.1478	0.70245	MF
GO:0005096	GTPase activator activity	17	1	0.18	0.1658	0.70245	MF
GO:0008138	protein tyrosine/serine/threonine phosphatase activity	18	1	0.19	0.1746	0.70245	MF
GO:0008276	protein methyltransferase activity	18	1	0.19	0.1746	0.70245	MF
GO:0010333	terpene synthase activity	18	1	0.19	0.1746	0.70245	MF
GO:0005515	protein binding	1617	21	17.13	0.1803	0.70245	MF
GO:0030695	GTPase regulator activity	19	1	0.2	0.1834	0.70245	MF
GO:0060589	nucleoside-triphosphatase regulator activity	19	1	0.2	0.1834	0.70245	MF
GO:0098772	molecular function regulator	74	2	0.78	0.1847	0.70245	MF
GO:0008170	N-methyltransferase activity	20	1	0.21	0.1921	0.70245	MF
GO:0016838	carbon-oxygen lyase activity, acting on phosphates	20	1	0.21	0.1921	0.70245	MF
GO:0050661	NADP binding	20	1	0.21	0.1921	0.70245	MF
GO:0009378	four-way junction helicase activity	21	1	0.22	0.2007	0.70245	MF
GO:0015079	potassium ion transmembrane transporter activity	21	1	0.22	0.2007	0.70245	MF
GO:0008378	galactosyltransferase activity	23	1	0.24	0.2175	0.702971	MF
GO:0003677	DNA binding	714	10	7.57	0.2226	0.702971	MF
GO:0042393	histone binding	24	1	0.25	0.2259	0.702971	MF
GO:0004497	monooxygenase activity	25	1	0.26	0.2341	0.702971	MF
GO:0004721	phosphoprotein phosphatase activity	88	2	0.93	0.2391	0.702971	MF
GO:0003678	DNA helicase activity	26	1	0.28	0.2422	0.702971	MF
GO:0008757	S-adenosylmethionine-dependent methyltransferase activity	26	1	0.28	0.2422	0.702971	MF
GO:0005543	phospholipid binding	27	1	0.29	0.2503	0.709183	MF
GO:0008094	ATP-dependent activity, acting on DNA	31	1	0.33	0.2817	0.746537	MF
GO:0004553	hydrolase activity, hydrolyzing O-glycosyl compounds	183	3	1.94	0.3065	0.746537	MF
GO:0016740	transferase activity	1868	22	19.79	0.3244	0.746537	MF
GO:0016791	phosphatase activity	110	2	1.17	0.3256	0.746537	MF
GO:0043168	anion binding	1431	17	15.16	0.3429	0.746537	MF
GO:0016798	hydrolase activity, acting on glycosyl bonds	198	3	2.1	0.3502	0.746537	MF
GO:0046983	protein dimerization activity	117	2	1.24	0.3527	0.746537	MF
GO:0035639	purine ribonucleoside triphosphate binding	1168	14	12.38	0.3528	0.746537	MF
GO:0016874	ligase activity	121	2	1.28	0.3680	0.746537	MF
GO:0004386	helicase activity	44	1	0.47	0.3749	0.746537	MF
GO:0140096	catalytic activity, acting on a protein	1373	16	14.55	0.3808	0.746537	MF
GO:0000166	nucleotide binding	1465	17	15.52	0.3815	0.746537	MF
GO:1901265	nucleoside phosphate binding	1465	17	15.52	0.3815	0.746537	MF
GO:0016829	lyase activity	127	2	1.35	0.3908	0.746537	MF
GO:0016835	carbon-oxygen lyase activity	47	1	0.5	0.3947	0.746537	MF
GO:0032555	purine ribonucleotide binding	1295	15	13.72	0.3970	0.746537	MF
GO:0008234	cysteine-type peptidase activity	48	1	0.51	0.4011	0.746537	MF
GO:0017076	purine nucleotide binding	1302	15	13.8	0.4056	0.746537	MF
GO:0004812	aminoacyl-tRNA ligase activity	49	1	0.52	0.4075	0.746537	MF
GO:0016830	carbon-carbon lyase activity	49	1	0.52	0.4075	0.746537	MF
GO:0016875	ligase activity, forming carbon-oxygen bonds	49	1	0.52	0.4075	0.746537	MF
GO:0004252	serine-type endopeptidase activity	50	1	0.53	0.4138	0.746537	MF
GO:0046873	metal ion transmembrane transporter activity	50	1	0.53	0.4138	0.746537	MF
GO:0032553	ribonucleotide binding	1314	15	13.92	0.4203	0.746537	MF
GO:0042578	phosphoric ester hydrolase activity	136	2	1.44	0.4242	0.746537	MF
GO:0008289	lipid binding	53	1	0.56	0.4324	0.746537	MF
GO:0097367	carbohydrate derivative binding	1328	15	14.07	0.4375	0.746537	MF
GO:0016747	acyltransferase activity, transferring groups other than amino-acyl groups	145	2	1.54	0.4567	0.746537	MF
GO:0004672	protein kinase activity	789	9	8.36	0.4602	0.746537	MF
GO:0016773	phosphotransferase activity, alcohol group as acceptor	892	10	9.45	0.4753	0.746537	MF
GO:0004601	peroxidase activity	61	1	0.65	0.4791	0.746537	MF
GO:0016301	kinase activity	896	10	9.49	0.4812	0.746537	MF
GO:0008324	cation transmembrane transporter activity	152	2	1.61	0.4813	0.746537	MF
GO:0036094	small molecule binding	1553	17	16.46	0.4837	0.746537	MF
GO:0016684	oxidoreductase activity, acting on peroxide as acceptor	62	1	0.66	0.4846	0.746537	MF
GO:0140097	catalytic activity, acting on DNA	63	1	0.67	0.4901	0.746537	MF
GO:0004722	protein serine/threonine phosphatase activity	64	1	0.68	0.4956	0.746537	MF
GO:0004175	endopeptidase activity	159	2	1.68	0.5051	0.751336	MF
GO:0016209	antioxidant activity	73	1	0.77	0.5420	0.796272	MF
GO:0000287	magnesium ion binding	77	1	0.82	0.5613	0.804755	MF
GO:0140101	catalytic activity, acting on a tRNA	77	1	0.82	0.5613	0.804755	MF
GO:0019787	ubiquitin-like protein transferase activity	79	1	0.84	0.5706	0.80835	MF
GO:0016705	oxidoreductase activity, acting on paired donors, with incorporation or reduction of molecular oxyge...	182	2	1.93	0.5785	0.8099	MF
GO:0005509	calcium ion binding	92	1	0.97	0.6267	0.862689	MF
GO:0005524	ATP binding	1010	10	10.7	0.6397	0.862689	MF
GO:0015075	ion transmembrane transporter activity	213	2	2.26	0.6644	0.862689	MF
GO:0008236	serine-type peptidase activity	102	1	1.08	0.6648	0.862689	MF
GO:0017171	serine hydrolase activity	102	1	1.08	0.6648	0.862689	MF
GO:0030246	carbohydrate binding	104	1	1.1	0.6720	0.862689	MF
GO:0032559	adenyl ribonucleotide binding	1137	11	12.05	0.6743	0.862689	MF
GO:0030554	adenyl nucleotide binding	1140	11	12.08	0.6778	0.862689	MF
GO:0003824	catalytic activity	4512	46	47.81	0.6884	0.862689	MF
GO:0020037	heme binding	225	2	2.38	0.6937	0.862689	MF
GO:0046906	tetrapyrrole binding	227	2	2.41	0.6984	0.862689	MF
GO:0016772	transferase activity, transferring phosphorus-containing groups	1062	10	11.25	0.7032	0.862689	MF
GO:0043531	ADP binding	124	1	1.31	0.7357	0.887091	MF
GO:0140640	catalytic activity, acting on a nucleic acid	245	2	2.6	0.7380	0.887091	MF
GO:0097159	organic cyclic compound binding	2894	28	30.66	0.7584	0.89356	MF
GO:1901363	heterocyclic compound binding	2894	28	30.66	0.7584	0.89356	MF
GO:0022890	inorganic cation transmembrane transporter activity	139	1	1.47	0.7753	0.904517	MF
GO:0008233	peptidase activity	283	2	3	0.8072	0.919055	MF
GO:0008168	methyltransferase activity	159	1	1.68	0.8191	0.919055	MF
GO:0003676	nucleic acid binding	1292	11	13.69	0.8260	0.919055	MF
GO:0140098	catalytic activity, acting on RNA	164	1	1.74	0.8286	0.919055	MF
GO:0016788	hydrolase activity, acting on ester bonds	298	2	3.16	0.8298	0.919055	MF
GO:0016741	transferase activity, transferring one-carbon groups	167	1	1.77	0.8341	0.919055	MF
GO:0016491	oxidoreductase activity	925	7	9.8	0.8728	0.936806	MF
GO:0005506	iron ion binding	194	1	2.06	0.8764	0.936806	MF
GO:0015318	inorganic molecular entity transmembrane transporter activity	198	1	2.1	0.8817	0.936806	MF
GO:0043565	sequence-specific DNA binding	198	1	2.1	0.8817	0.936806	MF
GO:0005215	transporter activity	487	3	5.16	0.8964	0.9401	MF
GO:0140657	ATP-dependent activity	214	1	2.27	0.9006	0.9401	MF
GO:0022857	transmembrane transporter activity	374	2	3.96	0.9118	0.943515	MF
GO:0016787	hydrolase activity	1158	8	12.27	0.9368	0.961028	MF
GO:0003700	DNA-binding transcription factor activity	311	1	3.3	0.9658	0.980237	MF
GO:0140110	transcription regulator activity	329	1	3.49	0.9720	0.980237	MF
GO:0003674	molecular_function	8494	90	90	1.0000	1	MF

## Sheet: PC_2
GO.ID	Term	Annotated	Significant	Expected	classic	padj	Attribute
GO:0006979	response to oxidative stress	63	3	0.46	0.010	0.259091	BP
GO:0009141	nucleoside triphosphate metabolic process	28	2	0.2	0.017	0.259091	BP
GO:0009142	nucleoside triphosphate biosynthetic process	28	2	0.2	0.017	0.259091	BP
GO:0009144	purine nucleoside triphosphate metabolic process	28	2	0.2	0.017	0.259091	BP
GO:0009145	purine nucleoside triphosphate biosynthetic process	28	2	0.2	0.017	0.259091	BP
GO:0009199	ribonucleoside triphosphate metabolic process	28	2	0.2	0.017	0.259091	BP
GO:0009201	ribonucleoside triphosphate biosynthetic process	28	2	0.2	0.017	0.259091	BP
GO:0009205	purine ribonucleoside triphosphate metabolic process	28	2	0.2	0.017	0.259091	BP
GO:0009206	purine ribonucleoside triphosphate biosynthetic process	28	2	0.2	0.017	0.259091	BP
GO:0030163	protein catabolic process	77	3	0.56	0.018	0.259091	BP
GO:0006793	phosphorus metabolic process	1097	14	7.95	0.019	0.259091	BP
GO:0006796	phosphate-containing compound metabolic process	1097	14	7.95	0.019	0.259091	BP
GO:0007154	cell communication	225	5	1.63	0.022	0.259091	BP
GO:0009150	purine ribonucleotide metabolic process	88	3	0.64	0.025	0.259091	BP
GO:0009259	ribonucleotide metabolic process	88	3	0.64	0.025	0.259091	BP
GO:0019693	ribose phosphate metabolic process	88	3	0.64	0.025	0.259091	BP
GO:0006163	purine nucleotide metabolic process	94	3	0.68	0.030	0.259091	BP
GO:0072521	purine-containing compound metabolic process	96	3	0.7	0.032	0.259091	BP
GO:0009152	purine ribonucleotide biosynthetic process	39	2	0.28	0.032	0.259091	BP
GO:0009260	ribonucleotide biosynthetic process	39	2	0.28	0.032	0.259091	BP
GO:0046390	ribose phosphate biosynthetic process	39	2	0.28	0.032	0.259091	BP
GO:0048519	negative regulation of biological process	39	2	0.28	0.032	0.259091	BP
GO:1901565	organonitrogen compound catabolic process	99	3	0.72	0.034	0.259091	BP
GO:0032787	monocarboxylic acid metabolic process	104	3	0.75	0.039	0.259091	BP
GO:0006164	purine nucleotide biosynthetic process	45	2	0.33	0.042	0.259091	BP
GO:0009057	macromolecule catabolic process	109	3	0.79	0.044	0.259091	BP
GO:0006165	nucleoside diphosphate phosphorylation	47	2	0.34	0.045	0.259091	BP
GO:0046939	nucleotide phosphorylation	47	2	0.34	0.045	0.259091	BP
GO:0072522	purine-containing compound biosynthetic process	47	2	0.34	0.045	0.259091	BP
GO:1901575	organic substance catabolic process	188	4	1.36	0.046	0.259091	BP
GO:0008037	cell recognition	48	2	0.35	0.047	0.259091	BP
GO:0009856	pollination	48	2	0.35	0.047	0.259091	BP
GO:0009875	pollen-pistil interaction	48	2	0.35	0.047	0.259091	BP
GO:0044706	multi-multicellular organism process	48	2	0.35	0.047	0.259091	BP
GO:0048544	recognition of pollen	48	2	0.35	0.047	0.259091	BP
GO:0051704	multi-organism process	48	2	0.35	0.047	0.259091	BP
GO:0009132	nucleoside diphosphate metabolic process	49	2	0.36	0.049	0.259091	BP
GO:0090407	organophosphate biosynthetic process	116	3	0.84	0.051	0.259091	BP
GO:0009117	nucleotide metabolic process	117	3	0.85	0.052	0.259091	BP
GO:0006631	fatty acid metabolic process	52	2	0.38	0.054	0.259091	BP
GO:0006753	nucleoside phosphate metabolic process	119	3	0.86	0.054	0.259091	BP
GO:0000003	reproduction	53	2	0.38	0.056	0.259091	BP
GO:0022414	reproductive process	53	2	0.38	0.056	0.259091	BP
GO:0009056	catabolic process	202	4	1.46	0.057	0.259091	BP
GO:0019637	organophosphate metabolic process	208	4	1.51	0.063	0.278261	BP
GO:0050896	response to stimulus	497	7	3.6	0.064	0.278261	BP
GO:0000278	mitotic cell cycle	10	1	0.07	0.070	0.28	BP
GO:0007059	chromosome segregation	10	1	0.07	0.070	0.28	BP
GO:0010564	regulation of cell cycle process	10	1	0.07	0.070	0.28	BP
GO:1903047	mitotic cell cycle process	10	1	0.07	0.070	0.28	BP
GO:0016310	phosphorylation	843	10	6.11	0.075	0.294118	BP
GO:0000280	nuclear division	11	1	0.08	0.077	0.296154	BP
GO:0055086	nucleobase-containing small molecule metabolic process	141	3	1.02	0.082	0.298182	BP
GO:0009165	nucleotide biosynthetic process	66	2	0.48	0.082	0.298182	BP
GO:1901293	nucleoside phosphate biosynthetic process	66	2	0.48	0.082	0.298182	BP
GO:0006541	glutamine metabolic process	12	1	0.09	0.084	0.3	BP
GO:0016458	gene silencing	13	1	0.09	0.090	0.310345	BP
GO:0031047	gene silencing by RNA	13	1	0.09	0.090	0.310345	BP
GO:0044255	cellular lipid metabolic process	153	3	1.11	0.098	0.332203	BP
GO:0006220	pyrimidine nucleotide metabolic process	15	1	0.11	0.104	0.340984	BP
GO:0006221	pyrimidine nucleotide biosynthetic process	15	1	0.11	0.104	0.340984	BP
GO:0046034	ATP metabolic process	79	2	0.57	0.112	0.361194	BP
GO:0048285	organelle fission	17	1	0.12	0.117	0.361194	BP
GO:0044281	small molecule metabolic process	467	6	3.39	0.118	0.361194	BP
GO:0032501	multicellular organismal process	82	2	0.59	0.119	0.361194	BP
GO:0007165	signal transduction	168	3	1.22	0.121	0.361194	BP
GO:0023052	signaling	168	3	1.22	0.121	0.361194	BP
GO:0048523	negative regulation of cellular process	18	1	0.13	0.123	0.361765	BP
GO:0035556	intracellular signal transduction	86	2	0.62	0.128	0.366667	BP
GO:0033043	regulation of organelle organization	19	1	0.14	0.129	0.366667	BP
GO:0015985	energy coupled proton transport, down electrochemical gradient	20	1	0.15	0.136	0.366667	BP
GO:0015986	ATP synthesis coupled proton transport	20	1	0.15	0.136	0.366667	BP
GO:0006950	response to stress	276	4	2	0.138	0.366667	BP
GO:0019752	carboxylic acid metabolic process	277	4	2.01	0.139	0.366667	BP
GO:0043436	oxoacid metabolic process	283	4	2.05	0.147	0.366667	BP
GO:0006754	ATP biosynthetic process	22	1	0.16	0.148	0.366667	BP
GO:0009064	glutamine family amino acid metabolic process	22	1	0.16	0.148	0.366667	BP
GO:1902600	proton transmembrane transport	22	1	0.16	0.148	0.366667	BP
GO:0006082	organic acid metabolic process	285	4	2.07	0.150	0.366667	BP
GO:1901564	organonitrogen compound metabolic process	2108	19	15.28	0.152	0.366667	BP
GO:0030029	actin filament-based process	23	1	0.17	0.154	0.366667	BP
GO:0030036	actin cytoskeleton organization	23	1	0.17	0.154	0.366667	BP
GO:0051726	regulation of cell cycle	23	1	0.17	0.154	0.366667	BP
GO:0072528	pyrimidine-containing compound biosynthetic process	23	1	0.17	0.154	0.366667	BP
GO:0051128	regulation of cellular component organization	24	1	0.17	0.161	0.374419	BP
GO:0072527	pyrimidine-containing compound metabolic process	24	1	0.17	0.161	0.374419	BP
GO:0010629	negative regulation of gene expression	26	1	0.19	0.173	0.397701	BP
GO:1901135	carbohydrate derivative metabolic process	200	3	1.45	0.176	0.4	BP
GO:1901137	carbohydrate derivative biosynthetic process	109	2	0.79	0.187	0.415217	BP
GO:0006508	proteolysis	313	4	2.27	0.190	0.415217	BP
GO:0010605	negative regulation of macromolecule metabolic process	29	1	0.21	0.191	0.415217	BP
GO:0022402	cell cycle process	29	1	0.21	0.191	0.415217	BP
GO:0009892	negative regulation of metabolic process	30	1	0.22	0.197	0.423656	BP
GO:0006468	protein phosphorylation	787	8	5.71	0.203	0.431915	BP
GO:0006855	xenobiotic transmembrane transport	36	1	0.26	0.231	0.48125	BP
GO:0042908	xenobiotic transport	36	1	0.26	0.231	0.48125	BP
GO:0006096	glycolytic process	41	1	0.3	0.259	0.498077	BP
GO:0006633	fatty acid biosynthetic process	41	1	0.3	0.259	0.498077	BP
GO:0006757	ATP generation from ADP	41	1	0.3	0.259	0.498077	BP
GO:0008654	phospholipid biosynthetic process	41	1	0.3	0.259	0.498077	BP
GO:0009135	purine nucleoside diphosphate metabolic process	41	1	0.3	0.259	0.498077	BP
GO:0009179	purine ribonucleoside diphosphate metabolic process	41	1	0.3	0.259	0.498077	BP
GO:0009185	ribonucleoside diphosphate metabolic process	41	1	0.3	0.259	0.498077	BP
GO:0046031	ADP metabolic process	41	1	0.3	0.259	0.498077	BP
GO:0008610	lipid biosynthetic process	141	2	1.02	0.273	0.518868	BP
GO:0072330	monocarboxylic acid biosynthetic process	44	1	0.32	0.275	0.518868	BP
GO:0006090	pyruvate metabolic process	46	1	0.33	0.285	0.53271	BP
GO:0019538	protein metabolic process	1789	15	12.97	0.300	0.554128	BP
GO:0006996	organelle organization	152	2	1.1	0.302	0.554128	BP
GO:0051276	chromosome organization	50	1	0.36	0.306	0.556364	BP
GO:0006812	cation transport	157	2	1.14	0.316	0.562069	BP
GO:0006629	lipid metabolic process	275	3	1.99	0.321	0.562069	BP
GO:0016052	carbohydrate catabolic process	54	1	0.39	0.326	0.562069	BP
GO:0098655	cation transmembrane transport	54	1	0.39	0.326	0.562069	BP
GO:0098660	inorganic ion transmembrane transport	54	1	0.39	0.326	0.562069	BP
GO:0098662	inorganic cation transmembrane transport	54	1	0.39	0.326	0.562069	BP
GO:0007010	cytoskeleton organization	56	1	0.41	0.336	0.569492	BP
GO:1901605	alpha-amino acid metabolic process	56	1	0.41	0.336	0.569492	BP
GO:0006644	phospholipid metabolic process	60	1	0.44	0.355	0.583607	BP
GO:0007049	cell cycle	60	1	0.44	0.355	0.583607	BP
GO:0034220	ion transmembrane transport	60	1	0.44	0.355	0.583607	BP
GO:0051716	cellular response to stimulus	292	3	2.12	0.356	0.583607	BP
GO:0050789	regulation of biological process	945	8	6.85	0.377	0.6064	BP
GO:0006464	cellular protein modification process	1079	9	7.82	0.379	0.6064	BP
GO:0036211	protein modification process	1079	9	7.82	0.379	0.6064	BP
GO:0044257	cellular protein catabolic process	69	1	0.5	0.396	0.623622	BP
GO:0051603	proteolysis involved in cellular protein catabolic process	69	1	0.5	0.396	0.623622	BP
GO:0065007	biological regulation	973	8	7.05	0.410	0.640625	BP
GO:0043412	macromolecule modification	1116	9	8.09	0.421	0.652713	BP
GO:0044267	cellular protein metabolic process	1539	12	11.16	0.442	0.68	BP
GO:0006811	ion transport	212	2	1.54	0.458	0.699237	BP
GO:0006470	protein dephosphorylation	87	1	0.63	0.471	0.708271	BP
GO:0016311	dephosphorylation	87	1	0.63	0.471	0.708271	BP
GO:0016043	cellular component organization	222	2	1.61	0.483	0.720896	BP
GO:0044265	cellular macromolecule catabolic process	92	1	0.67	0.491	0.726471	BP
GO:0046394	carboxylic acid biosynthetic process	93	1	0.67	0.494	0.726471	BP
GO:0050794	regulation of cellular process	913	7	6.62	0.501	0.731387	BP
GO:0034654	nucleobase-containing compound biosynthetic process	790	6	5.73	0.519	0.748201	BP
GO:0006091	generation of precursor metabolites and energy	100	1	0.73	0.520	0.748201	BP
GO:0010468	regulation of gene expression	657	5	4.76	0.526	0.751429	BP
GO:0016053	organic acid biosynthetic process	104	1	0.75	0.534	0.757447	BP
GO:0060255	regulation of macromolecule metabolic process	671	5	4.86	0.545	0.767606	BP
GO:0019222	regulation of metabolic process	677	5	4.91	0.554	0.774825	BP
GO:0006807	nitrogen compound metabolic process	3168	23	22.97	0.558	0.775	BP
GO:0044238	primary metabolic process	3593	26	26.05	0.572	0.788966	BP
GO:0044237	cellular metabolic process	3328	24	24.13	0.579	0.791892	BP
GO:0071840	cellular component organization or biogenesis	268	2	1.94	0.585	0.791892	BP
GO:0019438	aromatic compound biosynthetic process	843	6	6.11	0.586	0.791892	BP
GO:0018130	heterocycle biosynthetic process	847	6	6.14	0.591	0.792053	BP
GO:0008152	metabolic process	4429	32	32.11	0.596	0.792053	BP
GO:0016192	vesicle-mediated transport	124	1	0.9	0.598	0.792053	BP
GO:0044248	cellular catabolic process	129	1	0.94	0.613	0.806579	BP
GO:0044283	small molecule biosynthetic process	133	1	0.96	0.624	0.815686	BP
GO:0055085	transmembrane transport	441	3	3.2	0.630	0.816667	BP
GO:0071704	organic substance metabolic process	3802	27	27.56	0.638	0.816667	BP
GO:1901362	organic cyclic compound biosynthetic process	891	6	6.46	0.643	0.816667	BP
GO:0006520	cellular amino acid metabolic process	147	1	1.07	0.661	0.816667	BP
GO:0006355	regulation of transcription, DNA-templated	620	4	4.5	0.672	0.816667	BP
GO:1903506	regulation of nucleic acid-templated transcription	620	4	4.5	0.672	0.816667	BP
GO:2001141	regulation of RNA biosynthetic process	620	4	4.5	0.672	0.816667	BP
GO:0051252	regulation of RNA metabolic process	621	4	4.5	0.673	0.816667	BP
GO:0043170	macromolecule metabolic process	2897	20	21	0.677	0.816667	BP
GO:0019219	regulation of nucleobase-containing compound metabolic process	627	4	4.55	0.681	0.816667	BP
GO:1901566	organonitrogen compound biosynthetic process	627	4	4.55	0.681	0.816667	BP
GO:0009889	regulation of biosynthetic process	631	4	4.57	0.686	0.816667	BP
GO:0010556	regulation of macromolecule biosynthetic process	631	4	4.57	0.686	0.816667	BP
GO:0031326	regulation of cellular biosynthetic process	631	4	4.57	0.686	0.816667	BP
GO:2000112	regulation of cellular macromolecule biosynthetic process	631	4	4.57	0.686	0.816667	BP
GO:0044271	cellular nitrogen compound biosynthetic process	1230	8	8.92	0.694	0.817442	BP
GO:0044249	cellular biosynthetic process	1523	10	11.04	0.698	0.817442	BP
GO:0051171	regulation of nitrogen compound metabolic process	645	4	4.68	0.703	0.817442	BP
GO:0080090	regulation of primary metabolic process	645	4	4.68	0.703	0.817442	BP
GO:0031323	regulation of cellular metabolic process	649	4	4.71	0.708	0.818497	BP
GO:1901576	organic substance biosynthetic process	1563	10	11.33	0.732	0.841379	BP
GO:0044260	cellular macromolecule metabolic process	2442	16	17.7	0.752	0.853261	BP
GO:0009987	cellular process	4475	31	32.44	0.760	0.853261	BP
GO:0006412	translation	376	2	2.73	0.767	0.853261	BP
GO:0043043	peptide biosynthetic process	380	2	2.76	0.772	0.853261	BP
GO:0043604	amide biosynthetic process	385	2	2.79	0.779	0.853261	BP
GO:0006351	transcription, DNA-templated	718	4	5.21	0.782	0.853261	BP
GO:0032774	RNA biosynthetic process	718	4	5.21	0.782	0.853261	BP
GO:0097659	nucleic acid-templated transcription	718	4	5.21	0.782	0.853261	BP
GO:0009058	biosynthetic process	1631	10	11.82	0.784	0.853261	BP
GO:0006518	peptide metabolic process	390	2	2.83	0.785	0.853261	BP
GO:0043603	cellular amide metabolic process	399	2	2.89	0.796	0.860541	BP
GO:0006139	nucleobase-containing compound metabolic process	1254	7	9.09	0.834	0.896774	BP
GO:0010467	gene expression	1294	7	9.38	0.859	0.918717	BP
GO:0046483	heterocycle metabolic process	1326	7	9.61	0.877	0.928934	BP
GO:0006725	cellular aromatic compound metabolic process	1330	7	9.64	0.879	0.928934	BP
GO:0034641	cellular nitrogen compound metabolic process	1667	9	12.09	0.892	0.928934	BP
GO:0034645	cellular macromolecule biosynthetic process	1207	6	8.75	0.897	0.928934	BP
GO:0009059	macromolecule biosynthetic process	1208	6	8.76	0.897	0.928934	BP
GO:1901360	organic cyclic compound metabolic process	1368	7	9.92	0.897	0.928934	BP
GO:0005975	carbohydrate metabolic process	321	1	2.33	0.909	0.928934	BP
GO:0006810	transport	901	4	6.53	0.910	0.928934	BP
GO:0051234	establishment of localization	908	4	6.58	0.913	0.928934	BP
GO:0051179	localization	913	4	6.62	0.915	0.928934	BP
GO:0016070	RNA metabolic process	964	4	6.99	0.936	0.945455	BP
GO:0090304	nucleic acid metabolic process	1090	4	7.9	0.969	0.973869	BP
GO:0008150	biological_process	5931	43	43	1.000	1	BP
GO:0045259	proton-transporting ATP synthase complex	15	1	0.09	0.082	0.602571	CC
GO:0140535	intracellular protein-containing complex	95	2	0.54	0.099	0.602571	CC
GO:0033177	proton-transporting two-sector ATPase complex, proton-transporting domain	19	1	0.11	0.103	0.602571	CC
GO:0098800	inner mitochondrial membrane protein complex	19	1	0.11	0.103	0.602571	CC
GO:0005839	proteasome core complex	21	1	0.12	0.113	0.602571	CC
GO:0098798	mitochondrial protein-containing complex	23	1	0.13	0.123	0.602571	CC
GO:0005743	mitochondrial inner membrane	24	1	0.14	0.128	0.602571	CC
GO:0019866	organelle inner membrane	25	1	0.14	0.133	0.602571	CC
GO:0000502	proteasome complex	28	1	0.16	0.148	0.602571	CC
GO:1905369	endopeptidase complex	31	1	0.18	0.163	0.602571	CC
GO:1905368	peptidase complex	38	1	0.22	0.196	0.602571	CC
GO:0031966	mitochondrial membrane	39	1	0.22	0.200	0.602571	CC
GO:0016469	proton-transporting two-sector ATPase complex	44	1	0.25	0.223	0.602571	CC
GO:0005740	mitochondrial envelope	45	1	0.26	0.228	0.602571	CC
GO:0031967	organelle envelope	60	1	0.34	0.292	0.67525	CC
GO:0031975	envelope	60	1	0.34	0.292	0.67525	CC
GO:0005856	cytoskeleton	92	1	0.52	0.413	0.735174	CC
GO:0005739	mitochondrion	96	1	0.55	0.427	0.735174	CC
GO:0016021	integral component of membrane	584	4	3.32	0.432	0.735174	CC
GO:0031224	intrinsic component of membrane	590	4	3.35	0.440	0.735174	CC
GO:0043228	non-membrane-bounded organelle	431	3	2.45	0.453	0.735174	CC
GO:0043232	intracellular non-membrane-bounded organelle	431	3	2.45	0.453	0.735174	CC
GO:0005840	ribosome	267	2	1.52	0.457	0.735174	CC
GO:0031090	organelle membrane	131	1	0.74	0.535	0.816387	CC
GO:0098796	membrane protein complex	169	1	0.96	0.630	0.816387	CC
GO:1902494	catalytic complex	170	1	0.97	0.632	0.816387	CC
GO:0043229	intracellular organelle	1120	6	6.36	0.669	0.816387	CC
GO:0043226	organelle	1121	6	6.37	0.670	0.816387	CC
GO:0005622	intracellular anatomical structure	1471	8	8.35	0.674	0.816387	CC
GO:0016020	membrane	1302	7	7.39	0.677	0.816387	CC
GO:0032991	protein-containing complex	589	3	3.35	0.684	0.816387	CC
GO:0005737	cytoplasm	449	2	2.55	0.752	0.8695	CC
GO:0005634	nucleus	477	2	2.71	0.784	0.875314	CC
GO:0043231	intracellular membrane-bounded organelle	728	3	4.13	0.827	0.875314	CC
GO:0043227	membrane-bounded organelle	729	3	4.14	0.828	0.875314	CC
GO:0110165	cellular anatomical entity	2575	14	14.63	0.948	0.974333	CC
GO:0005575	cellular_component	2641	15	15	1.000	1	CC
GO:0004252	serine-type endopeptidase activity	50	3	0.39	0.0071	0.465667	MF
GO:0004601	peroxidase activity	61	3	0.48	0.0122	0.465667	MF
GO:0016684	oxidoreductase activity, acting on peroxide as acceptor	62	3	0.49	0.0127	0.465667	MF
GO:0016209	antioxidant activity	73	3	0.58	0.0197	0.527313	MF
GO:0004175	endopeptidase activity	159	4	1.25	0.0365	0.527313	MF
GO:0008236	serine-type peptidase activity	102	3	0.8	0.0463	0.527313	MF
GO:0017171	serine hydrolase activity	102	3	0.8	0.0463	0.527313	MF
GO:0046983	protein dimerization activity	117	3	0.92	0.0647	0.527313	MF
GO:0016776	phosphotransferase activity, phosphate group as acceptor	10	1	0.08	0.0762	0.527313	MF
GO:0004427	inorganic diphosphatase activity	11	1	0.09	0.0835	0.527313	MF
GO:0003872	6-phosphofructokinase activity	12	1	0.09	0.0907	0.527313	MF
GO:0016780	phosphotransferase activity, for other substituted phosphate groups	12	1	0.09	0.0907	0.527313	MF
GO:0020037	heme binding	225	4	1.77	0.1013	0.527313	MF
GO:0046906	tetrapyrrole binding	227	4	1.79	0.1038	0.527313	MF
GO:0008443	phosphofructokinase activity	14	1	0.11	0.1050	0.527313	MF
GO:0008483	transaminase activity	14	1	0.11	0.1050	0.527313	MF
GO:0016769	transferase activity, transferring nitrogenous groups	14	1	0.11	0.1050	0.527313	MF
GO:0016772	transferase activity, transferring phosphorus-containing groups	1062	12	8.38	0.1255	0.527313	MF
GO:0005096	GTPase activator activity	17	1	0.13	0.1261	0.527313	MF
GO:0019843	rRNA binding	17	1	0.13	0.1261	0.527313	MF
GO:0005525	GTP binding	158	3	1.25	0.1284	0.527313	MF
GO:0032561	guanyl ribonucleotide binding	158	3	1.25	0.1284	0.527313	MF
GO:0019200	carbohydrate kinase activity	18	1	0.14	0.1330	0.527313	MF
GO:0019001	guanyl nucleotide binding	163	3	1.29	0.1373	0.527313	MF
GO:0016702	oxidoreductase activity, acting on single donors with incorporation of molecular oxygen, incorporati...	19	1	0.15	0.1398	0.527313	MF
GO:0019205	nucleobase-containing compound kinase activity	19	1	0.15	0.1398	0.527313	MF
GO:0030695	GTPase regulator activity	19	1	0.15	0.1398	0.527313	MF
GO:0060589	nucleoside-triphosphatase regulator activity	19	1	0.15	0.1398	0.527313	MF
GO:0004298	threonine-type endopeptidase activity	21	1	0.17	0.1534	0.527313	MF
GO:0051213	dioxygenase activity	21	1	0.17	0.1534	0.527313	MF
GO:0052689	carboxylic ester hydrolase activity	21	1	0.17	0.1534	0.527313	MF
GO:0070003	threonine-type peptidase activity	21	1	0.17	0.1534	0.527313	MF
GO:0005509	calcium ion binding	92	2	0.73	0.1639	0.530912	MF
GO:0016301	kinase activity	896	10	7.07	0.1641	0.530912	MF
GO:0008233	peptidase activity	283	4	2.23	0.1838	0.572	MF
GO:0005543	phospholipid binding	27	1	0.21	0.1928	0.572	MF
GO:0016787	hydrolase activity	1158	12	9.13	0.1952	0.572	MF
GO:0016701	oxidoreductase activity, acting on single donors with incorporation of molecular oxygen	28	1	0.22	0.1992	0.572	MF
GO:0035639	purine ribonucleoside triphosphate binding	1168	12	9.21	0.2034	0.572	MF
GO:0016788	hydrolase activity, acting on ester bonds	298	4	2.35	0.2080	0.572	MF
GO:0016773	phosphotransferase activity, alcohol group as acceptor	892	9	7.04	0.2677	0.717444	MF
GO:0140096	catalytic activity, acting on a protein	1373	13	10.83	0.2804	0.717444	MF
GO:0004672	protein kinase activity	789	8	6.22	0.2812	0.717444	MF
GO:0042578	phosphoric ester hydrolase activity	136	2	1.07	0.2913	0.717444	MF
GO:0032555	purine ribonucleotide binding	1295	12	10.21	0.3193	0.717444	MF
GO:0017076	purine nucleotide binding	1302	12	10.27	0.3262	0.717444	MF
GO:0043168	anion binding	1431	13	11.29	0.3347	0.717444	MF
GO:0008324	cation transmembrane transporter activity	152	2	1.2	0.3379	0.717444	MF
GO:0032553	ribonucleotide binding	1314	12	10.36	0.3382	0.717444	MF
GO:0008289	lipid binding	53	1	0.42	0.3436	0.717444	MF
GO:0030170	pyridoxal phosphate binding	53	1	0.42	0.3436	0.717444	MF
GO:0070279	vitamin B6 binding	53	1	0.42	0.3436	0.717444	MF
GO:0015297	antiporter activity	54	1	0.43	0.3488	0.717444	MF
GO:0097367	carbohydrate derivative binding	1328	12	10.48	0.3522	0.717444	MF
GO:0043167	ion binding	2466	21	19.45	0.3820	0.730145	MF
GO:0004722	protein serine/threonine phosphatase activity	64	1	0.5	0.3987	0.730145	MF
GO:0030234	enzyme regulator activity	64	1	0.5	0.3987	0.730145	MF
GO:0016740	transferase activity	1868	16	14.73	0.4004	0.730145	MF
GO:0005524	ATP binding	1010	9	7.97	0.4022	0.730145	MF
GO:0003824	catalytic activity	4512	37	35.59	0.4126	0.730145	MF
GO:0019842	vitamin binding	68	1	0.54	0.4176	0.730145	MF
GO:0016705	oxidoreductase activity, acting on paired donors, with incorporation or reduction of molecular oxyge...	182	2	1.44	0.4226	0.730145	MF
GO:0015291	secondary active transmembrane transporter activity	73	1	0.58	0.4404	0.730145	MF
GO:0098772	molecular function regulator	74	1	0.58	0.4449	0.730145	MF
GO:0016491	oxidoreductase activity	925	8	7.3	0.4479	0.730145	MF
GO:0005506	iron ion binding	194	2	1.53	0.4550	0.730145	MF
GO:0036094	small molecule binding	1553	13	12.25	0.4553	0.730145	MF
GO:0000287	magnesium ion binding	77	1	0.61	0.4580	0.730145	MF
GO:0140101	catalytic activity, acting on a tRNA	77	1	0.61	0.4580	0.730145	MF
GO:0015078	proton transmembrane transporter activity	84	1	0.66	0.4875	0.743013	MF
GO:0000166	nucleotide binding	1465	12	11.56	0.4931	0.743013	MF
GO:1901265	nucleoside phosphate binding	1465	12	11.56	0.4931	0.743013	MF
GO:0004721	phosphoprotein phosphatase activity	88	1	0.69	0.5037	0.743013	MF
GO:0015075	ion transmembrane transporter activity	213	2	1.68	0.5041	0.743013	MF
GO:0140657	ATP-dependent activity	214	2	1.69	0.5066	0.743013	MF
GO:0005488	binding	4926	39	38.86	0.5378	0.765111	MF
GO:0005215	transporter activity	487	4	3.84	0.5406	0.765111	MF
GO:0032559	adenyl ribonucleotide binding	1137	9	8.97	0.5500	0.765111	MF
GO:0030554	adenyl nucleotide binding	1140	9	8.99	0.5533	0.765111	MF
GO:0016779	nucleotidyltransferase activity	103	1	0.81	0.5598	0.765111	MF
GO:0030246	carbohydrate binding	104	1	0.82	0.5634	0.765111	MF
GO:0022857	transmembrane transporter activity	374	3	2.95	0.5712	0.766244	MF
GO:0016791	phosphatase activity	110	1	0.87	0.5839	0.773843	MF
GO:0016758	hexosyltransferase activity	257	2	2.03	0.6066	0.794357	MF
GO:0003723	RNA binding	267	2	2.11	0.6276	0.802625	MF
GO:0046872	metal ion binding	1084	8	8.55	0.6354	0.802625	MF
GO:0003735	structural constituent of ribosome	271	2	2.14	0.6357	0.802625	MF
GO:0005515	protein binding	1617	12	12.75	0.6421	0.802625	MF
GO:0043169	cation binding	1100	8	8.68	0.6524	0.806337	MF
GO:0005198	structural molecule activity	288	2	2.27	0.6689	0.810374	MF
GO:0022890	inorganic cation transmembrane transporter activity	139	1	1.1	0.6704	0.810374	MF
GO:0046914	transition metal ion binding	735	5	5.8	0.6996	0.8129	MF
GO:0022804	active transmembrane transporter activity	153	1	1.21	0.7056	0.8129	MF
GO:0003700	DNA-binding transcription factor activity	311	2	2.45	0.7099	0.8129	MF
GO:0008168	methyltransferase activity	159	1	1.25	0.7195	0.8129	MF
GO:0016757	glycosyltransferase activity	318	2	2.51	0.7215	0.8129	MF
GO:0016462	pyrophosphatase activity	162	1	1.28	0.7262	0.8129	MF
GO:0140098	catalytic activity, acting on RNA	164	1	1.29	0.7306	0.8129	MF
GO:0016741	transferase activity, transferring one-carbon groups	167	1	1.32	0.7370	0.8129	MF
GO:0140110	transcription regulator activity	329	2	2.6	0.7390	0.8129	MF
GO:0016818	hydrolase activity, acting on acid anhydrides, in phosphorus-containing anhydrides	173	1	1.36	0.7495	0.815495	MF
GO:0016817	hydrolase activity, acting on acid anhydrides	177	1	1.4	0.7574	0.815495	MF
GO:0008270	zinc ion binding	500	3	3.94	0.7636	0.815495	MF
GO:0015318	inorganic molecular entity transmembrane transporter activity	198	1	1.56	0.7954	0.834755	MF
GO:0097159	organic cyclic compound binding	2894	20	22.83	0.8044	0.834755	MF
GO:1901363	heterocyclic compound binding	2894	20	22.83	0.8044	0.834755	MF
GO:0140640	catalytic activity, acting on a nucleic acid	245	1	1.93	0.8604	0.884523	MF
GO:0003677	DNA binding	714	2	5.63	0.9804	0.99111	MF
GO:0003676	nucleic acid binding	1292	5	10.19	0.9821	0.99111	MF
GO:0003674	molecular_function	8494	67	67	1.0000	1	MF

## Sheet: PC_3
GO.ID	Term	Annotated	Significant	Expected	classic	padj	Attribute
GO:0008037	cell recognition	48	2	0.22	0.020	0.387	BP
GO:0009856	pollination	48	2	0.22	0.020	0.387	BP
GO:0009875	pollen-pistil interaction	48	2	0.22	0.020	0.387	BP
GO:0044706	multi-multicellular organism process	48	2	0.22	0.020	0.387	BP
GO:0048544	recognition of pollen	48	2	0.22	0.020	0.387	BP
GO:0051704	multi-organism process	48	2	0.22	0.020	0.387	BP
GO:0000003	reproduction	53	2	0.24	0.024	0.387	BP
GO:0022414	reproductive process	53	2	0.24	0.024	0.387	BP
GO:0032501	multicellular organismal process	82	2	0.37	0.053	0.5676	BP
GO:0006399	tRNA metabolic process	87	2	0.4	0.059	0.5676	BP
GO:0008152	metabolic process	4429	24	20.16	0.062	0.5676	BP
GO:0016571	histone methylation	14	1	0.06	0.062	0.5676	BP
GO:0018022	peptidyl-lysine methylation	14	1	0.06	0.062	0.5676	BP
GO:0034968	histone lysine methylation	14	1	0.06	0.062	0.5676	BP
GO:1901136	carbohydrate derivative catabolic process	15	1	0.07	0.066	0.5676	BP
GO:0006414	translational elongation	17	1	0.08	0.075	0.604687	BP
GO:0034660	ncRNA metabolic process	109	2	0.5	0.087	0.660176	BP
GO:0018205	peptidyl-lysine modification	23	1	0.1	0.100	0.663429	BP
GO:0006479	protein methylation	25	1	0.11	0.108	0.663429	BP
GO:0008213	protein alkylation	25	1	0.11	0.108	0.663429	BP
GO:0016570	histone modification	25	1	0.11	0.108	0.663429	BP
GO:0006629	lipid metabolic process	275	3	1.25	0.127	0.744682	BP
GO:0043414	macromolecule methylation	34	1	0.15	0.144	0.755188	BP
GO:0044255	cellular lipid metabolic process	153	2	0.7	0.153	0.755188	BP
GO:0008033	tRNA processing	37	1	0.17	0.156	0.755188	BP
GO:0008380	RNA splicing	38	1	0.17	0.160	0.755188	BP
GO:0032259	methylation	38	1	0.17	0.160	0.755188	BP
GO:0006508	proteolysis	313	3	1.42	0.168	0.755188	BP
GO:0008654	phospholipid biosynthetic process	41	1	0.19	0.171	0.755188	BP
GO:0006418	tRNA aminoacylation for protein translation	48	1	0.22	0.197	0.755188	BP
GO:0044238	primary metabolic process	3593	19	16.36	0.200	0.755188	BP
GO:0018193	peptidyl-amino acid modification	51	1	0.23	0.208	0.755188	BP
GO:0043038	amino acid activation	51	1	0.23	0.208	0.755188	BP
GO:0043039	tRNA aminoacylation	51	1	0.23	0.208	0.755188	BP
GO:1901575	organic substance catabolic process	188	2	0.86	0.210	0.755188	BP
GO:0006631	fatty acid metabolic process	52	1	0.24	0.212	0.755188	BP
GO:0009056	catabolic process	202	2	0.92	0.234	0.755188	BP
GO:0034470	ncRNA processing	59	1	0.27	0.237	0.755188	BP
GO:0006644	phospholipid metabolic process	60	1	0.27	0.241	0.755188	BP
GO:0006412	translation	376	3	1.71	0.243	0.755188	BP
GO:0019637	organophosphate metabolic process	208	2	0.95	0.244	0.755188	BP
GO:0043043	peptide biosynthetic process	380	3	1.73	0.248	0.755188	BP
GO:0043604	amide biosynthetic process	385	3	1.75	0.254	0.755188	BP
GO:0006518	peptide metabolic process	390	3	1.78	0.260	0.755188	BP
GO:0043603	cellular amide metabolic process	399	3	1.82	0.272	0.755188	BP
GO:0007154	cell communication	225	2	1.02	0.273	0.755188	BP
GO:0019538	protein metabolic process	1789	10	8.14	0.278	0.755188	BP
GO:0015979	photosynthesis	72	1	0.33	0.281	0.755188	BP
GO:0030163	protein catabolic process	77	1	0.35	0.298	0.771471	BP
GO:0043170	macromolecule metabolic process	2897	15	13.19	0.306	0.771471	BP
GO:0071704	organic substance metabolic process	3802	19	17.31	0.322	0.771471	BP
GO:0019752	carboxylic acid metabolic process	277	2	1.26	0.362	0.771471	BP
GO:1901565	organonitrogen compound catabolic process	99	1	0.45	0.366	0.771471	BP
GO:0043436	oxoacid metabolic process	283	2	1.29	0.372	0.771471	BP
GO:0010467	gene expression	1294	7	5.89	0.373	0.771471	BP
GO:0006082	organic acid metabolic process	285	2	1.3	0.375	0.771471	BP
GO:0090304	nucleic acid metabolic process	1090	6	4.96	0.376	0.771471	BP
GO:0032787	monocarboxylic acid metabolic process	104	1	0.47	0.380	0.771471	BP
GO:0009057	macromolecule catabolic process	109	1	0.5	0.395	0.771471	BP
GO:0006281	DNA repair	115	1	0.52	0.411	0.771471	BP
GO:0006974	cellular response to DNA damage stimulus	116	1	0.53	0.414	0.771471	BP
GO:0090407	organophosphate biosynthetic process	116	1	0.53	0.414	0.771471	BP
GO:0033554	cellular response to stress	120	1	0.55	0.425	0.771471	BP
GO:0044237	cellular metabolic process	3328	16	15.15	0.449	0.771471	BP
GO:0016070	RNA metabolic process	964	5	4.39	0.453	0.771471	BP
GO:0006259	DNA metabolic process	135	1	0.61	0.464	0.771471	BP
GO:0009058	biosynthetic process	1631	8	7.42	0.474	0.771471	BP
GO:0008610	lipid biosynthetic process	141	1	0.64	0.479	0.771471	BP
GO:0034645	cellular macromolecule biosynthetic process	1207	6	5.49	0.480	0.771471	BP
GO:0009059	macromolecule biosynthetic process	1208	6	5.5	0.481	0.771471	BP
GO:0006807	nitrogen compound metabolic process	3168	15	14.42	0.490	0.771471	BP
GO:0006520	cellular amino acid metabolic process	147	1	0.67	0.493	0.771471	BP
GO:0044271	cellular nitrogen compound biosynthetic process	1230	6	5.6	0.500	0.771471	BP
GO:0034641	cellular nitrogen compound metabolic process	1667	8	7.59	0.503	0.771471	BP
GO:1901564	organonitrogen compound metabolic process	2108	10	9.6	0.508	0.771471	BP
GO:0006139	nucleobase-containing compound metabolic process	1254	6	5.71	0.521	0.771471	BP
GO:0006396	RNA processing	162	1	0.74	0.527	0.771471	BP
GO:0006355	regulation of transcription, DNA-templated	620	3	2.82	0.547	0.771471	BP
GO:1903506	regulation of nucleic acid-templated transcription	620	3	2.82	0.547	0.771471	BP
GO:2001141	regulation of RNA biosynthetic process	620	3	2.82	0.547	0.771471	BP
GO:0051252	regulation of RNA metabolic process	621	3	2.83	0.548	0.771471	BP
GO:0019219	regulation of nucleobase-containing compound metabolic process	627	3	2.85	0.555	0.771471	BP
GO:1901566	organonitrogen compound biosynthetic process	627	3	2.85	0.555	0.771471	BP
GO:0009889	regulation of biosynthetic process	631	3	2.87	0.560	0.771471	BP
GO:0010556	regulation of macromolecule biosynthetic process	631	3	2.87	0.560	0.771471	BP
GO:0031326	regulation of cellular biosynthetic process	631	3	2.87	0.560	0.771471	BP
GO:2000112	regulation of cellular macromolecule biosynthetic process	631	3	2.87	0.560	0.771471	BP
GO:0044249	cellular biosynthetic process	1523	7	6.93	0.562	0.771471	BP
GO:0044267	cellular protein metabolic process	1539	7	7.01	0.574	0.771471	BP
GO:0051171	regulation of nitrogen compound metabolic process	645	3	2.94	0.575	0.771471	BP
GO:0080090	regulation of primary metabolic process	645	3	2.94	0.575	0.771471	BP
GO:0006793	phosphorus metabolic process	1097	5	4.99	0.577	0.771471	BP
GO:0006796	phosphate-containing compound metabolic process	1097	5	4.99	0.577	0.771471	BP
GO:0031323	regulation of cellular metabolic process	649	3	2.95	0.580	0.771471	BP
GO:0046483	heterocycle metabolic process	1326	6	6.04	0.582	0.771471	BP
GO:0006725	cellular aromatic compound metabolic process	1330	6	6.05	0.585	0.771471	BP
GO:0010468	regulation of gene expression	657	3	2.99	0.588	0.771471	BP
GO:0044260	cellular macromolecule metabolic process	2442	11	11.12	0.591	0.771471	BP
GO:1901576	organic substance biosynthetic process	1563	7	7.12	0.593	0.771471	BP
GO:0060255	regulation of macromolecule metabolic process	671	3	3.05	0.603	0.771471	BP
GO:1901135	carbohydrate derivative metabolic process	200	1	0.91	0.605	0.771471	BP
GO:0019222	regulation of metabolic process	677	3	3.08	0.610	0.771471	BP
GO:1901360	organic cyclic compound metabolic process	1368	6	6.23	0.616	0.771495	BP
GO:0044281	small molecule metabolic process	467	2	2.13	0.639	0.78485	BP
GO:0006351	transcription, DNA-templated	718	3	3.27	0.651	0.78485	BP
GO:0032774	RNA biosynthetic process	718	3	3.27	0.651	0.78485	BP
GO:0097659	nucleic acid-templated transcription	718	3	3.27	0.651	0.78485	BP
GO:0006468	protein phosphorylation	787	3	3.58	0.715	0.848509	BP
GO:0034654	nucleobase-containing compound biosynthetic process	790	3	3.6	0.717	0.848509	BP
GO:0006950	response to stress	276	1	1.26	0.725	0.848509	BP
GO:0051716	cellular response to stimulus	292	1	1.33	0.745	0.848509	BP
GO:0006464	cellular protein modification process	1079	4	4.91	0.751	0.848509	BP
GO:0036211	protein modification process	1079	4	4.91	0.751	0.848509	BP
GO:0016310	phosphorylation	843	3	3.84	0.760	0.848509	BP
GO:0019438	aromatic compound biosynthetic process	843	3	3.84	0.760	0.848509	BP
GO:0018130	heterocycle biosynthetic process	847	3	3.86	0.763	0.848509	BP
GO:0043412	macromolecule modification	1116	4	5.08	0.776	0.850525	BP
GO:0005975	carbohydrate metabolic process	321	1	1.46	0.778	0.850525	BP
GO:1901362	organic cyclic compound biosynthetic process	891	3	4.06	0.794	0.860723	BP
GO:0050794	regulation of cellular process	913	3	4.16	0.808	0.8686	BP
GO:0050789	regulation of biological process	945	3	4.3	0.828	0.882744	BP
GO:0065007	biological regulation	973	3	4.43	0.844	0.892426	BP
GO:0055085	transmembrane transport	441	1	2.01	0.876	0.918732	BP
GO:0009987	cellular process	4475	18	20.37	0.898	0.93421	BP
GO:0050896	response to stimulus	497	1	2.26	0.906	0.934992	BP
GO:0006810	transport	901	2	4.1	0.932	0.943313	BP
GO:0051234	establishment of localization	908	2	4.13	0.934	0.943313	BP
GO:0051179	localization	913	2	4.16	0.936	0.943313	BP
GO:0008150	biological_process	5931	27	27	1.000	1	BP
GO:1990204	oxidoreductase complex	30	2	0.17	0.012	0.42	CC
GO:0005737	cytoplasm	449	6	2.55	0.030	0.469	CC
GO:0005622	intracellular anatomical structure	1471	12	8.35	0.047	0.469	CC
GO:0000793	condensed chromosome	11	1	0.06	0.061	0.469	CC
GO:1902494	catalytic complex	170	3	0.97	0.067	0.469	CC
GO:0009654	photosystem II oxygen evolving complex	20	1	0.11	0.108	0.56	CC
GO:0019898	extrinsic component of membrane	21	1	0.12	0.113	0.56	CC
GO:0042651	thylakoid membrane	24	1	0.14	0.128	0.56	CC
GO:0009523	photosystem II	30	1	0.17	0.158	0.614444	CC
GO:0009521	photosystem	44	1	0.25	0.223	0.660882	CC
GO:0034357	photosynthetic membrane	46	1	0.26	0.232	0.660882	CC
GO:0009579	thylakoid	48	1	0.27	0.241	0.660882	CC
GO:0031974	membrane-enclosed lumen	63	1	0.36	0.305	0.660882	CC
GO:0043233	organelle lumen	63	1	0.36	0.305	0.660882	CC
GO:0070013	intracellular organelle lumen	63	1	0.36	0.305	0.660882	CC
GO:1990234	transferase complex	65	1	0.37	0.313	0.660882	CC
GO:0005694	chromosome	67	1	0.38	0.321	0.660882	CC
GO:0005783	endoplasmic reticulum	75	1	0.43	0.352	0.684444	CC
GO:0043231	intracellular membrane-bounded organelle	728	5	4.13	0.400	0.7035	CC
GO:0043227	membrane-bounded organelle	729	5	4.14	0.402	0.7035	CC
GO:0005739	mitochondrion	96	1	0.55	0.427	0.710652	CC
GO:0043229	intracellular organelle	1120	7	6.36	0.466	0.710652	CC
GO:0043226	organelle	1121	7	6.37	0.467	0.710652	CC
GO:0005634	nucleus	477	3	2.71	0.526	0.767083	CC
GO:0012505	endomembrane system	137	1	0.78	0.551	0.7714	CC
GO:0098796	membrane protein complex	169	1	0.96	0.630	0.848077	CC
GO:0110165	cellular anatomical entity	2575	15	14.63	0.683	0.851667	CC
GO:0032991	protein-containing complex	589	3	3.35	0.684	0.851667	CC
GO:0043228	non-membrane-bounded organelle	431	2	2.45	0.730	0.851667	CC
GO:0043232	intracellular non-membrane-bounded organelle	431	2	2.45	0.730	0.851667	CC
GO:0005840	ribosome	267	1	1.52	0.799	0.902097	CC
GO:0016021	integral component of membrane	584	1	3.32	0.977	1	CC
GO:0031224	intrinsic component of membrane	590	1	3.35	0.978	1	CC
GO:0016020	membrane	1302	4	7.39	0.980	1	CC
GO:0005575	cellular_component	2641	15	15	1.000	1	CC
GO:0003824	catalytic activity	4512	29	21.78	0.016	0.458512	MF
GO:0004252	serine-type endopeptidase activity	50	2	0.24	0.024	0.458512	MF
GO:0016780	phosphotransferase activity, for other substituted phosphate groups	12	1	0.06	0.056	0.458512	MF
GO:0016705	oxidoreductase activity, acting on paired donors, with incorporation or reduction of molecular oxyge...	182	3	0.88	0.057	0.458512	MF
GO:0003746	translation elongation factor activity	15	1	0.07	0.070	0.458512	MF
GO:0016278	lysine N-methyltransferase activity	15	1	0.07	0.070	0.458512	MF
GO:0016279	protein-lysine N-methyltransferase activity	15	1	0.07	0.070	0.458512	MF
GO:0018024	histone-lysine N-methyltransferase activity	15	1	0.07	0.070	0.458512	MF
GO:0042054	histone methyltransferase activity	15	1	0.07	0.070	0.458512	MF
GO:0016491	oxidoreductase activity	925	8	4.46	0.071	0.458512	MF
GO:0005509	calcium ion binding	92	2	0.44	0.072	0.458512	MF
GO:0008276	protein methyltransferase activity	18	1	0.09	0.083	0.458512	MF
GO:0008236	serine-type peptidase activity	102	2	0.49	0.087	0.458512	MF
GO:0017171	serine hydrolase activity	102	2	0.49	0.087	0.458512	MF
GO:0008171	O-methyltransferase activity	19	1	0.09	0.088	0.458512	MF
GO:0008170	N-methyltransferase activity	20	1	0.1	0.092	0.458512	MF
GO:0035639	purine ribonucleoside triphosphate binding	1168	9	5.64	0.101	0.458512	MF
GO:0046983	protein dimerization activity	117	2	0.56	0.109	0.458512	MF
GO:0042393	histone binding	24	1	0.12	0.110	0.458512	MF
GO:0008757	S-adenosylmethionine-dependent methyltransferase activity	26	1	0.13	0.118	0.458512	MF
GO:0016765	transferase activity, transferring alkyl or aryl (other than methyl) groups	31	1	0.15	0.140	0.458512	MF
GO:0008233	peptidase activity	283	3	1.37	0.155	0.458512	MF
GO:0000166	nucleotide binding	1465	10	7.07	0.157	0.458512	MF
GO:1901265	nucleoside phosphate binding	1465	10	7.07	0.157	0.458512	MF
GO:0032555	purine ribonucleotide binding	1295	9	6.25	0.162	0.458512	MF
GO:0070008	serine-type exopeptidase activity	37	1	0.18	0.164	0.458512	MF
GO:0017076	purine nucleotide binding	1302	9	6.28	0.166	0.458512	MF
GO:0032553	ribonucleotide binding	1314	9	6.34	0.173	0.458512	MF
GO:0005525	GTP binding	158	2	0.76	0.177	0.458512	MF
GO:0032561	guanyl ribonucleotide binding	158	2	0.76	0.177	0.458512	MF
GO:0004175	endopeptidase activity	159	2	0.77	0.179	0.458512	MF
GO:0008168	methyltransferase activity	159	2	0.77	0.179	0.458512	MF
GO:0097367	carbohydrate derivative binding	1328	9	6.41	0.181	0.458512	MF
GO:0019001	guanyl nucleotide binding	163	2	0.79	0.186	0.458512	MF
GO:0016787	hydrolase activity	1158	8	5.59	0.188	0.458512	MF
GO:0016741	transferase activity, transferring one-carbon groups	167	2	0.81	0.193	0.458512	MF
GO:0051287	NAD binding	46	1	0.22	0.200	0.458512	MF
GO:0008238	exopeptidase activity	47	1	0.23	0.204	0.458512	MF
GO:0036094	small molecule binding	1553	10	7.5	0.204	0.458512	MF
GO:0008234	cysteine-type peptidase activity	48	1	0.23	0.208	0.458512	MF
GO:0005524	ATP binding	1010	7	4.88	0.209	0.458512	MF
GO:0004812	aminoacyl-tRNA ligase activity	49	1	0.24	0.212	0.458512	MF
GO:0016875	ligase activity, forming carbon-oxygen bonds	49	1	0.24	0.212	0.458512	MF
GO:0008135	translation factor activity, RNA binding	55	1	0.27	0.234	0.473087	MF
GO:0045182	translation regulator activity	55	1	0.27	0.234	0.473087	MF
GO:0090079	translation regulator activity, nucleic acid binding	55	1	0.27	0.234	0.473087	MF
GO:0005506	iron ion binding	194	2	0.94	0.241	0.474687	MF
GO:0043168	anion binding	1431	9	6.91	0.245	0.474687	MF
GO:0140657	ATP-dependent activity	214	2	1.03	0.277	0.525735	MF
GO:0043167	ion binding	2466	14	11.9	0.285	0.527564	MF
GO:0020037	heme binding	225	2	1.09	0.296	0.527564	MF
GO:0046906	tetrapyrrole binding	227	2	1.1	0.300	0.527564	MF
GO:0032559	adenyl ribonucleotide binding	1137	7	5.49	0.306	0.527564	MF
GO:0030554	adenyl nucleotide binding	1140	7	5.5	0.308	0.527564	MF
GO:0140101	catalytic activity, acting on a tRNA	77	1	0.37	0.312	0.527564	MF
GO:0016616	oxidoreductase activity, acting on the CH-OH group of donors, NAD or NADP as acceptor	92	1	0.44	0.361	0.599518	MF
GO:0016614	oxidoreductase activity, acting on CH-OH group of donors	101	1	0.49	0.388	0.633053	MF
GO:0016740	transferase activity	1868	10	9.02	0.414	0.6572	MF
GO:0016887	ATP hydrolysis activity	111	1	0.54	0.418	0.6572	MF
GO:0016788	hydrolase activity, acting on ester bonds	298	2	1.44	0.424	0.6572	MF
GO:0016874	ligase activity	121	1	0.58	0.445	0.669	MF
GO:0003700	DNA-binding transcription factor activity	311	2	1.5	0.446	0.669	MF
GO:0016829	lyase activity	127	1	0.61	0.462	0.682	MF
GO:0140110	transcription regulator activity	329	2	1.59	0.475	0.690234	MF
GO:0140096	catalytic activity, acting on a protein	1373	7	6.63	0.502	0.718246	MF
GO:0017111	nucleoside-triphosphatase activity	151	1	0.73	0.522	0.735545	MF
GO:0016462	pyrophosphatase activity	162	1	0.78	0.547	0.737357	MF
GO:0140098	catalytic activity, acting on RNA	164	1	0.79	0.551	0.737357	MF
GO:0097159	organic cyclic compound binding	2894	14	13.97	0.555	0.737357	MF
GO:1901363	heterocyclic compound binding	2894	14	13.97	0.555	0.737357	MF
GO:0016818	hydrolase activity, acting on acid anhydrides, in phosphorus-containing anhydrides	173	1	0.84	0.571	0.74777	MF
GO:0016817	hydrolase activity, acting on acid anhydrides	177	1	0.85	0.579	0.74777	MF
GO:0016772	transferase activity, transferring phosphorus-containing groups	1062	5	5.13	0.595	0.74777	MF
GO:0016746	acyltransferase activity	185	1	0.89	0.595	0.74777	MF
GO:0046872	metal ion binding	1084	5	5.23	0.614	0.76136	MF
GO:0043169	cation binding	1100	5	5.31	0.628	0.768474	MF
GO:0005215	transporter activity	487	2	2.35	0.690	0.825228	MF
GO:0140640	catalytic activity, acting on a nucleic acid	245	1	1.18	0.700	0.825228	MF
GO:0046914	transition metal ion binding	735	3	3.55	0.701	0.825228	MF
GO:0016758	hexosyltransferase activity	257	1	1.24	0.717	0.833512	MF
GO:0003723	RNA binding	267	1	1.29	0.731	0.834732	MF
GO:0003735	structural constituent of ribosome	271	1	1.31	0.736	0.834732	MF
GO:0004672	protein kinase activity	789	3	3.81	0.747	0.837	MF
GO:0005198	structural molecule activity	288	1	1.39	0.758	0.839214	MF
GO:0016757	glycosyltransferase activity	318	1	1.53	0.792	0.866541	MF
GO:0016773	phosphotransferase activity, alcohol group as acceptor	892	3	4.31	0.820	0.87869	MF
GO:0016301	kinase activity	896	3	4.32	0.822	0.87869	MF
GO:0003677	DNA binding	714	2	3.45	0.870	0.919432	MF
GO:0003676	nucleic acid binding	1292	4	6.24	0.890	0.93	MF
GO:0005515	protein binding	1617	5	7.81	0.913	0.937154	MF
GO:0008270	zinc ion binding	500	1	2.41	0.917	0.937154	MF
GO:0005488	binding	4926	19	23.78	0.952	0.962348	MF
GO:0003674	molecular_function	8494	41	41	1.000	1	MF

## Sheet: PC_4
GO.ID	Term	Annotated	Significant	Expected	classic	padj	Attribute
GO:0006412	translation	376	3	0.63	0.022	0.23	BP
GO:0043043	peptide biosynthetic process	380	3	0.64	0.022	0.23	BP
GO:0043604	amide biosynthetic process	385	3	0.65	0.023	0.23	BP
GO:0006518	peptide metabolic process	390	3	0.66	0.024	0.23	BP
GO:0043603	cellular amide metabolic process	399	3	0.67	0.025	0.23	BP
GO:1901566	organonitrogen compound biosynthetic process	627	3	1.06	0.080	0.613333	BP
GO:0044267	cellular protein metabolic process	1539	4	2.59	0.247	0.9476	BP
GO:0007165	signal transduction	168	1	0.28	0.250	0.9476	BP
GO:0023052	signaling	168	1	0.28	0.250	0.9476	BP
GO:0009058	biosynthetic process	1631	4	2.75	0.285	0.9476	BP
GO:0007154	cell communication	225	1	0.38	0.321	0.9476	BP
GO:0034645	cellular macromolecule biosynthetic process	1207	3	2.04	0.333	0.9476	BP
GO:0009059	macromolecule biosynthetic process	1208	3	2.04	0.333	0.9476	BP
GO:0044271	cellular nitrogen compound biosynthetic process	1230	3	2.07	0.345	0.9476	BP
GO:0019538	protein metabolic process	1789	4	3.02	0.355	0.9476	BP
GO:0010467	gene expression	1294	3	2.18	0.378	0.9476	BP
GO:0051716	cellular response to stimulus	292	1	0.49	0.397	0.9476	BP
GO:0005975	carbohydrate metabolic process	321	1	0.54	0.427	0.9476	BP
GO:0044249	cellular biosynthetic process	1523	3	2.57	0.495	0.9476	BP
GO:1901564	organonitrogen compound metabolic process	2108	4	3.55	0.501	0.9476	BP
GO:1901576	organic substance biosynthetic process	1563	3	2.64	0.515	0.9476	BP
GO:0008152	metabolic process	4429	8	7.47	0.516	0.9476	BP
GO:0055085	transmembrane transport	441	1	0.74	0.538	0.9476	BP
GO:0034641	cellular nitrogen compound metabolic process	1667	3	2.81	0.565	0.9476	BP
GO:0050896	response to stimulus	497	1	0.84	0.583	0.9476	BP
GO:0044260	cellular macromolecule metabolic process	2442	4	4.12	0.647	0.9476	BP
GO:0006468	protein phosphorylation	787	1	1.33	0.759	0.9476	BP
GO:0016310	phosphorylation	843	1	1.42	0.784	0.9476	BP
GO:0006810	transport	901	1	1.52	0.808	0.9476	BP
GO:0043170	macromolecule metabolic process	2897	4	4.88	0.809	0.9476	BP
GO:0051234	establishment of localization	908	1	1.53	0.810	0.9476	BP
GO:0050794	regulation of cellular process	913	1	1.54	0.812	0.9476	BP
GO:0051179	localization	913	1	1.54	0.812	0.9476	BP
GO:0050789	regulation of biological process	945	1	1.59	0.824	0.9476	BP
GO:0065007	biological regulation	973	1	1.64	0.834	0.9476	BP
GO:0044238	primary metabolic process	3593	5	6.06	0.843	0.9476	BP
GO:0006464	cellular protein modification process	1079	1	1.82	0.866	0.9476	BP
GO:0036211	protein modification process	1079	1	1.82	0.866	0.9476	BP
GO:0006793	phosphorus metabolic process	1097	1	1.85	0.871	0.9476	BP
GO:0006796	phosphate-containing compound metabolic process	1097	1	1.85	0.871	0.9476	BP
GO:0043412	macromolecule modification	1116	1	1.88	0.876	0.9476	BP
GO:0006807	nitrogen compound metabolic process	3168	4	5.34	0.879	0.9476	BP
GO:0071704	organic substance metabolic process	3802	5	6.41	0.894	0.9476	BP
GO:0044237	cellular metabolic process	3328	4	5.61	0.911	0.9476	BP
GO:0009987	cellular process	4475	6	7.55	0.927	0.9476	BP
GO:0008150	biological_process	5931	10	10	1.000	1	BP
GO:0005840	ribosome	267	3	0.71	0.026	0.2655	CC
GO:0015934	large ribosomal subunit	15	1	0.04	0.039	0.2655	CC
GO:0044391	ribosomal subunit	20	1	0.05	0.052	0.2655	CC
GO:0033178	proton-transporting two-sector ATPase complex, catalytic domain	23	1	0.06	0.059	0.2655	CC
GO:0043228	non-membrane-bounded organelle	431	3	1.14	0.091	0.273	CC
GO:0043232	intracellular non-membrane-bounded organelle	431	3	1.14	0.091	0.273	CC
GO:0016469	proton-transporting two-sector ATPase complex	44	1	0.12	0.111	0.285429	CC
GO:1990904	ribonucleoprotein complex	62	1	0.16	0.153	0.342	CC
GO:0016021	integral component of membrane	584	3	1.55	0.186	0.342	CC
GO:0031224	intrinsic component of membrane	590	3	1.56	0.190	0.342	CC
GO:0098796	membrane protein complex	169	1	0.45	0.371	0.607091	CC
GO:0016020	membrane	1302	4	3.45	0.485	0.672923	CC
GO:0032991	protein-containing complex	589	2	1.56	0.486	0.672923	CC
GO:0043229	intracellular organelle	1120	3	2.97	0.632	0.7584	CC
GO:0043226	organelle	1121	3	2.97	0.632	0.7584	CC
GO:0110165	cellular anatomical entity	2575	7	6.83	0.837	0.906353	CC
GO:0005622	intracellular anatomical structure	1471	3	3.9	0.856	0.906353	CC
GO:0005575	cellular_component	2641	7	7	1.000	1	CC
GO:0042626	ATPase-coupled transmembrane transporter activity	46	2	0.12	0.0068	0.355789	MF
GO:0015399	primary active transmembrane transporter activity	80	2	0.22	0.0195	0.355789	MF
GO:0019829	ATPase-coupled cation transmembrane transporter activity	12	1	0.03	0.0320	0.355789	MF
GO:0042625	ATPase-coupled ion transmembrane transporter activity	12	1	0.03	0.0320	0.355789	MF
GO:0044769	ATPase activity, coupled to transmembrane movement of ions, rotational mechanism	12	1	0.03	0.0320	0.355789	MF
GO:0046961	proton-transporting ATPase activity, rotational mechanism	12	1	0.03	0.0320	0.355789	MF
GO:0003735	structural constituent of ribosome	271	3	0.73	0.0355	0.355789	MF
GO:0005198	structural molecule activity	288	3	0.78	0.0414	0.355789	MF
GO:0009678	pyrophosphate hydrolysis-driven proton transmembrane transporter activity	17	1	0.05	0.0451	0.355789	MF
GO:0022804	active transmembrane transporter activity	153	2	0.41	0.0637	0.45227	MF
GO:0140657	ATP-dependent activity	214	2	0.58	0.1132	0.572233	MF
GO:0005524	ATP binding	1010	5	2.73	0.1294	0.572233	MF
GO:0016758	hexosyltransferase activity	257	2	0.7	0.1526	0.572233	MF
GO:0003824	catalytic activity	4512	15	12.22	0.1700	0.572233	MF
GO:0022853	active ion transmembrane transporter activity	72	1	0.19	0.1780	0.572233	MF
GO:0032559	adenyl ribonucleotide binding	1137	5	3.08	0.1858	0.572233	MF
GO:0030554	adenyl nucleotide binding	1140	5	3.09	0.1872	0.572233	MF
GO:0016788	hydrolase activity, acting on ester bonds	298	2	0.81	0.1923	0.572233	MF
GO:0016787	hydrolase activity	1158	5	3.14	0.1959	0.572233	MF
GO:0035639	purine ribonucleoside triphosphate binding	1168	5	3.16	0.2008	0.572233	MF
GO:0015078	proton transmembrane transporter activity	84	1	0.23	0.2046	0.572233	MF
GO:0016757	glycosyltransferase activity	318	2	0.86	0.2122	0.572233	MF
GO:0016491	oxidoreductase activity	925	4	2.5	0.2367	0.572233	MF
GO:0016791	phosphatase activity	110	1	0.3	0.2593	0.572233	MF
GO:0016887	ATP hydrolysis activity	111	1	0.3	0.2614	0.572233	MF
GO:0032555	purine ribonucleotide binding	1295	5	3.51	0.2671	0.572233	MF
GO:0022857	transmembrane transporter activity	374	2	1.01	0.2689	0.572233	MF
GO:0017076	purine nucleotide binding	1302	5	3.53	0.2709	0.572233	MF
GO:0032553	ribonucleotide binding	1314	5	3.56	0.2775	0.572233	MF
GO:0097367	carbohydrate derivative binding	1328	5	3.6	0.2853	0.572233	MF
GO:0016829	lyase activity	127	1	0.34	0.2932	0.572233	MF
GO:0003677	DNA binding	714	3	1.93	0.3042	0.572233	MF
GO:0042578	phosphoric ester hydrolase activity	136	1	0.37	0.3105	0.572233	MF
GO:0022890	inorganic cation transmembrane transporter activity	139	1	0.38	0.3161	0.572233	MF
GO:0016747	acyltransferase activity, transferring groups other than amino-acyl groups	145	1	0.39	0.3274	0.572233	MF
GO:0017111	nucleoside-triphosphatase activity	151	1	0.41	0.3384	0.572233	MF
GO:0008324	cation transmembrane transporter activity	152	1	0.41	0.3402	0.572233	MF
GO:0043167	ion binding	2466	8	6.68	0.3427	0.572233	MF
GO:0043168	anion binding	1431	5	3.87	0.3437	0.572233	MF
GO:0016462	pyrophosphatase activity	162	1	0.44	0.3582	0.572233	MF
GO:0000166	nucleotide binding	1465	5	3.97	0.3634	0.572233	MF
GO:1901265	nucleoside phosphate binding	1465	5	3.97	0.3634	0.572233	MF
GO:0016818	hydrolase activity, acting on acid anhydrides, in phosphorus-containing anhydrides	173	1	0.47	0.3774	0.572233	MF
GO:0005215	transporter activity	487	2	1.32	0.3832	0.572233	MF
GO:0016817	hydrolase activity, acting on acid anhydrides	177	1	0.48	0.3843	0.572233	MF
GO:0016705	oxidoreductase activity, acting on paired donors, with incorporation or reduction of molecular oxyge...	182	1	0.49	0.3928	0.572233	MF
GO:0004553	hydrolase activity, hydrolyzing O-glycosyl compounds	183	1	0.5	0.3944	0.572233	MF
GO:0016746	acyltransferase activity	185	1	0.5	0.3978	0.572233	MF
GO:0005506	iron ion binding	194	1	0.53	0.4126	0.572233	MF
GO:0036094	small molecule binding	1553	5	4.21	0.4148	0.572233	MF
GO:0015318	inorganic molecular entity transmembrane transporter activity	198	1	0.54	0.4191	0.572233	MF
GO:0016798	hydrolase activity, acting on glycosyl bonds	198	1	0.54	0.4191	0.572233	MF
GO:0015075	ion transmembrane transporter activity	213	1	0.58	0.4428	0.593185	MF
GO:0020037	heme binding	225	1	0.61	0.4611	0.598302	MF
GO:0046906	tetrapyrrole binding	227	1	0.61	0.4641	0.598302	MF
GO:0003676	nucleic acid binding	1292	4	3.5	0.4719	0.598302	MF
GO:0097159	organic cyclic compound binding	2894	8	7.84	0.5495	0.672664	MF
GO:1901363	heterocyclic compound binding	2894	8	7.84	0.5495	0.672664	MF
GO:0043169	cation binding	1100	3	2.98	0.5876	0.707112	MF
GO:0046914	transition metal ion binding	735	2	1.99	0.6039	0.714615	MF
GO:0008270	zinc ion binding	500	1	1.35	0.7527	0.876093	MF
GO:0016740	transferase activity	1868	4	5.06	0.7780	0.890935	MF
GO:0046872	metal ion binding	1084	2	2.94	0.8115	0.914548	MF
GO:0005488	binding	4926	11	13.34	0.8845	0.976632	MF
GO:0004672	protein kinase activity	789	1	2.14	0.8941	0.976632	MF
GO:0016773	phosphotransferase activity, alcohol group as acceptor	892	1	2.42	0.9223	0.978422	MF
GO:0016301	kinase activity	896	1	2.43	0.9233	0.978422	MF
GO:0005515	protein binding	1617	2	4.38	0.9504	0.981549	MF
GO:0016772	transferase activity, transferring phosphorus-containing groups	1062	1	2.88	0.9539	0.981549	MF
GO:0140096	catalytic activity, acting on a protein	1373	1	3.72	0.9828	0.99684	MF
GO:0003674	molecular_function	8494	23	23	1.0000	1	MF

## Sheet: PC_5
GO.ID	Term	Annotated	Significant	Expected	classic	padj	Attribute
GO:0006855	xenobiotic transmembrane transport	36	2	0.11	0.0052	0.312	BP
GO:0042908	xenobiotic transport	36	2	0.11	0.0052	0.312	BP
GO:0000278	mitotic cell cycle	10	1	0.03	0.0300	0.47	BP
GO:0007059	chromosome segregation	10	1	0.03	0.0300	0.47	BP
GO:0010564	regulation of cell cycle process	10	1	0.03	0.0300	0.47	BP
GO:1903047	mitotic cell cycle process	10	1	0.03	0.0300	0.47	BP
GO:0000280	nuclear division	11	1	0.03	0.0329	0.47	BP
GO:0055085	transmembrane transport	441	4	1.34	0.0400	0.47	BP
GO:0006810	transport	901	6	2.73	0.0440	0.47	BP
GO:0051234	establishment of localization	908	6	2.76	0.0455	0.47	BP
GO:0051179	localization	913	6	2.77	0.0466	0.47	BP
GO:0048285	organelle fission	17	1	0.05	0.0504	0.47	BP
GO:0048523	negative regulation of cellular process	18	1	0.05	0.0533	0.47	BP
GO:0033043	regulation of organelle organization	19	1	0.06	0.0562	0.47	BP
GO:0006364	rRNA processing	22	1	0.07	0.0648	0.47	BP
GO:0016072	rRNA metabolic process	22	1	0.07	0.0648	0.47	BP
GO:0051726	regulation of cell cycle	23	1	0.07	0.0676	0.47	BP
GO:0051128	regulation of cellular component organization	24	1	0.07	0.0705	0.47	BP
GO:0022402	cell cycle process	29	1	0.09	0.0846	0.5118	BP
GO:0006396	RNA processing	162	2	0.49	0.0853	0.5118	BP
GO:0006310	DNA recombination	36	1	0.11	0.1039	0.593714	BP
GO:0048519	negative regulation of biological process	39	1	0.12	0.1121	0.611455	BP
GO:0042254	ribosome biogenesis	44	1	0.13	0.1256	0.655304	BP
GO:0051276	chromosome organization	50	1	0.15	0.1415	0.677538	BP
GO:0071702	organic substance transport	224	2	0.68	0.1464	0.677538	BP
GO:0022613	ribonucleoprotein complex biogenesis	52	1	0.16	0.1468	0.677538	BP
GO:0006397	mRNA processing	57	1	0.17	0.1598	0.693103	BP
GO:0034470	ncRNA processing	59	1	0.18	0.1649	0.693103	BP
GO:0007049	cell cycle	60	1	0.18	0.1675	0.693103	BP
GO:0006979	response to oxidative stress	63	1	0.19	0.1751	0.7004	BP
GO:0016071	mRNA metabolic process	66	1	0.2	0.1827	0.707226	BP
GO:0071840	cellular component organization or biogenesis	268	2	0.81	0.1942	0.72825	BP
GO:0035556	intracellular signal transduction	86	1	0.26	0.2315	0.841818	BP
GO:0034660	ncRNA metabolic process	109	1	0.33	0.2842	0.882109	BP
GO:0006886	intracellular protein transport	121	1	0.37	0.3103	0.882109	BP
GO:0006412	translation	376	2	1.14	0.3176	0.882109	BP
GO:0043043	peptide biosynthetic process	380	2	1.15	0.3222	0.882109	BP
GO:0043604	amide biosynthetic process	385	2	1.17	0.3280	0.882109	BP
GO:0006518	peptide metabolic process	390	2	1.18	0.3337	0.882109	BP
GO:0034613	cellular protein localization	133	1	0.4	0.3356	0.882109	BP
GO:0070727	cellular macromolecule localization	133	1	0.4	0.3356	0.882109	BP
GO:0006259	DNA metabolic process	135	1	0.41	0.3397	0.882109	BP
GO:0043603	cellular amide metabolic process	399	2	1.21	0.3440	0.882109	BP
GO:0010467	gene expression	1294	5	3.93	0.3540	0.882109	BP
GO:0044085	cellular component biogenesis	145	1	0.44	0.3599	0.882109	BP
GO:0046907	intracellular transport	145	1	0.44	0.3599	0.882109	BP
GO:0051649	establishment of localization in cell	145	1	0.44	0.3599	0.882109	BP
GO:0015031	protein transport	151	1	0.46	0.3718	0.882109	BP
GO:0006996	organelle organization	152	1	0.46	0.3737	0.882109	BP
GO:0045184	establishment of protein localization	158	1	0.48	0.3854	0.882109	BP
GO:0034641	cellular nitrogen compound metabolic process	1667	6	5.06	0.3946	0.882109	BP
GO:0008104	protein localization	163	1	0.49	0.3949	0.882109	BP
GO:0007165	signal transduction	168	1	0.51	0.4043	0.882109	BP
GO:0023052	signaling	168	1	0.51	0.4043	0.882109	BP
GO:0051641	cellular localization	168	1	0.51	0.4043	0.882109	BP
GO:0033036	macromolecule localization	181	1	0.55	0.4280	0.901053	BP
GO:0090304	nucleic acid metabolic process	1090	4	3.31	0.4280	0.901053	BP
GO:0050896	response to stimulus	497	2	1.51	0.4526	0.936414	BP
GO:0071705	nitrogen compound transport	203	1	0.62	0.4662	0.948203	BP
GO:0006811	ion transport	212	1	0.64	0.4811	0.9622	BP
GO:0016043	cellular component organization	222	1	0.67	0.4973	0.971613	BP
GO:0007154	cell communication	225	1	0.68	0.5020	0.971613	BP
GO:0009987	cellular process	4475	14	13.58	0.5366	0.987328	BP
GO:0006139	nucleobase-containing compound metabolic process	1254	4	3.81	0.5476	0.987328	BP
GO:0006950	response to stress	276	1	0.84	0.5764	0.987328	BP
GO:0016070	RNA metabolic process	964	3	2.93	0.5792	0.987328	BP
GO:1901566	organonitrogen compound biosynthetic process	627	2	1.9	0.5818	0.987328	BP
GO:0046483	heterocycle metabolic process	1326	4	4.02	0.5970	0.987328	BP
GO:0051716	cellular response to stimulus	292	1	0.89	0.5975	0.987328	BP
GO:0006725	cellular aromatic compound metabolic process	1330	4	4.04	0.5997	0.987328	BP
GO:1901360	organic cyclic compound metabolic process	1368	4	4.15	0.6246	0.987328	BP
GO:0044267	cellular protein metabolic process	1539	4	4.67	0.7260	0.987328	BP
GO:0043170	macromolecule metabolic process	2897	8	8.79	0.7281	0.987328	BP
GO:0034645	cellular macromolecule biosynthetic process	1207	3	3.66	0.7410	0.987328	BP
GO:0009059	macromolecule biosynthetic process	1208	3	3.67	0.7415	0.987328	BP
GO:0044271	cellular nitrogen compound biosynthetic process	1230	3	3.73	0.7537	0.987328	BP
GO:0009058	biosynthetic process	1631	4	4.95	0.7726	0.987328	BP
GO:0050794	regulation of cellular process	913	2	2.77	0.7895	0.987328	BP
GO:0050789	regulation of biological process	945	2	2.87	0.8064	0.987328	BP
GO:0044260	cellular macromolecule metabolic process	2442	6	7.41	0.8195	0.987328	BP
GO:0065007	biological regulation	973	2	2.95	0.8203	0.987328	BP
GO:0019538	protein metabolic process	1789	4	5.43	0.8395	0.987328	BP
GO:0006807	nitrogen compound metabolic process	3168	8	9.61	0.8415	0.987328	BP
GO:0006355	regulation of transcription, DNA-templated	620	1	1.88	0.8634	0.987328	BP
GO:1903506	regulation of nucleic acid-templated transcription	620	1	1.88	0.8634	0.987328	BP
GO:2001141	regulation of RNA biosynthetic process	620	1	1.88	0.8634	0.987328	BP
GO:0051252	regulation of RNA metabolic process	621	1	1.88	0.8638	0.987328	BP
GO:0006464	cellular protein modification process	1079	2	3.27	0.8657	0.987328	BP
GO:0036211	protein modification process	1079	2	3.27	0.8657	0.987328	BP
GO:0019219	regulation of nucleobase-containing compound metabolic process	627	1	1.9	0.8666	0.987328	BP
GO:0009889	regulation of biosynthetic process	631	1	1.92	0.8684	0.987328	BP
GO:0010556	regulation of macromolecule biosynthetic process	631	1	1.92	0.8684	0.987328	BP
GO:0031326	regulation of cellular biosynthetic process	631	1	1.92	0.8684	0.987328	BP
GO:2000112	regulation of cellular macromolecule biosynthetic process	631	1	1.92	0.8684	0.987328	BP
GO:0051171	regulation of nitrogen compound metabolic process	645	1	1.96	0.8745	0.987328	BP
GO:0080090	regulation of primary metabolic process	645	1	1.96	0.8745	0.987328	BP
GO:0031323	regulation of cellular metabolic process	649	1	1.97	0.8762	0.987328	BP
GO:0044249	cellular biosynthetic process	1523	3	4.62	0.8784	0.987328	BP
GO:0043412	macromolecule modification	1116	2	3.39	0.8790	0.987328	BP
GO:0010468	regulation of gene expression	657	1	1.99	0.8795	0.987328	BP
GO:0060255	regulation of macromolecule metabolic process	671	1	2.04	0.8852	0.987328	BP
GO:0019222	regulation of metabolic process	677	1	2.05	0.8875	0.987328	BP
GO:1901576	organic substance biosynthetic process	1563	3	4.74	0.8905	0.987328	BP
GO:0044237	cellular metabolic process	3328	8	10.1	0.8915	0.987328	BP
GO:0006351	transcription, DNA-templated	718	1	2.18	0.9023	0.987328	BP
GO:0032774	RNA biosynthetic process	718	1	2.18	0.9023	0.987328	BP
GO:0097659	nucleic acid-templated transcription	718	1	2.18	0.9023	0.987328	BP
GO:0006468	protein phosphorylation	787	1	2.39	0.9232	0.987328	BP
GO:0034654	nucleobase-containing compound biosynthetic process	790	1	2.4	0.9240	0.987328	BP
GO:1901564	organonitrogen compound metabolic process	2108	4	6.4	0.9286	0.987328	BP
GO:0016310	phosphorylation	843	1	2.56	0.9370	0.987328	BP
GO:0019438	aromatic compound biosynthetic process	843	1	2.56	0.9370	0.987328	BP
GO:0018130	heterocycle biosynthetic process	847	1	2.57	0.9378	0.987328	BP
GO:1901362	organic cyclic compound biosynthetic process	891	1	2.7	0.9469	0.987328	BP
GO:0044238	primary metabolic process	3593	8	10.9	0.9483	0.987328	BP
GO:0071704	organic substance metabolic process	3802	8	11.54	0.9744	0.987328	BP
GO:0006793	phosphorus metabolic process	1097	1	3.33	0.9750	0.987328	BP
GO:0006796	phosphate-containing compound metabolic process	1097	1	3.33	0.9750	0.987328	BP
GO:0008152	metabolic process	4429	10	13.44	0.9791	0.987328	BP
GO:0008150	biological_process	5931	18	18	1.0000	1	BP
GO:0000139	Golgi membrane	11	1	0.05	0.045	0.9	CC
GO:0005794	Golgi apparatus	36	1	0.15	0.140	0.935789	CC
GO:0098588	bounding membrane of organelle	66	1	0.27	0.243	0.935789	CC
GO:0005840	ribosome	267	2	1.11	0.307	0.935789	CC
GO:0031090	organelle membrane	131	1	0.55	0.429	0.935789	CC
GO:0012505	endomembrane system	137	1	0.57	0.444	0.935789	CC
GO:0016020	membrane	1302	6	5.42	0.481	0.935789	CC
GO:0043228	non-membrane-bounded organelle	431	2	1.8	0.557	0.935789	CC
GO:0043232	intracellular non-membrane-bounded organelle	431	2	1.8	0.557	0.935789	CC
GO:0005737	cytoplasm	449	2	1.87	0.582	0.935789	CC
GO:0005622	intracellular anatomical structure	1471	6	6.13	0.651	0.935789	CC
GO:0016021	integral component of membrane	584	2	2.43	0.737	0.935789	CC
GO:0031224	intrinsic component of membrane	590	2	2.46	0.743	0.935789	CC
GO:0110165	cellular anatomical entity	2575	11	10.73	0.757	0.935789	CC
GO:0043229	intracellular organelle	1120	4	4.66	0.758	0.935789	CC
GO:0043226	organelle	1121	4	4.67	0.759	0.935789	CC
GO:0043231	intracellular membrane-bounded organelle	728	2	3.03	0.851	0.935789	CC
GO:0043227	membrane-bounded organelle	729	2	3.04	0.852	0.935789	CC
GO:0005634	nucleus	477	1	1.99	0.889	0.935789	CC
GO:0005575	cellular_component	2641	11	11	1.000	1	CC
GO:0015291	secondary active transmembrane transporter activity	73	3	0.23	0.0015	0.117	MF
GO:0022804	active transmembrane transporter activity	153	3	0.49	0.0122	0.1885	MF
GO:0015297	antiporter activity	54	2	0.17	0.0126	0.1885	MF
GO:0005525	GTP binding	158	3	0.5	0.0133	0.1885	MF
GO:0032561	guanyl ribonucleotide binding	158	3	0.5	0.0133	0.1885	MF
GO:0019001	guanyl nucleotide binding	163	3	0.52	0.0145	0.1885	MF
GO:0005215	transporter activity	487	5	1.55	0.0172	0.191657	MF
GO:0022857	transmembrane transporter activity	374	4	1.19	0.0291	0.283725	MF
GO:0046872	metal ion binding	1084	6	3.45	0.1208	0.557345	MF
GO:0008080	N-acetyltransferase activity	41	1	0.13	0.1226	0.557345	MF
GO:0016410	N-acyltransferase activity	42	1	0.13	0.1254	0.557345	MF
GO:0043169	cation binding	1100	6	3.5	0.1273	0.557345	MF
GO:0015318	inorganic molecular entity transmembrane transporter activity	198	2	0.63	0.1300	0.557345	MF
GO:0016407	acetyltransferase activity	46	1	0.15	0.1366	0.557345	MF
GO:0051287	NAD binding	46	1	0.15	0.1366	0.557345	MF
GO:0005216	ion channel activity	48	1	0.15	0.1421	0.557345	MF
GO:0015267	channel activity	48	1	0.15	0.1421	0.557345	MF
GO:0022803	passive transmembrane transporter activity	48	1	0.15	0.1421	0.557345	MF
GO:0015075	ion transmembrane transporter activity	213	2	0.68	0.1462	0.557345	MF
GO:0030247	polysaccharide binding	52	1	0.17	0.1530	0.557345	MF
GO:0020037	heme binding	225	2	0.72	0.1596	0.557345	MF
GO:0046906	tetrapyrrole binding	227	2	0.72	0.1618	0.557345	MF
GO:0004601	peroxidase activity	61	1	0.19	0.1771	0.557345	MF
GO:0016684	oxidoreductase activity, acting on peroxide as acceptor	62	1	0.2	0.1797	0.557345	MF
GO:0046914	transition metal ion binding	735	4	2.34	0.2014	0.557345	MF
GO:0022853	active ion transmembrane transporter activity	72	1	0.23	0.2056	0.557345	MF
GO:0016209	antioxidant activity	73	1	0.23	0.2082	0.557345	MF
GO:0008270	zinc ion binding	500	3	1.59	0.2103	0.557345	MF
GO:0003735	structural constituent of ribosome	271	2	0.86	0.2125	0.557345	MF
GO:0000287	magnesium ion binding	77	1	0.24	0.2183	0.557345	MF
GO:0005198	structural molecule activity	288	2	0.92	0.2325	0.557345	MF
GO:0015078	proton transmembrane transporter activity	84	1	0.27	0.2357	0.557345	MF
GO:0043167	ion binding	2466	10	7.84	0.2358	0.557345	MF
GO:0005509	calcium ion binding	92	1	0.29	0.2551	0.568509	MF
GO:0016616	oxidoreductase activity, acting on the CH-OH group of donors, NAD or NADP as acceptor	92	1	0.29	0.2551	0.568509	MF
GO:0016614	oxidoreductase activity, acting on CH-OH group of donors	101	1	0.32	0.2764	0.597227	MF
GO:0030246	carbohydrate binding	104	1	0.33	0.2833	0.597227	MF
GO:0022890	inorganic cation transmembrane transporter activity	139	1	0.44	0.3599	0.738742	MF
GO:0016747	acyltransferase activity, transferring groups other than amino-acyl groups	145	1	0.46	0.3722	0.7444	MF
GO:0008324	cation transmembrane transporter activity	152	1	0.48	0.3863	0.753285	MF
GO:0008168	methyltransferase activity	159	1	0.51	0.4001	0.761166	MF
GO:0016741	transferase activity, transferring one-carbon groups	167	1	0.53	0.4155	0.771643	MF
GO:0016705	oxidoreductase activity, acting on paired donors, with incorporation or reduction of molecular oxyge...	182	1	0.58	0.4433	0.795423	MF
GO:0016746	acyltransferase activity	185	1	0.59	0.4487	0.795423	MF
GO:0005506	iron ion binding	194	1	0.62	0.4646	0.79967	MF
GO:0043565	sequence-specific DNA binding	198	1	0.63	0.4716	0.79967	MF
GO:0000166	nucleotide binding	1465	5	4.66	0.5091	0.823092	MF
GO:1901265	nucleoside phosphate binding	1465	5	4.66	0.5091	0.823092	MF
GO:0035639	purine ribonucleoside triphosphate binding	1168	4	3.71	0.5197	0.823092	MF
GO:0005488	binding	4926	16	15.66	0.5287	0.823092	MF
GO:0016758	hexosyltransferase activity	257	1	0.82	0.5643	0.823092	MF
GO:0036094	small molecule binding	1553	5	4.94	0.5655	0.823092	MF
GO:0016491	oxidoreductase activity	925	3	2.94	0.5761	0.823092	MF
GO:0097159	organic cyclic compound binding	2894	9	9.2	0.6038	0.823092	MF
GO:1901363	heterocyclic compound binding	2894	9	9.2	0.6038	0.823092	MF
GO:0032555	purine ribonucleotide binding	1295	4	4.12	0.6069	0.823092	MF
GO:0017076	purine nucleotide binding	1302	4	4.14	0.6114	0.823092	MF
GO:0032553	ribonucleotide binding	1314	4	4.18	0.6192	0.823092	MF
GO:0097367	carbohydrate derivative binding	1328	4	4.22	0.6281	0.823092	MF
GO:0003700	DNA-binding transcription factor activity	311	1	0.99	0.6353	0.823092	MF
GO:0016757	glycosyltransferase activity	318	1	1.01	0.6437	0.823092	MF
GO:0140110	transcription regulator activity	329	1	1.05	0.6564	0.825794	MF
GO:0003677	DNA binding	714	2	2.27	0.6756	0.836457	MF
GO:0043168	anion binding	1431	4	4.55	0.6900	0.840937	MF
GO:0016740	transferase activity	1868	5	5.94	0.7398	0.88776	MF
GO:0005515	protein binding	1617	4	5.14	0.7841	0.926664	MF
GO:0003676	nucleic acid binding	1292	3	4.11	0.8013	0.932857	MF
GO:0004672	protein kinase activity	789	1	2.51	0.9284	1	MF
GO:0016773	phosphotransferase activity, alcohol group as acceptor	892	1	2.84	0.9502	1	MF
GO:0016301	kinase activity	896	1	2.85	0.9509	1	MF
GO:0005524	ATP binding	1010	1	3.21	0.9674	1	MF
GO:0016772	transferase activity, transferring phosphorus-containing groups	1062	1	3.38	0.9730	1	MF
GO:0032559	adenyl ribonucleotide binding	1137	1	3.61	0.9795	1	MF
GO:0030554	adenyl nucleotide binding	1140	1	3.62	0.9797	1	MF
GO:0016787	hydrolase activity	1158	1	3.68	0.9810	1	MF
GO:0003824	catalytic activity	4512	9	14.34	0.9884	1	MF
GO:0140096	catalytic activity, acting on a protein	1373	1	4.36	0.9915	1	MF
GO:0003674	molecular_function	8494	27	27	1.0000	1	MF
