# Supplementary material for: Evolutionary Analyses of Gene Expression Divergence in Panicum hallii: Exploring Constitutive and Plastic Responses Using Reciprocal Transplants
Source: Mol Biol Evol. 2023 Sep 20;40(10):msad210. doi: 10.1093/molbev/msad210 (PMC10556983; doi:10.1093/molbev/msad210)
Supplement: msad210_Supplementary_Data [file msad210_supplementary_data.zip › Supplementary_Table_S10.csv]

Supplementary Table S10: List of detected gene under selection for plastic expression between sites(PDE category)
GeneName	PCIndex	Pvalue	Qvalue	Best.hit.arabi.name	arabi.symbol	arabi.defline
PhHAL.1G032300	2	0.017671788	0.999999533	AT2G43760.3	NA	molybdopterin biosynthesis MoaE family protein
PhHAL.1G067900	5	0.049855986	0.999999533	AT3G52960.1	NA	Thioredoxin superfamily protein
PhHAL.1G255800	3	0.049929794	0.999999533	NA	NA	NA
PhHAL.1G322800	2	0.035997973	0.999999533	AT5G02890.1	NA	HXXXD-type acyl-transferase family protein
PhHAL.2G017900	2	0.010837095	0.999999533	AT3G19690.1	NA	CAP (Cysteine-rich secretory proteins, Antigen 5, and Pathogenesis-related 1 protein) superfamily protein
PhHAL.2G079400	4	0.046875725	0.999999533	AT5G09680.2	RLF	reduced lateral root formation
PhHAL.2G250400	5	0.035013769	0.999999533	AT1G71010.1	FAB1C	FORMS APLOID AND BINUCLEATE CELLS 1C
PhHAL.2G290200	2	0.000639855	0.999999533	NA	NA	NA
PhHAL.3G062100	3	0.03682146	0.999999533	AT5G60160.1	NA	Zn-dependent exopeptidases superfamily protein
PhHAL.3G103100	3	0.005244095	0.999999533	AT1G71695.1	NA	Peroxidase superfamily protein
PhHAL.3G169700	1	0.038946936	0.999999533	AT1G17080.1	NA	Ribosomal protein L18ae family
PhHAL.4G014500	5	0.047523139	0.999999533	AT4G00895.1	NA	ATPase, F1 complex, OSCP/delta subunit protein
PhHAL.5G125800	3	0.035952778	0.999999533	AT5G50400.1	ATPAP27,PAP27	purple acid phosphatase 27
PhHAL.5G168500	1	0.023111473	0.999999533	NA	NA	NA
PhHAL.5G197700	3	0.01532735	0.999999533	AT1G10360.1	ATGSTU18,GST29,GSTU18	glutathione S-transferase TAU 18
PhHAL.5G218500	2	0.003849818	0.999999533	AT5G24090.1	ATCHIA,CHIA	chitinase A
PhHAL.5G497700	3	0.025902221	0.999999533	AT1G15460.1	ATBOR4,BOR4	HCO3- transporter family
PhHAL.6G000700	3	0.021874424	0.999999533	AT1G02305.1	NA	Cysteine proteinases superfamily protein
PhHAL.6G275000	3	0.038292732	0.999999533	AT1G20480.1	NA	AMP-dependent synthetase and ligase family protein
PhHAL.7G151600	5	0.028005148	0.999999533	AT5G23520.1	NA	smr (Small MutS Related) domain-containing protein
PhHAL.7G155000	4	0.030837579	0.999999533	AT5G49740.1	ATFRO7,FRO7	ferric reduction oxidase 7
PhHAL.8G061000	5	0.006061432	0.999999533	AT5G47550.1	NA	Cystatin/monellin superfamily protein
PhHAL.8G063100	5	0.049521237	0.999999533	AT5G62090.2	SLK2	SEUSS-like 2
PhHAL.8G244800	5	0.014998216	0.999999533	NA	NA	NA
PhHAL.8G253100	3	0.030570424	0.999999533	AT3G14470.1	NA	NB-ARC domain-containing disease resistance protein
PhHAL.9G044300	1	0.033427668	0.999999533	AT5G62620.1	NA	Galactosyltransferase family protein
PhHAL.9G061100	3	0.016437779	0.999999533	AT4G25150.1	NA	HAD superfamily, subfamily IIIB acid phosphatase
PhHAL.9G191300	5	0.040445927	0.999999533	AT1G55630.1	NA	Pentatricopeptide repeat (PPR) superfamily protein
PhHAL.9G206100	3	0.040254968	0.999999533	AT3G43920.2	ATDCL3,DCL3	dicer-like 3
