# Supplementary material for: Evolutionary Analyses of Gene Expression Divergence in Panicum hallii: Exploring Constitutive and Plastic Responses Using Reciprocal Transplants
Source: Mol Biol Evol. 2023 Sep 20;40(10):msad210. doi: 10.1093/molbev/msad210 (PMC10556983; doi:10.1093/molbev/msad210)
Supplement: msad210_Supplementary_Data [file msad210_supplementary_data.zip › Supplementary_Table_S11.xlsx]

## Sheet: Supplementary_Table_S10
Supplementary Table S11: FST and dXY statistics of different gene features for CDE category compared to NDE category
Feature	Divergence Statistics	Coastal vs Northern	Coastal vs Central	Northern vs. central
CDS	FST	0.04 (4.0e-09)	0.023 (7.8e-05)	0.026 (1.1e-10)
	dXY	9.0e-4 (1.0e-02)	1.0e-3 (3.0e-03)	8.0e-4 (9.7e-03)
Promoter	FST	0.025 (5.4e-06)	0.020 (1.7e-05)	0.025 (3.2e-13)
	dXY	1.6e-3 (1.0e-02)	1.4e-3 (3.0e-02)	7.9e-3 (8.0e-02)
5-UTR	FST	0.075 (4.0e-10)	0.06 (1.2e-08)	0.05 (7.3e-11)
	dXY	3.4e-3(3e-4)	3.1e-3 (1.0e-03)	3.2e-4 (0.21)
3-UTR	FST	0.040 (2.3e-7)	0.03 (1.9e-5)	0.024 (4.0e-7)
	dXY	5.1e-4(0.15)	4.9e-4 (0.2)	3.2e-4 (0.21)
INTRON	FST	0.026 (3.8e-05)	0.022 (7.3e-5)	0.019 (3.5e-6)
	dXY	1.5e-4 (0.31)	3.4e-4 (0.18)	1.8e-5 (0.47)
Value in each cell represent the mean different (CDE-NDE) of a given population statistics. Nominal p-values for one-way ANOVA are in parentheses. Bold represent the category which also passed multiple test correction by Bonferonni method. * denotes nearly significant changes.
