# Supplementary material for: Evolutionary Analyses of Gene Expression Divergence in Panicum hallii: Exploring Constitutive and Plastic Responses Using Reciprocal Transplants
Source: Mol Biol Evol. 2023 Sep 20;40(10):msad210. doi: 10.1093/molbev/msad210 (PMC10556983; doi:10.1093/molbev/msad210)
Supplement: msad210_Supplementary_Data [file msad210_supplementary_data.zip › Supplementary_Table_S12.xlsx]

## Sheet: Supplementary_Table_S12
Supplementary Table S12: Nucleotide diversity (π) for Gene Model and different features of gene models for CDE category compared to NDE category
Feature	Coastal	Northern	Central
CDS	7.5e-5 (0.70)	6.7e-5 (0.7)	4.7e-4 (0.05)
Promoter	3.8e-3 (0.07)	3.7e-3 (1.0e-2)	3.3e-3 (1.3e-2)
5-UTR	-4.0e-3(0.12)	-4.0e-3 (0.03)	-2.3e-3 (0.36)
3-UTR	1.0e-3 (0.05)	7.1e-4(0.07)	1.7e-3 (4.0e-2)
INTRON	-7.5e-4(0.4)	-7.3-e-4 (0.21)	-3.8e-4 (0.63)
Value in each cell represent the mean different (CDE-NDE) of nucleotide diversity (π). Nominal p-values for Welch Two sample t-test are in parentheses. Bold represent the category which also passed multiple test correction by Bonferonni method
