# Supplementary material for: Evolutionary Analyses of Gene Expression Divergence in Panicum hallii: Exploring Constitutive and Plastic Responses Using Reciprocal Transplants
Source: Mol Biol Evol. 2023 Sep 20;40(10):msad210. doi: 10.1093/molbev/msad210 (PMC10556983; doi:10.1093/molbev/msad210)
Supplement: msad210_Supplementary_Data [file msad210_supplementary_data.zip › Supplementary_Table_S13.csv]

Supplementary Table S13: List of gene models detected by PAML which are under positive selection
GeneID	lnL_Sel2A_1A	pval_Sel2A_1A	qval_Sel2A_1A	QPC	Best.hit.arabi.name	arabi.symbol	arabi.defline	Best.hit.rice.name	rice.defline
PhHAL.1G041800	83.233348	0	0	NDE	AT3G54690.1		Sugar isomerase (SIS) family protein	LOC_Os02g06360.1	uncharacterized protein CPn_0526/CP_0226/CPj0526/CpB0547, putative, expressed
PhHAL.1G059600	68.464962	1.33E-15	4.17E-13	NDE	AT5G25060.1		RNA recognition motif (RRM)-containing protein	LOC_Os02g08360.1	RNA recognition motif, putative, expressed
PhHAL.1G069600	33.059428	6.63E-08	4.30E-06	NDE	AT1G51130.1		Nse4, component of Smc5/6 DNA repair complex	LOC_Os02g10090.1	expressed protein
PhHAL.1G106100	40.343012	1.74E-09	1.47E-07	NDE				LOC_Os05g33290.1	uncharacterized conserved membrane protein specific to cyanobacteria, putative, expressed
PhHAL.1G107400	24.873802	3.97E-06	0.000155273	NDE	AT5G57850.1		D-aminoacid aminotransferase-like PLP-dependent enzymes superfamily protein	LOC_Os02g17330.1	aminotransferase domain containing protein, putative, expressed
PhHAL.1G239200	28.914962	5.26E-07	2.72E-05	NDE	AT3G48740.1		Nodulin MtN3 family protein	LOC_Os02g30910.1	nodulin MtN3 family protein, putative, expressed
PhHAL.1G241600	50.960564	8.59E-12	1.20E-09	NDE	AT5G61900.1	BON,BON1,CPN1	Calcium-dependent phospholipid-binding Copine family protein	LOC_Os02g32160.1	copine, putative, expressed
PhHAL.1G245900	25.46249	2.96E-06	0.000123879	NDE	AT5G51070.1	CLPD,ERD1,SAG15	Clp ATPase	LOC_Os02g32520.1	ERD1 protein, chloroplast precursor, putative, expressed
PhHAL.1G248500	29.693458	3.57E-07	1.88E-05	NDE	AT4G13650.1		Pentatricopeptide repeat (PPR) superfamily protein	LOC_Os02g32780.1	pentatricopeptide, putative, expressed
PhHAL.1G251500	23.532654	7.76E-06	0.000256469	NDE	AT2G36090.1		F-box family protein	LOC_Os02g33240.1	OsFBX51 - F-box domain containing protein, expressed
PhHAL.1G289100	53.700708	2.18E-12	3.42E-10	NDE	AT4G14605.1		Mitochondrial transcription termination factor family protein	LOC_Os02g39040.1	mTERF domain containing protein, expressed
PhHAL.1G290000	62.027146	3.40E-14	7.53E-12	NDE	AT1G05785.2		Got1/Sft2-like vescicle transport protein family	LOC_Os02g39070.1	vesicle transport protein GOT1B, putative, expressed
PhHAL.1G325300	36.53474	1.17E-08	8.50E-07	NDE	AT5G51290.1		Diacylglycerol kinase family protein	LOC_Os02g43906.1	ceramide kinase-related, putative, expressed
PhHAL.1G332300	66.868752	3.00E-15	8.39E-13	NDE	AT1G63700.1	EMB71,MAPKKK4,YDA	Protein kinase superfamily protein	LOC_Os02g44642.1	STE_MEKK_ste11_MAP3K.10 - STE kinases include homologs to sterile 7, sterile 11 and sterile 20 from yeast, expressed
PhHAL.1G351900	40.798708	1.38E-09	1.21E-07	CDE				LOC_Os02g47030.1	expressed protein
PhHAL.1G381300	23.819442	6.72E-06	0.000232308	NDE	AT5G37660.2	PDLP7	plasmodesmata-located protein 7	LOC_Os02g50200.1	cysteine-rich repeat secretory protein precursor, putative, expressed
PhHAL.1G384500	33.311458	5.84E-08	3.88E-06	NDE	AT1G49050.1		Eukaryotic aspartyl protease family protein	LOC_Os02g49800.1	eukaryotic aspartyl protease domain containing protein, expressed
PhHAL.2G002500	32.737832	7.78E-08	4.99E-06	NDE	AT4G21200.1	ATGA2OX8,GA2OX8	gibberellin 2-oxidase 8	LOC_Os07g01340.1	gibberellin 2-beta-dioxygenase 7, putative, expressed
PhHAL.2G025500	43.501212	3.58E-10	3.46E-08	NDE	AT1G17210.1	ATILP1,ILP1	IAP-like protein 1	LOC_Os07g05610.1	zinc ion binding protein, putative, expressed
PhHAL.2G063300	48.16328	3.48E-11	4.23E-09	NDE	AT3G11960.1		Cleavage and polyadenylation specificity factor (CPSF) A subunit protein	LOC_Os07g10390.1	cleavage and polyadenylation specificity factor, putative, expressed
PhHAL.2G079000	25.268672	3.26E-06	0.000133336	NDE	AT2G28550.3	RAP2.7,TOE1	related to AP2.7	LOC_Os07g13170.1	AP2 domain containing protein, expressed
PhHAL.2G205100	24.231406	5.47E-06	0.000199423	NDE	AT1G04140.2		Transducin family protein / WD-40 repeat family protein	LOC_Os02g18820.1	WD domain, G-beta repeat domain containing protein, expressed
PhHAL.2G258200	41.14498	1.16E-09	1.03E-07	NDE	AT5G57950.1		26S proteasome regulatory subunit, putative	LOC_Os09g25310.1	26S proteasome non-ATPase regulatory subunit 9, putative, expressed
PhHAL.2G278400	23.690904	7.17E-06	0.000242078	NDE	AT1G47480.1		alpha/beta-Hydrolases superfamily protein	LOC_Os09g28280.1	gibberellin receptor GID1L2, putative, expressed
PhHAL.2G283900	25.865218	2.42E-06	0.000105437	NDE	AT4G33580.1	ATBCA5,BCA5	beta carbonic anhydrase 5	LOC_Os09g28910.1	carbonic anhydrase, chloroplast precursor, putative, expressed
PhHAL.2G288500	53.458822	2.46E-12	3.74E-10	NDE	AT4G40050.1		Protein of unknown function (DUF3550/UPF0682)	LOC_Os09g29470.1	AGAP005770-PA, putative, expressed
PhHAL.2G289100	25.437474	2.99E-06	0.000124458	NDE	AT1G17840.1	ABCG11,ATWBC11,COF1,DSO,WBC11	white-brown complex homolog protein 11	LOC_Os09g29660.1	white-brown complex homolog protein 11, putative, expressed
PhHAL.2G305900	59.779286	1.04E-13	2.06E-11	NDE	AT1G05850.1	ATCTL1,CTL1,ELP,ELP1,ERH2,HOT2,POM1	Chitinase family protein	LOC_Os09g32080.2	CHIT13 - Chitinase family protein precursor, expressed
PhHAL.2G307800	84.664248	0	0	NDE	AT5G57110.1	ACA8,AT-ACA8	autoinhibited Ca2+ -ATPase, isoform 8	LOC_Os04g51610.1	calcium-transporting ATPase, plasma membrane-type, putative, expressed
PhHAL.2G320900	47.59019	4.63E-11	5.24E-09	NDE	AT1G06070.1		Basic-leucine zipper (bZIP) transcription factor family protein	LOC_Os09g34060.1	transcription factor RF2a, putative, expressed
PhHAL.2G321500	62.388154	2.83E-14	6.78E-12	NDE	AT3G59660.1		C2 domain-containing protein / GRAM domain-containing protein	LOC_Os09g34130.1	GRAM domain containing protein, expressed
PhHAL.2G322400	38.244844	4.96E-09	3.88E-07	CDE	AT5G48370.2		Thioesterase/thiol ester dehydrase-isomerase superfamily protein	LOC_Os09g34190.1	acyl-coenzyme A thioesterase 10, mitochondrial precursor, putative, expressed
PhHAL.2G329900	23.347822	8.51E-06	0.000277849	NDE				LOC_Os09g36000.1	expressed protein
PhHAL.2G339200	23.512776	7.84E-06	0.000257432	NDE				LOC_Os09g36950.1	expressed protein
PhHAL.2G353500	32.461172	8.94E-08	5.66E-06	NDE	AT4G30210.2	AR2,ATR2	P450 reductase 2	LOC_Os09g38620.1	NADPH reductase, putative, expressed
PhHAL.2G357800	32.289382	9.74E-08	6.09E-06	NDE	AT1G31050.1		basic helix-loop-helix (bHLH) DNA-binding superfamily protein	LOC_Os07g28890.1	ethylene-responsive protein related, putative, expressed
PhHAL.2G368700	27.348358	1.15E-06	5.47E-05	NDE	AT1G52520.1	FRS6	FAR1-related sequence 6	LOC_Os07g31420.1	transposon protein, putative, unclassified, expressed
PhHAL.2G391300	30.186094	2.79E-07	1.56E-05	NDE	AT1G61667.1		Protein of unknown function, DUF538	LOC_Os07g36410.1	expressed protein
PhHAL.2G400900	23.70184	7.13E-06	0.000242078	NDE	AT1G11680.1	CYP51,CYP51A2,CYP51G1,EMB1738	CYTOCHROME P450 51G1	LOC_Os05g12040.1	cytochrome P450 51, putative, expressed
PhHAL.2G401200	49.88716	1.47E-11	1.95E-09	NDE	AT4G19900.1		alpha 1,4-glycosyltransferase family protein	LOC_Os07g37990.1	glycosyltransferase sugar-binding region containing DXD motif, putative, expressed
PhHAL.2G417300	55.839776	7.49E-13	1.25E-10	NDE	AT5G44240.2	ALA2	aminophospholipid ATPase 2	LOC_Os11g25980.1	phospholipid-transporting ATPase 2, putative, expressed
PhHAL.2G433500	39.642034	2.47E-09	2.05E-07	NDE	AT3G14130.1		Aldolase-type TIM barrel family protein	LOC_Os07g42440.2	hydroxyacid oxidase 1, putative, expressed
PhHAL.2G436900	24.440006	4.93E-06	0.00018091	NDE	AT1G80470.1		F-box/RNI-like/FBD-like domains-containing protein	LOC_Os12g36000.1	expressed protein
PhHAL.2G445300	52.390646	4.20E-12	6.04E-10	NDE	AT3G53460.1	CP29	chloroplast RNA-binding protein 29	LOC_Os07g43810.1	RNA recognition motif containing protein, putative, expressed
PhHAL.2G457300	58.239702	2.26E-13	4.14E-11	NDE	AT2G24960.1			LOC_Os07g45330.1	expressed protein
PhHAL.2G464100	57.586632	3.13E-13	5.55E-11	NDE	AT4G04880.1		adenosine/AMP deaminase family protein	LOC_Os07g46630.1	AMP deaminase, putative, expressed
PhHAL.3G038200	113.881036	0	0	NDE	AT5G09840.1		Putative endonuclease or glycosyl hydrolase	LOC_Os12g06560.1	expressed protein
PhHAL.3G048200	24.578662	4.60E-06	0.000172359	NDE	AT4G33470.1	ATHDA14,hda14	histone deacetylase 14	LOC_Os12g08220.1	histone deacetylase, putative, expressed
PhHAL.3G052300	44.592672	2.07E-10	2.08E-08	NDE	AT1G55170.1			LOC_Os12g09089.1	protein kinase PKN/PRK1, effector, putative, expressed
PhHAL.3G106000	28.562916	6.28E-07	3.14E-05	NDE	AT3G17590.1	BSH,CHE1	transcription regulatory protein SNF5, putative (BSH)	LOC_Os02g49190.1	SWI/SNF-related matrix-associated actin-dependent regulator of chromatin subfamily B member 1, putative, expressed
PhHAL.3G121100	24.83145	4.05E-06	0.000157438	NDE	AT1G09330.1			LOC_Os05g06700.2	expressed protein
PhHAL.3G123400	24.151838	5.70E-06	0.000204713	NDE	AT2G15530.3		RING/U-box superfamily protein	LOC_Os05g07070.2	zinc finger, C3HC4 type domain containing protein, expressed
PhHAL.3G127600	74.441318	1.11E-16	3.69E-14	NDE	AT4G33630.1	EX1	Protein of unknown function (DUF3506)	LOC_Os05g07860.1	uvrB/uvrC motif family protein, expressed
PhHAL.3G155400	48.15312	3.50E-11	4.23E-09	NDE	AT1G10490.1		Domain of unknown function (DUF1726) ;Putative ATPase (DUF699)	LOC_Os12g07300.1	N-acetyltransferase 10, putative, expressed
PhHAL.3G171300	25.48187	2.93E-06	0.000123658	NDE	AT4G28500.1	ANAC073,NAC073,SND2	NAC domain containing protein 73	LOC_Os05g48850.1	no apical meristem protein, putative, expressed
PhHAL.3G172000	24.064518	5.95E-06	0.000210997	NDE	AT4G28300.1		Protein of unknown function (DUF1421)	LOC_Os05g48760.1	protein of unknown function DUF1421 domain containing protein, expressed
PhHAL.3G175300	31.310542	1.59E-07	9.19E-06	NDE	AT1G28380.1	NSL1	MAC/Perforin domain-containing protein	LOC_Os05g48360.2	membrane attack complex component/perforin/complement C9, putative, expressed
PhHAL.3G200400	34.923918	2.61E-08	1.80E-06	NDE	AT5G58950.1		Protein kinase superfamily protein	LOC_Os05g44290.1	protein kinase domain containing protein, expressed
PhHAL.3G239600	27.046548	1.34E-06	6.25E-05	NDE	AT3G09560.1	ATPAH1,PAH1	Lipin family protein	LOC_Os05g38710.1	lipin, N-terminal conserved region family protein, expressed
PhHAL.3G249600	272.30623	0	0	NDE	AT2G36490.1	DML1,ROS1	demeter-like 1	LOC_Os05g37410.1	hhH-GPD superfamily base excision DNA repair protein, expressed
PhHAL.3G256100	28.614398	6.12E-07	3.10E-05	NDE	AT1G45249.1	ABF2,AREB1,ATAREB1	abscisic acid responsive elements-binding factor 2	LOC_Os05g36160.1	G-box-binding factor 4, putative, expressed
PhHAL.3G256300	29.920696	3.18E-07	1.71E-05	NDE				LOC_Os05g36140.1	expressed protein
PhHAL.3G257100	24.982014	3.76E-06	0.000149365	NDE	AT2G05920.1		Subtilase family protein	LOC_Os05g36010.1	OsSub47 - Putative Subtilisin homologue, expressed
PhHAL.3G259700	80.72178	0	0	NDE	AT4G02790.1		GTP-binding family protein	LOC_Os05g35540.1	GTPase of unknown function domain containing protein, putative, expressed
PhHAL.3G262700	78.814024	0	0	NDE	AT1G77130.1	GUX3,PGSIP2	plant glycogenin-like starch initiation protein 2	LOC_Os01g65780.2	glycosyl transferase, putative, expressed
PhHAL.3G278000	39.57731	2.55E-09	2.08E-07	NDE	AT1G54790.3		GDSL-like Lipase/Acylhydrolase superfamily protein	LOC_Os05g33270.1	GDSL-like lipase/acylhydrolase, putative, expressed
PhHAL.3G310000	23.638052	7.36E-06	0.000244824	NDE	AT2G38280.2	ATAMPD,FAC1	AMP deaminase, putative / myoadenylate deaminase, putative	LOC_Os07g49270.1	AMP deaminase, putative, expressed
PhHAL.3G393600	23.82864	6.69E-06	0.000232308	NDE	AT2G32810.1	BGAL9	beta galactosidase 9	LOC_Os12g24170.1	beta-galactosidase precursor, putative, expressed
PhHAL.3G466200	39.05681	3.30E-09	2.62E-07	NDE	AT3G63250.1	ATHMT-2,HMT-2,HMT2	homocysteine methyltransferase 2	LOC_Os12g41390.1	homocysteine S-methyltransferase protein, putative, expressed
PhHAL.4G004400	25.094008	3.56E-06	0.000144211	NDE	AT2G02148.1
PhHAL.4G007800	49.368666	1.90E-11	2.47E-09	NDE	AT5G03650.1	SBE2.2	starch branching enzyme 2.2	LOC_Os06g51084.1	1,4-alpha-glucan-branching enzyme, chloroplast precursor, putative, expressed
PhHAL.4G008800	23.912114	6.42E-06	0.000224708	CDE	AT4G38400.1	ATEXLA2,ATEXPL2,ATHEXP BETA 2.2,EXLA2,EXPL2	expansin-like A2	LOC_Os06g50960.1	expansin precursor, putative, expressed
PhHAL.4G017000	30.09395	2.92E-07	1.62E-05	NDE	AT1G62770.1		Plant invertase/pectin methylesterase inhibitor superfamily protein	LOC_Os06g49760.1	invertase/pectin methylesterase inhibitor family protein, putative, expressed
PhHAL.4G019500	25.081326	3.58E-06	0.000144211	NDE	AT4G39220.1	ATRER1A	Rer1 family protein	LOC_Os06g49460.1	Rer1 protein, putative, expressed
PhHAL.4G039700	23.680428	7.21E-06	0.000242078	NDE	AT4G28220.1	NDB1	NAD(P)H dehydrogenase B1	LOC_Os06g47000.1	external NADH-ubiquinone oxidoreductase 1, mitochondrial precursor, putative, expressed
PhHAL.4G086000	26.660946	1.62E-06	7.32E-05	NDE	AT5G10770.1		Eukaryotic aspartyl protease family protein	LOC_Os06g40818.1	aspartic proteinase, putative, expressed
PhHAL.4G088300	47.207244	5.61E-11	6.22E-09	NDE	AT1G06220.2	CLO,GFA1,MEE5	Ribosomal protein S5/Elongation factor G/III/V family protein	LOC_Os06g40600.1	elongation factor, putative, expressed
PhHAL.4G111100	45.417918	1.37E-10	1.43E-08	NDE	AT2G19600.1	ATKEA4,KEA4	K+ efflux antiporter 4	LOC_Os06g36590.1	transporter, monovalent cation:proton antiporter-2 family, putative, expressed
PhHAL.4G237800	289.460042	0	0	NDE	AT1G03370.1		C2 calcium/lipid-binding and GRAM domain containing protein	LOC_Os06g19400.1	GRAM and C2 domains containing protein, putative, expressed
PhHAL.4G250500	82.47362	0	0	NDE	AT2G04740.1		ankyrin repeat family protein	LOC_Os06g21330.1	ABB1 - Ankyrin repeat region with 2 Bric-a-Brac, Tramtrack, Broad Complex BTB domains, expressed
PhHAL.4G292900	81.468228	0	0	NDE	AT1G18270.1		ketose-bisphosphate aldolase class-II family protein	LOC_Os06g14740.1	NAD binding domain of 6-phosphogluconate dehydrogenase containing protein, expressed
PhHAL.4G308400	47.740136	4.30E-11	4.97E-09	NDE	AT3G43190.1	ATSUS4,SUS4	sucrose synthase 4	LOC_Os06g09450.6	sucrose synthase, putative, expressed
PhHAL.4G330200	25.536696	2.85E-06	0.000121277	NDE	AT3G02645.1		Plant protein of unknown function (DUF247)	LOC_Os06g06550.1	plant protein of unknown function domain containing protein, expressed
PhHAL.4G342500	46.769388	6.98E-11	7.58E-09	NDE	AT5G11380.1	DXPS3	1-deoxy-D-xylulose 5-phosphate synthase 3	LOC_Os06g05100.1	transketolase, putative, expressed
PhHAL.4G361400	33.150946	6.33E-08	4.16E-06	NDE				LOC_Os06g02370.1	expressed protein
PhHAL.5G042900	28.473338	6.56E-07	3.23E-05	NDE	AT5G27990.1		Pre-rRNA-processing protein TSR2, conserved region	LOC_Os08g39820.1	pre-rRNA-processing protein TSR2, putative, expressed
PhHAL.5G053200	54.048926	1.83E-12	2.96E-10	NDE	AT5G63380.1		AMP-dependent synthetase and ligase family protein	LOC_Os01g67540.1	AMP-binding domain containing protein, expressed
PhHAL.5G083700	30.869644	1.98E-07	1.13E-05	NDE	AT1G08320.3	bZIP21,TGA9	bZIP transcription factor family protein	LOC_Os01g64020.1	transcription factor, putative, expressed
PhHAL.5G084200	26.645218	1.64E-06	7.32E-05	NDE	AT1G08280.1		Glycosyltransferase family 29 (sialyltransferase) family protein	LOC_Os01g63970.1	sialyltransferase family domain containing protein, expressed
PhHAL.5G088800	24.518698	4.74E-06	0.000175138	NDE	AT5G04110.1	GYRB3	DNA GYRASE B3	LOC_Os01g63354.1	ELM2 domain containing protein, putative, expressed
PhHAL.5G092200	24.936154	3.85E-06	0.000151622	NDE	AT3G55610.1	P5CS2	delta 1-pyrroline-5-carboxylate synthase 2	LOC_Os01g62900.1	amino acid kinase, putative, expressed
PhHAL.5G151000	23.71002	7.10E-06	0.000242078	NDE	AT5G11520.1	ASP3,YLS4	aspartate aminotransferase 3	LOC_Os01g55540.1	aminotransferase, classes I and II, domain containing protein, expressed
PhHAL.5G167100	28.551184	6.31E-07	3.14E-05	NDE	AT1G60220.1	OTS1,ULP1D	UB-like protease 1D	LOC_Os12g41380.1	ulp1 protease family protein, putative, expressed
PhHAL.5G192700	34.21841	3.71E-08	2.50E-06	NDE	AT3G14770.1		Nodulin MtN3 family protein	LOC_Os01g50460.1	nodulin MtN3 family protein, putative, expressed
PhHAL.5G208800	108.465584	0	0	NDE	AT3G58640.1		Mitogen activated protein kinase kinase kinase-related	LOC_Os01g48330.1	protein kinase domain containing protein, expressed
PhHAL.5G218700	155.805596	0	0	NDE	AT3G61590.1	HS,HWS	Galactose oxidase/kelch repeat superfamily protein	LOC_Os01g47050.1	OsFBK1 - F-box domain and kelch repeat containing protein, expressed
PhHAL.5G272700	37.100484	8.78E-09	6.58E-07	NDE	AT1G72660.2		P-loop containing nucleoside triphosphate hydrolases superfamily protein	LOC_Os05g28940.1	GTP-binding protein, putative, expressed
PhHAL.5G276800	36.248716	1.34E-08	9.67E-07	NDE	AT4G26240.1			LOC_Os01g37850.1	expressed protein
PhHAL.5G424200	23.673152	7.24E-06	0.000242078	NDE	AT5G39660.1	CDF2	cycling DOF factor 2	LOC_Os01g15900.1	expressed protein
PhHAL.5G457800	30.351664	2.57E-07	1.45E-05	NDE	AT4G11420.1	ATEIF3A-1,ATTIF3A1,EIF3A,EIF3A-1,TIF3A1	eukaryotic translation initiation factor 3A	LOC_Os01g03070.2	transposon protein, putative, unclassified, expressed
PhHAL.5G469200	47.867054	4.03E-11	4.77E-09	NDE	AT1G18390.2		Protein kinase superfamily protein	LOC_Os01g04409.1	OsWAK1 - OsWAK receptor-like cytoplasmic kinase OsWAK-RLCK, expressed
PhHAL.5G474600	31.612424	1.37E-07	8.26E-06	NDE	AT2G44920.2		Tetratricopeptide repeat (TPR)-like superfamily protein	LOC_Os01g05080.1	thylakoid lumenal protein, putative, expressed
PhHAL.5G491400	29.979348	3.09E-07	1.70E-05	NDE	AT5G66631.1		Tetratricopeptide repeat (TPR)-like superfamily protein	LOC_Os01g07340.1	pentatricopeptide, putative, expressed
PhHAL.5G494100	27.030064	1.35E-06	6.25E-05	NDE	AT4G34140.2		D111/G-patch domain-containing protein	LOC_Os01g07540.1	G-patch domain containing protein, expressed
PhHAL.5G497900	27.778974	9.29E-07	4.45E-05	NDE	AT2G36800.1	DOGT1,UGT73C5	don-glucosyltransferase 1	LOC_Os10g09990.1	cytokinin-O-glucosyltransferase 3, putative, expressed
PhHAL.5G503900	29.116948	4.76E-07	2.48E-05	NDE	AT5G64780.1		Uncharacterised conserved protein UCP009193	LOC_Os01g08690.1	holocarboxylase synthetase, putative, expressed
PhHAL.5G521100	26.668352	1.62E-06	7.32E-05	NDE				LOC_Os01g10880.1	expressed protein
PhHAL.6G002300	34.85239	2.70E-08	1.84E-06	NDE	AT1G26220.1		Acyl-CoA N-acyltransferases (NAT) superfamily protein	LOC_Os08g01170.1	acetyltransferase, GNAT family, putative, expressed
PhHAL.6G002500	45.046702	1.65E-10	1.69E-08	NDE	AT3G44330.1			LOC_Os08g01180.1	nicalin, putative, expressed
PhHAL.6G010500	24.050216	5.99E-06	0.000211104	NDE	AT2G23140.1		RING/U-box superfamily protein with ARM repeat domain	LOC_Os08g01900.1	armadillo/beta-catenin repeat family protein, putative, expressed
PhHAL.6G045600	31.374194	1.54E-07	9.10E-06	NDE	AT3G06250.1	FRS7	FAR1-related sequence 7	LOC_Os08g06930.1	transposon protein, putative, unclassified, expressed
PhHAL.6G069000	75.615968	0	0	NDE	AT4G28400.1		Protein phosphatase 2C family protein	LOC_Os04g52000.1	protein phosphatase 2C, putative, expressed
PhHAL.6G173300	77.167278	0	0	NDE	AT4G27940.1	ATMTM1,MTM1	manganese tracking factor for mitochondrial SOD2	LOC_Os08g29720.2	mitochondrial carrier protein, putative, expressed
PhHAL.6G185700	100.75449	0	0	NDE	AT1G60200.1		splicing factor PWI domain-containing protein / RNA recognition motif (RRM)-containing protein	LOC_Os08g32100.1	transposon protein, putative, CACTA, En/Spm sub-class, expressed
PhHAL.6G277600	28.77087	5.66E-07	2.89E-05	NDE	AT5G51920.1		Pyridoxal phosphate (PLP)-dependent transferases superfamily protein	LOC_Os08g43180.1	expressed protein
PhHAL.7G118500	31.325914	1.58E-07	9.19E-06	NDE	AT4G24990.1	ATGP4	Ubiquitin family protein	LOC_Os04g32270.1	membrane-anchored ubiquitin-fold protein, putative, expressed
PhHAL.7G128500	24.162896	5.66E-06	0.000204713	NDE	AT1G52340.1	ABA2,ATABA2,ATSDR1,GIN1,ISI4,SDR1,SIS4,SRE1	NAD(P)-binding Rossmann-fold superfamily protein	LOC_Os04g33240.1	sex determination protein tasselseed-2, putative, expressed
PhHAL.7G139200	26.373878	1.87E-06	8.24E-05	NDE	AT5G09820.2		Plastid-lipid associated protein PAP / fibrillin family protein	LOC_Os04g34460.1	PAP fibrillin family domain containing protein, expressed
PhHAL.7G173000	85.219382	0	0	NDE	AT1G70180.2		Sterile alpha motif (SAM) domain-containing protein	LOC_Os04g39090.1	SAM domain containing protein, putative, expressed
PhHAL.7G236800	24.743614	4.24E-06	0.000163113	NDE	AT5G43330.1		Lactate/malate dehydrogenase family protein	LOC_Os04g46560.1	lactate/malate dehydrogenase, putative, expressed
PhHAL.7G273800	40.601712	1.53E-09	1.31E-07	NDE	AT5G57110.1	ACA8,AT-ACA8	autoinhibited Ca2+ -ATPase, isoform 8	LOC_Os04g51610.1	calcium-transporting ATPase, plasma membrane-type, putative, expressed
PhHAL.7G302400	39.409808	2.77E-09	2.23E-07	NDE	AT2G21940.4	ATSK1,SK1	shikimate kinase 1	LOC_Os04g54800.1	shikimate kinase, putative, expressed
PhHAL.7G306300	60.545066	7.13E-14	1.46E-11	NDE	AT1G05500.1	ATSYTE,NTMC2T2.1,NTMC2TYPE2.1,SYT5,SYTE	Calcium-dependent lipid-binding (CaLB domain) family protein	LOC_Os04g55220.1	C2 domain containing protein, expressed
PhHAL.7G317600	52.530406	3.92E-12	5.79E-10	NDE	AT1G70620.2		cyclin-related	LOC_Os04g56630.1	transposon protein, putative, unclassified, expressed
PhHAL.8G191300	50.044536	1.36E-11	1.85E-09	NDE	AT3G12280.1	ATRBR1,RB,RB1,RBR,RBR1	retinoblastoma-related 1	LOC_Os11g32900.1	retinoblastoma-related protein-like, putative, expressed
PhHAL.8G217000	36.638754	1.11E-08	8.18E-07	NDE	AT3G23070.1	ATCFM3A,CFM3A	CRM family member 3A	LOC_Os11g37990.1	chloroplastic group IIA intron splicing facilitator CRS1, chloroplast precursor, putative, expressed
PhHAL.8G225900	48.274748	3.29E-11	4.17E-09	NDE	AT5G10290.1		leucine-rich repeat transmembrane protein kinase family protein	LOC_Os11g39370.1	BRASSINOSTEROID INSENSITIVE 1-associated receptor kinase 1 precursor, putative, expressed
PhHAL.8G230100	24.731644	4.26E-06	0.000163113	NDE	AT1G53850.1	ATPAE1,PAE1	20S proteasome alpha subunit E1	LOC_Os11g40140.1	peptidase, T1 family, putative, expressed
PhHAL.9G016700	64.941068	7.88E-15	2.00E-12	NDE	AT1G71870.1		MATE efflux family protein	LOC_Os03g62270.1	MATE efflux family protein, putative, expressed
PhHAL.9G056600	27.956396	8.50E-07	4.11E-05	NDE	AT5G06560.1		Protein of unknown function, DUF593	LOC_Os03g57530.1	DUF593 domain containing protein, expressed
PhHAL.9G066800	62.323614	2.93E-14	6.78E-12	NDE	AT1G75210.1		HAD-superfamily hydrolase, subfamily IG, 5\'-nucleotidase	LOC_Os03g56310.1	5-nucleotidase domain-containing protein, putative, expressed
PhHAL.9G092200	32.21216	1.01E-07	6.26E-06	NDE	AT4G37930.1	SHM1,SHMT1,STM	serine transhydroxymethyltransferase 1	LOC_Os03g52840.1	serine hydroxymethyltransferase, mitochondrial precursor, putative, expressed
PhHAL.9G100900	61.210302	5.11E-14	1.09E-11	NDE	AT4G34910.1		P-loop containing nucleoside triphosphate hydrolases superfamily protein	LOC_Os03g51900.1	DEAD-box ATP-dependent RNA helicase, putative, expressed
PhHAL.9G109000	37.363342	7.70E-09	5.85E-07	NDE	AT3G17800.1		Protein of unknown function (DUF760)	LOC_Os03g50870.1	expressed protein
PhHAL.9G109400	35.01546	2.49E-08	1.74E-06	NDE	AT1G66150.1	TMK1	transmembrane kinase 1	LOC_Os03g50810.1	receptor protein kinase TMK1 precursor, putative, expressed
PhHAL.9G112100	31.8466	1.22E-07	7.43E-06	NDE	AT5G64130.1		cAMP-regulated phosphoprotein 19-related protein	LOC_Os01g14690.4	Lg106, putative, expressed
PhHAL.9G157100	56.46676	5.48E-13	9.40E-11	NDE	AT1G47550.1	SEC3A	exocyst complex component sec3A	LOC_Os03g42750.1	roothairless 1, putative, expressed
PhHAL.9G170800	26.501084	1.76E-06	7.80E-05	NDE	AT3G62010.1			LOC_Os03g38970.1	metal ion binding protein, putative, expressed
PhHAL.9G182700	28.056708	8.08E-07	3.95E-05	NDE	AT5G41950.1		Tetratricopeptide repeat (TPR)-like superfamily protein	LOC_Os10g37430.1	expressed protein
PhHAL.9G197000	25.659176	2.68E-06	0.000114993	NDE	AT1G52920.1	GCR2,GPCR	G protein coupled receptor	LOC_Os10g35480.1	lanC-like protein 2, putative, expressed
PhHAL.9G197300	24.626614	4.49E-06	0.000170403	NDE	AT1G11060.1		WAPL (Wings apart-like protein regulation of heterochromatin) protein	LOC_Os10g35380.1	expressed protein
PhHAL.9G203200	43.28333	3.99E-10	3.73E-08	NDE	AT1G08130.1	ATLIG1,LIG1	DNA ligase 1	LOC_Os10g34750.1	LIG1 - Putative DNA ligase I, expressed
PhHAL.9G225400	24.615624	4.52E-06	0.000170403	NDE	AT4G13720.1		Inosine triphosphate pyrophosphatase family protein	LOC_Os10g31940.1	inosine triphosphate pyrophosphatase, putative, expressed
PhHAL.9G236500	24.070702	5.93E-06	0.000210997	NDE	AT5G04890.1	RTM2	HSP20-like chaperones superfamily protein	LOC_Os10g30162.1	hsp20/alpha crystallin family protein, putative, expressed
PhHAL.9G416000	58.9203	1.61E-13	3.05E-11	NDE	AT1G42550.1	PMI1	plastid movement impaired1	LOC_Os10g39430.1	expressed protein
PhHAL.9G430300	29.775148	3.42E-07	1.82E-05	NDE	AT1G19360.1		Nucleotide-diphospho-sugar transferase family protein	LOC_Os07g39840.1	expressed protein
PhHAL.9G448800	66.860942	3.00E-15	8.39E-13	NDE	AT3G43190.1	ATSUS4,SUS4	sucrose synthase 4	LOC_Os03g28330.1	sucrose synthase, putative, expressed
PhHAL.9G460000	31.44688	1.48E-07	8.87E-06	NDE	AT4G17910.1		transferases, transferring acyl groups	LOC_Os03g26090.1	GPI-anchored wall transfer protein 1, putative, expressed
PhHAL.9G478100	27.141616	1.28E-06	6.01E-05	NDE	AT2G13540.1	ABH1,ATCBP80,CBP80,ENS	ARM repeat superfamily protein	LOC_Os03g22570.2	MIF4G domain containing protein, putative, expressed
PhHAL.9G485700	36.096296	1.45E-08	1.03E-06	NDE	AT1G06900.1		Insulinase (Peptidase family M16) family protein	LOC_Os03g21810.1	insulin-degrading enzyme, putative, expressed
PhHAL.9G524800	42.059238	7.36E-10	6.64E-08	NDE	AT1G07540.1	TRFL2	TRF-like 2	LOC_Os03g16700.4	initiator-binding protein, putative, expressed
PhHAL.9G534300	65.172808	6.99E-15	1.86E-12	NDE	AT1G11400.1	PYM	partner of Y14-MAGO	LOC_Os03g15560.1	wibg, putative, expressed
PhHAL.9G534700	38.055672	5.45E-09	4.20E-07	NDE	AT5G22080.1		Chaperone DnaJ-domain superfamily protein	LOC_Os03g15480.1	heat shock protein DnaJ, putative, expressed
PhHAL.9G553800	29.950792	3.14E-07	1.70E-05	NDE	AT1G58340.1	ZF14	MATE efflux family protein	LOC_Os03g12790.1	MATE efflux family protein, putative, expressed
PhHAL.9G555100	44.2418	2.47E-10	2.44E-08	NDE	AT4G33780.1			LOC_Os03g12930.1	expressed protein
PhHAL.9G559400	42.438904	6.09E-10	5.58E-08	NDE	AT2G01690.1		ARM repeat superfamily protein	LOC_Os03g12300.1	HEAT repeat family protein, putative, expressed
PhHAL.9G566400	25.735326	2.58E-06	0.000111597	NDE	AT3G02090.1	MPPBETA	Insulinase (Peptidase family M16) protein	LOC_Os03g11410.1	mitochondrial-processing peptidase subunit, mitochondrial precursor, putative, expressed
PhHAL.9G569000	43.289876	3.98E-10	3.73E-08	NDE	AT1G04080.1	PRP39	Tetratricopeptide repeat (TPR)-like superfamily protein	LOC_Os03g11200.1	pre-mRNA-processing factor 39, putative, expressed
PhHAL.9G572300	24.526952	4.72E-06	0.000175138	NDE	AT3G28030.1	UVH3,UVR1	5\'-3\' exonuclease family protein	LOC_Os03g10780.1	flap endonuclease, putative, expressed
PhHAL.9G592200	45.740426	1.17E-10	1.24E-08	NDE	AT1G17420.1	LOX3	lipoxygenase 3	LOC_Os03g08220.1	lipoxygenase protein, putative, expressed
PhHAL.9G593700	26.933626	1.42E-06	6.50E-05	NDE	AT2G06025.1		Acyl-CoA N-acyltransferases (NAT) superfamily protein	LOC_Os03g07990.1	acetyltransferase, GNAT family, putative, expressed
PhHAL.9G607500	24.981014	3.76E-06	0.000149365	NDE	AT5G56460.1		Protein kinase superfamily protein	LOC_Os03g06330.1	tyrosine protein kinase domain containing protein, putative, expressed
PhHAL.9G611700	25.32889	3.16E-06	0.000130384	NDE	AT3G21540.1		transducin family protein / WD-40 repeat family protein	LOC_Os03g05720.1	WD domain, G-beta repeat domain containing protein, expressed
