# Supplementary material for: Evolutionary Analyses of Gene Expression Divergence in Panicum hallii: Exploring Constitutive and Plastic Responses Using Reciprocal Transplants
Source: Mol Biol Evol. 2023 Sep 20;40(10):msad210. doi: 10.1093/molbev/msad210 (PMC10556983; doi:10.1093/molbev/msad210)
Supplement: msad210_Supplementary_Data [file msad210_supplementary_data.zip › Supplementary_Table_S14.csv]

Supplementary Table S14: Accession of raw data for all RNA seq libraries deposited in NCBI SRA
LIB_ID	ACCESSIONS	plot_ID	SITE	LINE_ID	GENETIC_CLUSTER	LATITIUDE	LONGITUDE	RAW	QC_FILTERED	MAPPED	PERCENT_MAPPED	biosample_accession	Bioproject
PD1-11	ARB	K1306	KINGS	ARB.1.G2	Northern_Inland	34.429833	-97.146683	5993927	4671035	1994506	42.7	SAMN32393655	PRJNA915463
PD1-12	ARB	K1311	KINGS	ARB.1.G2	Northern_Inland	34.429833	-97.146683	6008890	4979122	2308591	46.4	SAMN32393656	PRJNA915463
PD1-13	ARB	K2609	KINGS	ARB.1.G2	Northern_Inland	34.429833	-97.146683	5469156	4527578	2683846	59.3	SAMN32393657	PRJNA915463
PD1-14	BBF	K1417	KINGS	BBF.5.G1	Central_Inland	29.2736167	-103.3375	5167023	3778562	1841704	48.7	SAMN32393658	PRJNA915463
PD1-15	BBF	K1907	KINGS	BBF.5.G1	Central_Inland	29.2736167	-103.3375	5556185	4711679	2386591	50.7	SAMN32393659	PRJNA915463
PD1-16	BBF	K2205	KINGS	BBF.5.G1	Central_Inland	29.2736167	-103.3375	4856042	4054917	2168160	53.5	SAMN32393660	PRJNA915463
PD1-17	BEE	K1401	KINGS	BEE.1A.G3	Central_Inland	28.382778	-97.779167	5192687	4152009	2265299	54.6	SAMN32393661	PRJNA915463
PD1-18	BEE	K2211	KINGS	BEE.1A.G3	Central_Inland	28.382778	-97.779167	6413420	5384041	3083064	57.3	SAMN32393662	PRJNA915463
PD1-19	BEE	K2513	KINGS	BEE.1A.G3	Central_Inland	28.382778	-97.779167	6540181	5383026	3030482	56.3	SAMN32393663	PRJNA915463
PD1-21	ARB	B1133	BFL	ARB.1.G2	Northern_Inland	34.429833	-97.146683	6300659	5218290	2879302	55.2	SAMN32393664	PRJNA915463
PD1-22	ARB	B1402	BFL	ARB.1.G2	Northern_Inland	34.429833	-97.146683	6336611	5221533	2651044	50.8	SAMN32393665	PRJNA915463
PD1-23	ARB	B1416	BFL	ARB.1.G2	Northern_Inland	34.429833	-97.146683	6138221	5172860	2780801	53.8	SAMN32393666	PRJNA915463
PD1-24	BBF	B1114	BFL	BBF.5.G1	Central_Inland	29.2736167	-103.3375	6418878	5413475	2839971	52.5	SAMN32393667	PRJNA915463
PD1-25	BBF	B1303	BFL	BBF.5.G1	Central_Inland	29.2736167	-103.3375	6103285	5015231	2855810	56.9	SAMN32393668	PRJNA915463
PD1-26	BBF	B1406	BFL	BBF.5.G1	Central_Inland	29.2736167	-103.3375	7405035	6111733	3943089	64.5	SAMN32393669	PRJNA915463
PD1-27	BEE	B1127	BFL	BEE.1A.G3	Central_Inland	28.382778	-97.779167	6664334	5428065	3394270	62.5	SAMN32393670	PRJNA915463
PD1-28	BEE	B1205	BFL	BEE.1A.G3	Central_Inland	28.382778	-97.779167	6882199	5753691	2953932	51.3	SAMN32393671	PRJNA915463
PD1-29	BEE	B1307	BFL	BEE.1A.G3	Central_Inland	28.382778	-97.779167	6180065	5101062	3009323	59	SAMN32393672	PRJNA915463
PD10-1	ABI	B1006	BFL	ABI.1.G3	Northern_Inland	31.85987	-99.44224	7007927	3633047	1746501	48.1	SAMN32393673	PRJNA915463
PD10-10	BBD	B1118	BFL	BBD.5.G1	Central_Inland	29.6235361	-103.116225	7562780	4172039	2109259	50.6	SAMN32393674	PRJNA915463
PD10-11	BEX	B1125	BFL	BEX.14.G1	Northern_Inland	29.72139	-98.354249	7550802	4065733	2250574	55.4	SAMN32393675	PRJNA915463
PD10-13	ALI	B1135	BFL	ALI.4.G1	Northern_Inland	35.57391	-101.70107	7071964	3904340	2161703	55.4	SAMN32393676	PRJNA915463
PD10-14	ARA	B1140	BFL	ARA.1.G1	Coastal	28.2236667	-96.987	7533265	4160241	2085999	50.1	SAMN32393677	PRJNA915463
PD10-15	CCL	B1202	BFL	CCL.1.F	Northern_Inland	34.44411	-101.07511	7079346	3932909	2172973	55.3	SAMN32393678	PRJNA915463
PD10-16	ART	B1210	BFL	ART.1.G2	Northern_Inland	32.856733	-104.931567	7855494	4336410	2288971	52.8	SAMN32393679	PRJNA915463
PD10-17	ATA	B1220	BFL	ATA.1.G1	Central_Inland	28.7897	-98.5413167	6835371	3871981	2111092	54.5	SAMN32393680	PRJNA915463
PD10-18	ART	B1224	BFL	ART.1.G2	Northern_Inland	32.856733	-104.931567	7916547	4526512	2407209	53.2	SAMN32393681	PRJNA915463
PD10-19	ARR	B1225	BFL	ARR.1A.G2	Northern_Inland	31.61339	-110.50628	7278725	4062395	2191973	54	SAMN32393682	PRJNA915463
PD10-2	AWR	B1012	BFL	AWR.1.G1	Coastal	28.285083	-96.945733	7283107	3994669	1949532	48.8	SAMN32393683	PRJNA915463
PD10-20	CNF	B1230	BFL	CNF.2.G1	Northern_Inland	31.8020583	-110.9152417	6862210	3832077	2005560	52.3	SAMN32393684	PRJNA915463
PD10-21	ARR	B1239	BFL	ARR.1A.G2	Northern_Inland	31.61339	-110.50628	7410346	4115808	2362464	57.4	SAMN32393685	PRJNA915463
PD10-22	CCO	B1302	BFL	CCO.2.F	Northern_Inland	34.43787	-101.05611	6404753	3508417	1671329	47.6	SAMN32393686	PRJNA915463
PD10-23	BAN	B1309	BFL	BAN.17.G1	Northern_Inland	29.847301	-99.573411	5820621	3212099	1851490	57.6	SAMN32393687	PRJNA915463
PD10-24	BUS	B1317	BFL	BUS.3.G1	Northern_Inland	35.26486	-102.06054	6684670	3804365	1921157	50.5	SAMN32393688	PRJNA915463
PD10-25	BEX	B1320	BFL	BEX.14.G1	Northern_Inland	29.72139	-98.354249	6860303	3966621	2213650	55.8	SAMN32393689	PRJNA915463
PD10-26	CAM	B1324	BFL	CAM.1.G1	Coastal	26.0007	-97.26905	6744456	3868867	2340536	60.5	SAMN32393690	PRJNA915463
PD10-27	BOS	B1327	BFL	BOS.3.G1	Northern_Inland	32.127966	-97.559581	7353469	4232953	2397809	56.6	SAMN32393691	PRJNA915463
PD10-28	ARR	B1334	BFL	ARR.1A.G2	Northern_Inland	31.61339	-110.50628	6902357	4079506	2585956	63.4	SAMN32393692	PRJNA915463
PD10-29	CCO	B1335	BFL	CCO.2.F	Northern_Inland	34.43787	-101.05611	5820383	3259683	1873621	57.5	SAMN32393693	PRJNA915463
PD10-3	BEX	B1013	BFL	BEX.14.G1	Northern_Inland	29.72139	-98.354249	7451502	3726622	1789566	48	SAMN32393694	PRJNA915463
PD10-30	ARA	B1404	BFL	ARA.1.G1	Coastal	28.2236667	-96.987	6427760	3747229	2388664	63.7	SAMN32393695	PRJNA915463
PD10-4	CCO	B1033	BFL	CCO.2.F	Northern_Inland	34.43787	-101.05611	6468644	3391072	1647515	48.6	SAMN32393696	PRJNA915463
PD10-5	ART	B1036	BFL	ART.1.G2	Northern_Inland	32.856733	-104.931567	6647562	3543583	1702483	48	SAMN32393697	PRJNA915463
PD10-6	CLD	B1106	BFL	CLD.3.G1	Northern_Inland	34.79841	-101.43629	6470034	3462315	1712321	49.5	SAMN32393698	PRJNA915463
PD10-7	BEL	B1107	BFL	BEL.3.G1	Northern_Inland	30.918305	-97.658112	5281090	2709569	1544294	57	SAMN32393699	PRJNA915463
PD10-8	NOH	B1116	BFL	NOH.5.G2	Central_Inland	26.4949444	-97.5452778	6767085	3531803	1598043	45.2	SAMN32393700	PRJNA915463
PD11-1	CNF	K1503	KINGS	CNF.2.G1	Northern_Inland	31.8020583	-110.9152417	5495297	3210341	1493616	46.5	SAMN32393701	PRJNA915463
PD11-10	ARR	K1810	KINGS	ARR.1A.G2	Northern_Inland	31.61339	-110.50628	8188474	5034886	2283187	45.3	SAMN32393702	PRJNA915463
PD11-11	ART	K1814	KINGS	ART.1.G2	Northern_Inland	32.856733	-104.931567	8180038	5030419	2687406	53.4	SAMN32393703	PRJNA915463
PD11-12	NOH	K1901	KINGS	NOH.5.G2	Central_Inland	26.4949444	-97.5452778	6923197	4265398	1873611	43.9	SAMN32393704	PRJNA915463
PD11-13	ESE	K1902	KINGS	ESE.2.G1	Northern_Inland	30.3482	-99.5893667	6278716	3524470	1511058	42.9	SAMN32393705	PRJNA915463
PD11-14	JHC	K1904	KINGS	JHC.3.G2	Central_Inland	30.20725	-98.3069667	7070422	4184270	2033232	48.6	SAMN32393706	PRJNA915463
PD11-15	POI	K1905	KINGS	POI.3.G4	Central_Inland	26.0642778	-97.2375278	5313319	3276494	1649237	50.3	SAMN32393707	PRJNA915463
PD11-16	AWR	K1908	KINGS	AWR.1.G1	Coastal	28.285083	-96.945733	5170076	3097045	1268665	41	SAMN32393708	PRJNA915463
PD11-17	TNK	K1909	KINGS	TNK.2.F	Northern_Inland	34.9369333	-104.6939667	7660439	4502678	2365793	52.5	SAMN32393709	PRJNA915463
PD11-18	FIL	K1910	KINGS	FIL.2A.G2	Coastal	27.649558	-97.403858	6958742	4218880	2245172	53.2	SAMN32393710	PRJNA915463
PD11-19	NUE	K1911	KINGS	NUE.1.F	Central_Inland	27.5683833	-97.7955833	6919043	4142086	2550457	61.6	SAMN32393711	PRJNA915463
PD11-2	CCO	K1515	KINGS	CCO.2.F	Northern_Inland	34.43787	-101.05611	5008463	2985042	1702426	57	SAMN32393712	PRJNA915463
PD11-23	ALI	K2001	KINGS	ALI.4.G1	Northern_Inland	35.57391	-101.70107	5599692	3408876	1981881	58.1	SAMN32393713	PRJNA915463
PD11-24	BBD	K2004	KINGS	BBD.5.G1	Central_Inland	29.6235361	-103.116225	7166443	4282483	2199802	51.4	SAMN32393714	PRJNA915463
PD11-25	CLA	K2005	KINGS	CLA.1A.G1	Northern_Inland	36.63637	-103.03747	7270768	4420147	2422054	54.8	SAMN32393715	PRJNA915463
PD11-26	ATA	K2008	KINGS	ATA.1.G1	Central_Inland	28.7897	-98.5413167	7068230	4384701	2447365	55.8	SAMN32393716	PRJNA915463
PD11-27	BEX	K2013	KINGS	BEX.14.G1	Northern_Inland	29.72139	-98.354249	7545270	4620531	2700453	58.4	SAMN32393717	PRJNA915463
PD11-28	BOS	K2016	KINGS	BOS.3.G1	Northern_Inland	32.127966	-97.559581	7023845	4211119	2482825	59	SAMN32393718	PRJNA915463
PD11-29	EPS	K2103	KINGS	EPS.1C.G1	Coastal	28.4825639	-100.2100444	6326609	3896584	2243344	57.6	SAMN32393719	PRJNA915463
PD11-3	BEX	K1605	KINGS	BEX.14.G1	Northern_Inland	29.72139	-98.354249	5242115	3128261	1745179	55.8	SAMN32393720	PRJNA915463
PD11-4	CCO	K1610	KINGS	CCO.2.F	Northern_Inland	34.43787	-101.05611	6515035	3880649	1740085	44.8	SAMN32393721	PRJNA915463
PD11-5	ARR	K1611	KINGS	ARR.1A.G2	Northern_Inland	31.61339	-110.50628	5348941	3133965	1556957	49.7	SAMN32393722	PRJNA915463
PD11-6	CAM	K1614	KINGS	CAM.1.G1	Coastal	26.0007	-97.26905	4822403	2796684	1406866	50.3	SAMN32393723	PRJNA915463
PD11-7	CLA	K1801	KINGS	CLA.1A.G1	Northern_Inland	36.63637	-103.03747	4835338	2925445	1575959	53.9	SAMN32393724	PRJNA915463
PD11-9	ABI	K1808	KINGS	ABI.1.G3	Northern_Inland	31.85987	-99.44224	6869897	4180603	2016904	48.2	SAMN32393725	PRJNA915463
PD12-10	SMT	K1016	KINGS	SMT.1.G2	Central_Inland	31.5616389	-98.5992222	9078365	5160287	2706008	52.4	SAMN32393726	PRJNA915463
PD12-13	BUS	K1104	KINGS	BUS.3.G1	Northern_Inland	35.26486	-102.06054	7316821	4310248	2189099	50.8	SAMN32393727	PRJNA915463
PD12-14	ESE	K1112	KINGS	ESE.2.G1	Northern_Inland	30.3482	-99.5893667	6363362	3679461	2122340	57.7	SAMN32393728	PRJNA915463
PD12-15	BOS	K1113	KINGS	BOS.3.G1	Northern_Inland	32.127966	-97.559581	5621636	3322670	2066299	62.2	SAMN32393729	PRJNA915463
PD12-16	BEL	K1115	KINGS	BEL.3.G1	Northern_Inland	30.918305	-97.658112	8484960	5007137	2729410	54.5	SAMN32393730	PRJNA915463
PD12-17	CLA	K1207	KINGS	CLA.1A.G1	Northern_Inland	36.63637	-103.03747	7792310	4424185	2168181	49	SAMN32393731	PRJNA915463
PD12-18	CLD	K1210	KINGS	CLD.3.G1	Northern_Inland	34.79841	-101.43629	6293017	3703463	2163206	58.4	SAMN32393732	PRJNA915463
PD12-19	GNF	K1215	KINGS	GNF.1.G1	Coastal	29.3119167	-97.3001333	9452790	5572477	3114773	55.9	SAMN32393733	PRJNA915463
PD12-2	ESE	K1004	KINGS	ESE.2.G1	Northern_Inland	30.3482	-99.5893667	6356355	3693564	1907867	51.7	SAMN32393734	PRJNA915463
PD12-20	FIL	K1216	KINGS	FIL.2A.G2	Coastal	27.649558	-97.403858	7661617	4561882	2456242	53.8	SAMN32393735	PRJNA915463
PD12-22	CRS	K1303	KINGS	CRS.3.G1	Northern_Inland	34	-101.0568	7773263	4559576	1991015	43.7	SAMN32393736	PRJNA915463
PD12-23	NOH	K1305	KINGS	NOH.5.G2	Central_Inland	26.4949444	-97.5452778	4875106	2867241	1722396	60.1	SAMN32393737	PRJNA915463
PD12-24	STW	K1307	KINGS	STW.12.G1	Northern_Inland	32.60925	-98.4895667	7944209	4686104	2443471	52.1	SAMN32393738	PRJNA915463
PD12-25	CLD	K1308	KINGS	CLD.3.G1	Northern_Inland	34.79841	-101.43629	5382749	2943134	1378406	46.8	SAMN32393739	PRJNA915463
PD12-27	BBD	K1314	KINGS	BBD.5.G1	Central_Inland	29.6235361	-103.116225	9136250	5254497	3189057	60.7	SAMN32393740	PRJNA915463
PD12-28	WBW	K1318	KINGS	WBW.16.G4	Northern_Inland	30.432931	-99.795803	6428279	3714363	2408882	64.9	SAMN32393741	PRJNA915463
PD12-29	ALI	K1406	KINGS	ALI.4.G1	Northern_Inland	35.57391	-101.70107	7372022	4264356	2315212	54.3	SAMN32393742	PRJNA915463
PD12-3	ART	K1005	KINGS	ART.1.G2	Northern_Inland	32.856733	-104.931567	6194765	3340575	1462772	43.8	SAMN32393743	PRJNA915463
PD12-30	BBD	K1409	KINGS	BBD.5.G1	Central_Inland	29.6235361	-103.116225	8494216	4833068	2864655	59.3	SAMN32393744	PRJNA915463
PD12-4	PDL	K1007	KINGS	PDL.4.G1	Northern_Inland	34.94755	-101.68897	6725361	3836502	1708784	44.5	SAMN32393745	PRJNA915463
PD12-5	CNF	K1008	KINGS	CNF.2.G1	Northern_Inland	31.8020583	-110.9152417	6055051	3397351	1674262	49.3	SAMN32393746	PRJNA915463
PD12-6	ZAP	K1009	KINGS	ZAP.1.G1	Coastal	27.021	-99.1250833	6220976	3497729	1736402	49.6	SAMN32393747	PRJNA915463
PD12-7	FIL	K1010	KINGS	FIL.2A.G2	Coastal	27.649558	-97.403858	5653863	3329276	1965318	59	SAMN32393748	PRJNA915463
PD12-8	PAB	K1011	KINGS	PAB.1.F	Coastal	26.0199333	-97.4745	6676940	3932573	2375130	60.4	SAMN32393749	PRJNA915463
PD13-1	GNF	K2105	KINGS	GNF.1.G1	Coastal	29.3119167	-97.3001333	5435504	2889882	1809331	62.6	SAMN32393750	PRJNA915463
PD13-10	CNF	K2303	KINGS	CNF.2.G1	Northern_Inland	31.8020583	-110.9152417	5365352	3001696	1737221	57.9	SAMN32393751	PRJNA915463
PD13-11	BAN	K2307	KINGS	BAN.17.G1	Northern_Inland	29.847301	-99.573411	5311913	2969543	2036797	68.6	SAMN32393752	PRJNA915463
PD13-12	AWR	K2310	KINGS	AWR.1.G1	Coastal	28.285083	-96.945733	4445227	2524197	1636264	64.8	SAMN32393753	PRJNA915463
PD13-13	ALI	K2312	KINGS	ALI.4.G1	Northern_Inland	35.57391	-101.70107	4242571	1683598	979457	58.2	SAMN32393754	PRJNA915463
PD13-14	ATA	K2317	KINGS	ATA.1.G1	Central_Inland	28.7897	-98.5413167	4509117	2415077	1518946	62.9	SAMN32393755	PRJNA915463
PD13-15	BAN	K2407	KINGS	BAN.17.G1	Northern_Inland	29.847301	-99.573411	3737960	2041782	1456785	71.3	SAMN32393756	PRJNA915463
PD13-16	CAM	K2414	KINGS	CAM.1.G1	Coastal	26.0007	-97.26905	5649951	3292119	2264816	68.8	SAMN32393757	PRJNA915463
PD13-17	ARA	K2506	KINGS	ARA.1.G1	Coastal	28.2236667	-96.987	9368548	5163236	2718057	52.6	SAMN32393758	PRJNA915463
PD13-18	BUS	K2507	KINGS	BUS.3.G1	Northern_Inland	35.26486	-102.06054	8703937	4997392	2555626	51.1	SAMN32393759	PRJNA915463
PD13-19	PIN	K2515	KINGS	PIN.1.G2	Northern_Inland	34.31606	-111.40063	7512886	4191170	2409746	57.5	SAMN32393760	PRJNA915463
PD13-20	BUS	K2516	KINGS	BUS.3.G1	Northern_Inland	35.26486	-102.06054	8703448	4715750	2841864	60.3	SAMN32393761	PRJNA915463
PD13-21	CLD	K2518	KINGS	CLD.3.G1	Northern_Inland	34.79841	-101.43629	6843966	3750305	1816152	48.4	SAMN32393762	PRJNA915463
PD13-22	CAM	K2601	KINGS	CAM.1.G1	Coastal	26.0007	-97.26905	7389608	3998101	2288709	57.2	SAMN32393763	PRJNA915463
PD13-23	BAN	K2602	KINGS	BAN.17.G1	Northern_Inland	29.847301	-99.573411	5313143	2903397	1685876	58.1	SAMN32393764	PRJNA915463
PD13-24	CCO	K2604	KINGS	CCO.2.F	Northern_Inland	34.43787	-101.05611	7407055	4080560	2276973	55.8	SAMN32393765	PRJNA915463
PD13-25	CCL	K2608	KINGS	CCL.1.F	Northern_Inland	34.44411	-101.07511	8691028	4634642	3006623	64.9	SAMN32393766	PRJNA915463
PD13-26	ABI	K2616	KINGS	ABI.1.G3	Northern_Inland	31.85987	-99.44224	8922691	4846132	2998843	61.9	SAMN32393767	PRJNA915463
PD13-27	ARA	K2702	KINGS	ARA.1.G1	Coastal	28.2236667	-96.987	8388997	4838538	2994877	61.9	SAMN32393768	PRJNA915463
PD13-29	BEX	K2704	KINGS	BEX.14.G1	Northern_Inland	29.72139	-98.354249	6709928	3474051	1854760	53.4	SAMN32393769	PRJNA915463
PD13-3	ARA	K2109	KINGS	ARA.1.G1	Coastal	28.2236667	-96.987	5452700	3000084	1898016	63.3	SAMN32393770	PRJNA915463
PD13-30	DOF	K2708	KINGS	DOF.11.G1	Central_Inland	29.8946389	-100.9946389	5968053	3201612	1948303	60.9	SAMN32393771	PRJNA915463
PD13-4	DOF	K2112	KINGS	DOF.11.G1	Central_Inland	29.8946389	-100.9946389	5050119	2711243	1647401	60.8	SAMN32393772	PRJNA915463
PD13-5	NMX	K2113	KINGS	NMX.1.G1	Northern_Inland	32.4299167	-106.5814833	3868478	1993190	1157111	58.1	SAMN32393773	PRJNA915463
PD13-7	BOS	K2207	KINGS	BOS.3.G1	Northern_Inland	32.127966	-97.559581	3489993	1891408	1237524	65.4	SAMN32393774	PRJNA915463
PD13-8	ATA	K2210	KINGS	ATA.1.G1	Central_Inland	28.7897	-98.5413167	4980366	2687523	1684355	62.7	SAMN32393775	PRJNA915463
PD13-9	BEL	K2217	KINGS	BEL.3.G1	Northern_Inland	30.918305	-97.658112	4892157	2707021	1717611	63.5	SAMN32393776	PRJNA915463
PD14-1	BBD	B1408	BFL	BBD.5.G1	Central_Inland	29.6235361	-103.116225	6283476	3447394	1909535	55.4	SAMN32393777	PRJNA915463
PD14-10	ABI	B1512	BFL	ABI.1.G3	Northern_Inland	31.85987	-99.44224	8186356	4692534	2953219	62.9	SAMN32393778	PRJNA915463
PD14-11	AWR	B1513	BFL	AWR.1.G1	Coastal	28.285083	-96.945733	9525246	5165863	3187103	61.7	SAMN32393779	PRJNA915463
PD14-12	BEL	B1532	BFL	BEL.3.G1	Northern_Inland	30.918305	-97.658112	6784950	3958475	2517171	63.6	SAMN32393780	PRJNA915463
PD14-13	CAM	B1612	BFL	CAM.1.G1	Coastal	26.0007	-97.26905	8057364	4489783	3153507	70.2	SAMN32393781	PRJNA915463
PD14-14	BUS	B1623	BFL	BUS.3.G1	Northern_Inland	35.26486	-102.06054	7110174	3820512	2289444	59.9	SAMN32393782	PRJNA915463
PD14-15	ABI	B1631	BFL	ABI.1.G3	Northern_Inland	31.85987	-99.44224	5725650	3231420	2184157	67.6	SAMN32393783	PRJNA915463
PD14-16	CCL	B1705	BFL	CCL.1.F	Northern_Inland	34.44411	-101.07511	7673032	4207602	2641960	62.8	SAMN32393784	PRJNA915463
PD14-18	BOS	B1729	BFL	BOS.3.G1	Northern_Inland	32.127966	-97.559581	6964253	3947098	2490294	63.1	SAMN32393785	PRJNA915463
PD14-19	CLD	B1730	BFL	CLD.3.G1	Northern_Inland	34.79841	-101.43629	8563678	4649800	2690361	57.9	SAMN32393786	PRJNA915463
PD14-2	ALI	B1413	BFL	ALI.4.G1	Northern_Inland	35.57391	-101.70107	6331206	3487897	2155678	61.8	SAMN32393787	PRJNA915463
PD14-20	ATA	B1736	BFL	ATA.1.G1	Central_Inland	28.7897	-98.5413167	7820335	4489168	2804984	62.5	SAMN32393788	PRJNA915463
PD14-29	CCL	K2711	KINGS	CCL.1.F	Northern_Inland	34.44411	-101.07511	6062565	3515925	2292218	65.2	SAMN32393789	PRJNA915463
PD14-3	CLA	B1422	BFL	CLA.1A.G1	Northern_Inland	36.63637	-103.03747	6093127	3339321	2348729	70.3	SAMN32393790	PRJNA915463
PD14-4	CLD	B1430	BFL	CLD.3.G1	Northern_Inland	34.79841	-101.43629	5690142	3284606	2017119	61.4	SAMN32393791	PRJNA915463
PD14-5	CNF	B1432	BFL	CNF.2.G1	Northern_Inland	31.8020583	-110.9152417	4963729	2767289	1696351	61.3	SAMN32393792	PRJNA915463
PD14-6	BUS	B1439	BFL	BUS.3.G1	Northern_Inland	35.26486	-102.06054	5960746	3285204	2016686	61.4	SAMN32393793	PRJNA915463
PD14-7	CLA	B1440	BFL	CLA.1A.G1	Northern_Inland	36.63637	-103.03747	4985602	2690896	1835654	68.2	SAMN32393794	PRJNA915463
PD14-8	BEL	B1441	BFL	BEL.3.G1	Northern_Inland	30.918305	-97.658112	5097872	2980116	1857659	62.3	SAMN32393795	PRJNA915463
PD14-9	CAM	B1501	BFL	CAM.1.G1	Coastal	26.0007	-97.26905	6944974	3943031	2299952	58.3	SAMN32393796	PRJNA915463
PD15-1	NDP	K1013	KINGS	NDP.2.G3	Coastal	27.91165	-97.6076333	5616967	3327263	2343684	70.4	SAMN32393797	PRJNA915463
PD15-10	HAM	K1203	KINGS	HAM.1.G1	Central_Inland	33.00983	-100.18131	7099713	3666552	2309512	63	SAMN32393798	PRJNA915463
PD15-11	HDS	K1204	KINGS	HDS.1.G1	Northern_Inland	30	-98.0121	6819875	3837779	2767141	72.1	SAMN32393799	PRJNA915463
PD15-12	GRA	K1206	KINGS	GRA.1.G1	Northern_Inland	29.9148611	-99.2430556	5402472	2884454	2101443	72.9	SAMN32393800	PRJNA915463
PD15-13	NDP	K1214	KINGS	NDP.2.G3	Coastal	27.91165	-97.6076333	6041455	3440125	2386384	69.4	SAMN32393801	PRJNA915463
PD15-14	PIS	K1309	KINGS	PIS.2.G2	Central_Inland	26.0173056	-97.2735278	6401421	3734140	1164808	31.2	SAMN32393802	PRJNA915463
PD15-15	SPR	K1310	KINGS	SPR.30.G3	Northern_Inland	30.67225	-104.1276944	5008866	3161739	2184797	69.1	SAMN32393803	PRJNA915463
PD15-16	SAN	K1312	KINGS	SAN.9.G1	Central_Inland	30.1346111	-102.5632778	6671215	3632324	2273318	62.6	SAMN32393804	PRJNA915463
PD15-18	LAR	K1317	KINGS	LAR.1A.G2	Coastal	27.4773333	-99.2092139	7710581	4897587	3555298	72.6	SAMN32393805	PRJNA915463
PD15-19	MKF	K1402	KINGS	MKF.1.G1	Northern_Inland	30.1777222	-97.7250556	6747751	4312348	3027013	70.2	SAMN32393806	PRJNA915463
PD15-20	POI	K1403	KINGS	POI.3.G4	Central_Inland	26.0642778	-97.2375278	7507289	4730068	3309983	70	SAMN32393807	PRJNA915463
PD15-24	DRB	K1408	KINGS	DRB.1.G4	Central_Inland	29.9411944	-100.9705556	7012698	4532663	2714145	59.9	SAMN32393808	PRJNA915463
PD15-26	PDS	K1415	KINGS	PDS.1.G1	Northern_Inland	34.93951	-101.65275	8965944	5510081	3698296	67.1	SAMN32393809	PRJNA915463
PD15-27	AWR	K1501	KINGS	AWR.1.G1	Coastal	28.285083	-96.945733	8050197	5024799	3574832	71.1	SAMN32393810	PRJNA915463
PD15-28	GRA	K1502	KINGS	GRA.1.G1	Northern_Inland	29.9148611	-99.2430556	7384382	4206510	2724926	64.8	SAMN32393811	PRJNA915463
PD15-29	LAR	K1504	KINGS	LAR.1A.G2	Coastal	27.4773333	-99.2092139	7124166	4358572	2575641	59.1	SAMN32393812	PRJNA915463
PD15-3	KIC	K1108	KINGS	KIC.6.G3	Central_Inland	29.6184944	-100.443	6459077	3338602	2357412	70.6	SAMN32393813	PRJNA915463
PD15-30	PAB	K1505	KINGS	PAB.1.F	Coastal	26.0199333	-97.4745	9694573	4589493	2822601	61.5	SAMN32393814	PRJNA915463
PD15-4	SNO	K1109	KINGS	SNO.7.G1	Northern_Inland	31.8005333	-110.7034667	6372228	3080906	2160258	70.1	SAMN32393815	PRJNA915463
PD15-5	MCM	K1111	KINGS	MCM.1.G1	Coastal	28.1518667	-98.6385217	5417967	3119792	2283600	73.2	SAMN32393816	PRJNA915463
PD15-6	ART	K1116	KINGS	ART.1.G2	Northern_Inland	32.856733	-104.931567	6035981	3483850	2471673	70.9	SAMN32393817	PRJNA915463
PD15-7	RAN	K1117	KINGS	RAN.5.G1	Northern_Inland	33.46015	-101.91432	5928741	2639134	1618249	61.3	SAMN32393818	PRJNA915463
PD15-8	LAR	K1118	KINGS	LAR.1A.G2	Coastal	27.4773333	-99.2092139	6923143	3995560	2728103	68.3	SAMN32393819	PRJNA915463
PD15-9	HAM	K1201	KINGS	HAM.1.G1	Central_Inland	33.00983	-100.18131	6957926	3693982	2482797	67.2	SAMN32393820	PRJNA915463
PD16-1	PDB	K1511	KINGS	PDB.2.G2	Northern_Inland	34.92866	-101.63664	5534703	2280697	1176843	51.6	SAMN32393821	PRJNA915463
PD16-10	PDB	K1603	KINGS	PDB.2.G2	Northern_Inland	34.92866	-101.63664	6628524	4668153	3160250	67.7	SAMN32393822	PRJNA915463
PD16-11	DRB	K1604	KINGS	DRB.1.G4	Central_Inland	29.9411944	-100.9705556	6336933	4368661	3095379	70.9	SAMN32393823	PRJNA915463
PD16-12	SMT	K1609	KINGS	SMT.1.G2	Central_Inland	31.5616389	-98.5992222	6316805	4336734	3238244	74.7	SAMN32393824	PRJNA915463
PD16-15	NUE	K1615	KINGS	NUE.1.F	Central_Inland	27.5683833	-97.7955833	4455029	3330814	2485830	74.6	SAMN32393825	PRJNA915463
PD16-16	NMX	K1616	KINGS	NMX.1.G1	Northern_Inland	32.4299167	-106.5814833	4911932	3693550	2637191	71.4	SAMN32393826	PRJNA915463
PD16-19	GRA	K1703	KINGS	GRA.1.G1	Northern_Inland	29.9148611	-99.2430556	6837507	4809268	3320131	69	SAMN32393827	PRJNA915463
PD16-2	NOH	K1512	KINGS	NOH.5.G2	Central_Inland	26.4949444	-97.5452778	5528284	3600252	2436428	67.7	SAMN32393828	PRJNA915463
PD16-20	STW	K1704	KINGS	STW.12.G1	Northern_Inland	32.60925	-98.4895667	8246091	5577146	4106876	73.6	SAMN32393829	PRJNA915463
PD16-22	HUE	K1708	KINGS	HUE.19.G2	Central_Inland	30.22546	-99.01559	6662506	4630965	3231380	69.8	SAMN32393830	PRJNA915463
PD16-23	DRB	K1709	KINGS	DRB.1.G4	Central_Inland	29.9411944	-100.9705556	5590127	4217064	3118627	74	SAMN32393831	PRJNA915463
PD16-24	SAN	K1710	KINGS	SAN.9.G1	Central_Inland	30.1346111	-102.5632778	6914005	5074287	3401983	67	SAMN32393832	PRJNA915463
PD16-26	ZAP	K1713	KINGS	ZAP.1.G1	Coastal	27.021	-99.1250833	8189377	5898262	3963136	67.2	SAMN32393833	PRJNA915463
PD16-27	KER	K1714	KINGS	KER.10.G1	Northern_Inland	30.039708	-99.397314	7746945	5406380	3757705	69.5	SAMN32393834	PRJNA915463
PD16-28	PAB	K1715	KINGS	PAB.1.F	Coastal	26.0199333	-97.4745	6758719	4597034	3418609	74.4	SAMN32393835	PRJNA915463
PD16-3	SNO	K1513	KINGS	SNO.7.G1	Northern_Inland	31.8005333	-110.7034667	6264792	3938030	2894804	73.5	SAMN32393836	PRJNA915463
PD16-30	NDP	K1804	KINGS	NDP.2.G3	Coastal	27.91165	-97.6076333	7102347	4891304	3413124	69.8	SAMN32393837	PRJNA915463
PD16-4	MCR	K1514	KINGS	MCR.19.G2	Northern_Inland	30.6828611	-104.13475	5632281	3293896	2285813	69.4	SAMN32393838	PRJNA915463
PD16-5	KNT	K1516	KINGS	KNT.14A.G2	Northern_Inland	31.0498889	-104.212	5898751	3473523	2396887	69	SAMN32393839	PRJNA915463
PD16-7	PIN	K1518	KINGS	PIN.1.G2	Northern_Inland	34.31606	-111.40063	4198466	3207633	2453168	76.5	SAMN32393840	PRJNA915463
PD17-1	EPS	K1809	KINGS	EPS.1C.G1	Coastal	28.4825639	-100.2100444	6308607	4192592	3183160	75.9	SAMN32393841	PRJNA915463
PD17-12	PDL	K2009	KINGS	PDL.4.G1	Northern_Inland	34.94755	-101.68897	5864531	4011942	3136632	78.2	SAMN32393842	PRJNA915463
PD17-14	GNF	K2011	KINGS	GNF.1.G1	Coastal	29.3119167	-97.3001333	5558920	3944896	2703772	68.5	SAMN32393843	PRJNA915463
PD17-16	BEL	K2014	KINGS	BEL.3.G1	Northern_Inland	30.918305	-97.658112	7284522	5101178	3565623	69.9	SAMN32393844	PRJNA915463
PD17-17	EPS	K2015	KINGS	EPS.1C.G1	Coastal	28.4825639	-100.2100444	6441146	4297223	2976166	69.3	SAMN32393845	PRJNA915463
PD17-18	KIC	K2017	KINGS	KIC.6.G3	Central_Inland	29.6184944	-100.443	6786883	4376650	3003322	68.6	SAMN32393846	PRJNA915463
PD17-19	TNK	K2101	KINGS	TNK.2.F	Northern_Inland	34.9369333	-104.6939667	6166973	3669646	2833580	77.2	SAMN32393847	PRJNA915463
PD17-2	MCM	K1811	KINGS	MCM.1.G1	Coastal	28.1518667	-98.6385217	6656413	4088305	2770411	67.8	SAMN32393848	PRJNA915463
PD17-21	MCR	K2106	KINGS	MCR.19.G2	Northern_Inland	30.6828611	-104.13475	7014188	3801141	2597946	68.3	SAMN32393849	PRJNA915463
PD17-23	SAN	K2115	KINGS	SAN.9.G1	Central_Inland	30.1346111	-102.5632778	7096126	4519079	3005804	66.5	SAMN32393850	PRJNA915463
PD17-24	ABI	K2116	KINGS	ABI.1.G3	Northern_Inland	31.85987	-99.44224	8095452	5592831	3975154	71.1	SAMN32393851	PRJNA915463
PD17-27	PDS	K2208	KINGS	PDS.1.G1	Northern_Inland	34.93951	-101.65275	7428995	4803758	3548926	73.9	SAMN32393852	PRJNA915463
PD17-29	NUE	K2212	KINGS	NUE.1.F	Central_Inland	27.5683833	-97.7955833	6067981	4127157	2873335	69.6	SAMN32393853	PRJNA915463
PD17-3	SNO	K1812	KINGS	SNO.7.G1	Northern_Inland	31.8005333	-110.7034667	6499037	3870818	2625207	67.8	SAMN32393854	PRJNA915463
PD17-30	PIS	K2213	KINGS	PIS.2.G2	Central_Inland	26.0173056	-97.2735278	5310207	3737177	2477691	66.3	SAMN32393855	PRJNA915463
PD17-4	HAM	K1813	KINGS	HAM.1.G1	Central_Inland	33.00983	-100.18131	6507497	3677572	2538896	69	SAMN32393856	PRJNA915463
PD17-6	PDS	K1817	KINGS	PDS.1.G1	Northern_Inland	34.93951	-101.65275	6180484	3718188	2604179	70	SAMN32393857	PRJNA915463
PD17-7	PDL	K1903	KINGS	PDL.4.G1	Northern_Inland	34.94755	-101.68897	4713214	2785632	1935092	69.5	SAMN32393858	PRJNA915463
PD17-8	DOF	K1906	KINGS	DOF.11.G1	Central_Inland	29.8946389	-100.9946389	6159965	3749357	2483049	66.2	SAMN32393859	PRJNA915463
PD17-9	KIC	K1915	KINGS	KIC.6.G3	Central_Inland	29.6184944	-100.443	6868748	4049976	2827041	69.8	SAMN32393860	PRJNA915463
PD18-11	EPS	B1029	BFL	EPS.1C.G1	Coastal	28.4825639	-100.2100444	4802118	4206795	3321686	79	SAMN32393861	PRJNA915463
PD18-14	KNT	B1032	BFL	KNT.14A.G2	Northern_Inland	31.0498889	-104.212	4339780	3818480	2665794	69.8	SAMN32393862	PRJNA915463
PD18-15	GRA	B1034	BFL	GRA.1.G1	Northern_Inland	29.9148611	-99.2430556	6295604	5422313	4200056	77.5	SAMN32393863	PRJNA915463
PD18-16	PIS	B1035	BFL	PIS.2.G2	Central_Inland	26.0173056	-97.2735278	5603088	4694479	3427338	73	SAMN32393864	PRJNA915463
PD18-17	JHC	B1037	BFL	JHC.3.G2	Central_Inland	30.20725	-98.3069667	5667208	4670289	3413743	73.1	SAMN32393865	PRJNA915463
PD18-18	LMA	B1039	BFL	LMA.4.G2	Northern_Inland	30.0163889	-99.7313889	6377943	5311389	3797739	71.5	SAMN32393866	PRJNA915463
PD18-19	LAR	B1040	BFL	LAR.1A.G2	Coastal	27.4773333	-99.2092139	3665052	3227868	2381247	73.8	SAMN32393867	PRJNA915463
PD18-2	HWY	B1009	BFL	HWY.1.G1	Northern_Inland	34.4690639	-101.110325	5341393	4555956	3600521	79	SAMN32393868	PRJNA915463
PD18-20	TNK	B1041	BFL	TNK.2.F	Northern_Inland	34.9369333	-104.6939667	5161708	4383640	3313544	75.6	SAMN32393869	PRJNA915463
PD18-21	SNO	B1102	BFL	SNO.7.G1	Northern_Inland	31.8005333	-110.7034667	4717683	4159169	3027676	72.8	SAMN32393870	PRJNA915463
PD18-22	SPR	B1105	BFL	SPR.30.G3	Northern_Inland	30.67225	-104.1276944	5718700	5082045	3824182	75.2	SAMN32393871	PRJNA915463
PD18-23	LMA	B1109	BFL	LMA.4.G2	Northern_Inland	30.0163889	-99.7313889	6989529	5802693	4464637	76.9	SAMN32393872	PRJNA915463
PD18-24	KIC	B1110	BFL	KIC.6.G3	Central_Inland	29.6184944	-100.443	6628347	5550120	4117741	74.2	SAMN32393873	PRJNA915463
PD18-26	MCR	B1120	BFL	MCR.19.G2	Northern_Inland	30.6828611	-104.13475	6372673	5360819	3925875	73.2	SAMN32393874	PRJNA915463
PD18-27	HAM	B1121	BFL	HAM.1.G1	Central_Inland	33.00983	-100.18131	5308749	4437116	3316540	74.7	SAMN32393875	PRJNA915463
PD18-28	NDP	B1122	BFL	NDP.2.G3	Coastal	27.91165	-97.6076333	5418414	4562236	3420068	75	SAMN32393876	PRJNA915463
PD18-3	HAM	B1010	BFL	HAM.1.G1	Central_Inland	33.00983	-100.18131	5005349	4188261	3215775	76.8	SAMN32393877	PRJNA915463
PD18-30	DRB	B1124	BFL	DRB.1.G4	Central_Inland	29.9411944	-100.9705556	5822458	4972820	3426121	68.9	SAMN32393878	PRJNA915463
PD18-4	SAN	B1011	BFL	SAN.9.G1	Central_Inland	30.1346111	-102.5632778	4679864	3984254	2854886	71.7	SAMN32393879	PRJNA915463
PD18-5	KER	B1014	BFL	KER.10.G1	Northern_Inland	30.039708	-99.397314	4625165	4023423	3014420	74.9	SAMN32393880	PRJNA915463
PD18-7	NUE	B1021	BFL	NUE.1.F	Central_Inland	27.5683833	-97.7955833	4652803	3981484	2879563	72.3	SAMN32393881	PRJNA915463
PD19-1	SNO	B1126	BFL	SNO.7.G1	Northern_Inland	31.8005333	-110.7034667	8742157	5773322	3385444	58.6	SAMN32393882	PRJNA915463
PD19-10	PDB	B1204	BFL	PDB.2.G2	Northern_Inland	34.92866	-101.63664	8009874	5287377	3176051	60.1	SAMN32393883	PRJNA915463
PD19-11	DOF	B1209	BFL	DOF.11.G1	Central_Inland	29.8946389	-100.9946389	6982528	4750218	2838491	59.8	SAMN32393884	PRJNA915463
PD19-12	CRS	B1211	BFL	CRS.3.G1	Northern_Inland	34	-101.0568	3885240	2870482	1842604	64.2	SAMN32393885	PRJNA915463
PD19-13	ESE	B1212	BFL	ESE.2.G1	Northern_Inland	30.3482	-99.5893667	6566526	4208798	2851781	67.8	SAMN32393886	PRJNA915463
PD19-14	FIL	B1213	BFL	FIL.2A.G2	Coastal	27.649558	-97.403858	6152909	4327508	2922804	67.5	SAMN32393887	PRJNA915463
PD19-16	KNT	B1216	BFL	KNT.14A.G2	Northern_Inland	31.0498889	-104.212	7279098	4929252	2898259	58.8	SAMN32393888	PRJNA915463
PD19-17	TNK	B1222	BFL	TNK.2.F	Northern_Inland	34.9369333	-104.6939667	9499195	5357611	3045490	56.8	SAMN32393889	PRJNA915463
PD19-18	ESE	B1226	BFL	ESE.2.G1	Northern_Inland	30.3482	-99.5893667	6803813	4816057	2972595	61.7	SAMN32393890	PRJNA915463
PD19-19	POI	B1227	BFL	POI.3.G4	Central_Inland	26.0642778	-97.2375278	7469397	4727894	2746152	58.1	SAMN32393891	PRJNA915463
PD19-2	GNF	B1130	BFL	GNF.1.G1	Coastal	29.3119167	-97.3001333	8849137	5738086	3327118	58	SAMN32393892	PRJNA915463
PD19-20	CRS	B1228	BFL	CRS.3.G1	Northern_Inland	34	-101.0568	6753025	4150811	2586280	62.3	SAMN32393893	PRJNA915463
PD19-21	GRA	B1229	BFL	GRA.1.G1	Northern_Inland	29.9148611	-99.2430556	5290375	3387585	2069883	61.1	SAMN32393894	PRJNA915463
PD19-22	DOF	B1231	BFL	DOF.11.G1	Central_Inland	29.8946389	-100.9946389	6572865	2711870	1169912	43.1	SAMN32393895	PRJNA915463
PD19-23	RAN	B1232	BFL	RAN.5.G1	Northern_Inland	33.46015	-101.91432	6563768	3431741	1919908	55.9	SAMN32393896	PRJNA915463
PD19-24	RAN	B1233	BFL	RAN.5.G1	Northern_Inland	33.46015	-101.91432	8570124	4609304	2785303	60.4	SAMN32393897	PRJNA915463
PD19-28	DRB	B1304	BFL	DRB.1.G4	Central_Inland	29.9411944	-100.9705556	5771616	3866250	2418770	62.6	SAMN32393898	PRJNA915463
PD19-29	DRB	B1305	BFL	DRB.1.G4	Central_Inland	29.9411944	-100.9705556	6455618	3194601	1935063	60.6	SAMN32393899	PRJNA915463
PD19-3	SMT	B1131	BFL	SMT.1.G2	Central_Inland	31.5616389	-98.5992222	9468783	5980907	3620803	60.5	SAMN32393900	PRJNA915463
PD19-30	MCR	B1306	BFL	MCR.19.G2	Northern_Inland	30.6828611	-104.13475	65475	38553	17251	44.7	SAMN32393901	PRJNA915463
PD19-4	KER	B1132	BFL	KER.10.G1	Northern_Inland	30.039708	-99.397314	7820967	5266744	3053699	58	SAMN32393902	PRJNA915463
PD19-5	SPR	B1134	BFL	SPR.30.G3	Northern_Inland	30.67225	-104.1276944	59629	37309	19920	53.4	SAMN32393903	PRJNA915463
PD19-6	POI	B1136	BFL	POI.3.G4	Central_Inland	26.0642778	-97.2375278	8508442	4528344	2507075	55.4	SAMN32393904	PRJNA915463
PD19-7	KIC	B1137	BFL	KIC.6.G3	Central_Inland	29.6184944	-100.443	8413713	5505159	3310972	60.1	SAMN32393905	PRJNA915463
PD19-8	NUE	B1141	BFL	NUE.1.F	Central_Inland	27.5683833	-97.7955833	7350804	5152334	3121667	60.6	SAMN32393906	PRJNA915463
PD2-11	GNH	K1414	KINGS	GNH.10.G2	Central_Inland	29.3119167	-97.3001333	7559925	6424480	3657696	56.9	SAMN32393907	PRJNA915463
PD2-12	GNH	K1913	KINGS	GNH.10.G2	Central_Inland	29.3119167	-97.3001333	6444911	5528781	3024424	54.7	SAMN32393908	PRJNA915463
PD2-13	GNH	K2501	KINGS	GNH.10.G2	Central_Inland	29.3119167	-97.3001333	6460342	5434076	3402201	62.6	SAMN32393909	PRJNA915463
PD2-14	PDF	K1208	KINGS	PDF.1.G1	Northern_Inland	34.94366	-101.66126	6349501	5320733	3065429	57.6	SAMN32393910	PRJNA915463
PD2-15	PDF	K1617	KINGS	PDF.1.G1	Northern_Inland	34.94366	-101.66126	6702829	5697162	3091642	54.3	SAMN32393911	PRJNA915463
PD2-16	PDF	K1815	KINGS	PDF.1.G1	Northern_Inland	34.94366	-101.66126	6591072	5601054	3607060	64.4	SAMN32393912	PRJNA915463
PD2-21	GNH	B1018	BFL	GNH.10.G2	Central_Inland	29.3119167	-97.3001333	6084777	5239880	3228061	61.6	SAMN32393913	PRJNA915463
PD2-22	GNH	B1431	BFL	GNH.10.G2	Central_Inland	29.3119167	-97.3001333	6367861	5442292	3637825	66.8	SAMN32393914	PRJNA915463
PD2-23	GNH	B1530	BFL	GNH.10.G2	Central_Inland	29.3119167	-97.3001333	6381625	5551164	3424949	61.7	SAMN32393915	PRJNA915463
PD2-24	PDF	B1236	BFL	PDF.1.G1	Northern_Inland	34.94366	-101.66126	7172809	6277098	3383000	53.9	SAMN32393916	PRJNA915463
PD2-25	PDF	B1420	BFL	PDF.1.G1	Northern_Inland	34.94366	-101.66126	6073628	5203604	3375397	64.9	SAMN32393917	PRJNA915463
PD2-26	PDF	B1434	BFL	PDF.1.G1	Northern_Inland	34.94366	-101.66126	6137260	5207833	3322275	63.8	SAMN32393918	PRJNA915463
PD20-11	SMT	B1330	BFL	SMT.1.G2	Central_Inland	31.5616389	-98.5992222	5352636	3277454	1682456	51.3	SAMN32393919	PRJNA915463
PD20-13	RAN	B1333	BFL	RAN.5.G1	Northern_Inland	33.46015	-101.91432	5493641	3168097	1662754	52.5	SAMN32393920	PRJNA915463
PD20-14	MKF	B1336	BFL	MKF.1.G1	Northern_Inland	30.1777222	-97.7250556	6061476	3054747	1619051	53	SAMN32393921	PRJNA915463
PD20-15	DOF	B1337	BFL	DOF.11.G1	Central_Inland	29.8946389	-100.9946389	4177244	2822304	1561476	55.3	SAMN32393922	PRJNA915463
PD20-2	NMX	B1311	BFL	NMX.1.G1	Northern_Inland	32.4299167	-106.5814833	7146858	3564673	1833409	51.4	SAMN32393923	PRJNA915463
PD20-21	EPS	B1405	BFL	EPS.1C.G1	Coastal	28.4825639	-100.2100444	5857014	3613109	1943132	53.8	SAMN32393924	PRJNA915463
PD20-22	KNT	B1407	BFL	KNT.14A.G2	Northern_Inland	31.0498889	-104.212	5680990	3726795	1853071	49.7	SAMN32393925	PRJNA915463
PD20-24	STW	B1410	BFL	STW.12.G1	Northern_Inland	32.60925	-98.4895667	6146960	4320946	2359753	54.6	SAMN32393926	PRJNA915463
PD20-25	SPR	B1411	BFL	SPR.30.G3	Northern_Inland	30.67225	-104.1276944	4915090	3302679	2060169	62.4	SAMN32393927	PRJNA915463
PD20-26	LMA	B1423	BFL	LMA.4.G2	Northern_Inland	30.0163889	-99.7313889	4077018	2977107	1848912	62.1	SAMN32393928	PRJNA915463
PD20-27	PIS	B1424	BFL	PIS.2.G2	Central_Inland	26.0173056	-97.2735278	4982226	3426663	2010022	58.7	SAMN32393929	PRJNA915463
PD20-28	ZAP	B1426	BFL	ZAP.1.G1	Coastal	27.021	-99.1250833	5431858	3765979	2339523	62.1	SAMN32393930	PRJNA915463
PD20-29	STW	B1427	BFL	STW.12.G1	Northern_Inland	32.60925	-98.4895667	4600100	3256891	2024783	62.2	SAMN32393931	PRJNA915463
PD20-3	MCM	B1312	BFL	MCM.1.G1	Coastal	28.1518667	-98.6385217	5941124	3742294	2054145	54.9	SAMN32393932	PRJNA915463
PD20-30	PAB	B1433	BFL	PAB.1.F	Coastal	26.0199333	-97.4745	5248129	3737696	2283630	61.1	SAMN32393933	PRJNA915463
PD20-4	MCM	B1316	BFL	MCM.1.G1	Coastal	28.1518667	-98.6385217	6608687	2648507	1064581	40.2	SAMN32393934	PRJNA915463
PD20-6	PDL	B1321	BFL	PDL.4.G1	Northern_Inland	34.94755	-101.68897	4528278	3075488	1678057	54.6	SAMN32393935	PRJNA915463
PD20-8	POI	B1323	BFL	POI.3.G4	Central_Inland	26.0642778	-97.2375278	6209036	3297486	1584041	48	SAMN32393936	PRJNA915463
PD20-9	HDS	B1325	BFL	HDS.1.G1	Northern_Inland	30	-98.0121	5883151	2700894	1436378	53.2	SAMN32393937	PRJNA915463
PD21-1	HAL	B1502	BFL	HAL.2.G1	Northern_Inland	30.185022	-97.873979	3879412	3098715	1780661	57.5	SAMN32393938	PRJNA915463
PD21-10	SAN	B1515	BFL	SAN.9.G1	Central_Inland	30.1346111	-102.5632778	5828550	4665336	2951972	63.3	SAMN32393939	PRJNA915463
PD21-11	ZAP	B1516	BFL	ZAP.1.G1	Coastal	27.021	-99.1250833	4369661	3070864	1816403	59.1	SAMN32393940	PRJNA915463
PD21-12	BAN	B1517	BFL	BAN.17.G1	Northern_Inland	29.847301	-99.573411	6018633	4811349	3084507	64.1	SAMN32393941	PRJNA915463
PD21-13	JHC	B1518	BFL	JHC.3.G2	Central_Inland	30.20725	-98.3069667	4702883	3828705	2239141	58.5	SAMN32393942	PRJNA915463
PD21-14	NDP	B1520	BFL	NDP.2.G3	Coastal	27.91165	-97.6076333	5121590	3985839	2363493	59.3	SAMN32393943	PRJNA915463
PD21-15	SMT	B1521	BFL	SMT.1.G2	Central_Inland	31.5616389	-98.5992222	4307228	3739176	2319781	62	SAMN32393944	PRJNA915463
PD21-16	SAN	B1523	BFL	SAN.9.G1	Central_Inland	30.1346111	-102.5632778	4554242	3996424	2456734	61.5	SAMN32393945	PRJNA915463
PD21-17	ALI	B1525	BFL	ALI.4.G1	Northern_Inland	35.57391	-101.70107	5875873	4791628	2709062	56.5	SAMN32393946	PRJNA915463
PD21-21	ESE	B1534	BFL	ESE.2.G1	Northern_Inland	30.3482	-99.5893667	5742744	4691938	3086395	65.8	SAMN32393947	PRJNA915463
PD21-22	ZAP	B1535	BFL	ZAP.1.G1	Coastal	27.021	-99.1250833	5597903	4252257	2774785	65.3	SAMN32393948	PRJNA915463
PD21-25	PDS	B1538	BFL	PDS.1.G1	Northern_Inland	34.93951	-101.65275	6516571	5248117	3149381	60	SAMN32393949	PRJNA915463
PD21-26	JHC	B1539	BFL	JHC.3.G2	Central_Inland	30.20725	-98.3069667	6725375	5358785	3253264	60.7	SAMN32393950	PRJNA915463
PD21-27	GNF	B1601	BFL	GNF.1.G1	Coastal	29.3119167	-97.3001333	6338499	4813587	3113335	64.7	SAMN32393951	PRJNA915463
PD21-28	BOS	B1602	BFL	BOS.3.G1	Northern_Inland	32.127966	-97.559581	6293950	5193385	3637438	70	SAMN32393952	PRJNA915463
PD21-3	GRA	B1504	BFL	GRA.1.G1	Northern_Inland	29.9148611	-99.2430556	3851937	2654906	1631117	61.4	SAMN32393953	PRJNA915463
PD21-30	ATA	B1605	BFL	ATA.1.G1	Central_Inland	28.7897	-98.5413167	5301730	4374344	2627305	60.1	SAMN32393954	PRJNA915463
PD21-5	CLA	B1508	BFL	CLA.1A.G1	Northern_Inland	36.63637	-103.03747	3447274	2682492	1731045	64.5	SAMN32393955	PRJNA915463
PD21-6	CNF	B1509	BFL	CNF.2.G1	Northern_Inland	31.8020583	-110.9152417	3801138	2870027	1979907	69	SAMN32393956	PRJNA915463
PD21-7	KER	B1510	BFL	KER.10.G1	Northern_Inland	30.039708	-99.397314	3106112	2539024	1621474	63.9	SAMN32393957	PRJNA915463
PD21-9	ARA	B1514	BFL	ARA.1.G1	Coastal	28.2236667	-96.987	5205813	4366531	2611677	59.8	SAMN32393958	PRJNA915463
PD22-1	PAB	B1609	BFL	PAB.1.F	Coastal	26.0199333	-97.4745	5208069	3640517	2274646	62.5	SAMN32393959	PRJNA915463
PD22-10	PIS	B1624	BFL	PIS.2.G2	Central_Inland	26.0173056	-97.2735278	6443927	4451869	2726170	61.2	SAMN32393960	PRJNA915463
PD22-11	NOH	B1627	BFL	NOH.5.G2	Central_Inland	26.4949444	-97.5452778	5108286	3594562	1921333	53.5	SAMN32393961	PRJNA915463
PD22-12	NMX	B1628	BFL	NMX.1.G1	Northern_Inland	32.4299167	-106.5814833	5183412	3594260	1904178	53	SAMN32393962	PRJNA915463
PD22-13	HUE	B1629	BFL	HUE.19.G2	Central_Inland	30.22546	-99.01559	4871328	3487268	2276616	65.3	SAMN32393963	PRJNA915463
PD22-15	FIL	B1635	BFL	FIL.2A.G2	Coastal	27.649558	-97.403858	3718157	2928528	1849046	63.1	SAMN32393964	PRJNA915463
PD22-16	BBD	B1636	BFL	BBD.5.G1	Central_Inland	29.6235361	-103.116225	5552018	3144384	1791563	57	SAMN32393965	PRJNA915463
PD22-17	MKF	B1637	BFL	MKF.1.G1	Northern_Inland	30.1777222	-97.7250556	5629821	3808899	2453318	64.4	SAMN32393966	PRJNA915463
PD22-18	WBW	B1638	BFL	WBW.16.G4	Northern_Inland	30.432931	-99.795803	5942951	4290321	2843558	66.3	SAMN32393967	PRJNA915463
PD22-19	FIL	B1640	BFL	FIL.2A.G2	Coastal	27.649558	-97.403858	5630936	4087962	2697230	66	SAMN32393968	PRJNA915463
PD22-2	TNK	B1610	BFL	TNK.2.F	Northern_Inland	34.9369333	-104.6939667	7233593	4351332	2486772	57.1	SAMN32393969	PRJNA915463
PD22-20	PAB	B1701	BFL	PAB.1.F	Coastal	26.0199333	-97.4745	5476224	3850444	2403476	62.4	SAMN32393970	PRJNA915463
PD22-22	BAN	B1704	BFL	BAN.17.G1	Northern_Inland	29.847301	-99.573411	4918147	3628024	2259927	62.3	SAMN32393971	PRJNA915463
PD22-23	PDS	B1706	BFL	PDS.1.G1	Northern_Inland	34.93951	-101.65275	4402304	3199432	2054101	64.2	SAMN32393972	PRJNA915463
PD22-24	PIN	B1707	BFL	PIN.1.G2	Northern_Inland	34.31606	-111.40063	5292315	4008870	2627216	65.5	SAMN32393973	PRJNA915463
PD22-26	LAR	B1711	BFL	LAR.1A.G2	Coastal	27.4773333	-99.2092139	5955247	4334727	2614242	60.3	SAMN32393974	PRJNA915463
PD22-27	PDL	B1713	BFL	PDL.4.G1	Northern_Inland	34.94755	-101.68897	6380557	4480142	2792584	62.3	SAMN32393975	PRJNA915463
PD22-28	LAR	B1714	BFL	LAR.1A.G2	Coastal	27.4773333	-99.2092139	5984093	4299898	2672421	62.2	SAMN32393976	PRJNA915463
PD22-29	WBW	B1716	BFL	WBW.16.G4	Northern_Inland	30.432931	-99.795803	5429971	3906236	2241336	57.4	SAMN32393977	PRJNA915463
PD22-3	PDB	B1613	BFL	PDB.2.G2	Northern_Inland	34.92866	-101.63664	6504204	4241473	2369907	55.9	SAMN32393978	PRJNA915463
PD22-30	PDB	B1718	BFL	PDB.2.G2	Northern_Inland	34.92866	-101.63664	5308237	3941182	2244704	57	SAMN32393979	PRJNA915463
PD22-5	PIN	B1615	BFL	PIN.1.G2	Northern_Inland	34.31606	-111.40063	6182967	4148826	2430069	58.6	SAMN32393980	PRJNA915463
PD22-6	NDP	B1616	BFL	NDP.2.G3	Coastal	27.91165	-97.6076333	5638136	3850325	2119711	55.1	SAMN32393981	PRJNA915463
PD22-7	MCM	B1619	BFL	MCM.1.G1	Coastal	28.1518667	-98.6385217	5110528	3375274	1827589	54.1	SAMN32393982	PRJNA915463
PD23-10	NMX	B1738	BFL	NMX.1.G1	Northern_Inland	32.4299167	-106.5814833	7699920	4281449	2703518	63.1	SAMN32393983	PRJNA915463
PD23-11	PDL	B1739	BFL	PDL.4.G1	Northern_Inland	34.94755	-101.68897	6596386	3681646	2320616	63	SAMN32393984	PRJNA915463
PD23-12	AWR	B1740	BFL	AWR.1.G1	Coastal	28.285083	-96.945733	7709692	4269179	2790666	65.4	SAMN32393985	PRJNA915463
PD23-13	WBW	B1741	BFL	WBW.16.G4	Northern_Inland	30.432931	-99.795803	7566693	4296477	2681598	62.4	SAMN32393986	PRJNA915463
PD23-15	TNK	K2301	KINGS	TNK.2.F	Northern_Inland	34.9369333	-104.6939667	7625963	4352064	2439804	56.1	SAMN32393987	PRJNA915463
PD23-16	MKF	K2304	KINGS	MKF.1.G1	Northern_Inland	30.1777222	-97.7250556	7959487	4683231	2839592	60.6	SAMN32393988	PRJNA915463
PD23-19	WBW	K2311	KINGS	WBW.16.G4	Northern_Inland	30.432931	-99.795803	4978212	3066585	1850285	60.3	SAMN32393989	PRJNA915463
PD23-20	MKF	K2313	KINGS	MKF.1.G1	Northern_Inland	30.1777222	-97.7250556	7117610	4303708	2590356	60.2	SAMN32393990	PRJNA915463
PD23-21	WBW	K2315	KINGS	WBW.16.G4	Northern_Inland	30.432931	-99.795803	8300913	4448756	2676214	60.2	SAMN32393991	PRJNA915463
PD23-23	JHC	K2401	KINGS	JHC.3.G2	Central_Inland	30.20725	-98.3069667	6380705	3774700	2321499	61.5	SAMN32393992	PRJNA915463
PD23-25	KER	K2405	KINGS	KER.10.G1	Northern_Inland	30.039708	-99.397314	10969302	6509658	3341321	51.3	SAMN32393993	PRJNA915463
PD23-26	HDS	K2406	KINGS	HDS.1.G1	Northern_Inland	30	-98.0121	10351485	6403686	3543425	55.3	SAMN32393994	PRJNA915463
PD23-27	LMA	K2408	KINGS	LMA.4.G2	Northern_Inland	30.0163889	-99.7313889	11070246	6433217	3500540	54.4	SAMN32393995	PRJNA915463
PD23-28	HWY	K2410	KINGS	HWY.1.G1	Northern_Inland	34.4690639	-101.110325	8512134	5215553	2543327	48.8	SAMN32393996	PRJNA915463
PD23-29	CRS	K2417	KINGS	CRS.3.G1	Northern_Inland	34	-101.0568	7942463	4631768	2526842	54.6	SAMN32393997	PRJNA915463
PD23-30	SPR	K2502	KINGS	SPR.30.G3	Northern_Inland	30.67225	-104.1276944	6754719	4074679	2235766	54.9	SAMN32393998	PRJNA915463
PD23-6	HDS	B1727	BFL	HDS.1.G1	Northern_Inland	30	-98.0121	6994849	3907012	2514515	64.4	SAMN32393999	PRJNA915463
PD23-7	KIC	B1728	BFL	KIC.6.G3	Central_Inland	29.6184944	-100.443	6744436	4021010	2641038	65.7	SAMN32394000	PRJNA915463
PD23-8	STW	B1731	BFL	STW.12.G1	Northern_Inland	32.60925	-98.4895667	7690888	4527043	2752640	60.8	SAMN32394001	PRJNA915463
PD23-9	HWY	B1735	BFL	HWY.1.G1	Northern_Inland	34.4690639	-101.110325	6461681	3858326	2313784	60	SAMN32394002	PRJNA915463
PD24-10	GNF	B1720	BFL	GNF.1.G1	Coastal	29.3119167	-97.3001333	8713093	4428754	3229608	72.9	SAMN32394003	PRJNA915463
PD24-12	BUS	K1104(2)	KINGS	BUS.3.G1	Northern_Inland	35.26486	-102.06054	6030462	3886416	2926996	75.3	SAMN32394004	PRJNA915463
PD24-13	POI	K1510	KINGS	POI.3.G4	Central_Inland	26.0642778	-97.2375278	7742518	3245463	2067754	63.7	SAMN32394005	PRJNA915463
PD24-18	PIS	K1807	KINGS	PIS.2.G2	Central_Inland	26.0173056	-97.2735278	8721203	4365863	2887795	66.1	SAMN32394006	PRJNA915463
PD24-19	HUE	K2007	KINGS	HUE.19.G2	Central_Inland	30.22546	-99.01559	9067319	4352308	3052019	70.1	SAMN32394007	PRJNA915463
PD24-2	HDS	K2607	KINGS	HDS.1.G1	Northern_Inland	30	-98.0121	6706384	4246831	3453820	81.3	SAMN32394008	PRJNA915463
PD24-21	HUE	K2214	KINGS	HUE.19.G2	Central_Inland	30.22546	-99.01559	8520434	3909027	2710521	69.3	SAMN32394009	PRJNA915463
PD24-23	CRS	K2402	KINGS	CRS.3.G1	Northern_Inland	34	-101.0568	9028378	4459526	3169469	71.1	SAMN32394010	PRJNA915463
PD24-25	ZAP	K2509	KINGS	ZAP.1.G1	Coastal	27.021	-99.1250833	9162476	4126467	2762294	66.9	SAMN32394011	PRJNA915463
PD24-27	PDB	K2514	KINGS	PDB.2.G2	Northern_Inland	34.92866	-101.63664	9209019	4668689	3363709	72	SAMN32394012	PRJNA915463
PD24-28	KNT	K2603	KINGS	KNT.14A.G2	Northern_Inland	31.0498889	-104.212	8718375	4293554	2958711	68.9	SAMN32394013	PRJNA915463
PD24-30	SPR	K2615	KINGS	SPR.30.G3	Northern_Inland	30.67225	-104.1276944	7958794	4080371	2885981	70.7	SAMN32394014	PRJNA915463
PD24-4	SMT	K2701	KINGS	SMT.1.G2	Central_Inland	31.5616389	-98.5992222	9465088	4427935	3320429	75	SAMN32394015	PRJNA915463
PD24-5	RAN	K2705	KINGS	RAN.5.G1	Northern_Inland	33.46015	-101.91432	8067188	3889183	2855225	73.4	SAMN32394016	PRJNA915463
PD24-6	MCR	K2709	KINGS	MCR.19.G2	Northern_Inland	30.6828611	-104.13475	1055322	719250	496318	69	SAMN32394017	PRJNA915463
PD24-7	MCR	B1436	BFL	MCR.19.G2	Northern_Inland	30.6828611	-104.13475	9176137	4293090	3130531	72.9	SAMN32394018	PRJNA915463
PD24-8	CRS	B1437	BFL	CRS.3.G1	Northern_Inland	34	-101.0568	1686370	1132340	827858	73.1	SAMN32394019	PRJNA915463
PD25-1	PIN	B1001	BFL	PIN.1.G2	Northern_Inland	34.31606	-111.40063	5786685	3980769	2330763	58.6	SAMN32394020	PRJNA915463
PD25-13	NMX	K2309	KINGS	NMX.1.G1	Northern_Inland	32.4299167	-106.5814833	5117470	3547273	1816546	51.2	SAMN32394021	PRJNA915463
PD25-14	HWY	K2605	KINGS	HWY.1.G1	Northern_Inland	34.4690639	-101.110325	5275849	1971623	997219	50.6	SAMN32394022	PRJNA915463
PD25-16	JHC	K2611	KINGS	JHC.3.G2	Central_Inland	30.20725	-98.3069667	4792441	3493582	1967203	56.3	SAMN32394023	PRJNA915463
PD25-19	MCM	K2712	KINGS	MCM.1.G1	Coastal	28.1518667	-98.6385217	5345719	3835278	2399199	62.6	SAMN32394024	PRJNA915463
PD25-2	EPS	B1002	BFL	EPS.1C.G1	Coastal	28.4825639	-100.2100444	7223423	4464133	2523388	56.5	SAMN32394025	PRJNA915463
PD25-21	ARR	K2717	KINGS	ARR.1A.G2	Northern_Inland	31.61339	-110.50628	5565245	4117634	2451537	59.5	SAMN32394026	PRJNA915463
PD25-22	ARR	K2717(2)	KINGS	ARR.1A.G2	Northern_Inland	31.61339	-110.50628	4296414	2591058	1315397	50.8	SAMN32394027	PRJNA915463
PD25-24	LMA	K2801	KINGS	LMA.4.G2	Northern_Inland	30.0163889	-99.7313889	5223648	3884603	2176188	56	SAMN32394028	PRJNA915463
PD25-26	PIN	K2804	KINGS	PIN.1.G2	Northern_Inland	34.31606	-111.40063	6482523	4600903	3117431	67.8	SAMN32394029	PRJNA915463
PD25-27	HAL	K2805	KINGS	HAL.2.G1	Northern_Inland	30.185022	-97.873979	6691144	4882350	3381571	69.3	SAMN32394030	PRJNA915463
PD25-28	CCL	K2807	KINGS	CCL.1.F	Northern_Inland	34.44411	-101.07511	6098579	4497056	2932189	65.2	SAMN32394031	PRJNA915463
PD25-29	HWY	K2810	KINGS	HWY.1.G1	Northern_Inland	34.4690639	-101.110325	6218351	4611049	2922849	63.4	SAMN32394032	PRJNA915463
PD25-3	HUE	B1208	BFL	HUE.19.G2	Central_Inland	30.22546	-99.01559	6490931	4197429	2395874	57.1	SAMN32394033	PRJNA915463
PD25-30	STW	K2811	KINGS	STW.12.G1	Northern_Inland	32.60925	-98.4895667	5915518	3487778	2070338	59.4	SAMN32394034	PRJNA915463
PD25-4	HWY	B1223	BFL	HWY.1.G1	Northern_Inland	34.4690639	-101.110325	5447102	2353041	872727	37.1	SAMN32394035	PRJNA915463
PD25-5	HDS	B1308	BFL	HDS.1.G1	Northern_Inland	30	-98.0121	6200023	2822668	1377243	48.8	SAMN32394036	PRJNA915463
PD25-7	NOH	B1606	BFL	NOH.5.G2	Central_Inland	26.4949444	-97.5452778	4537196	2910761	1394309	47.9	SAMN32394037	PRJNA915463
PD25-8	CCL	B1607	BFL	CCL.1.F	Northern_Inland	34.44411	-101.07511	6885739	4849977	3018865	62.2	SAMN32394038	PRJNA915463
PD26-1	LMA	K2813	KINGS	LMA.4.G2	Northern_Inland	30.0163889	-99.7313889	6546488	3275631	1610358	49.2	SAMN32394039	PRJNA915463
PD26-2	KER	K2814	KINGS	KER.10.G1	Northern_Inland	30.039708	-99.397314	10750726	5908375	4595894	77.8	SAMN32394040	PRJNA915463
PD26-3	KNT	K2815	KINGS	KNT.14A.G2	Northern_Inland	31.0498889	-104.212	8108847	3977429	2304263	57.9	SAMN32394041	PRJNA915463
PD3-11	PAJ	K1103	KINGS	PAJ.17.G1	Central_Inland	30.4853611	-99.7375556	6591959	4783993	2866928	59.9	SAMN32394042	PRJNA915463
PD3-12	PAJ	K1205	KINGS	PAJ.17.G1	Central_Inland	30.4853611	-99.7375556	6421934	4517178	2727046	60.4	SAMN32394043	PRJNA915463
PD3-13	PAJ	K1506	KINGS	PAJ.17.G1	Central_Inland	30.4853611	-99.7375556	6068393	4345652	2648639	60.9	SAMN32394044	PRJNA915463
PD3-14	SEM	K1209	KINGS	SEM.2A.G2	Central_Inland	29.6810028	-101.3099472	5388424	3677692	2015507	54.8	SAMN32394045	PRJNA915463
PD3-15	SEM	K2107	KINGS	SEM.2A.G2	Central_Inland	29.6810028	-101.3099472	6032323	4387076	2902258	66.2	SAMN32394046	PRJNA915463
PD3-16	SEM	K2110	KINGS	SEM.2A.G2	Central_Inland	29.6810028	-101.3099472	6398111	4707207	2992205	63.6	SAMN32394047	PRJNA915463
PD3-17	SPE	K1410	KINGS	SPE.34.G2	Northern_Inland	30.66635	-100.9706833	7868220	5490319	3460611	63	SAMN32394048	PRJNA915463
PD3-18	SPE	K1416	KINGS	SPE.34.G2	Northern_Inland	30.66635	-100.9706833	7966772	5266580	3126527	59.4	SAMN32394049	PRJNA915463
PD3-19	SPE	K2503	KINGS	SPE.34.G2	Northern_Inland	30.66635	-100.9706833	7111026	5097908	3302682	64.8	SAMN32394050	PRJNA915463
PD3-21	PAJ	B1005	BFL	PAJ.17.G1	Central_Inland	30.4853611	-99.7375556	7155944	4981380	3030316	60.8	SAMN32394051	PRJNA915463
PD3-22	PAJ	B1217	BFL	PAJ.17.G1	Central_Inland	30.4853611	-99.7375556	7444524	5101427	3229278	63.3	SAMN32394052	PRJNA915463
PD3-23	PAJ	B1506	BFL	PAJ.17.G1	Central_Inland	30.4853611	-99.7375556	7305848	5203593	3415082	65.6	SAMN32394053	PRJNA915463
PD3-24	SEM	B1129	BFL	SEM.2A.G2	Central_Inland	29.6810028	-101.3099472	8053381	5852223	3876473	66.2	SAMN32394054	PRJNA915463
PD3-25	SEM	B1206	BFL	SEM.2A.G2	Central_Inland	29.6810028	-101.3099472	8397594	6023403	3984572	66.2	SAMN32394055	PRJNA915463
PD3-26	SEM	B1708	BFL	SEM.2A.G2	Central_Inland	29.6810028	-101.3099472	7753252	5647159	3636863	64.4	SAMN32394056	PRJNA915463
PD3-27	SPE	B1119	BFL	SPE.34.G2	Northern_Inland	30.66635	-100.9706833	7508854	5253437	3188526	60.7	SAMN32394057	PRJNA915463
PD3-28	SPE	B1139	BFL	SPE.34.G2	Northern_Inland	30.66635	-100.9706833	7699897	5447202	3686621	67.7	SAMN32394058	PRJNA915463
PD3-29	SPE	B1238	BFL	SPE.34.G2	Northern_Inland	30.66635	-100.9706833	6440751	4586444	3044869	66.4	SAMN32394059	PRJNA915463
PD4-11	SPJ	K1705	KINGS	SPJ.2.G2	Northern_Inland	30.4700333	-99.7308	6643936	4669047	3098093	66.4	SAMN32394060	PRJNA915463
PD4-12	SPJ	K2204	KINGS	SPJ.2.G2	Northern_Inland	30.4700333	-99.7308	6141837	4287504	2902795	67.7	SAMN32394061	PRJNA915463
PD4-13	SPJ	K2306	KINGS	SPJ.2.G2	Northern_Inland	30.4700333	-99.7308	6238257	4286551	2875005	67.1	SAMN32394062	PRJNA915463
PD4-14	UVL	K1003	KINGS	UVL.1A.G3	Central_Inland	29.598286	-100.025269	5551542	3887951	2382973	61.3	SAMN32394063	PRJNA915463
PD4-15	UVL	K1110	KINGS	UVL.1A.G3	Central_Inland	29.598286	-100.025269	7418773	4982008	3170074	63.6	SAMN32394064	PRJNA915463
PD4-16	UVL	K2412	KINGS	UVL.1A.G3	Central_Inland	29.598286	-100.025269	7047177	4956641	3186219	64.3	SAMN32394065	PRJNA915463
PD4-17	CBS	K2415	KINGS	CBS.6.G1	Northern_Inland	31.0574383	-98.4839367	7098029	4884230	3092039	63.3	SAMN32394066	PRJNA915463
PD4-18	CBS	K2508	KINGS	CBS.6.G1	Northern_Inland	31.0574383	-98.4839367	7455206	5264538	3312153	62.9	SAMN32394067	PRJNA915463
PD4-19	CBS	K2617	KINGS	CBS.6.G1	Northern_Inland	31.0574383	-98.4839367	7147001	5162927	3451556	66.9	SAMN32394068	PRJNA915463
PD4-20	HAL	K1706	KINGS	HAL.2.G1	Northern_Inland	30.185022	-97.873979	7093992	4919945	3150712	64	SAMN32394069	PRJNA915463
PD4-21	SPJ	B1008	BFL	SPJ.2.G2	Northern_Inland	30.4700333	-99.7308	7419324	5292217	3687349	69.7	SAMN32394070	PRJNA915463
PD4-22	SPJ	B1015	BFL	SPJ.2.G2	Northern_Inland	30.4700333	-99.7308	6745950	4599157	3043442	66.2	SAMN32394071	PRJNA915463
PD4-23	SPJ	B1237	BFL	SPJ.2.G2	Northern_Inland	30.4700333	-99.7308	8643672	5832151	3884938	66.6	SAMN32394072	PRJNA915463
PD4-24	UVL	B1026	BFL	UVL.1A.G3	Central_Inland	29.598286	-100.025269	7702105	5398187	3598708	66.7	SAMN32394073	PRJNA915463
PD4-25	UVL	B1221	BFL	UVL.1A.G3	Central_Inland	29.598286	-100.025269	7675925	5339650	3225201	60.4	SAMN32394074	PRJNA915463
PD4-26	UVL	B1326	BFL	UVL.1A.G3	Central_Inland	29.598286	-100.025269	7001152	5092670	3280541	64.4	SAMN32394075	PRJNA915463
PD4-27	CBS	B1207	BFL	CBS.6.G1	Northern_Inland	31.0574383	-98.4839367	7370216	5247516	3557044	67.8	SAMN32394076	PRJNA915463
PD4-28	CBS	B1332	BFL	CBS.6.G1	Northern_Inland	31.0574383	-98.4839367	6780545	4826587	3100820	64.2	SAMN32394077	PRJNA915463
PD4-29	CBS	B1634	BFL	CBS.6.G1	Northern_Inland	31.0574383	-98.4839367	5924228	4194372	2889084	68.9	SAMN32394078	PRJNA915463
PD4-30	HAL	B1003	BFL	HAL.2.G1	Northern_Inland	30.185022	-97.873979	5509338	3890229	2598642	66.8	SAMN32394079	PRJNA915463
PD5-14	CHA	K1211	KINGS	CHA.2.G1	Northern_Inland	35.60518	-102.29663	6482315	4932733	3342370	67.8	SAMN32394080	PRJNA915463
PD5-15	CHA	K1805	KINGS	CHA.2.G1	Northern_Inland	35.60518	-102.29663	7638722	5995356	4312692	71.9	SAMN32394081	PRJNA915463
PD5-16	CHA	K2808	KINGS	CHA.2.G1	Northern_Inland	35.60518	-102.29663	7671748	6026221	4225584	70.1	SAMN32394082	PRJNA915463
PD5-17	CRC	K1606	KINGS	CRC.1.G1	Northern_Inland	35.52981	-102.26508	7189925	5236618	3519446	67.2	SAMN32394083	PRJNA915463
PD5-18	CRC	K1912	KINGS	CRC.1.G1	Northern_Inland	35.52981	-102.26508	7484573	5560496	3743901	67.3	SAMN32394084	PRJNA915463
PD5-19	CRC	K2614	KINGS	CRC.1.G1	Northern_Inland	35.52981	-102.26508	7473898	5763019	4230279	73.4	SAMN32394085	PRJNA915463
PD5-20	HAL	K2006	KINGS	HAL.2.G1	Northern_Inland	30.185022	-97.873979	8085243	6242026	4258661	68.2	SAMN32394086	PRJNA915463
PD5-24	CHA	B1022	BFL	CHA.2.G1	Northern_Inland	35.60518	-102.29663	7040284	5647205	3921378	69.4	SAMN32394087	PRJNA915463
PD5-25	CHA	B1111	BFL	CHA.2.G1	Northern_Inland	35.60518	-102.29663	7058696	5521116	3978373	72.1	SAMN32394088	PRJNA915463
PD5-26	CHA	B1218	BFL	CHA.2.G1	Northern_Inland	35.60518	-102.29663	8523017	6661389	4447616	66.8	SAMN32394089	PRJNA915463
PD5-27	CRC	B1017	BFL	CRC.1.G1	Northern_Inland	35.52981	-102.26508	7415042	5783185	4021085	69.5	SAMN32394090	PRJNA915463
PD5-28	CRC	B1025	BFL	CRC.1.G1	Northern_Inland	35.52981	-102.26508	8144444	6372746	4436493	69.6	SAMN32394091	PRJNA915463
PD5-29	CRC	B1524	BFL	CRC.1.G1	Northern_Inland	35.52981	-102.26508	6915648	5416660	3582341	66.1	SAMN32394092	PRJNA915463
PD5-30	HAL	B1429	BFL	HAL.2.G1	Northern_Inland	30.185022	-97.873979	5817032	4591124	3099445	67.5	SAMN32394093	PRJNA915463
PD6-10	ELG	K1412	KINGS	ELG.50.G2	Northern_Inland	31.6009	-110.5585333	7828198	6081520	4242975	69.8	SAMN32394094	PRJNA915463
PD6-11	ELG	K1607	KINGS	ELG.50.G2	Northern_Inland	31.6009	-110.5585333	5791268	4630659	3222671	69.6	SAMN32394095	PRJNA915463
PD6-12	GEO	K1509	KINGS	GEO.1A.G1	Northern_Inland	36.042875	-104.3091517	4355184	3556885	2667476	75	SAMN32394096	PRJNA915463
PD6-13	GEO	K2706	KINGS	GEO.1A.G1	Northern_Inland	36.042875	-104.3091517	6338876	5034596	3599361	71.5	SAMN32394097	PRJNA915463
PD6-14	GEO	K2715	KINGS	GEO.1A.G1	Northern_Inland	36.042875	-104.3091517	5165015	4036604	2682041	66.4	SAMN32394098	PRJNA915463
PD6-18	CCG	K1114	KINGS	CCG.5.G1	Northern_Inland	34.44678	-101.08233	6454050	5085049	3298033	64.9	SAMN32394099	PRJNA915463
PD6-19	CCG	K2517	KINGS	CCG.5.G1	Northern_Inland	34.44678	-101.08233	7296956	5666325	3896325	68.8	SAMN32394100	PRJNA915463
PD6-20	CCG	K2802	KINGS	CCG.5.G1	Northern_Inland	34.44678	-101.08233	5963992	4675379	3071404	65.7	SAMN32394101	PRJNA915463
PD6-21	ELG	B1019	BFL	ELG.50.G2	Northern_Inland	31.6009	-110.5585333	7545498	5936321	4602878	77.5	SAMN32394102	PRJNA915463
PD6-22	ELG	B1235	BFL	ELG.50.G2	Northern_Inland	31.6009	-110.5585333	6444781	5035303	3821965	75.9	SAMN32394103	PRJNA915463
PD6-23	ELG	B1425	BFL	ELG.50.G2	Northern_Inland	31.6009	-110.5585333	5938475	4699314	3252163	69.2	SAMN32394104	PRJNA915463
PD6-24	GEO	B1024	BFL	GEO.1A.G1	Northern_Inland	36.042875	-104.3091517	7514792	5994000	4256006	71	SAMN32394105	PRJNA915463
PD6-25	GEO	B1115	BFL	GEO.1A.G1	Northern_Inland	36.042875	-104.3091517	7432617	5749799	4260636	74.1	SAMN32394106	PRJNA915463
PD6-26	GEO	B1418	BFL	GEO.1A.G1	Northern_Inland	36.042875	-104.3091517	8923034	7220189	5683740	78.7	SAMN32394107	PRJNA915463
PD6-29	CCG	B1113	BFL	CCG.5.G1	Northern_Inland	34.44678	-101.08233	7052952	5597649	3931671	70.2	SAMN32394108	PRJNA915463
PD6-30	CCG	B1313	BFL	CCG.5.G1	Northern_Inland	34.44678	-101.08233	6026267	4839897	3450646	71.3	SAMN32394109	PRJNA915463
PD6-9	ELG	K1101	KINGS	ELG.50.G2	Northern_Inland	31.6009	-110.5585333	6631976	5223427	3620473	69.3	SAMN32394110	PRJNA915463
PD7-10	PRT	k1716	KINGS	PRT.4.G1	Northern_Inland	31.9159333	-109.1546667	7652941	5778733	3285371	56.9	SAMN32394111	PRJNA915463
PD7-11	PRT	k2302	KINGS	PRT.4.G1	Northern_Inland	31.9159333	-109.1546667	5519693	4183234	2532842	60.5	SAMN32394112	PRJNA915463
PD7-12	PRT	K2713	KINGS	PRT.4.G1	Northern_Inland	31.9159333	-109.1546667	7245177	5713816	4421362	77.4	SAMN32394113	PRJNA915463
PD7-13	BME	k1212	KINGS	BME.2.G1	Northern_Inland	36.87533	-102.8874	4729291	3530964	2118041	60	SAMN32394114	PRJNA915463
PD7-14	BME	k2118	KINGS	BME.2.G1	Northern_Inland	36.87533	-102.8874	4297870	3221319	1982410	61.5	SAMN32394115	PRJNA915463
PD7-15	BME	K2812	KINGS	BME.2.G1	Northern_Inland	36.87533	-102.8874	6572474	5079151	3244133	63.9	SAMN32394116	PRJNA915463
PD7-16	CKR	K1718	KINGS	CKR.15.G3	Northern_Inland	34.23419	-112.31544	10859950	8505194	5316107	62.5	SAMN32394117	PRJNA915463
PD7-17	CKR	K2504	KINGS	CKR.15.G3	Northern_Inland	34.23419	-112.31544	5414466	4037625	2576187	63.8	SAMN32394118	PRJNA915463
PD7-18	CKR	K2510	KINGS	CKR.15.G3	Northern_Inland	34.23419	-112.31544	7121547	5312557	3275353	61.7	SAMN32394119	PRJNA915463
PD7-21	PRT	B1203	BFL	PRT.4.G1	Northern_Inland	31.9159333	-109.1546667	5486321	4104128	2710774	66	SAMN32394120	PRJNA915463
PD7-22	PRT	B1417	BFL	PRT.4.G1	Northern_Inland	31.9159333	-109.1546667	6873079	5287226	3361332	63.6	SAMN32394121	PRJNA915463
PD7-23	PRT	B1732	BFL	PRT.4.G1	Northern_Inland	31.9159333	-109.1546667	7606917	5700559	3384337	59.4	SAMN32394122	PRJNA915463
PD7-24	BME	B1341	BFL	BME.2.G1	Northern_Inland	36.87533	-102.8874	11434663	8928656	5546431	62.1	SAMN32394123	PRJNA915463
PD7-25	BME	B1412	BFL	BME.2.G1	Northern_Inland	36.87533	-102.8874	9118155	6961951	4165906	59.8	SAMN32394124	PRJNA915463
PD7-26	BME	B1428	BFL	BME.2.G1	Northern_Inland	36.87533	-102.8874	9415024	7224481	4312312	59.7	SAMN32394125	PRJNA915463
PD7-27	CKR	B1608	BFL	CKR.15.G3	Northern_Inland	34.23419	-112.31544	6564968	4886552	3737628	76.5	SAMN32394126	PRJNA915463
PD7-28	CKR	B1617	BFL	CKR.15.G3	Northern_Inland	34.23419	-112.31544	4783685	3573042	2314634	64.8	SAMN32394127	PRJNA915463
PD7-29	CKR	B1626	BFL	CKR.15.G3	Northern_Inland	34.23419	-112.31544	5207585	3949452	2473939	62.6	SAMN32394128	PRJNA915463
PD8-11	COM	K2104	KINGS	COM.12.G2	Central_Inland	29.70175	-101.2076944	6004965	4587968	2531403	55.2	SAMN32394129	PRJNA915463
PD8-12	COM	K2203	KINGS	COM.12.G2	Central_Inland	29.70175	-101.2076944	5354794	3999425	2308406	57.7	SAMN32394130	PRJNA915463
PD8-13	COM	K2409	KINGS	COM.12.G2	Central_Inland	29.70175	-101.2076944	4726243	3440491	1998945	58.1	SAMN32394131	PRJNA915463
PD8-14	GMO	K1508	KINGS	GMO.5.G1	Northern_Inland	31.9017667	-104.83905	4299857	3213985	1784271	55.5	SAMN32394132	PRJNA915463
PD8-15	GMO	K2114	KINGS	GMO.5.G1	Northern_Inland	31.9017667	-104.83905	5613154	4267283	2187730	51.3	SAMN32394133	PRJNA915463
PD8-16	GMO	K2511	KINGS	GMO.5.G1	Northern_Inland	31.9017667	-104.83905	8795322	6892653	3276004	47.5	SAMN32394134	PRJNA915463
PD8-17	LBY	K1202	KINGS	LBY.3.G2	Northern_Inland	34.9450167	-104.6405667	5388102	3763151	2184693	58.1	SAMN32394135	PRJNA915463
PD8-18	LBY	K1213	KINGS	LBY.3.G2	Northern_Inland	34.9450167	-104.6405667	5933902	4369679	2099710	48.1	SAMN32394136	PRJNA915463
PD8-19	LBY	K1316	KINGS	LBY.3.G2	Northern_Inland	34.9450167	-104.6405667	5082055	3779609	2022418	53.5	SAMN32394137	PRJNA915463
PD8-21	COM	B1007	BFL	COM.12.G2	Central_Inland	29.70175	-101.2076944	6120913	4441427	2448728	55.1	SAMN32394138	PRJNA915463
PD8-22	COM	B1020	BFL	COM.12.G2	Central_Inland	29.70175	-101.2076944	4562999	3421708	1692693	49.5	SAMN32394139	PRJNA915463
PD8-23	COM	B1541	BFL	COM.12.G2	Central_Inland	29.70175	-101.2076944	7255251	5420394	2771637	51.1	SAMN32394140	PRJNA915463
PD8-24	GMO	B1639	BFL	GMO.5.G1	Northern_Inland	31.9017667	-104.83905	8033873	6239951	3562089	57.1	SAMN32394141	PRJNA915463
PD8-25	GMO	B1717	BFL	GMO.5.G1	Northern_Inland	31.9017667	-104.83905	5696817	4172957	2181723	52.3	SAMN32394142	PRJNA915463
PD8-26	GMO	B1726	BFL	GMO.5.G1	Northern_Inland	31.9017667	-104.83905	8155638	6132270	3273644	53.4	SAMN32394143	PRJNA915463
PD8-27	LBY	B1414	BFL	LBY.3.G2	Northern_Inland	34.9450167	-104.6405667	6663436	5009816	3130430	62.5	SAMN32394144	PRJNA915463
PD8-28	LBY	B1712	BFL	LBY.3.G2	Northern_Inland	34.9450167	-104.6405667	5388696	4064055	2204625	54.2	SAMN32394145	PRJNA915463
PD9-12	PCR	K1014	KINGS	PCR.61.G1	Northern_Inland	31.9802	-109.3634333	5689104	4681740	3413364	72.9	SAMN32394146	PRJNA915463
PD9-13	PCR	K1413	KINGS	PCR.61.G1	Northern_Inland	31.9802	-109.3634333	5302267	4443056	2643868	59.5	SAMN32394147	PRJNA915463
PD9-14	PCR	K2809	KINGS	PCR.61.G1	Northern_Inland	31.9802	-109.3634333	6064642	4990277	3476371	69.7	SAMN32394148	PRJNA915463
PD9-15	SEV	K1608	KINGS	SEV.2.G1	Northern_Inland	34.3317056	-106.9735444	7681805	6604876	4546306	68.8	SAMN32394149	PRJNA915463
PD9-16	SEV	K1712	KINGS	SEV.2.G1	Northern_Inland	34.3317056	-106.9735444	5805993	4620800	3316105	71.8	SAMN32394150	PRJNA915463
PD9-17	SEV	K2411	KINGS	SEV.2.G1	Northern_Inland	34.3317056	-106.9735444	5262423	4511137	3127472	69.3	SAMN32394151	PRJNA915463
PD9-18	SVN	K1106	KINGS	SVN.3.G2	Northern_Inland	34.8310667	-104.82735	7571598	6492574	4200470	64.7	SAMN32394152	PRJNA915463
PD9-19	SVN	K1916	KINGS	SVN.3.G2	Northern_Inland	34.8310667	-104.82735	5364327	4584859	3173795	69.2	SAMN32394153	PRJNA915463
PD9-20	SVN	K2806	KINGS	SVN.3.G2	Northern_Inland	34.8310667	-104.82735	6770488	5801310	4115619	70.9	SAMN32394154	PRJNA915463
PD9-23	PCR	B1421	BFL	PCR.61.G1	Northern_Inland	31.9802	-109.3634333	8144220	7018827	5037425	71.8	SAMN32394155	PRJNA915463
PD9-24	PCR	B1529	BFL	PCR.61.G1	Northern_Inland	31.9802	-109.3634333	8271155	7174004	4790783	66.8	SAMN32394156	PRJNA915463
PD9-25	SEV	B1240	BFL	SEV.2.G1	Northern_Inland	34.3317056	-106.9735444	7281101	6227965	4274115	68.6	SAMN32394157	PRJNA915463
PD9-26	SEV	B1519	BFL	SEV.2.G1	Northern_Inland	34.3317056	-106.9735444	6544864	5568635	3689243	66.3	SAMN32394158	PRJNA915463
PD9-27	SEV	B1611	BFL	SEV.2.G1	Northern_Inland	34.3317056	-106.9735444	8184356	7004585	4988135	71.2	SAMN32394159	PRJNA915463
PD9-28	SVN	B1328	BFL	SVN.3.G2	Northern_Inland	34.8310667	-104.82735	8052803	6764475	4601964	68	SAMN32394160	PRJNA915463
PD9-29	SVN	B1507	BFL	SVN.3.G2	Northern_Inland	34.8310667	-104.82735	7971483	6803866	4641765	68.2	SAMN32394161	PRJNA915463
PD9-30	SVN	B1522	BFL	SVN.3.G2	Northern_Inland	34.8310667	-104.82735	5978726	5080021	3301021	65	SAMN32394162	PRJNA915463
